# Supplementary material for: Context-specific effects of sequence elements on subcellular localization of linear and circular RNAs
Source: Nat Commun. 2022 May 5;13:2481. doi: 10.1038/s41467-022-30183-0 (PMC9072321; doi:10.1038/s41467-022-30183-0)
Supplement: Supplementary file 4 — Supplementary Data 1 [file 41467_2022_30183_MOESM4_ESM.xlsx]

## Sheet: CircLibA
Name	Patch name	Patch sequence	Forward primer	Reverse primer	Final sequence for ordering
circRNA:ANRIL	circRNA:ANRIL_0	TGTCCCTTTTGATGAGAAGAATAAGCCTCATTCTGATTCAACAGCAGAGATCAAAGAAAAGACTTCTGTTTTCTGGCCACCAGATATATGTTATCTGTGCTTAAAGAATTGAAAAACACACATCAAAGGAGAATTTTCTTG	TTCGATATCCGCATGCTAGC	ACTAGTGCGGCCGCAAGAG	TTCGATATCCGCATGCTAGCTGTCCCTTTTGATGAGAAGAATAAGCCTCATTCTGATTCAACAGCAGAGATCAAAGAAAAGACTTCTGTTTTCTGGCCACCAGATATATGTTATCTGTGCTTAAAGAATTGAAAAACACACATCAAAGGAGAATTTTCTTGACTAGTGCGGCCGCAAGAG
circRNA:ANRIL	circRNA:ANRIL_1	ATAAGCCTCATTCTGATTCAACAGCAGAGATCAAAGAAAAGACTTCTGTTTTCTGGCCACCAGATATATGTTATCTGTGCTTAAAGAATTGAAAAACACACATCAAAGGAGAATTTTCTTGGAAAGAGAGGGTTCAAGCAT	TTCGATATCCGCATGCTAGC	ACTAGTGCGGCCGCAAGAG	TTCGATATCCGCATGCTAGCATAAGCCTCATTCTGATTCAACAGCAGAGATCAAAGAAAAGACTTCTGTTTTCTGGCCACCAGATATATGTTATCTGTGCTTAAAGAATTGAAAAACACACATCAAAGGAGAATTTTCTTGGAAAGAGAGGGTTCAAGCATACTAGTGCGGCCGCAAGAG
circRNA:ANRIL	circRNA:ANRIL_2	ACAGCAGAGATCAAAGAAAAGACTTCTGTTTTCTGGCCACCAGATATATGTTATCTGTGCTTAAAGAATTGAAAAACACACATCAAAGGAGAATTTTCTTGGAAAGAGAGGGTTCAAGCATCACTGTTAGGTGTGCTGGAA	TTCGATATCCGCATGCTAGC	ACTAGTGCGGCCGCAAGAG	TTCGATATCCGCATGCTAGCACAGCAGAGATCAAAGAAAAGACTTCTGTTTTCTGGCCACCAGATATATGTTATCTGTGCTTAAAGAATTGAAAAACACACATCAAAGGAGAATTTTCTTGGAAAGAGAGGGTTCAAGCATCACTGTTAGGTGTGCTGGAAACTAGTGCGGCCGCAAGAG
circRNA:ANRIL	circRNA:ANRIL_3	GACTTCTGTTTTCTGGCCACCAGATATATGTTATCTGTGCTTAAAGAATTGAAAAACACACATCAAAGGAGAATTTTCTTGGAAAGAGAGGGTTCAAGCATCACTGTTAGGTGTGCTGGAATCCTTTCCCGAGTCAGTACT	TTCGATATCCGCATGCTAGC	ACTAGTGCGGCCGCAAGAG	TTCGATATCCGCATGCTAGCGACTTCTGTTTTCTGGCCACCAGATATATGTTATCTGTGCTTAAAGAATTGAAAAACACACATCAAAGGAGAATTTTCTTGGAAAGAGAGGGTTCAAGCATCACTGTTAGGTGTGCTGGAATCCTTTCCCGAGTCAGTACTACTAGTGCGGCCGCAAGAG
circRNA:ANRIL	circRNA:ANRIL_4	CAGATATATGTTATCTGTGCTTAAAGAATTGAAAAACACACATCAAAGGAGAATTTTCTTGGAAAGAGAGGGTTCAAGCATCACTGTTAGGTGTGCTGGAATCCTTTCCCGAGTCAGTACTGCTTTCTAGAAGAAAACCGG	TTCGATATCCGCATGCTAGC	ACTAGTGCGGCCGCAAGAG	TTCGATATCCGCATGCTAGCCAGATATATGTTATCTGTGCTTAAAGAATTGAAAAACACACATCAAAGGAGAATTTTCTTGGAAAGAGAGGGTTCAAGCATCACTGTTAGGTGTGCTGGAATCCTTTCCCGAGTCAGTACTGCTTTCTAGAAGAAAACCGGACTAGTGCGGCCGCAAGAG
circRNA:ANRIL	circRNA:ANRIL_5	TTAAAGAATTGAAAAACACACATCAAAGGAGAATTTTCTTGGAAAGAGAGGGTTCAAGCATCACTGTTAGGTGTGCTGGAATCCTTTCCCGAGTCAGTACTGCTTTCTAGAAGAAAACCGGGGAGATCTATTTGGAATGTA	TTCGATATCCGCATGCTAGC	ACTAGTGCGGCCGCAAGAG	TTCGATATCCGCATGCTAGCTTAAAGAATTGAAAAACACACATCAAAGGAGAATTTTCTTGGAAAGAGAGGGTTCAAGCATCACTGTTAGGTGTGCTGGAATCCTTTCCCGAGTCAGTACTGCTTTCTAGAAGAAAACCGGGGAGATCTATTTGGAATGTAACTAGTGCGGCCGCAAGAG
circRNA:ANRIL	circRNA:ANRIL_6	CATCAAAGGAGAATTTTCTTGGAAAGAGAGGGTTCAAGCATCACTGTTAGGTGTGCTGGAATCCTTTCCCGAGTCAGTACTGCTTTCTAGAAGAAAACCGGGGAGATCTATTTGGAATGTATCTAACTCCAAAGAAACCAT	TTCGATATCCGCATGCTAGC	ACTAGTGCGGCCGCAAGAG	TTCGATATCCGCATGCTAGCCATCAAAGGAGAATTTTCTTGGAAAGAGAGGGTTCAAGCATCACTGTTAGGTGTGCTGGAATCCTTTCCCGAGTCAGTACTGCTTTCTAGAAGAAAACCGGGGAGATCTATTTGGAATGTATCTAACTCCAAAGAAACCATACTAGTGCGGCCGCAAGAG
circRNA:ANRIL	circRNA:ANRIL_7	GGAAAGAGAGGGTTCAAGCATCACTGTTAGGTGTGCTGGAATCCTTTCCCGAGTCAGTACTGCTTTCTAGAAGAAAACCGGGGAGATCTATTTGGAATGTATCTAACTCCAAAGAAACCATCAGAGGTAACAGTAGAGACG	TTCGATATCCGCATGCTAGC	ACTAGTGCGGCCGCAAGAG	TTCGATATCCGCATGCTAGCGGAAAGAGAGGGTTCAAGCATCACTGTTAGGTGTGCTGGAATCCTTTCCCGAGTCAGTACTGCTTTCTAGAAGAAAACCGGGGAGATCTATTTGGAATGTATCTAACTCCAAAGAAACCATCAGAGGTAACAGTAGAGACGACTAGTGCGGCCGCAAGAG
circRNA:ANRIL	circRNA:ANRIL_8	TCACTGTTAGGTGTGCTGGAATCCTTTCCCGAGTCAGTACTGCTTTCTAGAAGAAAACCGGGGAGATCTATTTGGAATGTATCTAACTCCAAAGAAACCATCAGAGGTAACAGTAGAGACGGGGTTTCACCATGTTGGCCA	TTCGATATCCGCATGCTAGC	ACTAGTGCGGCCGCAAGAG	TTCGATATCCGCATGCTAGCTCACTGTTAGGTGTGCTGGAATCCTTTCCCGAGTCAGTACTGCTTTCTAGAAGAAAACCGGGGAGATCTATTTGGAATGTATCTAACTCCAAAGAAACCATCAGAGGTAACAGTAGAGACGGGGTTTCACCATGTTGGCCAACTAGTGCGGCCGCAAGAG
circRNA:ANRIL	circRNA:ANRIL_9	ATCCTTTCCCGAGTCAGTACTGCTTTCTAGAAGAAAACCGGGGAGATCTATTTGGAATGTATCTAACTCCAAAGAAACCATCAGAGGTAACAGTAGAGACGGGGTTTCACCATGTTGGCCAGACTGGTCTTGAACTCTCGA	TTCGATATCCGCATGCTAGC	ACTAGTGCGGCCGCAAGAG	TTCGATATCCGCATGCTAGCATCCTTTCCCGAGTCAGTACTGCTTTCTAGAAGAAAACCGGGGAGATCTATTTGGAATGTATCTAACTCCAAAGAAACCATCAGAGGTAACAGTAGAGACGGGGTTTCACCATGTTGGCCAGACTGGTCTTGAACTCTCGAACTAGTGCGGCCGCAAGAG
circRNA:ANRIL	circRNA:ANRIL_10	TGCTTTCTAGAAGAAAACCGGGGAGATCTATTTGGAATGTATCTAACTCCAAAGAAACCATCAGAGGTAACAGTAGAGACGGGGTTTCACCATGTTGGCCAGACTGGTCTTGAACTCTCGACCTCGTGATTCGCCCGCCTC	TTCGATATCCGCATGCTAGC	ACTAGTGCGGCCGCAAGAG	TTCGATATCCGCATGCTAGCTGCTTTCTAGAAGAAAACCGGGGAGATCTATTTGGAATGTATCTAACTCCAAAGAAACCATCAGAGGTAACAGTAGAGACGGGGTTTCACCATGTTGGCCAGACTGGTCTTGAACTCTCGACCTCGTGATTCGCCCGCCTCACTAGTGCGGCCGCAAGAG
circRNA:ANRIL	circRNA:ANRIL_11	GGGAGATCTATTTGGAATGTATCTAACTCCAAAGAAACCATCAGAGGTAACAGTAGAGACGGGGTTTCACCATGTTGGCCAGACTGGTCTTGAACTCTCGACCTCGTGATTCGCCCGCCTCGGCCTCCCAAAGTGCTGGGA	TTCGATATCCGCATGCTAGC	ACTAGTGCGGCCGCAAGAG	TTCGATATCCGCATGCTAGCGGGAGATCTATTTGGAATGTATCTAACTCCAAAGAAACCATCAGAGGTAACAGTAGAGACGGGGTTTCACCATGTTGGCCAGACTGGTCTTGAACTCTCGACCTCGTGATTCGCCCGCCTCGGCCTCCCAAAGTGCTGGGAACTAGTGCGGCCGCAAGAG
circRNA:ANRIL	circRNA:ANRIL_12	ATCTAACTCCAAAGAAACCATCAGAGGTAACAGTAGAGACGGGGTTTCACCATGTTGGCCAGACTGGTCTTGAACTCTCGACCTCGTGATTCGCCCGCCTCGGCCTCCCAAAGTGCTGGGATTACAGGTGTGAGACACCAC	TTCGATATCCGCATGCTAGC	ACTAGTGCGGCCGCAAGAG	TTCGATATCCGCATGCTAGCATCTAACTCCAAAGAAACCATCAGAGGTAACAGTAGAGACGGGGTTTCACCATGTTGGCCAGACTGGTCTTGAACTCTCGACCTCGTGATTCGCCCGCCTCGGCCTCCCAAAGTGCTGGGATTACAGGTGTGAGACACCACACTAGTGCGGCCGCAAGAG
circRNA:ANRIL	circRNA:ANRIL_13	TCAGAGGTAACAGTAGAGACGGGGTTTCACCATGTTGGCCAGACTGGTCTTGAACTCTCGACCTCGTGATTCGCCCGCCTCGGCCTCCCAAAGTGCTGGGATTACAGGTGTGAGACACCACACCCGGCGGATAGAGAGAAT	TTCGATATCCGCATGCTAGC	ACTAGTGCGGCCGCAAGAG	TTCGATATCCGCATGCTAGCTCAGAGGTAACAGTAGAGACGGGGTTTCACCATGTTGGCCAGACTGGTCTTGAACTCTCGACCTCGTGATTCGCCCGCCTCGGCCTCCCAAAGTGCTGGGATTACAGGTGTGAGACACCACACCCGGCGGATAGAGAGAATACTAGTGCGGCCGCAAGAG
circRNA:ANRIL	circRNA:ANRIL_14	GGGGTTTCACCATGTTGGCCAGACTGGTCTTGAACTCTCGACCTCGTGATTCGCCCGCCTCGGCCTCCCAAAGTGCTGGGATTACAGGTGTGAGACACCACACCCGGCGGATAGAGAGAATTTTGACAGTGTCCCTTTTGA	TTCGATATCCGCATGCTAGC	ACTAGTGCGGCCGCAAGAG	TTCGATATCCGCATGCTAGCGGGGTTTCACCATGTTGGCCAGACTGGTCTTGAACTCTCGACCTCGTGATTCGCCCGCCTCGGCCTCCCAAAGTGCTGGGATTACAGGTGTGAGACACCACACCCGGCGGATAGAGAGAATTTTGACAGTGTCCCTTTTGAACTAGTGCGGCCGCAAGAG
circRNA:ANRIL	circRNA:ANRIL_15	AGACTGGTCTTGAACTCTCGACCTCGTGATTCGCCCGCCTCGGCCTCCCAAAGTGCTGGGATTACAGGTGTGAGACACCACACCCGGCGGATAGAGAGAATTTTGACAGTGTCCCTTTTGATGAGAAGAATAAGCCTCATT	TTCGATATCCGCATGCTAGC	ACTAGTGCGGCCGCAAGAG	TTCGATATCCGCATGCTAGCAGACTGGTCTTGAACTCTCGACCTCGTGATTCGCCCGCCTCGGCCTCCCAAAGTGCTGGGATTACAGGTGTGAGACACCACACCCGGCGGATAGAGAGAATTTTGACAGTGTCCCTTTTGATGAGAAGAATAAGCCTCATTACTAGTGCGGCCGCAAGAG
circRNA:ANRIL	circRNA:ANRIL_16	ACCTCGTGATTCGCCCGCCTCGGCCTCCCAAAGTGCTGGGATTACAGGTGTGAGACACCACACCCGGCGGATAGAGAGAATTTTGACAGTGTCCCTTTTGATGAGAAGAATAAGCCTCATTCTGATTCAACAGCAGAGATC	TTCGATATCCGCATGCTAGC	ACTAGTGCGGCCGCAAGAG	TTCGATATCCGCATGCTAGCACCTCGTGATTCGCCCGCCTCGGCCTCCCAAAGTGCTGGGATTACAGGTGTGAGACACCACACCCGGCGGATAGAGAGAATTTTGACAGTGTCCCTTTTGATGAGAAGAATAAGCCTCATTCTGATTCAACAGCAGAGATCACTAGTGCGGCCGCAAGAG
circRNA:ANRIL	circRNA:ANRIL_17	CGGCCTCCCAAAGTGCTGGGATTACAGGTGTGAGACACCACACCCGGCGGATAGAGAGAATTTTGACAGTGTCCCTTTTGATGAGAAGAATAAGCCTCATTCTGATTCAACAGCAGAGATCAAAGAAAAGACTTCTGTTTT	TTCGATATCCGCATGCTAGC	ACTAGTGCGGCCGCAAGAG	TTCGATATCCGCATGCTAGCCGGCCTCCCAAAGTGCTGGGATTACAGGTGTGAGACACCACACCCGGCGGATAGAGAGAATTTTGACAGTGTCCCTTTTGATGAGAAGAATAAGCCTCATTCTGATTCAACAGCAGAGATCAAAGAAAAGACTTCTGTTTTACTAGTGCGGCCGCAAGAG
circRNA:ANRIL	circRNA:ANRIL_18	ATTACAGGTGTGAGACACCACACCCGGCGGATAGAGAGAATTTTGACAGTGTCCCTTTTGATGAGAAGAATAAGCCTCATTCTGATTCAACAGCAGAGATCAAAGAAAAGACTTCTGTTTTCTGGCCACCAGATATATGTT	TTCGATATCCGCATGCTAGC	ACTAGTGCGGCCGCAAGAG	TTCGATATCCGCATGCTAGCATTACAGGTGTGAGACACCACACCCGGCGGATAGAGAGAATTTTGACAGTGTCCCTTTTGATGAGAAGAATAAGCCTCATTCTGATTCAACAGCAGAGATCAAAGAAAAGACTTCTGTTTTCTGGCCACCAGATATATGTTACTAGTGCGGCCGCAAGAG
circRNA:ANRIL	circRNA:ANRIL_19	CACCCGGCGGATAGAGAGAATTTTGACAGTGTCCCTTTTGATGAGAAGAATAAGCCTCATTCTGATTCAACAGCAGAGATCAAAGAAAAGACTTCTGTTTTCTGGCCACCAGATATATGTTATCTGTGCTTAAAGAATTGA	TTCGATATCCGCATGCTAGC	ACTAGTGCGGCCGCAAGAG	TTCGATATCCGCATGCTAGCCACCCGGCGGATAGAGAGAATTTTGACAGTGTCCCTTTTGATGAGAAGAATAAGCCTCATTCTGATTCAACAGCAGAGATCAAAGAAAAGACTTCTGTTTTCTGGCCACCAGATATATGTTATCTGTGCTTAAAGAATTGAACTAGTGCGGCCGCAAGAG
circRNA:ANRIL	circRNA:ANRIL_20	TTTTGACAGTGTCCCTTTTGATGAGAAGAATAAGCCTCATTCTGATTCAACAGCAGAGATCAAAGAAAAGACTTCTGTTTTCTGGCCACCAGATATATGTTATCTGTGCTTAAAGAATTGAAAAACACACATCAAAGGAGA	TTCGATATCCGCATGCTAGC	ACTAGTGCGGCCGCAAGAG	TTCGATATCCGCATGCTAGCTTTTGACAGTGTCCCTTTTGATGAGAAGAATAAGCCTCATTCTGATTCAACAGCAGAGATCAAAGAAAAGACTTCTGTTTTCTGGCCACCAGATATATGTTATCTGTGCTTAAAGAATTGAAAAACACACATCAAAGGAGAACTAGTGCGGCCGCAAGAG
circRNA:BIRC6	circRNA:BIRC6_0	CTAAACCAGGTGGACAGGTGAAATGTCAGTATATCTCTGCTGTGGATAAAGTTATATTTGTGGATGATTATGCAGTAGGGTGTAGGAAGGACCTTAATGGAATCTTGTTGTTAGACACTGCTCTGCAAACTCCAGTTTCAA	TTCGATATCCGCATGCTAGC	ACTAGTGCGGCCGCAAGAG	TTCGATATCCGCATGCTAGCCTAAACCAGGTGGACAGGTGAAATGTCAGTATATCTCTGCTGTGGATAAAGTTATATTTGTGGATGATTATGCAGTAGGGTGTAGGAAGGACCTTAATGGAATCTTGTTGTTAGACACTGCTCTGCAAACTCCAGTTTCAAACTAGTGCGGCCGCAAGAG
circRNA:BIRC6	circRNA:BIRC6_1	AAATGTCAGTATATCTCTGCTGTGGATAAAGTTATATTTGTGGATGATTATGCAGTAGGGTGTAGGAAGGACCTTAATGGAATCTTGTTGTTAGACACTGCTCTGCAAACTCCAGTTTCAAAGCAGGATGATGTGGTTCAG	TTCGATATCCGCATGCTAGC	ACTAGTGCGGCCGCAAGAG	TTCGATATCCGCATGCTAGCAAATGTCAGTATATCTCTGCTGTGGATAAAGTTATATTTGTGGATGATTATGCAGTAGGGTGTAGGAAGGACCTTAATGGAATCTTGTTGTTAGACACTGCTCTGCAAACTCCAGTTTCAAAGCAGGATGATGTGGTTCAGACTAGTGCGGCCGCAAGAG
circRNA:BIRC6	circRNA:BIRC6_2	TGTGGATAAAGTTATATTTGTGGATGATTATGCAGTAGGGTGTAGGAAGGACCTTAATGGAATCTTGTTGTTAGACACTGCTCTGCAAACTCCAGTTTCAAAGCAGGATGATGTGGTTCAGCTTGAATTACCCGTTACAGA	TTCGATATCCGCATGCTAGC	ACTAGTGCGGCCGCAAGAG	TTCGATATCCGCATGCTAGCTGTGGATAAAGTTATATTTGTGGATGATTATGCAGTAGGGTGTAGGAAGGACCTTAATGGAATCTTGTTGTTAGACACTGCTCTGCAAACTCCAGTTTCAAAGCAGGATGATGTGGTTCAGCTTGAATTACCCGTTACAGAACTAGTGCGGCCGCAAGAG
circRNA:BIRC6	circRNA:BIRC6_3	TGGATGATTATGCAGTAGGGTGTAGGAAGGACCTTAATGGAATCTTGTTGTTAGACACTGCTCTGCAAACTCCAGTTTCAAAGCAGGATGATGTGGTTCAGCTTGAATTACCCGTTACAGAGGCACAGCAGCTCTTATCAG	TTCGATATCCGCATGCTAGC	ACTAGTGCGGCCGCAAGAG	TTCGATATCCGCATGCTAGCTGGATGATTATGCAGTAGGGTGTAGGAAGGACCTTAATGGAATCTTGTTGTTAGACACTGCTCTGCAAACTCCAGTTTCAAAGCAGGATGATGTGGTTCAGCTTGAATTACCCGTTACAGAGGCACAGCAGCTCTTATCAGACTAGTGCGGCCGCAAGAG
circRNA:BIRC6	circRNA:BIRC6_4	TGTAGGAAGGACCTTAATGGAATCTTGTTGTTAGACACTGCTCTGCAAACTCCAGTTTCAAAGCAGGATGATGTGGTTCAGCTTGAATTACCCGTTACAGAGGCACAGCAGCTCTTATCAGCATGTTTAGAAAAGGTAGAT	TTCGATATCCGCATGCTAGC	ACTAGTGCGGCCGCAAGAG	TTCGATATCCGCATGCTAGCTGTAGGAAGGACCTTAATGGAATCTTGTTGTTAGACACTGCTCTGCAAACTCCAGTTTCAAAGCAGGATGATGTGGTTCAGCTTGAATTACCCGTTACAGAGGCACAGCAGCTCTTATCAGCATGTTTAGAAAAGGTAGATACTAGTGCGGCCGCAAGAG
circRNA:BIRC6	circRNA:BIRC6_5	AATCTTGTTGTTAGACACTGCTCTGCAAACTCCAGTTTCAAAGCAGGATGATGTGGTTCAGCTTGAATTACCCGTTACAGAGGCACAGCAGCTCTTATCAGCATGTTTAGAAAAGGTAGATATTTCTAGTACAGAGGGTTA	TTCGATATCCGCATGCTAGC	ACTAGTGCGGCCGCAAGAG	TTCGATATCCGCATGCTAGCAATCTTGTTGTTAGACACTGCTCTGCAAACTCCAGTTTCAAAGCAGGATGATGTGGTTCAGCTTGAATTACCCGTTACAGAGGCACAGCAGCTCTTATCAGCATGTTTAGAAAAGGTAGATATTTCTAGTACAGAGGGTTAACTAGTGCGGCCGCAAGAG
circRNA:BIRC6	circRNA:BIRC6_6	CTCTGCAAACTCCAGTTTCAAAGCAGGATGATGTGGTTCAGCTTGAATTACCCGTTACAGAGGCACAGCAGCTCTTATCAGCATGTTTAGAAAAGGTAGATATTTCTAGTACAGAGGGTTATGATTTGTTCATCACACAGC	TTCGATATCCGCATGCTAGC	ACTAGTGCGGCCGCAAGAG	TTCGATATCCGCATGCTAGCCTCTGCAAACTCCAGTTTCAAAGCAGGATGATGTGGTTCAGCTTGAATTACCCGTTACAGAGGCACAGCAGCTCTTATCAGCATGTTTAGAAAAGGTAGATATTTCTAGTACAGAGGGTTATGATTTGTTCATCACACAGCACTAGTGCGGCCGCAAGAG
circRNA:BIRC6	circRNA:BIRC6_7	AAGCAGGATGATGTGGTTCAGCTTGAATTACCCGTTACAGAGGCACAGCAGCTCTTATCAGCATGTTTAGAAAAGGTAGATATTTCTAGTACAGAGGGTTATGATTTGTTCATCACACAGCTCAAAGATGGTTTAAAAAAT	TTCGATATCCGCATGCTAGC	ACTAGTGCGGCCGCAAGAG	TTCGATATCCGCATGCTAGCAAGCAGGATGATGTGGTTCAGCTTGAATTACCCGTTACAGAGGCACAGCAGCTCTTATCAGCATGTTTAGAAAAGGTAGATATTTCTAGTACAGAGGGTTATGATTTGTTCATCACACAGCTCAAAGATGGTTTAAAAAATACTAGTGCGGCCGCAAGAG
circRNA:BIRC6	circRNA:BIRC6_8	GCTTGAATTACCCGTTACAGAGGCACAGCAGCTCTTATCAGCATGTTTAGAAAAGGTAGATATTTCTAGTACAGAGGGTTATGATTTGTTCATCACACAGCTCAAAGATGGTTTAAAAAATACATCTCATGAGACTGCAGC	TTCGATATCCGCATGCTAGC	ACTAGTGCGGCCGCAAGAG	TTCGATATCCGCATGCTAGCGCTTGAATTACCCGTTACAGAGGCACAGCAGCTCTTATCAGCATGTTTAGAAAAGGTAGATATTTCTAGTACAGAGGGTTATGATTTGTTCATCACACAGCTCAAAGATGGTTTAAAAAATACATCTCATGAGACTGCAGCACTAGTGCGGCCGCAAGAG
circRNA:BIRC6	circRNA:BIRC6_9	AGGCACAGCAGCTCTTATCAGCATGTTTAGAAAAGGTAGATATTTCTAGTACAGAGGGTTATGATTTGTTCATCACACAGCTCAAAGATGGTTTAAAAAATACATCTCATGAGACTGCAGCAAACCACAAAGTTGCTAAGT	TTCGATATCCGCATGCTAGC	ACTAGTGCGGCCGCAAGAG	TTCGATATCCGCATGCTAGCAGGCACAGCAGCTCTTATCAGCATGTTTAGAAAAGGTAGATATTTCTAGTACAGAGGGTTATGATTTGTTCATCACACAGCTCAAAGATGGTTTAAAAAATACATCTCATGAGACTGCAGCAAACCACAAAGTTGCTAAGTACTAGTGCGGCCGCAAGAG
circRNA:BIRC6	circRNA:BIRC6_10	GCATGTTTAGAAAAGGTAGATATTTCTAGTACAGAGGGTTATGATTTGTTCATCACACAGCTCAAAGATGGTTTAAAAAATACATCTCATGAGACTGCAGCAAACCACAAAGTTGCTAAGTGGGCCACAGTTACATTTCAT	TTCGATATCCGCATGCTAGC	ACTAGTGCGGCCGCAAGAG	TTCGATATCCGCATGCTAGCGCATGTTTAGAAAAGGTAGATATTTCTAGTACAGAGGGTTATGATTTGTTCATCACACAGCTCAAAGATGGTTTAAAAAATACATCTCATGAGACTGCAGCAAACCACAAAGTTGCTAAGTGGGCCACAGTTACATTTCATACTAGTGCGGCCGCAAGAG
circRNA:BIRC6	circRNA:BIRC6_11	TATTTCTAGTACAGAGGGTTATGATTTGTTCATCACACAGCTCAAAGATGGTTTAAAAAATACATCTCATGAGACTGCAGCAAACCACAAAGTTGCTAAGTGGGCCACAGTTACATTTCATCTTCCTCATCATGTGTTGAA	TTCGATATCCGCATGCTAGC	ACTAGTGCGGCCGCAAGAG	TTCGATATCCGCATGCTAGCTATTTCTAGTACAGAGGGTTATGATTTGTTCATCACACAGCTCAAAGATGGTTTAAAAAATACATCTCATGAGACTGCAGCAAACCACAAAGTTGCTAAGTGGGCCACAGTTACATTTCATCTTCCTCATCATGTGTTGAAACTAGTGCGGCCGCAAGAG
circRNA:BIRC6	circRNA:BIRC6_12	ATGATTTGTTCATCACACAGCTCAAAGATGGTTTAAAAAATACATCTCATGAGACTGCAGCAAACCACAAAGTTGCTAAGTGGGCCACAGTTACATTTCATCTTCCTCATCATGTGTTGAAGTCCATTGCCAGTGCCATTG	TTCGATATCCGCATGCTAGC	ACTAGTGCGGCCGCAAGAG	TTCGATATCCGCATGCTAGCATGATTTGTTCATCACACAGCTCAAAGATGGTTTAAAAAATACATCTCATGAGACTGCAGCAAACCACAAAGTTGCTAAGTGGGCCACAGTTACATTTCATCTTCCTCATCATGTGTTGAAGTCCATTGCCAGTGCCATTGACTAGTGCGGCCGCAAGAG
circRNA:BIRC6	circRNA:BIRC6_13	CTCAAAGATGGTTTAAAAAATACATCTCATGAGACTGCAGCAAACCACAAAGTTGCTAAGTGGGCCACAGTTACATTTCATCTTCCTCATCATGTGTTGAAGTCCATTGCCAGTGCCATTGTAAATGAACTCAAGAAAATA	TTCGATATCCGCATGCTAGC	ACTAGTGCGGCCGCAAGAG	TTCGATATCCGCATGCTAGCCTCAAAGATGGTTTAAAAAATACATCTCATGAGACTGCAGCAAACCACAAAGTTGCTAAGTGGGCCACAGTTACATTTCATCTTCCTCATCATGTGTTGAAGTCCATTGCCAGTGCCATTGTAAATGAACTCAAGAAAATAACTAGTGCGGCCGCAAGAG
circRNA:BIRC6	circRNA:BIRC6_14	TACATCTCATGAGACTGCAGCAAACCACAAAGTTGCTAAGTGGGCCACAGTTACATTTCATCTTCCTCATCATGTGTTGAAGTCCATTGCCAGTGCCATTGTAAATGAACTCAAGAAAATAAATCAAAATGTTGCTGCCTT	TTCGATATCCGCATGCTAGC	ACTAGTGCGGCCGCAAGAG	TTCGATATCCGCATGCTAGCTACATCTCATGAGACTGCAGCAAACCACAAAGTTGCTAAGTGGGCCACAGTTACATTTCATCTTCCTCATCATGTGTTGAAGTCCATTGCCAGTGCCATTGTAAATGAACTCAAGAAAATAAATCAAAATGTTGCTGCCTTACTAGTGCGGCCGCAAGAG
circRNA:BIRC6	circRNA:BIRC6_15	CAAACCACAAAGTTGCTAAGTGGGCCACAGTTACATTTCATCTTCCTCATCATGTGTTGAAGTCCATTGCCAGTGCCATTGTAAATGAACTCAAGAAAATAAATCAAAATGTTGCTGCCTTACCTGTGGCGTCCTCAGTGA	TTCGATATCCGCATGCTAGC	ACTAGTGCGGCCGCAAGAG	TTCGATATCCGCATGCTAGCCAAACCACAAAGTTGCTAAGTGGGCCACAGTTACATTTCATCTTCCTCATCATGTGTTGAAGTCCATTGCCAGTGCCATTGTAAATGAACTCAAGAAAATAAATCAAAATGTTGCTGCCTTACCTGTGGCGTCCTCAGTGAACTAGTGCGGCCGCAAGAG
circRNA:BIRC6	circRNA:BIRC6_16	TGGGCCACAGTTACATTTCATCTTCCTCATCATGTGTTGAAGTCCATTGCCAGTGCCATTGTAAATGAACTCAAGAAAATAAATCAAAATGTTGCTGCCTTACCTGTGGCGTCCTCAGTGATGGACAGATTGTCTTACCTC	TTCGATATCCGCATGCTAGC	ACTAGTGCGGCCGCAAGAG	TTCGATATCCGCATGCTAGCTGGGCCACAGTTACATTTCATCTTCCTCATCATGTGTTGAAGTCCATTGCCAGTGCCATTGTAAATGAACTCAAGAAAATAAATCAAAATGTTGCTGCCTTACCTGTGGCGTCCTCAGTGATGGACAGATTGTCTTACCTCACTAGTGCGGCCGCAAGAG
circRNA:BIRC6	circRNA:BIRC6_17	TCTTCCTCATCATGTGTTGAAGTCCATTGCCAGTGCCATTGTAAATGAACTCAAGAAAATAAATCAAAATGTTGCTGCCTTACCTGTGGCGTCCTCAGTGATGGACAGATTGTCTTACCTCTTACCTAGTGCACGTCCAGA	TTCGATATCCGCATGCTAGC	ACTAGTGCGGCCGCAAGAG	TTCGATATCCGCATGCTAGCTCTTCCTCATCATGTGTTGAAGTCCATTGCCAGTGCCATTGTAAATGAACTCAAGAAAATAAATCAAAATGTTGCTGCCTTACCTGTGGCGTCCTCAGTGATGGACAGATTGTCTTACCTCTTACCTAGTGCACGTCCAGAACTAGTGCGGCCGCAAGAG
circRNA:BIRC6	circRNA:BIRC6_18	AGTCCATTGCCAGTGCCATTGTAAATGAACTCAAGAAAATAAATCAAAATGTTGCTGCCTTACCTGTGGCGTCCTCAGTGATGGACAGATTGTCTTACCTCTTACCTAGTGCACGTCCAGAACTCGGAGTGGGGCCAGGCC	TTCGATATCCGCATGCTAGC	ACTAGTGCGGCCGCAAGAG	TTCGATATCCGCATGCTAGCAGTCCATTGCCAGTGCCATTGTAAATGAACTCAAGAAAATAAATCAAAATGTTGCTGCCTTACCTGTGGCGTCCTCAGTGATGGACAGATTGTCTTACCTCTTACCTAGTGCACGTCCAGAACTCGGAGTGGGGCCAGGCCACTAGTGCGGCCGCAAGAG
circRNA:BIRC6	circRNA:BIRC6_19	GTAAATGAACTCAAGAAAATAAATCAAAATGTTGCTGCCTTACCTGTGGCGTCCTCAGTGATGGACAGATTGTCTTACCTCTTACCTAGTGCACGTCCAGAACTCGGAGTGGGGCCAGGCCGTTCTGTAGACAGATCACTG	TTCGATATCCGCATGCTAGC	ACTAGTGCGGCCGCAAGAG	TTCGATATCCGCATGCTAGCGTAAATGAACTCAAGAAAATAAATCAAAATGTTGCTGCCTTACCTGTGGCGTCCTCAGTGATGGACAGATTGTCTTACCTCTTACCTAGTGCACGTCCAGAACTCGGAGTGGGGCCAGGCCGTTCTGTAGACAGATCACTGACTAGTGCGGCCGCAAGAG
circRNA:BIRC6	circRNA:BIRC6_20	AAATCAAAATGTTGCTGCCTTACCTGTGGCGTCCTCAGTGATGGACAGATTGTCTTACCTCTTACCTAGTGCACGTCCAGAACTCGGAGTGGGGCCAGGCCGTTCTGTAGACAGATCACTGATGTATAGTGAAGCTAACAG	TTCGATATCCGCATGCTAGC	ACTAGTGCGGCCGCAAGAG	TTCGATATCCGCATGCTAGCAAATCAAAATGTTGCTGCCTTACCTGTGGCGTCCTCAGTGATGGACAGATTGTCTTACCTCTTACCTAGTGCACGTCCAGAACTCGGAGTGGGGCCAGGCCGTTCTGTAGACAGATCACTGATGTATAGTGAAGCTAACAGACTAGTGCGGCCGCAAGAG
circRNA:BIRC6	circRNA:BIRC6_21	TACCTGTGGCGTCCTCAGTGATGGACAGATTGTCTTACCTCTTACCTAGTGCACGTCCAGAACTCGGAGTGGGGCCAGGCCGTTCTGTAGACAGATCACTGATGTATAGTGAAGCTAACAGACGGGAGACATTTACCTCAT	TTCGATATCCGCATGCTAGC	ACTAGTGCGGCCGCAAGAG	TTCGATATCCGCATGCTAGCTACCTGTGGCGTCCTCAGTGATGGACAGATTGTCTTACCTCTTACCTAGTGCACGTCCAGAACTCGGAGTGGGGCCAGGCCGTTCTGTAGACAGATCACTGATGTATAGTGAAGCTAACAGACGGGAGACATTTACCTCATACTAGTGCGGCCGCAAGAG
circRNA:BIRC6	circRNA:BIRC6_22	ATGGACAGATTGTCTTACCTCTTACCTAGTGCACGTCCAGAACTCGGAGTGGGGCCAGGCCGTTCTGTAGACAGATCACTGATGTATAGTGAAGCTAACAGACGGGAGACATTTACCTCATGGCCTCATGTAGGCTATAGG	TTCGATATCCGCATGCTAGC	ACTAGTGCGGCCGCAAGAG	TTCGATATCCGCATGCTAGCATGGACAGATTGTCTTACCTCTTACCTAGTGCACGTCCAGAACTCGGAGTGGGGCCAGGCCGTTCTGTAGACAGATCACTGATGTATAGTGAAGCTAACAGACGGGAGACATTTACCTCATGGCCTCATGTAGGCTATAGGACTAGTGCGGCCGCAAGAG
circRNA:BIRC6	circRNA:BIRC6_23	CTTACCTAGTGCACGTCCAGAACTCGGAGTGGGGCCAGGCCGTTCTGTAGACAGATCACTGATGTATAGTGAAGCTAACAGACGGGAGACATTTACCTCATGGCCTCATGTAGGCTATAGGTGGGCACAACCAGATCCCAT	TTCGATATCCGCATGCTAGC	ACTAGTGCGGCCGCAAGAG	TTCGATATCCGCATGCTAGCCTTACCTAGTGCACGTCCAGAACTCGGAGTGGGGCCAGGCCGTTCTGTAGACAGATCACTGATGTATAGTGAAGCTAACAGACGGGAGACATTTACCTCATGGCCTCATGTAGGCTATAGGTGGGCACAACCAGATCCCATACTAGTGCGGCCGCAAGAG
circRNA:BIRC6	circRNA:BIRC6_24	AACTCGGAGTGGGGCCAGGCCGTTCTGTAGACAGATCACTGATGTATAGTGAAGCTAACAGACGGGAGACATTTACCTCATGGCCTCATGTAGGCTATAGGTGGGCACAACCAGATCCCATGGCTCAAGCTGGATTTTATC	TTCGATATCCGCATGCTAGC	ACTAGTGCGGCCGCAAGAG	TTCGATATCCGCATGCTAGCAACTCGGAGTGGGGCCAGGCCGTTCTGTAGACAGATCACTGATGTATAGTGAAGCTAACAGACGGGAGACATTTACCTCATGGCCTCATGTAGGCTATAGGTGGGCACAACCAGATCCCATGGCTCAAGCTGGATTTTATCACTAGTGCGGCCGCAAGAG
circRNA:BIRC6	circRNA:BIRC6_25	CGTTCTGTAGACAGATCACTGATGTATAGTGAAGCTAACAGACGGGAGACATTTACCTCATGGCCTCATGTAGGCTATAGGTGGGCACAACCAGATCCCATGGCTCAAGCTGGATTTTATCATCAGCCTGCCTCATCTGGA	TTCGATATCCGCATGCTAGC	ACTAGTGCGGCCGCAAGAG	TTCGATATCCGCATGCTAGCCGTTCTGTAGACAGATCACTGATGTATAGTGAAGCTAACAGACGGGAGACATTTACCTCATGGCCTCATGTAGGCTATAGGTGGGCACAACCAGATCCCATGGCTCAAGCTGGATTTTATCATCAGCCTGCCTCATCTGGAACTAGTGCGGCCGCAAGAG
circRNA:BIRC6	circRNA:BIRC6_26	GATGTATAGTGAAGCTAACAGACGGGAGACATTTACCTCATGGCCTCATGTAGGCTATAGGTGGGCACAACCAGATCCCATGGCTCAAGCTGGATTTTATCATCAGCCTGCCTCATCTGGAGATGATAGAGCCATGTGTTT	TTCGATATCCGCATGCTAGC	ACTAGTGCGGCCGCAAGAG	TTCGATATCCGCATGCTAGCGATGTATAGTGAAGCTAACAGACGGGAGACATTTACCTCATGGCCTCATGTAGGCTATAGGTGGGCACAACCAGATCCCATGGCTCAAGCTGGATTTTATCATCAGCCTGCCTCATCTGGAGATGATAGAGCCATGTGTTTACTAGTGCGGCCGCAAGAG
circRNA:BIRC6	circRNA:BIRC6_27	GACGGGAGACATTTACCTCATGGCCTCATGTAGGCTATAGGTGGGCACAACCAGATCCCATGGCTCAAGCTGGATTTTATCATCAGCCTGCCTCATCTGGAGATGATAGAGCCATGTGTTTTACTTGTAGTGTATGCCTCG	TTCGATATCCGCATGCTAGC	ACTAGTGCGGCCGCAAGAG	TTCGATATCCGCATGCTAGCGACGGGAGACATTTACCTCATGGCCTCATGTAGGCTATAGGTGGGCACAACCAGATCCCATGGCTCAAGCTGGATTTTATCATCAGCCTGCCTCATCTGGAGATGATAGAGCCATGTGTTTTACTTGTAGTGTATGCCTCGACTAGTGCGGCCGCAAGAG
circRNA:BIRC6	circRNA:BIRC6_28	TGGCCTCATGTAGGCTATAGGTGGGCACAACCAGATCCCATGGCTCAAGCTGGATTTTATCATCAGCCTGCCTCATCTGGAGATGATAGAGCCATGTGTTTTACTTGTAGTGTATGCCTCGTTTGTTGGGAACCTACTGAT	TTCGATATCCGCATGCTAGC	ACTAGTGCGGCCGCAAGAG	TTCGATATCCGCATGCTAGCTGGCCTCATGTAGGCTATAGGTGGGCACAACCAGATCCCATGGCTCAAGCTGGATTTTATCATCAGCCTGCCTCATCTGGAGATGATAGAGCCATGTGTTTTACTTGTAGTGTATGCCTCGTTTGTTGGGAACCTACTGATACTAGTGCGGCCGCAAGAG
circRNA:BIRC6	circRNA:BIRC6_29	GTGGGCACAACCAGATCCCATGGCTCAAGCTGGATTTTATCATCAGCCTGCCTCATCTGGAGATGATAGAGCCATGTGTTTTACTTGTAGTGTATGCCTCGTTTGTTGGGAACCTACTGATGAACCTTGGTCTGAACACGA	TTCGATATCCGCATGCTAGC	ACTAGTGCGGCCGCAAGAG	TTCGATATCCGCATGCTAGCGTGGGCACAACCAGATCCCATGGCTCAAGCTGGATTTTATCATCAGCCTGCCTCATCTGGAGATGATAGAGCCATGTGTTTTACTTGTAGTGTATGCCTCGTTTGTTGGGAACCTACTGATGAACCTTGGTCTGAACACGAACTAGTGCGGCCGCAAGAG
circRNA:BIRC6	circRNA:BIRC6_30	TGGCTCAAGCTGGATTTTATCATCAGCCTGCCTCATCTGGAGATGATAGAGCCATGTGTTTTACTTGTAGTGTATGCCTCGTTTGTTGGGAACCTACTGATGAACCTTGGTCTGAACACGAAAGACATTCCCCAAACTGCC	TTCGATATCCGCATGCTAGC	ACTAGTGCGGCCGCAAGAG	TTCGATATCCGCATGCTAGCTGGCTCAAGCTGGATTTTATCATCAGCCTGCCTCATCTGGAGATGATAGAGCCATGTGTTTTACTTGTAGTGTATGCCTCGTTTGTTGGGAACCTACTGATGAACCTTGGTCTGAACACGAAAGACATTCCCCAAACTGCCACTAGTGCGGCCGCAAGAG
circRNA:BIRC6	circRNA:BIRC6_31	CATCAGCCTGCCTCATCTGGAGATGATAGAGCCATGTGTTTTACTTGTAGTGTATGCCTCGTTTGTTGGGAACCTACTGATGAACCTTGGTCTGAACACGAAAGACATTCCCCAAACTGCCCATTTGTGAAAGGTGAGCAC	TTCGATATCCGCATGCTAGC	ACTAGTGCGGCCGCAAGAG	TTCGATATCCGCATGCTAGCCATCAGCCTGCCTCATCTGGAGATGATAGAGCCATGTGTTTTACTTGTAGTGTATGCCTCGTTTGTTGGGAACCTACTGATGAACCTTGGTCTGAACACGAAAGACATTCCCCAAACTGCCCATTTGTGAAAGGTGAGCACACTAGTGCGGCCGCAAGAG
circRNA:BIRC6	circRNA:BIRC6_32	AGATGATAGAGCCATGTGTTTTACTTGTAGTGTATGCCTCGTTTGTTGGGAACCTACTGATGAACCTTGGTCTGAACACGAAAGACATTCCCCAAACTGCCCATTTGTGAAAGGTGAGCACACACAGAATGTGCCATTGTC	TTCGATATCCGCATGCTAGC	ACTAGTGCGGCCGCAAGAG	TTCGATATCCGCATGCTAGCAGATGATAGAGCCATGTGTTTTACTTGTAGTGTATGCCTCGTTTGTTGGGAACCTACTGATGAACCTTGGTCTGAACACGAAAGACATTCCCCAAACTGCCCATTTGTGAAAGGTGAGCACACACAGAATGTGCCATTGTCACTAGTGCGGCCGCAAGAG
circRNA:BIRC6	circRNA:BIRC6_33	TTACTTGTAGTGTATGCCTCGTTTGTTGGGAACCTACTGATGAACCTTGGTCTGAACACGAAAGACATTCCCCAAACTGCCCATTTGTGAAAGGTGAGCACACACAGAATGTGCCATTGTCAGTCACTCTTGCAACAAGTC	TTCGATATCCGCATGCTAGC	ACTAGTGCGGCCGCAAGAG	TTCGATATCCGCATGCTAGCTTACTTGTAGTGTATGCCTCGTTTGTTGGGAACCTACTGATGAACCTTGGTCTGAACACGAAAGACATTCCCCAAACTGCCCATTTGTGAAAGGTGAGCACACACAGAATGTGCCATTGTCAGTCACTCTTGCAACAAGTCACTAGTGCGGCCGCAAGAG
circRNA:BIRC6	circRNA:BIRC6_34	GTTTGTTGGGAACCTACTGATGAACCTTGGTCTGAACACGAAAGACATTCCCCAAACTGCCCATTTGTGAAAGGTGAGCACACACAGAATGTGCCATTGTCAGTCACTCTTGCAACAAGTCCTGCACAGTTTCCTTGTACG	TTCGATATCCGCATGCTAGC	ACTAGTGCGGCCGCAAGAG	TTCGATATCCGCATGCTAGCGTTTGTTGGGAACCTACTGATGAACCTTGGTCTGAACACGAAAGACATTCCCCAAACTGCCCATTTGTGAAAGGTGAGCACACACAGAATGTGCCATTGTCAGTCACTCTTGCAACAAGTCCTGCACAGTTTCCTTGTACGACTAGTGCGGCCGCAAGAG
circRNA:BIRC6	circRNA:BIRC6_35	TGAACCTTGGTCTGAACACGAAAGACATTCCCCAAACTGCCCATTTGTGAAAGGTGAGCACACACAGAATGTGCCATTGTCAGTCACTCTTGCAACAAGTCCTGCACAGTTTCCTTGTACGGATGGAACTGACAGAATATC	TTCGATATCCGCATGCTAGC	ACTAGTGCGGCCGCAAGAG	TTCGATATCCGCATGCTAGCTGAACCTTGGTCTGAACACGAAAGACATTCCCCAAACTGCCCATTTGTGAAAGGTGAGCACACACAGAATGTGCCATTGTCAGTCACTCTTGCAACAAGTCCTGCACAGTTTCCTTGTACGGATGGAACTGACAGAATATCACTAGTGCGGCCGCAAGAG
circRNA:BIRC6	circRNA:BIRC6_36	AAAGACATTCCCCAAACTGCCCATTTGTGAAAGGTGAGCACACACAGAATGTGCCATTGTCAGTCACTCTTGCAACAAGTCCTGCACAGTTTCCTTGTACGGATGGAACTGACAGAATATCTTGCTTTGGGTCGGGGAGCT	TTCGATATCCGCATGCTAGC	ACTAGTGCGGCCGCAAGAG	TTCGATATCCGCATGCTAGCAAAGACATTCCCCAAACTGCCCATTTGTGAAAGGTGAGCACACACAGAATGTGCCATTGTCAGTCACTCTTGCAACAAGTCCTGCACAGTTTCCTTGTACGGATGGAACTGACAGAATATCTTGCTTTGGGTCGGGGAGCTACTAGTGCGGCCGCAAGAG
circRNA:BIRC6	circRNA:BIRC6_37	CCATTTGTGAAAGGTGAGCACACACAGAATGTGCCATTGTCAGTCACTCTTGCAACAAGTCCTGCACAGTTTCCTTGTACGGATGGAACTGACAGAATATCTTGCTTTGGGTCGGGGAGCTGCCCTCATTTTCTAGCTGCT	TTCGATATCCGCATGCTAGC	ACTAGTGCGGCCGCAAGAG	TTCGATATCCGCATGCTAGCCCATTTGTGAAAGGTGAGCACACACAGAATGTGCCATTGTCAGTCACTCTTGCAACAAGTCCTGCACAGTTTCCTTGTACGGATGGAACTGACAGAATATCTTGCTTTGGGTCGGGGAGCTGCCCTCATTTTCTAGCTGCTACTAGTGCGGCCGCAAGAG
circRNA:BIRC6	circRNA:BIRC6_38	CACACAGAATGTGCCATTGTCAGTCACTCTTGCAACAAGTCCTGCACAGTTTCCTTGTACGGATGGAACTGACAGAATATCTTGCTTTGGGTCGGGGAGCTGCCCTCATTTTCTAGCTGCTGCAACTAAACGAGGAAAGAT	TTCGATATCCGCATGCTAGC	ACTAGTGCGGCCGCAAGAG	TTCGATATCCGCATGCTAGCCACACAGAATGTGCCATTGTCAGTCACTCTTGCAACAAGTCCTGCACAGTTTCCTTGTACGGATGGAACTGACAGAATATCTTGCTTTGGGTCGGGGAGCTGCCCTCATTTTCTAGCTGCTGCAACTAAACGAGGAAAGATACTAGTGCGGCCGCAAGAG
circRNA:BIRC6	circRNA:BIRC6_39	CAGTCACTCTTGCAACAAGTCCTGCACAGTTTCCTTGTACGGATGGAACTGACAGAATATCTTGCTTTGGGTCGGGGAGCTGCCCTCATTTTCTAGCTGCTGCAACTAAACGAGGAAAGATCTGCATATGGGATGTTTCCA	TTCGATATCCGCATGCTAGC	ACTAGTGCGGCCGCAAGAG	TTCGATATCCGCATGCTAGCCAGTCACTCTTGCAACAAGTCCTGCACAGTTTCCTTGTACGGATGGAACTGACAGAATATCTTGCTTTGGGTCGGGGAGCTGCCCTCATTTTCTAGCTGCTGCAACTAAACGAGGAAAGATCTGCATATGGGATGTTTCCAACTAGTGCGGCCGCAAGAG
circRNA:BIRC6	circRNA:BIRC6_40	CCTGCACAGTTTCCTTGTACGGATGGAACTGACAGAATATCTTGCTTTGGGTCGGGGAGCTGCCCTCATTTTCTAGCTGCTGCAACTAAACGAGGAAAGATCTGCATATGGGATGTTTCCAAACTTATGAAGGTGCACTTA	TTCGATATCCGCATGCTAGC	ACTAGTGCGGCCGCAAGAG	TTCGATATCCGCATGCTAGCCCTGCACAGTTTCCTTGTACGGATGGAACTGACAGAATATCTTGCTTTGGGTCGGGGAGCTGCCCTCATTTTCTAGCTGCTGCAACTAAACGAGGAAAGATCTGCATATGGGATGTTTCCAAACTTATGAAGGTGCACTTAACTAGTGCGGCCGCAAGAG
circRNA:BIRC6	circRNA:BIRC6_41	GGATGGAACTGACAGAATATCTTGCTTTGGGTCGGGGAGCTGCCCTCATTTTCTAGCTGCTGCAACTAAACGAGGAAAGATCTGCATATGGGATGTTTCCAAACTTATGAAGGTGCACTTAAAGTTTGAAATTAATGCCTA	TTCGATATCCGCATGCTAGC	ACTAGTGCGGCCGCAAGAG	TTCGATATCCGCATGCTAGCGGATGGAACTGACAGAATATCTTGCTTTGGGTCGGGGAGCTGCCCTCATTTTCTAGCTGCTGCAACTAAACGAGGAAAGATCTGCATATGGGATGTTTCCAAACTTATGAAGGTGCACTTAAAGTTTGAAATTAATGCCTAACTAGTGCGGCCGCAAGAG
circRNA:BIRC6	circRNA:BIRC6_42	CTTGCTTTGGGTCGGGGAGCTGCCCTCATTTTCTAGCTGCTGCAACTAAACGAGGAAAGATCTGCATATGGGATGTTTCCAAACTTATGAAGGTGCACTTAAAGTTTGAAATTAATGCCTATGATCCAGCAATTGTACAAC	TTCGATATCCGCATGCTAGC	ACTAGTGCGGCCGCAAGAG	TTCGATATCCGCATGCTAGCCTTGCTTTGGGTCGGGGAGCTGCCCTCATTTTCTAGCTGCTGCAACTAAACGAGGAAAGATCTGCATATGGGATGTTTCCAAACTTATGAAGGTGCACTTAAAGTTTGAAATTAATGCCTATGATCCAGCAATTGTACAACACTAGTGCGGCCGCAAGAG
circRNA:BIRC6	circRNA:BIRC6_43	TGCCCTCATTTTCTAGCTGCTGCAACTAAACGAGGAAAGATCTGCATATGGGATGTTTCCAAACTTATGAAGGTGCACTTAAAGTTTGAAATTAATGCCTATGATCCAGCAATTGTACAACAGCTTATTCTATCAGGAGAC	TTCGATATCCGCATGCTAGC	ACTAGTGCGGCCGCAAGAG	TTCGATATCCGCATGCTAGCTGCCCTCATTTTCTAGCTGCTGCAACTAAACGAGGAAAGATCTGCATATGGGATGTTTCCAAACTTATGAAGGTGCACTTAAAGTTTGAAATTAATGCCTATGATCCAGCAATTGTACAACAGCTTATTCTATCAGGAGACACTAGTGCGGCCGCAAGAG
circRNA:BIRC6	circRNA:BIRC6_44	TGCAACTAAACGAGGAAAGATCTGCATATGGGATGTTTCCAAACTTATGAAGGTGCACTTAAAGTTTGAAATTAATGCCTATGATCCAGCAATTGTACAACAGCTTATTCTATCAGGAGACCCAAGCTCAGGAGTTGATTC	TTCGATATCCGCATGCTAGC	ACTAGTGCGGCCGCAAGAG	TTCGATATCCGCATGCTAGCTGCAACTAAACGAGGAAAGATCTGCATATGGGATGTTTCCAAACTTATGAAGGTGCACTTAAAGTTTGAAATTAATGCCTATGATCCAGCAATTGTACAACAGCTTATTCTATCAGGAGACCCAAGCTCAGGAGTTGATTCACTAGTGCGGCCGCAAGAG
circRNA:BIRC6	circRNA:BIRC6_45	TCTGCATATGGGATGTTTCCAAACTTATGAAGGTGCACTTAAAGTTTGAAATTAATGCCTATGATCCAGCAATTGTACAACAGCTTATTCTATCAGGAGACCCAAGCTCAGGAGTTGATTCAAGGAGACCAACTTTGGCGT	TTCGATATCCGCATGCTAGC	ACTAGTGCGGCCGCAAGAG	TTCGATATCCGCATGCTAGCTCTGCATATGGGATGTTTCCAAACTTATGAAGGTGCACTTAAAGTTTGAAATTAATGCCTATGATCCAGCAATTGTACAACAGCTTATTCTATCAGGAGACCCAAGCTCAGGAGTTGATTCAAGGAGACCAACTTTGGCGTACTAGTGCGGCCGCAAGAG
circRNA:BIRC6	circRNA:BIRC6_46	AAACTTATGAAGGTGCACTTAAAGTTTGAAATTAATGCCTATGATCCAGCAATTGTACAACAGCTTATTCTATCAGGAGACCCAAGCTCAGGAGTTGATTCAAGGAGACCAACTTTGGCGTGGCTGGAGGACTCCTCTAGT	TTCGATATCCGCATGCTAGC	ACTAGTGCGGCCGCAAGAG	TTCGATATCCGCATGCTAGCAAACTTATGAAGGTGCACTTAAAGTTTGAAATTAATGCCTATGATCCAGCAATTGTACAACAGCTTATTCTATCAGGAGACCCAAGCTCAGGAGTTGATTCAAGGAGACCAACTTTGGCGTGGCTGGAGGACTCCTCTAGTACTAGTGCGGCCGCAAGAG
circRNA:BIRC6	circRNA:BIRC6_47	AAAGTTTGAAATTAATGCCTATGATCCAGCAATTGTACAACAGCTTATTCTATCAGGAGACCCAAGCTCAGGAGTTGATTCAAGGAGACCAACTTTGGCGTGGCTGGAGGACTCCTCTAGTTGCTCAGATATACCAAAATT	TTCGATATCCGCATGCTAGC	ACTAGTGCGGCCGCAAGAG	TTCGATATCCGCATGCTAGCAAAGTTTGAAATTAATGCCTATGATCCAGCAATTGTACAACAGCTTATTCTATCAGGAGACCCAAGCTCAGGAGTTGATTCAAGGAGACCAACTTTGGCGTGGCTGGAGGACTCCTCTAGTTGCTCAGATATACCAAAATTACTAGTGCGGCCGCAAGAG
circRNA:BIRC6	circRNA:BIRC6_48	ATGATCCAGCAATTGTACAACAGCTTATTCTATCAGGAGACCCAAGCTCAGGAGTTGATTCAAGGAGACCAACTTTGGCGTGGCTGGAGGACTCCTCTAGTTGCTCAGATATACCAAAATTGGAAGGAGATAGTGATGATT	TTCGATATCCGCATGCTAGC	ACTAGTGCGGCCGCAAGAG	TTCGATATCCGCATGCTAGCATGATCCAGCAATTGTACAACAGCTTATTCTATCAGGAGACCCAAGCTCAGGAGTTGATTCAAGGAGACCAACTTTGGCGTGGCTGGAGGACTCCTCTAGTTGCTCAGATATACCAAAATTGGAAGGAGATAGTGATGATTACTAGTGCGGCCGCAAGAG
circRNA:BIRC6	circRNA:BIRC6_49	CAGCTTATTCTATCAGGAGACCCAAGCTCAGGAGTTGATTCAAGGAGACCAACTTTGGCGTGGCTGGAGGACTCCTCTAGTTGCTCAGATATACCAAAATTGGAAGGAGATAGTGATGATTTACTGGAGGATTCAGACAGT	TTCGATATCCGCATGCTAGC	ACTAGTGCGGCCGCAAGAG	TTCGATATCCGCATGCTAGCCAGCTTATTCTATCAGGAGACCCAAGCTCAGGAGTTGATTCAAGGAGACCAACTTTGGCGTGGCTGGAGGACTCCTCTAGTTGCTCAGATATACCAAAATTGGAAGGAGATAGTGATGATTTACTGGAGGATTCAGACAGTACTAGTGCGGCCGCAAGAG
circRNA:BIRC6	circRNA:BIRC6_50	CCCAAGCTCAGGAGTTGATTCAAGGAGACCAACTTTGGCGTGGCTGGAGGACTCCTCTAGTTGCTCAGATATACCAAAATTGGAAGGAGATAGTGATGATTTACTGGAGGATTCAGACAGTGAAGAGCATTCCAGATCAGA	TTCGATATCCGCATGCTAGC	ACTAGTGCGGCCGCAAGAG	TTCGATATCCGCATGCTAGCCCCAAGCTCAGGAGTTGATTCAAGGAGACCAACTTTGGCGTGGCTGGAGGACTCCTCTAGTTGCTCAGATATACCAAAATTGGAAGGAGATAGTGATGATTTACTGGAGGATTCAGACAGTGAAGAGCATTCCAGATCAGAACTAGTGCGGCCGCAAGAG
circRNA:BIRC6	circRNA:BIRC6_51	CAAGGAGACCAACTTTGGCGTGGCTGGAGGACTCCTCTAGTTGCTCAGATATACCAAAATTGGAAGGAGATAGTGATGATTTACTGGAGGATTCAGACAGTGAAGAGCATTCCAGATCAGATTCTGTGACAGCTAAACCAG	TTCGATATCCGCATGCTAGC	ACTAGTGCGGCCGCAAGAG	TTCGATATCCGCATGCTAGCCAAGGAGACCAACTTTGGCGTGGCTGGAGGACTCCTCTAGTTGCTCAGATATACCAAAATTGGAAGGAGATAGTGATGATTTACTGGAGGATTCAGACAGTGAAGAGCATTCCAGATCAGATTCTGTGACAGCTAAACCAGACTAGTGCGGCCGCAAGAG
circRNA:BIRC6	circRNA:BIRC6_52	TGGCTGGAGGACTCCTCTAGTTGCTCAGATATACCAAAATTGGAAGGAGATAGTGATGATTTACTGGAGGATTCAGACAGTGAAGAGCATTCCAGATCAGATTCTGTGACAGCTAAACCAGGTGGACAGGTGAAATGTCAG	TTCGATATCCGCATGCTAGC	ACTAGTGCGGCCGCAAGAG	TTCGATATCCGCATGCTAGCTGGCTGGAGGACTCCTCTAGTTGCTCAGATATACCAAAATTGGAAGGAGATAGTGATGATTTACTGGAGGATTCAGACAGTGAAGAGCATTCCAGATCAGATTCTGTGACAGCTAAACCAGGTGGACAGGTGAAATGTCAGACTAGTGCGGCCGCAAGAG
circRNA:BIRC6	circRNA:BIRC6_53	TTGCTCAGATATACCAAAATTGGAAGGAGATAGTGATGATTTACTGGAGGATTCAGACAGTGAAGAGCATTCCAGATCAGATTCTGTGACAGCTAAACCAGGTGGACAGGTGAAATGTCAGTATATCTCTGCTGTGGATAA	TTCGATATCCGCATGCTAGC	ACTAGTGCGGCCGCAAGAG	TTCGATATCCGCATGCTAGCTTGCTCAGATATACCAAAATTGGAAGGAGATAGTGATGATTTACTGGAGGATTCAGACAGTGAAGAGCATTCCAGATCAGATTCTGTGACAGCTAAACCAGGTGGACAGGTGAAATGTCAGTATATCTCTGCTGTGGATAAACTAGTGCGGCCGCAAGAG
circRNA:BIRC6	circRNA:BIRC6_54	TGGAAGGAGATAGTGATGATTTACTGGAGGATTCAGACAGTGAAGAGCATTCCAGATCAGATTCTGTGACAGCTAAACCAGGTGGACAGGTGAAATGTCAGTATATCTCTGCTGTGGATAAAGTTATATTTGTGGATGATT	TTCGATATCCGCATGCTAGC	ACTAGTGCGGCCGCAAGAG	TTCGATATCCGCATGCTAGCTGGAAGGAGATAGTGATGATTTACTGGAGGATTCAGACAGTGAAGAGCATTCCAGATCAGATTCTGTGACAGCTAAACCAGGTGGACAGGTGAAATGTCAGTATATCTCTGCTGTGGATAAAGTTATATTTGTGGATGATTACTAGTGCGGCCGCAAGAG
circRNA:BIRC6	circRNA:BIRC6_55	TTACTGGAGGATTCAGACAGTGAAGAGCATTCCAGATCAGATTCTGTGACAGCTAAACCAGGTGGACAGGTGAAATGTCAGTATATCTCTGCTGTGGATAAAGTTATATTTGTGGATGATTATGCAGTAGGGTGTAGGAAG	TTCGATATCCGCATGCTAGC	ACTAGTGCGGCCGCAAGAG	TTCGATATCCGCATGCTAGCTTACTGGAGGATTCAGACAGTGAAGAGCATTCCAGATCAGATTCTGTGACAGCTAAACCAGGTGGACAGGTGAAATGTCAGTATATCTCTGCTGTGGATAAAGTTATATTTGTGGATGATTATGCAGTAGGGTGTAGGAAGACTAGTGCGGCCGCAAGAG
circRNA:BIRC6	circRNA:BIRC6_56	TGAAGAGCATTCCAGATCAGATTCTGTGACAGCTAAACCAGGTGGACAGGTGAAATGTCAGTATATCTCTGCTGTGGATAAAGTTATATTTGTGGATGATTATGCAGTAGGGTGTAGGAAGGACCTTAATGGAATCTTGTT	TTCGATATCCGCATGCTAGC	ACTAGTGCGGCCGCAAGAG	TTCGATATCCGCATGCTAGCTGAAGAGCATTCCAGATCAGATTCTGTGACAGCTAAACCAGGTGGACAGGTGAAATGTCAGTATATCTCTGCTGTGGATAAAGTTATATTTGTGGATGATTATGCAGTAGGGTGTAGGAAGGACCTTAATGGAATCTTGTTACTAGTGCGGCCGCAAGAG
circRNA:BIRC6	circRNA:BIRC6_57	ATTCTGTGACAGCTAAACCAGGTGGACAGGTGAAATGTCAGTATATCTCTGCTGTGGATAAAGTTATATTTGTGGATGATTATGCAGTAGGGTGTAGGAAGGACCTTAATGGAATCTTGTTGTTAGACACTGCTCTGCAAA	TTCGATATCCGCATGCTAGC	ACTAGTGCGGCCGCAAGAG	TTCGATATCCGCATGCTAGCATTCTGTGACAGCTAAACCAGGTGGACAGGTGAAATGTCAGTATATCTCTGCTGTGGATAAAGTTATATTTGTGGATGATTATGCAGTAGGGTGTAGGAAGGACCTTAATGGAATCTTGTTGTTAGACACTGCTCTGCAAAACTAGTGCGGCCGCAAGAG
circRNA:CDR1as	circRNA:CDR1as_0	GGTTTCCGATGGCACCTGTGTCAAGGTCTTCCAACAACTCCGGGTCTTCCAGCGACTTCAAGTCTTCCAATAATCTCAAGGTCTTCCAGATAATCCTGAGCTTCCAGAAAATCCACATCTTCCAGACAATCCATGTCTTCC	TTCGATATCCGCATGCTAGC	ACTAGTGCGGCCGCAAGAG	TTCGATATCCGCATGCTAGCGGTTTCCGATGGCACCTGTGTCAAGGTCTTCCAACAACTCCGGGTCTTCCAGCGACTTCAAGTCTTCCAATAATCTCAAGGTCTTCCAGATAATCCTGAGCTTCCAGAAAATCCACATCTTCCAGACAATCCATGTCTTCCACTAGTGCGGCCGCAAGAG
circRNA:CDR1as	circRNA:CDR1as_1	TCAAGGTCTTCCAACAACTCCGGGTCTTCCAGCGACTTCAAGTCTTCCAATAATCTCAAGGTCTTCCAGATAATCCTGAGCTTCCAGAAAATCCACATCTTCCAGACAATCCATGTCTTCCGGACAATCCATGTCTTCCAA	TTCGATATCCGCATGCTAGC	ACTAGTGCGGCCGCAAGAG	TTCGATATCCGCATGCTAGCTCAAGGTCTTCCAACAACTCCGGGTCTTCCAGCGACTTCAAGTCTTCCAATAATCTCAAGGTCTTCCAGATAATCCTGAGCTTCCAGAAAATCCACATCTTCCAGACAATCCATGTCTTCCGGACAATCCATGTCTTCCAAACTAGTGCGGCCGCAAGAG
circRNA:CDR1as	circRNA:CDR1as_2	CGGGTCTTCCAGCGACTTCAAGTCTTCCAATAATCTCAAGGTCTTCCAGATAATCCTGAGCTTCCAGAAAATCCACATCTTCCAGACAATCCATGTCTTCCGGACAATCCATGTCTTCCAAGAAGCTCCAAGTCTTCCAGT	TTCGATATCCGCATGCTAGC	ACTAGTGCGGCCGCAAGAG	TTCGATATCCGCATGCTAGCCGGGTCTTCCAGCGACTTCAAGTCTTCCAATAATCTCAAGGTCTTCCAGATAATCCTGAGCTTCCAGAAAATCCACATCTTCCAGACAATCCATGTCTTCCGGACAATCCATGTCTTCCAAGAAGCTCCAAGTCTTCCAGTACTAGTGCGGCCGCAAGAG
circRNA:CDR1as	circRNA:CDR1as_3	AGTCTTCCAATAATCTCAAGGTCTTCCAGATAATCCTGAGCTTCCAGAAAATCCACATCTTCCAGACAATCCATGTCTTCCGGACAATCCATGTCTTCCAAGAAGCTCCAAGTCTTCCAGTAAATCAAGTCTTCCAGCAAA	TTCGATATCCGCATGCTAGC	ACTAGTGCGGCCGCAAGAG	TTCGATATCCGCATGCTAGCAGTCTTCCAATAATCTCAAGGTCTTCCAGATAATCCTGAGCTTCCAGAAAATCCACATCTTCCAGACAATCCATGTCTTCCGGACAATCCATGTCTTCCAAGAAGCTCCAAGTCTTCCAGTAAATCAAGTCTTCCAGCAAAACTAGTGCGGCCGCAAGAG
circRNA:CDR1as	circRNA:CDR1as_4	GTCTTCCAGATAATCCTGAGCTTCCAGAAAATCCACATCTTCCAGACAATCCATGTCTTCCGGACAATCCATGTCTTCCAAGAAGCTCCAAGTCTTCCAGTAAATCAAGTCTTCCAGCAAATCCAGTCTTCCAGCAATTAC	TTCGATATCCGCATGCTAGC	ACTAGTGCGGCCGCAAGAG	TTCGATATCCGCATGCTAGCGTCTTCCAGATAATCCTGAGCTTCCAGAAAATCCACATCTTCCAGACAATCCATGTCTTCCGGACAATCCATGTCTTCCAAGAAGCTCCAAGTCTTCCAGTAAATCAAGTCTTCCAGCAAATCCAGTCTTCCAGCAATTACACTAGTGCGGCCGCAAGAG
circRNA:CDR1as	circRNA:CDR1as_5	CTTCCAGAAAATCCACATCTTCCAGACAATCCATGTCTTCCGGACAATCCATGTCTTCCAAGAAGCTCCAAGTCTTCCAGTAAATCAAGTCTTCCAGCAAATCCAGTCTTCCAGCAATTACTGGTCTTCCACCAAATCCAG	TTCGATATCCGCATGCTAGC	ACTAGTGCGGCCGCAAGAG	TTCGATATCCGCATGCTAGCCTTCCAGAAAATCCACATCTTCCAGACAATCCATGTCTTCCGGACAATCCATGTCTTCCAAGAAGCTCCAAGTCTTCCAGTAAATCAAGTCTTCCAGCAAATCCAGTCTTCCAGCAATTACTGGTCTTCCACCAAATCCAGACTAGTGCGGCCGCAAGAG
circRNA:CDR1as	circRNA:CDR1as_6	TCCAGACAATCCATGTCTTCCGGACAATCCATGTCTTCCAAGAAGCTCCAAGTCTTCCAGTAAATCAAGTCTTCCAGCAAATCCAGTCTTCCAGCAATTACTGGTCTTCCACCAAATCCAGATCTTCCAGGAAAATCCACG	TTCGATATCCGCATGCTAGC	ACTAGTGCGGCCGCAAGAG	TTCGATATCCGCATGCTAGCTCCAGACAATCCATGTCTTCCGGACAATCCATGTCTTCCAAGAAGCTCCAAGTCTTCCAGTAAATCAAGTCTTCCAGCAAATCCAGTCTTCCAGCAATTACTGGTCTTCCACCAAATCCAGATCTTCCAGGAAAATCCACGACTAGTGCGGCCGCAAGAG
circRNA:CDR1as	circRNA:CDR1as_7	CGGACAATCCATGTCTTCCAAGAAGCTCCAAGTCTTCCAGTAAATCAAGTCTTCCAGCAAATCCAGTCTTCCAGCAATTACTGGTCTTCCACCAAATCCAGATCTTCCAGGAAAATCCACGTCTTCCAGGAAATCCATGTC	TTCGATATCCGCATGCTAGC	ACTAGTGCGGCCGCAAGAG	TTCGATATCCGCATGCTAGCCGGACAATCCATGTCTTCCAAGAAGCTCCAAGTCTTCCAGTAAATCAAGTCTTCCAGCAAATCCAGTCTTCCAGCAATTACTGGTCTTCCACCAAATCCAGATCTTCCAGGAAAATCCACGTCTTCCAGGAAATCCATGTCACTAGTGCGGCCGCAAGAG
circRNA:CDR1as	circRNA:CDR1as_8	AGAAGCTCCAAGTCTTCCAGTAAATCAAGTCTTCCAGCAAATCCAGTCTTCCAGCAATTACTGGTCTTCCACCAAATCCAGATCTTCCAGGAAAATCCACGTCTTCCAGGAAATCCATGTCTTCCAATAATTTCAAGGTCT	TTCGATATCCGCATGCTAGC	ACTAGTGCGGCCGCAAGAG	TTCGATATCCGCATGCTAGCAGAAGCTCCAAGTCTTCCAGTAAATCAAGTCTTCCAGCAAATCCAGTCTTCCAGCAATTACTGGTCTTCCACCAAATCCAGATCTTCCAGGAAAATCCACGTCTTCCAGGAAATCCATGTCTTCCAATAATTTCAAGGTCTACTAGTGCGGCCGCAAGAG
circRNA:CDR1as	circRNA:CDR1as_9	TAAATCAAGTCTTCCAGCAAATCCAGTCTTCCAGCAATTACTGGTCTTCCACCAAATCCAGATCTTCCAGGAAAATCCACGTCTTCCAGGAAATCCATGTCTTCCAATAATTTCAAGGTCTTCCATCAAATACAGATCTTC	TTCGATATCCGCATGCTAGC	ACTAGTGCGGCCGCAAGAG	TTCGATATCCGCATGCTAGCTAAATCAAGTCTTCCAGCAAATCCAGTCTTCCAGCAATTACTGGTCTTCCACCAAATCCAGATCTTCCAGGAAAATCCACGTCTTCCAGGAAATCCATGTCTTCCAATAATTTCAAGGTCTTCCATCAAATACAGATCTTCACTAGTGCGGCCGCAAGAG
circRNA:CDR1as	circRNA:CDR1as_10	ATCCAGTCTTCCAGCAATTACTGGTCTTCCACCAAATCCAGATCTTCCAGGAAAATCCACGTCTTCCAGGAAATCCATGTCTTCCAATAATTTCAAGGTCTTCCATCAAATACAGATCTTCCAGCTAATCCATGTCTTCCA	TTCGATATCCGCATGCTAGC	ACTAGTGCGGCCGCAAGAG	TTCGATATCCGCATGCTAGCATCCAGTCTTCCAGCAATTACTGGTCTTCCACCAAATCCAGATCTTCCAGGAAAATCCACGTCTTCCAGGAAATCCATGTCTTCCAATAATTTCAAGGTCTTCCATCAAATACAGATCTTCCAGCTAATCCATGTCTTCCAACTAGTGCGGCCGCAAGAG
circRNA:CDR1as	circRNA:CDR1as_11	CTGGTCTTCCACCAAATCCAGATCTTCCAGGAAAATCCACGTCTTCCAGGAAATCCATGTCTTCCAATAATTTCAAGGTCTTCCATCAAATACAGATCTTCCAGCTAATCCATGTCTTCCAGAAAAATCTGTGTCTTCCAC	TTCGATATCCGCATGCTAGC	ACTAGTGCGGCCGCAAGAG	TTCGATATCCGCATGCTAGCCTGGTCTTCCACCAAATCCAGATCTTCCAGGAAAATCCACGTCTTCCAGGAAATCCATGTCTTCCAATAATTTCAAGGTCTTCCATCAAATACAGATCTTCCAGCTAATCCATGTCTTCCAGAAAAATCTGTGTCTTCCACACTAGTGCGGCCGCAAGAG
circRNA:CDR1as	circRNA:CDR1as_12	GATCTTCCAGGAAAATCCACGTCTTCCAGGAAATCCATGTCTTCCAATAATTTCAAGGTCTTCCATCAAATACAGATCTTCCAGCTAATCCATGTCTTCCAGAAAAATCTGTGTCTTCCACCAAATCCAAGTCTTCCAGTA	TTCGATATCCGCATGCTAGC	ACTAGTGCGGCCGCAAGAG	TTCGATATCCGCATGCTAGCGATCTTCCAGGAAAATCCACGTCTTCCAGGAAATCCATGTCTTCCAATAATTTCAAGGTCTTCCATCAAATACAGATCTTCCAGCTAATCCATGTCTTCCAGAAAAATCTGTGTCTTCCACCAAATCCAAGTCTTCCAGTAACTAGTGCGGCCGCAAGAG
circRNA:CDR1as	circRNA:CDR1as_13	GTCTTCCAGGAAATCCATGTCTTCCAATAATTTCAAGGTCTTCCATCAAATACAGATCTTCCAGCTAATCCATGTCTTCCAGAAAAATCTGTGTCTTCCACCAAATCCAAGTCTTCCAGTAAATCTAGTTCTTCCAGAAAA	TTCGATATCCGCATGCTAGC	ACTAGTGCGGCCGCAAGAG	TTCGATATCCGCATGCTAGCGTCTTCCAGGAAATCCATGTCTTCCAATAATTTCAAGGTCTTCCATCAAATACAGATCTTCCAGCTAATCCATGTCTTCCAGAAAAATCTGTGTCTTCCACCAAATCCAAGTCTTCCAGTAAATCTAGTTCTTCCAGAAAAACTAGTGCGGCCGCAAGAG
circRNA:CDR1as	circRNA:CDR1as_14	CTTCCAATAATTTCAAGGTCTTCCATCAAATACAGATCTTCCAGCTAATCCATGTCTTCCAGAAAAATCTGTGTCTTCCACCAAATCCAAGTCTTCCAGTAAATCTAGTTCTTCCAGAAAAATCTAGATCTTCCAGTCAAT	TTCGATATCCGCATGCTAGC	ACTAGTGCGGCCGCAAGAG	TTCGATATCCGCATGCTAGCCTTCCAATAATTTCAAGGTCTTCCATCAAATACAGATCTTCCAGCTAATCCATGTCTTCCAGAAAAATCTGTGTCTTCCACCAAATCCAAGTCTTCCAGTAAATCTAGTTCTTCCAGAAAAATCTAGATCTTCCAGTCAATACTAGTGCGGCCGCAAGAG
circRNA:CDR1as	circRNA:CDR1as_15	TTCCATCAAATACAGATCTTCCAGCTAATCCATGTCTTCCAGAAAAATCTGTGTCTTCCACCAAATCCAAGTCTTCCAGTAAATCTAGTTCTTCCAGAAAAATCTAGATCTTCCAGTCAATCAGTGTCTTCCAGAAAGAAA	TTCGATATCCGCATGCTAGC	ACTAGTGCGGCCGCAAGAG	TTCGATATCCGCATGCTAGCTTCCATCAAATACAGATCTTCCAGCTAATCCATGTCTTCCAGAAAAATCTGTGTCTTCCACCAAATCCAAGTCTTCCAGTAAATCTAGTTCTTCCAGAAAAATCTAGATCTTCCAGTCAATCAGTGTCTTCCAGAAAGAAAACTAGTGCGGCCGCAAGAG
circRNA:CDR1as	circRNA:CDR1as_16	CCAGCTAATCCATGTCTTCCAGAAAAATCTGTGTCTTCCACCAAATCCAAGTCTTCCAGTAAATCTAGTTCTTCCAGAAAAATCTAGATCTTCCAGTCAATCAGTGTCTTCCAGAAAGAAATCCAGGTCTTCCAGTCAATC	TTCGATATCCGCATGCTAGC	ACTAGTGCGGCCGCAAGAG	TTCGATATCCGCATGCTAGCCCAGCTAATCCATGTCTTCCAGAAAAATCTGTGTCTTCCACCAAATCCAAGTCTTCCAGTAAATCTAGTTCTTCCAGAAAAATCTAGATCTTCCAGTCAATCAGTGTCTTCCAGAAAGAAATCCAGGTCTTCCAGTCAATCACTAGTGCGGCCGCAAGAG
circRNA:CDR1as	circRNA:CDR1as_17	AGAAAAATCTGTGTCTTCCACCAAATCCAAGTCTTCCAGTAAATCTAGTTCTTCCAGAAAAATCTAGATCTTCCAGTCAATCAGTGTCTTCCAGAAAGAAATCCAGGTCTTCCAGTCAATCAGTGTCTTCCAGAAAGAAAT	TTCGATATCCGCATGCTAGC	ACTAGTGCGGCCGCAAGAG	TTCGATATCCGCATGCTAGCAGAAAAATCTGTGTCTTCCACCAAATCCAAGTCTTCCAGTAAATCTAGTTCTTCCAGAAAAATCTAGATCTTCCAGTCAATCAGTGTCTTCCAGAAAGAAATCCAGGTCTTCCAGTCAATCAGTGTCTTCCAGAAAGAAATACTAGTGCGGCCGCAAGAG
circRNA:CDR1as	circRNA:CDR1as_18	CCAAATCCAAGTCTTCCAGTAAATCTAGTTCTTCCAGAAAAATCTAGATCTTCCAGTCAATCAGTGTCTTCCAGAAAGAAATCCAGGTCTTCCAGTCAATCAGTGTCTTCCAGAAAGAAATCCAGGTCTTCCAGTCAGTCA	TTCGATATCCGCATGCTAGC	ACTAGTGCGGCCGCAAGAG	TTCGATATCCGCATGCTAGCCCAAATCCAAGTCTTCCAGTAAATCTAGTTCTTCCAGAAAAATCTAGATCTTCCAGTCAATCAGTGTCTTCCAGAAAGAAATCCAGGTCTTCCAGTCAATCAGTGTCTTCCAGAAAGAAATCCAGGTCTTCCAGTCAGTCAACTAGTGCGGCCGCAAGAG
circRNA:CDR1as	circRNA:CDR1as_19	AAATCTAGTTCTTCCAGAAAAATCTAGATCTTCCAGTCAATCAGTGTCTTCCAGAAAGAAATCCAGGTCTTCCAGTCAATCAGTGTCTTCCAGAAAGAAATCCAGGTCTTCCAGTCAGTCAGTGTCTTCCAGAAAAATCTA	TTCGATATCCGCATGCTAGC	ACTAGTGCGGCCGCAAGAG	TTCGATATCCGCATGCTAGCAAATCTAGTTCTTCCAGAAAAATCTAGATCTTCCAGTCAATCAGTGTCTTCCAGAAAGAAATCCAGGTCTTCCAGTCAATCAGTGTCTTCCAGAAAGAAATCCAGGTCTTCCAGTCAGTCAGTGTCTTCCAGAAAAATCTAACTAGTGCGGCCGCAAGAG
circRNA:CDR1as	circRNA:CDR1as_20	AATCTAGATCTTCCAGTCAATCAGTGTCTTCCAGAAAGAAATCCAGGTCTTCCAGTCAATCAGTGTCTTCCAGAAAGAAATCCAGGTCTTCCAGTCAGTCAGTGTCTTCCAGAAAAATCTACGTCTTCCACCAAATCCAGG	TTCGATATCCGCATGCTAGC	ACTAGTGCGGCCGCAAGAG	TTCGATATCCGCATGCTAGCAATCTAGATCTTCCAGTCAATCAGTGTCTTCCAGAAAGAAATCCAGGTCTTCCAGTCAATCAGTGTCTTCCAGAAAGAAATCCAGGTCTTCCAGTCAGTCAGTGTCTTCCAGAAAAATCTACGTCTTCCACCAAATCCAGGACTAGTGCGGCCGCAAGAG
circRNA:CDR1as	circRNA:CDR1as_21	TCAGTGTCTTCCAGAAAGAAATCCAGGTCTTCCAGTCAATCAGTGTCTTCCAGAAAGAAATCCAGGTCTTCCAGTCAGTCAGTGTCTTCCAGAAAAATCTACGTCTTCCACCAAATCCAGGTCTTCCAGTCAATCCACATC	TTCGATATCCGCATGCTAGC	ACTAGTGCGGCCGCAAGAG	TTCGATATCCGCATGCTAGCTCAGTGTCTTCCAGAAAGAAATCCAGGTCTTCCAGTCAATCAGTGTCTTCCAGAAAGAAATCCAGGTCTTCCAGTCAGTCAGTGTCTTCCAGAAAAATCTACGTCTTCCACCAAATCCAGGTCTTCCAGTCAATCCACATCACTAGTGCGGCCGCAAGAG
circRNA:CDR1as	circRNA:CDR1as_22	ATCCAGGTCTTCCAGTCAATCAGTGTCTTCCAGAAAGAAATCCAGGTCTTCCAGTCAGTCAGTGTCTTCCAGAAAAATCTACGTCTTCCACCAAATCCAGGTCTTCCAGTCAATCCACATCTTCCGGAAAAAATCCAGGTC	TTCGATATCCGCATGCTAGC	ACTAGTGCGGCCGCAAGAG	TTCGATATCCGCATGCTAGCATCCAGGTCTTCCAGTCAATCAGTGTCTTCCAGAAAGAAATCCAGGTCTTCCAGTCAGTCAGTGTCTTCCAGAAAAATCTACGTCTTCCACCAAATCCAGGTCTTCCAGTCAATCCACATCTTCCGGAAAAAATCCAGGTCACTAGTGCGGCCGCAAGAG
circRNA:CDR1as	circRNA:CDR1as_23	CAGTGTCTTCCAGAAAGAAATCCAGGTCTTCCAGTCAGTCAGTGTCTTCCAGAAAAATCTACGTCTTCCACCAAATCCAGGTCTTCCAGTCAATCCACATCTTCCGGAAAAAATCCAGGTCTTCCAGCCAATATATGTCTT	TTCGATATCCGCATGCTAGC	ACTAGTGCGGCCGCAAGAG	TTCGATATCCGCATGCTAGCCAGTGTCTTCCAGAAAGAAATCCAGGTCTTCCAGTCAGTCAGTGTCTTCCAGAAAAATCTACGTCTTCCACCAAATCCAGGTCTTCCAGTCAATCCACATCTTCCGGAAAAAATCCAGGTCTTCCAGCCAATATATGTCTTACTAGTGCGGCCGCAAGAG
circRNA:CDR1as	circRNA:CDR1as_24	TCCAGGTCTTCCAGTCAGTCAGTGTCTTCCAGAAAAATCTACGTCTTCCACCAAATCCAGGTCTTCCAGTCAATCCACATCTTCCGGAAAAAATCCAGGTCTTCCAGCCAATATATGTCTTCCTGAAGATCCACGTCTTCC	TTCGATATCCGCATGCTAGC	ACTAGTGCGGCCGCAAGAG	TTCGATATCCGCATGCTAGCTCCAGGTCTTCCAGTCAGTCAGTGTCTTCCAGAAAAATCTACGTCTTCCACCAAATCCAGGTCTTCCAGTCAATCCACATCTTCCGGAAAAAATCCAGGTCTTCCAGCCAATATATGTCTTCCTGAAGATCCACGTCTTCCACTAGTGCGGCCGCAAGAG
circRNA:CDR1as	circRNA:CDR1as_25	AGTGTCTTCCAGAAAAATCTACGTCTTCCACCAAATCCAGGTCTTCCAGTCAATCCACATCTTCCGGAAAAAATCCAGGTCTTCCAGCCAATATATGTCTTCCTGAAGATCCACGTCTTCCAGAAAATCCATGTCTTCCAG	TTCGATATCCGCATGCTAGC	ACTAGTGCGGCCGCAAGAG	TTCGATATCCGCATGCTAGCAGTGTCTTCCAGAAAAATCTACGTCTTCCACCAAATCCAGGTCTTCCAGTCAATCCACATCTTCCGGAAAAAATCCAGGTCTTCCAGCCAATATATGTCTTCCTGAAGATCCACGTCTTCCAGAAAATCCATGTCTTCCAGACTAGTGCGGCCGCAAGAG
circRNA:CDR1as	circRNA:CDR1as_26	ACGTCTTCCACCAAATCCAGGTCTTCCAGTCAATCCACATCTTCCGGAAAAAATCCAGGTCTTCCAGCCAATATATGTCTTCCTGAAGATCCACGTCTTCCAGAAAATCCATGTCTTCCAGAAAATCCATGTCTTCCAGTA	TTCGATATCCGCATGCTAGC	ACTAGTGCGGCCGCAAGAG	TTCGATATCCGCATGCTAGCACGTCTTCCACCAAATCCAGGTCTTCCAGTCAATCCACATCTTCCGGAAAAAATCCAGGTCTTCCAGCCAATATATGTCTTCCTGAAGATCCACGTCTTCCAGAAAATCCATGTCTTCCAGAAAATCCATGTCTTCCAGTAACTAGTGCGGCCGCAAGAG
circRNA:CDR1as	circRNA:CDR1as_27	GTCTTCCAGTCAATCCACATCTTCCGGAAAAAATCCAGGTCTTCCAGCCAATATATGTCTTCCTGAAGATCCACGTCTTCCAGAAAATCCATGTCTTCCAGAAAATCCATGTCTTCCAGTAACCTCCCAGTCTTCCAGAAA	TTCGATATCCGCATGCTAGC	ACTAGTGCGGCCGCAAGAG	TTCGATATCCGCATGCTAGCGTCTTCCAGTCAATCCACATCTTCCGGAAAAAATCCAGGTCTTCCAGCCAATATATGTCTTCCTGAAGATCCACGTCTTCCAGAAAATCCATGTCTTCCAGAAAATCCATGTCTTCCAGTAACCTCCCAGTCTTCCAGAAAACTAGTGCGGCCGCAAGAG
circRNA:CDR1as	circRNA:CDR1as_28	CTTCCGGAAAAAATCCAGGTCTTCCAGCCAATATATGTCTTCCTGAAGATCCACGTCTTCCAGAAAATCCATGTCTTCCAGAAAATCCATGTCTTCCAGTAACCTCCCAGTCTTCCAGAAAATCCACGTCTTCCCAACAAT	TTCGATATCCGCATGCTAGC	ACTAGTGCGGCCGCAAGAG	TTCGATATCCGCATGCTAGCCTTCCGGAAAAAATCCAGGTCTTCCAGCCAATATATGTCTTCCTGAAGATCCACGTCTTCCAGAAAATCCATGTCTTCCAGAAAATCCATGTCTTCCAGTAACCTCCCAGTCTTCCAGAAAATCCACGTCTTCCCAACAATACTAGTGCGGCCGCAAGAG
circRNA:CDR1as	circRNA:CDR1as_29	CTTCCAGCCAATATATGTCTTCCTGAAGATCCACGTCTTCCAGAAAATCCATGTCTTCCAGAAAATCCATGTCTTCCAGTAACCTCCCAGTCTTCCAGAAAATCCACGTCTTCCCAACAATCCAAGTCTTCCGGATAATTT	TTCGATATCCGCATGCTAGC	ACTAGTGCGGCCGCAAGAG	TTCGATATCCGCATGCTAGCCTTCCAGCCAATATATGTCTTCCTGAAGATCCACGTCTTCCAGAAAATCCATGTCTTCCAGAAAATCCATGTCTTCCAGTAACCTCCCAGTCTTCCAGAAAATCCACGTCTTCCCAACAATCCAAGTCTTCCGGATAATTTACTAGTGCGGCCGCAAGAG
circRNA:CDR1as	circRNA:CDR1as_30	TCCTGAAGATCCACGTCTTCCAGAAAATCCATGTCTTCCAGAAAATCCATGTCTTCCAGTAACCTCCCAGTCTTCCAGAAAATCCACGTCTTCCCAACAATCCAAGTCTTCCGGATAATTTGGGTCTTCCTGAAAATCTAC	TTCGATATCCGCATGCTAGC	ACTAGTGCGGCCGCAAGAG	TTCGATATCCGCATGCTAGCTCCTGAAGATCCACGTCTTCCAGAAAATCCATGTCTTCCAGAAAATCCATGTCTTCCAGTAACCTCCCAGTCTTCCAGAAAATCCACGTCTTCCCAACAATCCAAGTCTTCCGGATAATTTGGGTCTTCCTGAAAATCTACACTAGTGCGGCCGCAAGAG
circRNA:CDR1as	circRNA:CDR1as_31	CAGAAAATCCATGTCTTCCAGAAAATCCATGTCTTCCAGTAACCTCCCAGTCTTCCAGAAAATCCACGTCTTCCCAACAATCCAAGTCTTCCGGATAATTTGGGTCTTCCTGAAAATCTACGTCTTCCAAAAAAGCCATGT	TTCGATATCCGCATGCTAGC	ACTAGTGCGGCCGCAAGAG	TTCGATATCCGCATGCTAGCCAGAAAATCCATGTCTTCCAGAAAATCCATGTCTTCCAGTAACCTCCCAGTCTTCCAGAAAATCCACGTCTTCCCAACAATCCAAGTCTTCCGGATAATTTGGGTCTTCCTGAAAATCTACGTCTTCCAAAAAAGCCATGTACTAGTGCGGCCGCAAGAG
circRNA:CDR1as	circRNA:CDR1as_32	GAAAATCCATGTCTTCCAGTAACCTCCCAGTCTTCCAGAAAATCCACGTCTTCCCAACAATCCAAGTCTTCCGGATAATTTGGGTCTTCCTGAAAATCTACGTCTTCCAAAAAAGCCATGTCTTCCAGAAAATCCACATCT	TTCGATATCCGCATGCTAGC	ACTAGTGCGGCCGCAAGAG	TTCGATATCCGCATGCTAGCGAAAATCCATGTCTTCCAGTAACCTCCCAGTCTTCCAGAAAATCCACGTCTTCCCAACAATCCAAGTCTTCCGGATAATTTGGGTCTTCCTGAAAATCTACGTCTTCCAAAAAAGCCATGTCTTCCAGAAAATCCACATCTACTAGTGCGGCCGCAAGAG
circRNA:CDR1as	circRNA:CDR1as_33	AACCTCCCAGTCTTCCAGAAAATCCACGTCTTCCCAACAATCCAAGTCTTCCGGATAATTTGGGTCTTCCTGAAAATCTACGTCTTCCAAAAAAGCCATGTCTTCCAGAAAATCCACATCTTCCAATGGCCTCCAGGTCTT	TTCGATATCCGCATGCTAGC	ACTAGTGCGGCCGCAAGAG	TTCGATATCCGCATGCTAGCAACCTCCCAGTCTTCCAGAAAATCCACGTCTTCCCAACAATCCAAGTCTTCCGGATAATTTGGGTCTTCCTGAAAATCTACGTCTTCCAAAAAAGCCATGTCTTCCAGAAAATCCACATCTTCCAATGGCCTCCAGGTCTTACTAGTGCGGCCGCAAGAG
circRNA:CDR1as	circRNA:CDR1as_34	AATCCACGTCTTCCCAACAATCCAAGTCTTCCGGATAATTTGGGTCTTCCTGAAAATCTACGTCTTCCAAAAAAGCCATGTCTTCCAGAAAATCCACATCTTCCAATGGCCTCCAGGTCTTCCAGACTATCCATGTCTTCC	TTCGATATCCGCATGCTAGC	ACTAGTGCGGCCGCAAGAG	TTCGATATCCGCATGCTAGCAATCCACGTCTTCCCAACAATCCAAGTCTTCCGGATAATTTGGGTCTTCCTGAAAATCTACGTCTTCCAAAAAAGCCATGTCTTCCAGAAAATCCACATCTTCCAATGGCCTCCAGGTCTTCCAGACTATCCATGTCTTCCACTAGTGCGGCCGCAAGAG
circRNA:CDR1as	circRNA:CDR1as_35	TCCAAGTCTTCCGGATAATTTGGGTCTTCCTGAAAATCTACGTCTTCCAAAAAAGCCATGTCTTCCAGAAAATCCACATCTTCCAATGGCCTCCAGGTCTTCCAGACTATCCATGTCTTCCAGAAAATCCTTGTCTTCCCT	TTCGATATCCGCATGCTAGC	ACTAGTGCGGCCGCAAGAG	TTCGATATCCGCATGCTAGCTCCAAGTCTTCCGGATAATTTGGGTCTTCCTGAAAATCTACGTCTTCCAAAAAAGCCATGTCTTCCAGAAAATCCACATCTTCCAATGGCCTCCAGGTCTTCCAGACTATCCATGTCTTCCAGAAAATCCTTGTCTTCCCTACTAGTGCGGCCGCAAGAG
circRNA:CDR1as	circRNA:CDR1as_36	TGGGTCTTCCTGAAAATCTACGTCTTCCAAAAAAGCCATGTCTTCCAGAAAATCCACATCTTCCAATGGCCTCCAGGTCTTCCAGACTATCCATGTCTTCCAGAAAATCCTTGTCTTCCCTTAAATCTATAGCTTCCAAAA	TTCGATATCCGCATGCTAGC	ACTAGTGCGGCCGCAAGAG	TTCGATATCCGCATGCTAGCTGGGTCTTCCTGAAAATCTACGTCTTCCAAAAAAGCCATGTCTTCCAGAAAATCCACATCTTCCAATGGCCTCCAGGTCTTCCAGACTATCCATGTCTTCCAGAAAATCCTTGTCTTCCCTTAAATCTATAGCTTCCAAAAACTAGTGCGGCCGCAAGAG
circRNA:CDR1as	circRNA:CDR1as_37	CGTCTTCCAAAAAAGCCATGTCTTCCAGAAAATCCACATCTTCCAATGGCCTCCAGGTCTTCCAGACTATCCATGTCTTCCAGAAAATCCTTGTCTTCCCTTAAATCTATAGCTTCCAAAAAATCCGGGTCTTCCAGGAAA	TTCGATATCCGCATGCTAGC	ACTAGTGCGGCCGCAAGAG	TTCGATATCCGCATGCTAGCCGTCTTCCAAAAAAGCCATGTCTTCCAGAAAATCCACATCTTCCAATGGCCTCCAGGTCTTCCAGACTATCCATGTCTTCCAGAAAATCCTTGTCTTCCCTTAAATCTATAGCTTCCAAAAAATCCGGGTCTTCCAGGAAAACTAGTGCGGCCGCAAGAG
circRNA:CDR1as	circRNA:CDR1as_38	TCTTCCAGAAAATCCACATCTTCCAATGGCCTCCAGGTCTTCCAGACTATCCATGTCTTCCAGAAAATCCTTGTCTTCCCTTAAATCTATAGCTTCCAAAAAATCCGGGTCTTCCAGGAAATCCGTGTCTTCCAGCAAGTC	TTCGATATCCGCATGCTAGC	ACTAGTGCGGCCGCAAGAG	TTCGATATCCGCATGCTAGCTCTTCCAGAAAATCCACATCTTCCAATGGCCTCCAGGTCTTCCAGACTATCCATGTCTTCCAGAAAATCCTTGTCTTCCCTTAAATCTATAGCTTCCAAAAAATCCGGGTCTTCCAGGAAATCCGTGTCTTCCAGCAAGTCACTAGTGCGGCCGCAAGAG
circRNA:CDR1as	circRNA:CDR1as_39	TTCCAATGGCCTCCAGGTCTTCCAGACTATCCATGTCTTCCAGAAAATCCTTGTCTTCCCTTAAATCTATAGCTTCCAAAAAATCCGGGTCTTCCAGGAAATCCGTGTCTTCCAGCAAGTCCACGTCTTCCAACAAAGCCA	TTCGATATCCGCATGCTAGC	ACTAGTGCGGCCGCAAGAG	TTCGATATCCGCATGCTAGCTTCCAATGGCCTCCAGGTCTTCCAGACTATCCATGTCTTCCAGAAAATCCTTGTCTTCCCTTAAATCTATAGCTTCCAAAAAATCCGGGTCTTCCAGGAAATCCGTGTCTTCCAGCAAGTCCACGTCTTCCAACAAAGCCAACTAGTGCGGCCGCAAGAG
circRNA:CDR1as	circRNA:CDR1as_40	TCCAGACTATCCATGTCTTCCAGAAAATCCTTGTCTTCCCTTAAATCTATAGCTTCCAAAAAATCCGGGTCTTCCAGGAAATCCGTGTCTTCCAGCAAGTCCACGTCTTCCAACAAAGCCATGTCTTCCAGACTATCCATG	TTCGATATCCGCATGCTAGC	ACTAGTGCGGCCGCAAGAG	TTCGATATCCGCATGCTAGCTCCAGACTATCCATGTCTTCCAGAAAATCCTTGTCTTCCCTTAAATCTATAGCTTCCAAAAAATCCGGGTCTTCCAGGAAATCCGTGTCTTCCAGCAAGTCCACGTCTTCCAACAAAGCCATGTCTTCCAGACTATCCATGACTAGTGCGGCCGCAAGAG
circRNA:CDR1as	circRNA:CDR1as_41	CAGAAAATCCTTGTCTTCCCTTAAATCTATAGCTTCCAAAAAATCCGGGTCTTCCAGGAAATCCGTGTCTTCCAGCAAGTCCACGTCTTCCAACAAAGCCATGTCTTCCAGACTATCCATGTCTTCCAGAAAATCCTTGTC	TTCGATATCCGCATGCTAGC	ACTAGTGCGGCCGCAAGAG	TTCGATATCCGCATGCTAGCCAGAAAATCCTTGTCTTCCCTTAAATCTATAGCTTCCAAAAAATCCGGGTCTTCCAGGAAATCCGTGTCTTCCAGCAAGTCCACGTCTTCCAACAAAGCCATGTCTTCCAGACTATCCATGTCTTCCAGAAAATCCTTGTCACTAGTGCGGCCGCAAGAG
circRNA:CDR1as	circRNA:CDR1as_42	TTAAATCTATAGCTTCCAAAAAATCCGGGTCTTCCAGGAAATCCGTGTCTTCCAGCAAGTCCACGTCTTCCAACAAAGCCATGTCTTCCAGACTATCCATGTCTTCCAGAAAATCCTTGTCTTCCCTCAAATCCATAGCTT	TTCGATATCCGCATGCTAGC	ACTAGTGCGGCCGCAAGAG	TTCGATATCCGCATGCTAGCTTAAATCTATAGCTTCCAAAAAATCCGGGTCTTCCAGGAAATCCGTGTCTTCCAGCAAGTCCACGTCTTCCAACAAAGCCATGTCTTCCAGACTATCCATGTCTTCCAGAAAATCCTTGTCTTCCCTCAAATCCATAGCTTACTAGTGCGGCCGCAAGAG
circRNA:CDR1as	circRNA:CDR1as_43	AAATCCGGGTCTTCCAGGAAATCCGTGTCTTCCAGCAAGTCCACGTCTTCCAACAAAGCCATGTCTTCCAGACTATCCATGTCTTCCAGAAAATCCTTGTCTTCCCTCAAATCCATAGCTTCCGAAAAATCCAGGTCTTCC	TTCGATATCCGCATGCTAGC	ACTAGTGCGGCCGCAAGAG	TTCGATATCCGCATGCTAGCAAATCCGGGTCTTCCAGGAAATCCGTGTCTTCCAGCAAGTCCACGTCTTCCAACAAAGCCATGTCTTCCAGACTATCCATGTCTTCCAGAAAATCCTTGTCTTCCCTCAAATCCATAGCTTCCGAAAAATCCAGGTCTTCCACTAGTGCGGCCGCAAGAG
circRNA:CDR1as	circRNA:CDR1as_44	ATCCGTGTCTTCCAGCAAGTCCACGTCTTCCAACAAAGCCATGTCTTCCAGACTATCCATGTCTTCCAGAAAATCCTTGTCTTCCCTCAAATCCATAGCTTCCGAAAAATCCAGGTCTTCCAGGAAATCCGTGTCTTCCAG	TTCGATATCCGCATGCTAGC	ACTAGTGCGGCCGCAAGAG	TTCGATATCCGCATGCTAGCATCCGTGTCTTCCAGCAAGTCCACGTCTTCCAACAAAGCCATGTCTTCCAGACTATCCATGTCTTCCAGAAAATCCTTGTCTTCCCTCAAATCCATAGCTTCCGAAAAATCCAGGTCTTCCAGGAAATCCGTGTCTTCCAGACTAGTGCGGCCGCAAGAG
circRNA:CDR1as	circRNA:CDR1as_45	CCACGTCTTCCAACAAAGCCATGTCTTCCAGACTATCCATGTCTTCCAGAAAATCCTTGTCTTCCCTCAAATCCATAGCTTCCGAAAAATCCAGGTCTTCCAGGAAATCCGTGTCTTCCAGCAAATCCACGTCTTCCAACA	TTCGATATCCGCATGCTAGC	ACTAGTGCGGCCGCAAGAG	TTCGATATCCGCATGCTAGCCCACGTCTTCCAACAAAGCCATGTCTTCCAGACTATCCATGTCTTCCAGAAAATCCTTGTCTTCCCTCAAATCCATAGCTTCCGAAAAATCCAGGTCTTCCAGGAAATCCGTGTCTTCCAGCAAATCCACGTCTTCCAACAACTAGTGCGGCCGCAAGAG
circRNA:CDR1as	circRNA:CDR1as_46	ATGTCTTCCAGACTATCCATGTCTTCCAGAAAATCCTTGTCTTCCCTCAAATCCATAGCTTCCGAAAAATCCAGGTCTTCCAGGAAATCCGTGTCTTCCAGCAAATCCACGTCTTCCAACAAAGCCATGTCTTCCATCAAA	TTCGATATCCGCATGCTAGC	ACTAGTGCGGCCGCAAGAG	TTCGATATCCGCATGCTAGCATGTCTTCCAGACTATCCATGTCTTCCAGAAAATCCTTGTCTTCCCTCAAATCCATAGCTTCCGAAAAATCCAGGTCTTCCAGGAAATCCGTGTCTTCCAGCAAATCCACGTCTTCCAACAAAGCCATGTCTTCCATCAAAACTAGTGCGGCCGCAAGAG
circRNA:CDR1as	circRNA:CDR1as_47	GTCTTCCAGAAAATCCTTGTCTTCCCTCAAATCCATAGCTTCCGAAAAATCCAGGTCTTCCAGGAAATCCGTGTCTTCCAGCAAATCCACGTCTTCCAACAAAGCCATGTCTTCCATCAAATTAATGTCTTCCAGCCTACT	TTCGATATCCGCATGCTAGC	ACTAGTGCGGCCGCAAGAG	TTCGATATCCGCATGCTAGCGTCTTCCAGAAAATCCTTGTCTTCCCTCAAATCCATAGCTTCCGAAAAATCCAGGTCTTCCAGGAAATCCGTGTCTTCCAGCAAATCCACGTCTTCCAACAAAGCCATGTCTTCCATCAAATTAATGTCTTCCAGCCTACTACTAGTGCGGCCGCAAGAG
circRNA:CDR1as	circRNA:CDR1as_48	CTTCCCTCAAATCCATAGCTTCCGAAAAATCCAGGTCTTCCAGGAAATCCGTGTCTTCCAGCAAATCCACGTCTTCCAACAAAGCCATGTCTTCCATCAAATTAATGTCTTCCAGCCTACTTGTGTCTTCCAACAAAGGTA	TTCGATATCCGCATGCTAGC	ACTAGTGCGGCCGCAAGAG	TTCGATATCCGCATGCTAGCCTTCCCTCAAATCCATAGCTTCCGAAAAATCCAGGTCTTCCAGGAAATCCGTGTCTTCCAGCAAATCCACGTCTTCCAACAAAGCCATGTCTTCCATCAAATTAATGTCTTCCAGCCTACTTGTGTCTTCCAACAAAGGTAACTAGTGCGGCCGCAAGAG
circRNA:CDR1as	circRNA:CDR1as_49	TCCGAAAAATCCAGGTCTTCCAGGAAATCCGTGTCTTCCAGCAAATCCACGTCTTCCAACAAAGCCATGTCTTCCATCAAATTAATGTCTTCCAGCCTACTTGTGTCTTCCAACAAAGGTACGTCTTCCAACAAAGGTACG	TTCGATATCCGCATGCTAGC	ACTAGTGCGGCCGCAAGAG	TTCGATATCCGCATGCTAGCTCCGAAAAATCCAGGTCTTCCAGGAAATCCGTGTCTTCCAGCAAATCCACGTCTTCCAACAAAGCCATGTCTTCCATCAAATTAATGTCTTCCAGCCTACTTGTGTCTTCCAACAAAGGTACGTCTTCCAACAAAGGTACGACTAGTGCGGCCGCAAGAG
circRNA:CDR1as	circRNA:CDR1as_50	CAGGAAATCCGTGTCTTCCAGCAAATCCACGTCTTCCAACAAAGCCATGTCTTCCATCAAATTAATGTCTTCCAGCCTACTTGTGTCTTCCAACAAAGGTACGTCTTCCAACAAAGGTACGTCTTCCAACAAAGGTATGTC	TTCGATATCCGCATGCTAGC	ACTAGTGCGGCCGCAAGAG	TTCGATATCCGCATGCTAGCCAGGAAATCCGTGTCTTCCAGCAAATCCACGTCTTCCAACAAAGCCATGTCTTCCATCAAATTAATGTCTTCCAGCCTACTTGTGTCTTCCAACAAAGGTACGTCTTCCAACAAAGGTACGTCTTCCAACAAAGGTATGTCACTAGTGCGGCCGCAAGAG
circRNA:CDR1as	circRNA:CDR1as_51	GCAAATCCACGTCTTCCAACAAAGCCATGTCTTCCATCAAATTAATGTCTTCCAGCCTACTTGTGTCTTCCAACAAAGGTACGTCTTCCAACAAAGGTACGTCTTCCAACAAAGGTATGTCTTCCAACAAAGGTACGTCTT	TTCGATATCCGCATGCTAGC	ACTAGTGCGGCCGCAAGAG	TTCGATATCCGCATGCTAGCGCAAATCCACGTCTTCCAACAAAGCCATGTCTTCCATCAAATTAATGTCTTCCAGCCTACTTGTGTCTTCCAACAAAGGTACGTCTTCCAACAAAGGTACGTCTTCCAACAAAGGTATGTCTTCCAACAAAGGTACGTCTTACTAGTGCGGCCGCAAGAG
circRNA:CDR1as	circRNA:CDR1as_52	AAAGCCATGTCTTCCATCAAATTAATGTCTTCCAGCCTACTTGTGTCTTCCAACAAAGGTACGTCTTCCAACAAAGGTACGTCTTCCAACAAAGGTATGTCTTCCAACAAAGGTACGTCTTCCAGAAAATCCACGTCTTCC	TTCGATATCCGCATGCTAGC	ACTAGTGCGGCCGCAAGAG	TTCGATATCCGCATGCTAGCAAAGCCATGTCTTCCATCAAATTAATGTCTTCCAGCCTACTTGTGTCTTCCAACAAAGGTACGTCTTCCAACAAAGGTACGTCTTCCAACAAAGGTATGTCTTCCAACAAAGGTACGTCTTCCAGAAAATCCACGTCTTCCACTAGTGCGGCCGCAAGAG
circRNA:CDR1as	circRNA:CDR1as_53	ATTAATGTCTTCCAGCCTACTTGTGTCTTCCAACAAAGGTACGTCTTCCAACAAAGGTACGTCTTCCAACAAAGGTATGTCTTCCAACAAAGGTACGTCTTCCAGAAAATCCACGTCTTCCAACCAAGCCATGTCTTCCAG	TTCGATATCCGCATGCTAGC	ACTAGTGCGGCCGCAAGAG	TTCGATATCCGCATGCTAGCATTAATGTCTTCCAGCCTACTTGTGTCTTCCAACAAAGGTACGTCTTCCAACAAAGGTACGTCTTCCAACAAAGGTATGTCTTCCAACAAAGGTACGTCTTCCAGAAAATCCACGTCTTCCAACCAAGCCATGTCTTCCAGACTAGTGCGGCCGCAAGAG
circRNA:CDR1as	circRNA:CDR1as_54	TTGTGTCTTCCAACAAAGGTACGTCTTCCAACAAAGGTACGTCTTCCAACAAAGGTATGTCTTCCAACAAAGGTACGTCTTCCAGAAAATCCACGTCTTCCAACCAAGCCATGTCTTCCAGAAAATCCACGTCTTCCAGAA	TTCGATATCCGCATGCTAGC	ACTAGTGCGGCCGCAAGAG	TTCGATATCCGCATGCTAGCTTGTGTCTTCCAACAAAGGTACGTCTTCCAACAAAGGTACGTCTTCCAACAAAGGTATGTCTTCCAACAAAGGTACGTCTTCCAGAAAATCCACGTCTTCCAACCAAGCCATGTCTTCCAGAAAATCCACGTCTTCCAGAAACTAGTGCGGCCGCAAGAG
circRNA:CDR1as	circRNA:CDR1as_55	ACGTCTTCCAACAAAGGTACGTCTTCCAACAAAGGTATGTCTTCCAACAAAGGTACGTCTTCCAGAAAATCCACGTCTTCCAACCAAGCCATGTCTTCCAGAAAATCCACGTCTTCCAGAAAATATATGTCTTCCAACTAA	TTCGATATCCGCATGCTAGC	ACTAGTGCGGCCGCAAGAG	TTCGATATCCGCATGCTAGCACGTCTTCCAACAAAGGTACGTCTTCCAACAAAGGTATGTCTTCCAACAAAGGTACGTCTTCCAGAAAATCCACGTCTTCCAACCAAGCCATGTCTTCCAGAAAATCCACGTCTTCCAGAAAATATATGTCTTCCAACTAAACTAGTGCGGCCGCAAGAG
circRNA:CDR1as	circRNA:CDR1as_56	GTCTTCCAACAAAGGTATGTCTTCCAACAAAGGTACGTCTTCCAGAAAATCCACGTCTTCCAACCAAGCCATGTCTTCCAGAAAATCCACGTCTTCCAGAAAATATATGTCTTCCAACTAAGCTACGTCTTCCAACAAATC	TTCGATATCCGCATGCTAGC	ACTAGTGCGGCCGCAAGAG	TTCGATATCCGCATGCTAGCGTCTTCCAACAAAGGTATGTCTTCCAACAAAGGTACGTCTTCCAGAAAATCCACGTCTTCCAACCAAGCCATGTCTTCCAGAAAATCCACGTCTTCCAGAAAATATATGTCTTCCAACTAAGCTACGTCTTCCAACAAATCACTAGTGCGGCCGCAAGAG
circRNA:CDR1as	circRNA:CDR1as_57	CTTCCAACAAAGGTACGTCTTCCAGAAAATCCACGTCTTCCAACCAAGCCATGTCTTCCAGAAAATCCACGTCTTCCAGAAAATATATGTCTTCCAACTAAGCTACGTCTTCCAACAAATCCATGTCTTCCTATATCTCCA	TTCGATATCCGCATGCTAGC	ACTAGTGCGGCCGCAAGAG	TTCGATATCCGCATGCTAGCCTTCCAACAAAGGTACGTCTTCCAGAAAATCCACGTCTTCCAACCAAGCCATGTCTTCCAGAAAATCCACGTCTTCCAGAAAATATATGTCTTCCAACTAAGCTACGTCTTCCAACAAATCCATGTCTTCCTATATCTCCAACTAGTGCGGCCGCAAGAG
circRNA:CDR1as	circRNA:CDR1as_58	TCCAGAAAATCCACGTCTTCCAACCAAGCCATGTCTTCCAGAAAATCCACGTCTTCCAGAAAATATATGTCTTCCAACTAAGCTACGTCTTCCAACAAATCCATGTCTTCCTATATCTCCAGGTCTTCCAGCATCTCCAGG	TTCGATATCCGCATGCTAGC	ACTAGTGCGGCCGCAAGAG	TTCGATATCCGCATGCTAGCTCCAGAAAATCCACGTCTTCCAACCAAGCCATGTCTTCCAGAAAATCCACGTCTTCCAGAAAATATATGTCTTCCAACTAAGCTACGTCTTCCAACAAATCCATGTCTTCCTATATCTCCAGGTCTTCCAGCATCTCCAGGACTAGTGCGGCCGCAAGAG
circRNA:CDR1as	circRNA:CDR1as_59	CAACCAAGCCATGTCTTCCAGAAAATCCACGTCTTCCAGAAAATATATGTCTTCCAACTAAGCTACGTCTTCCAACAAATCCATGTCTTCCTATATCTCCAGGTCTTCCAGCATCTCCAGGGCTTCCAGCATCTGCTCGTC	TTCGATATCCGCATGCTAGC	ACTAGTGCGGCCGCAAGAG	TTCGATATCCGCATGCTAGCCAACCAAGCCATGTCTTCCAGAAAATCCACGTCTTCCAGAAAATATATGTCTTCCAACTAAGCTACGTCTTCCAACAAATCCATGTCTTCCTATATCTCCAGGTCTTCCAGCATCTCCAGGGCTTCCAGCATCTGCTCGTCACTAGTGCGGCCGCAAGAG
circRNA:CDR1as	circRNA:CDR1as_60	GAAAATCCACGTCTTCCAGAAAATATATGTCTTCCAACTAAGCTACGTCTTCCAACAAATCCATGTCTTCCTATATCTCCAGGTCTTCCAGCATCTCCAGGGCTTCCAGCATCTGCTCGTCTTCCAACATCTCCACGTCTT	TTCGATATCCGCATGCTAGC	ACTAGTGCGGCCGCAAGAG	TTCGATATCCGCATGCTAGCGAAAATCCACGTCTTCCAGAAAATATATGTCTTCCAACTAAGCTACGTCTTCCAACAAATCCATGTCTTCCTATATCTCCAGGTCTTCCAGCATCTCCAGGGCTTCCAGCATCTGCTCGTCTTCCAACATCTCCACGTCTTACTAGTGCGGCCGCAAGAG
circRNA:CDR1as	circRNA:CDR1as_61	AAATATATGTCTTCCAACTAAGCTACGTCTTCCAACAAATCCATGTCTTCCTATATCTCCAGGTCTTCCAGCATCTCCAGGGCTTCCAGCATCTGCTCGTCTTCCAACATCTCCACGTCTTCCAGCATCTCTGTGTCTTCC	TTCGATATCCGCATGCTAGC	ACTAGTGCGGCCGCAAGAG	TTCGATATCCGCATGCTAGCAAATATATGTCTTCCAACTAAGCTACGTCTTCCAACAAATCCATGTCTTCCTATATCTCCAGGTCTTCCAGCATCTCCAGGGCTTCCAGCATCTGCTCGTCTTCCAACATCTCCACGTCTTCCAGCATCTCTGTGTCTTCCACTAGTGCGGCCGCAAGAG
circRNA:CDR1as	circRNA:CDR1as_62	AGCTACGTCTTCCAACAAATCCATGTCTTCCTATATCTCCAGGTCTTCCAGCATCTCCAGGGCTTCCAGCATCTGCTCGTCTTCCAACATCTCCACGTCTTCCAGCATCTCTGTGTCTTCCAGCATCTTCATGTCTTCCAA	TTCGATATCCGCATGCTAGC	ACTAGTGCGGCCGCAAGAG	TTCGATATCCGCATGCTAGCAGCTACGTCTTCCAACAAATCCATGTCTTCCTATATCTCCAGGTCTTCCAGCATCTCCAGGGCTTCCAGCATCTGCTCGTCTTCCAACATCTCCACGTCTTCCAGCATCTCTGTGTCTTCCAGCATCTTCATGTCTTCCAAACTAGTGCGGCCGCAAGAG
circRNA:CDR1as	circRNA:CDR1as_63	CCATGTCTTCCTATATCTCCAGGTCTTCCAGCATCTCCAGGGCTTCCAGCATCTGCTCGTCTTCCAACATCTCCACGTCTTCCAGCATCTCTGTGTCTTCCAGCATCTTCATGTCTTCCAACAACTACCCAGTCTTCCATC	TTCGATATCCGCATGCTAGC	ACTAGTGCGGCCGCAAGAG	TTCGATATCCGCATGCTAGCCCATGTCTTCCTATATCTCCAGGTCTTCCAGCATCTCCAGGGCTTCCAGCATCTGCTCGTCTTCCAACATCTCCACGTCTTCCAGCATCTCTGTGTCTTCCAGCATCTTCATGTCTTCCAACAACTACCCAGTCTTCCATCACTAGTGCGGCCGCAAGAG
circRNA:CDR1as	circRNA:CDR1as_64	AGGTCTTCCAGCATCTCCAGGGCTTCCAGCATCTGCTCGTCTTCCAACATCTCCACGTCTTCCAGCATCTCTGTGTCTTCCAGCATCTTCATGTCTTCCAACAACTACCCAGTCTTCCATCAACTGGCTCAATATCCATGT	TTCGATATCCGCATGCTAGC	ACTAGTGCGGCCGCAAGAG	TTCGATATCCGCATGCTAGCAGGTCTTCCAGCATCTCCAGGGCTTCCAGCATCTGCTCGTCTTCCAACATCTCCACGTCTTCCAGCATCTCTGTGTCTTCCAGCATCTTCATGTCTTCCAACAACTACCCAGTCTTCCATCAACTGGCTCAATATCCATGTACTAGTGCGGCCGCAAGAG
circRNA:CDR1as	circRNA:CDR1as_65	GGCTTCCAGCATCTGCTCGTCTTCCAACATCTCCACGTCTTCCAGCATCTCTGTGTCTTCCAGCATCTTCATGTCTTCCAACAACTACCCAGTCTTCCATCAACTGGCTCAATATCCATGTCTTCCAACGTCTCCAGTGTG	TTCGATATCCGCATGCTAGC	ACTAGTGCGGCCGCAAGAG	TTCGATATCCGCATGCTAGCGGCTTCCAGCATCTGCTCGTCTTCCAACATCTCCACGTCTTCCAGCATCTCTGTGTCTTCCAGCATCTTCATGTCTTCCAACAACTACCCAGTCTTCCATCAACTGGCTCAATATCCATGTCTTCCAACGTCTCCAGTGTGACTAGTGCGGCCGCAAGAG
circRNA:CDR1as	circRNA:CDR1as_66	CTTCCAACATCTCCACGTCTTCCAGCATCTCTGTGTCTTCCAGCATCTTCATGTCTTCCAACAACTACCCAGTCTTCCATCAACTGGCTCAATATCCATGTCTTCCAACGTCTCCAGTGTGCTGATCTTCTGACATTCAGG	TTCGATATCCGCATGCTAGC	ACTAGTGCGGCCGCAAGAG	TTCGATATCCGCATGCTAGCCTTCCAACATCTCCACGTCTTCCAGCATCTCTGTGTCTTCCAGCATCTTCATGTCTTCCAACAACTACCCAGTCTTCCATCAACTGGCTCAATATCCATGTCTTCCAACGTCTCCAGTGTGCTGATCTTCTGACATTCAGGACTAGTGCGGCCGCAAGAG
circRNA:CDR1as	circRNA:CDR1as_67	TCCAGCATCTCTGTGTCTTCCAGCATCTTCATGTCTTCCAACAACTACCCAGTCTTCCATCAACTGGCTCAATATCCATGTCTTCCAACGTCTCCAGTGTGCTGATCTTCTGACATTCAGGTCTTCCAGTGTCTGCAATAT	TTCGATATCCGCATGCTAGC	ACTAGTGCGGCCGCAAGAG	TTCGATATCCGCATGCTAGCTCCAGCATCTCTGTGTCTTCCAGCATCTTCATGTCTTCCAACAACTACCCAGTCTTCCATCAACTGGCTCAATATCCATGTCTTCCAACGTCTCCAGTGTGCTGATCTTCTGACATTCAGGTCTTCCAGTGTCTGCAATATACTAGTGCGGCCGCAAGAG
circRNA:CDR1as	circRNA:CDR1as_68	CAGCATCTTCATGTCTTCCAACAACTACCCAGTCTTCCATCAACTGGCTCAATATCCATGTCTTCCAACGTCTCCAGTGTGCTGATCTTCTGACATTCAGGTCTTCCAGTGTCTGCAATATCCAGGGTTTCCGATGGCACC	TTCGATATCCGCATGCTAGC	ACTAGTGCGGCCGCAAGAG	TTCGATATCCGCATGCTAGCCAGCATCTTCATGTCTTCCAACAACTACCCAGTCTTCCATCAACTGGCTCAATATCCATGTCTTCCAACGTCTCCAGTGTGCTGATCTTCTGACATTCAGGTCTTCCAGTGTCTGCAATATCCAGGGTTTCCGATGGCACCACTAGTGCGGCCGCAAGAG
circRNA:CDR1as	circRNA:CDR1as_69	ACAACTACCCAGTCTTCCATCAACTGGCTCAATATCCATGTCTTCCAACGTCTCCAGTGTGCTGATCTTCTGACATTCAGGTCTTCCAGTGTCTGCAATATCCAGGGTTTCCGATGGCACCTGTGTCAAGGTCTTCCAACA	TTCGATATCCGCATGCTAGC	ACTAGTGCGGCCGCAAGAG	TTCGATATCCGCATGCTAGCACAACTACCCAGTCTTCCATCAACTGGCTCAATATCCATGTCTTCCAACGTCTCCAGTGTGCTGATCTTCTGACATTCAGGTCTTCCAGTGTCTGCAATATCCAGGGTTTCCGATGGCACCTGTGTCAAGGTCTTCCAACAACTAGTGCGGCCGCAAGAG
circRNA:CDR1as	circRNA:CDR1as_70	CAACTGGCTCAATATCCATGTCTTCCAACGTCTCCAGTGTGCTGATCTTCTGACATTCAGGTCTTCCAGTGTCTGCAATATCCAGGGTTTCCGATGGCACCTGTGTCAAGGTCTTCCAACAACTCCGGGTCTTCCAGCGAC	TTCGATATCCGCATGCTAGC	ACTAGTGCGGCCGCAAGAG	TTCGATATCCGCATGCTAGCCAACTGGCTCAATATCCATGTCTTCCAACGTCTCCAGTGTGCTGATCTTCTGACATTCAGGTCTTCCAGTGTCTGCAATATCCAGGGTTTCCGATGGCACCTGTGTCAAGGTCTTCCAACAACTCCGGGTCTTCCAGCGACACTAGTGCGGCCGCAAGAG
circRNA:CDR1as	circRNA:CDR1as_71	TCTTCCAACGTCTCCAGTGTGCTGATCTTCTGACATTCAGGTCTTCCAGTGTCTGCAATATCCAGGGTTTCCGATGGCACCTGTGTCAAGGTCTTCCAACAACTCCGGGTCTTCCAGCGACTTCAAGTCTTCCAATAATCT	TTCGATATCCGCATGCTAGC	ACTAGTGCGGCCGCAAGAG	TTCGATATCCGCATGCTAGCTCTTCCAACGTCTCCAGTGTGCTGATCTTCTGACATTCAGGTCTTCCAGTGTCTGCAATATCCAGGGTTTCCGATGGCACCTGTGTCAAGGTCTTCCAACAACTCCGGGTCTTCCAGCGACTTCAAGTCTTCCAATAATCTACTAGTGCGGCCGCAAGAG
circRNA:CDR1as	circRNA:CDR1as_72	GCTGATCTTCTGACATTCAGGTCTTCCAGTGTCTGCAATATCCAGGGTTTCCGATGGCACCTGTGTCAAGGTCTTCCAACAACTCCGGGTCTTCCAGCGACTTCAAGTCTTCCAATAATCTCAAGGTCTTCCAGATAATCC	TTCGATATCCGCATGCTAGC	ACTAGTGCGGCCGCAAGAG	TTCGATATCCGCATGCTAGCGCTGATCTTCTGACATTCAGGTCTTCCAGTGTCTGCAATATCCAGGGTTTCCGATGGCACCTGTGTCAAGGTCTTCCAACAACTCCGGGTCTTCCAGCGACTTCAAGTCTTCCAATAATCTCAAGGTCTTCCAGATAATCCACTAGTGCGGCCGCAAGAG
circRNA:CDR1as	circRNA:CDR1as_73	GTCTTCCAGTGTCTGCAATATCCAGGGTTTCCGATGGCACCTGTGTCAAGGTCTTCCAACAACTCCGGGTCTTCCAGCGACTTCAAGTCTTCCAATAATCTCAAGGTCTTCCAGATAATCCTGAGCTTCCAGAAAATCCAC	TTCGATATCCGCATGCTAGC	ACTAGTGCGGCCGCAAGAG	TTCGATATCCGCATGCTAGCGTCTTCCAGTGTCTGCAATATCCAGGGTTTCCGATGGCACCTGTGTCAAGGTCTTCCAACAACTCCGGGTCTTCCAGCGACTTCAAGTCTTCCAATAATCTCAAGGTCTTCCAGATAATCCTGAGCTTCCAGAAAATCCACACTAGTGCGGCCGCAAGAG
circRNA:CDR1as	circRNA:CDR1as_74	TCCAGGGTTTCCGATGGCACCTGTGTCAAGGTCTTCCAACAACTCCGGGTCTTCCAGCGACTTCAAGTCTTCCAATAATCTCAAGGTCTTCCAGATAATCCTGAGCTTCCAGAAAATCCACATCTTCCAGACAATCCATGT	TTCGATATCCGCATGCTAGC	ACTAGTGCGGCCGCAAGAG	TTCGATATCCGCATGCTAGCTCCAGGGTTTCCGATGGCACCTGTGTCAAGGTCTTCCAACAACTCCGGGTCTTCCAGCGACTTCAAGTCTTCCAATAATCTCAAGGTCTTCCAGATAATCCTGAGCTTCCAGAAAATCCACATCTTCCAGACAATCCATGTACTAGTGCGGCCGCAAGAG
circRNA:FAT1	circRNA:FAT1_0	ATTCCCGACAGTTAAGCAATGGGGAGACATTTGGCTTTGCTCCTGCTTCTGCTCCTTCTCTTCCAACATTTTGGAGACAGTGATGGCAGCCAACGACTTGAACAGACTCCTCTGCAGTTTACACACCTCGAGTACAACGTC	TTCGATATCCGCATGCTAGC	ACTAGTGCGGCCGCAAGAG	TTCGATATCCGCATGCTAGCATTCCCGACAGTTAAGCAATGGGGAGACATTTGGCTTTGCTCCTGCTTCTGCTCCTTCTCTTCCAACATTTTGGAGACAGTGATGGCAGCCAACGACTTGAACAGACTCCTCTGCAGTTTACACACCTCGAGTACAACGTCACTAGTGCGGCCGCAAGAG
circRNA:FAT1	circRNA:FAT1_1	GGGGAGACATTTGGCTTTGCTCCTGCTTCTGCTCCTTCTCTTCCAACATTTTGGAGACAGTGATGGCAGCCAACGACTTGAACAGACTCCTCTGCAGTTTACACACCTCGAGTACAACGTCACCGTGCAGGAGAACTCTGC	TTCGATATCCGCATGCTAGC	ACTAGTGCGGCCGCAAGAG	TTCGATATCCGCATGCTAGCGGGGAGACATTTGGCTTTGCTCCTGCTTCTGCTCCTTCTCTTCCAACATTTTGGAGACAGTGATGGCAGCCAACGACTTGAACAGACTCCTCTGCAGTTTACACACCTCGAGTACAACGTCACCGTGCAGGAGAACTCTGCACTAGTGCGGCCGCAAGAG
circRNA:FAT1	circRNA:FAT1_2	TCCTGCTTCTGCTCCTTCTCTTCCAACATTTTGGAGACAGTGATGGCAGCCAACGACTTGAACAGACTCCTCTGCAGTTTACACACCTCGAGTACAACGTCACCGTGCAGGAGAACTCTGCAGCTAAGACTTATGTGGGGC	TTCGATATCCGCATGCTAGC	ACTAGTGCGGCCGCAAGAG	TTCGATATCCGCATGCTAGCTCCTGCTTCTGCTCCTTCTCTTCCAACATTTTGGAGACAGTGATGGCAGCCAACGACTTGAACAGACTCCTCTGCAGTTTACACACCTCGAGTACAACGTCACCGTGCAGGAGAACTCTGCAGCTAAGACTTATGTGGGGCACTAGTGCGGCCGCAAGAG
circRNA:FAT1	circRNA:FAT1_3	TTCCAACATTTTGGAGACAGTGATGGCAGCCAACGACTTGAACAGACTCCTCTGCAGTTTACACACCTCGAGTACAACGTCACCGTGCAGGAGAACTCTGCAGCTAAGACTTATGTGGGGCATCCTGTCAAGATGGGTGTT	TTCGATATCCGCATGCTAGC	ACTAGTGCGGCCGCAAGAG	TTCGATATCCGCATGCTAGCTTCCAACATTTTGGAGACAGTGATGGCAGCCAACGACTTGAACAGACTCCTCTGCAGTTTACACACCTCGAGTACAACGTCACCGTGCAGGAGAACTCTGCAGCTAAGACTTATGTGGGGCATCCTGTCAAGATGGGTGTTACTAGTGCGGCCGCAAGAG
circRNA:FAT1	circRNA:FAT1_4	TGATGGCAGCCAACGACTTGAACAGACTCCTCTGCAGTTTACACACCTCGAGTACAACGTCACCGTGCAGGAGAACTCTGCAGCTAAGACTTATGTGGGGCATCCTGTCAAGATGGGTGTTTACATTACACATCCAGCGTG	TTCGATATCCGCATGCTAGC	ACTAGTGCGGCCGCAAGAG	TTCGATATCCGCATGCTAGCTGATGGCAGCCAACGACTTGAACAGACTCCTCTGCAGTTTACACACCTCGAGTACAACGTCACCGTGCAGGAGAACTCTGCAGCTAAGACTTATGTGGGGCATCCTGTCAAGATGGGTGTTTACATTACACATCCAGCGTGACTAGTGCGGCCGCAAGAG
circRNA:FAT1	circRNA:FAT1_5	AACAGACTCCTCTGCAGTTTACACACCTCGAGTACAACGTCACCGTGCAGGAGAACTCTGCAGCTAAGACTTATGTGGGGCATCCTGTCAAGATGGGTGTTTACATTACACATCCAGCGTGGGAAGTAAGGTACAAAATTG	TTCGATATCCGCATGCTAGC	ACTAGTGCGGCCGCAAGAG	TTCGATATCCGCATGCTAGCAACAGACTCCTCTGCAGTTTACACACCTCGAGTACAACGTCACCGTGCAGGAGAACTCTGCAGCTAAGACTTATGTGGGGCATCCTGTCAAGATGGGTGTTTACATTACACATCCAGCGTGGGAAGTAAGGTACAAAATTGACTAGTGCGGCCGCAAGAG
circRNA:FAT1	circRNA:FAT1_6	ACACACCTCGAGTACAACGTCACCGTGCAGGAGAACTCTGCAGCTAAGACTTATGTGGGGCATCCTGTCAAGATGGGTGTTTACATTACACATCCAGCGTGGGAAGTAAGGTACAAAATTGTTTCCGGAGACAGTGAAAAC	TTCGATATCCGCATGCTAGC	ACTAGTGCGGCCGCAAGAG	TTCGATATCCGCATGCTAGCACACACCTCGAGTACAACGTCACCGTGCAGGAGAACTCTGCAGCTAAGACTTATGTGGGGCATCCTGTCAAGATGGGTGTTTACATTACACATCCAGCGTGGGAAGTAAGGTACAAAATTGTTTCCGGAGACAGTGAAAACACTAGTGCGGCCGCAAGAG
circRNA:FAT1	circRNA:FAT1_7	CACCGTGCAGGAGAACTCTGCAGCTAAGACTTATGTGGGGCATCCTGTCAAGATGGGTGTTTACATTACACATCCAGCGTGGGAAGTAAGGTACAAAATTGTTTCCGGAGACAGTGAAAACCTGTTCAAAGCTGAAGAGTA	TTCGATATCCGCATGCTAGC	ACTAGTGCGGCCGCAAGAG	TTCGATATCCGCATGCTAGCCACCGTGCAGGAGAACTCTGCAGCTAAGACTTATGTGGGGCATCCTGTCAAGATGGGTGTTTACATTACACATCCAGCGTGGGAAGTAAGGTACAAAATTGTTTCCGGAGACAGTGAAAACCTGTTCAAAGCTGAAGAGTAACTAGTGCGGCCGCAAGAG
circRNA:FAT1	circRNA:FAT1_8	CAGCTAAGACTTATGTGGGGCATCCTGTCAAGATGGGTGTTTACATTACACATCCAGCGTGGGAAGTAAGGTACAAAATTGTTTCCGGAGACAGTGAAAACCTGTTCAAAGCTGAAGAGTACATTCTCGGAGACTTTTGCT	TTCGATATCCGCATGCTAGC	ACTAGTGCGGCCGCAAGAG	TTCGATATCCGCATGCTAGCCAGCTAAGACTTATGTGGGGCATCCTGTCAAGATGGGTGTTTACATTACACATCCAGCGTGGGAAGTAAGGTACAAAATTGTTTCCGGAGACAGTGAAAACCTGTTCAAAGCTGAAGAGTACATTCTCGGAGACTTTTGCTACTAGTGCGGCCGCAAGAG
circRNA:FAT1	circRNA:FAT1_9	CATCCTGTCAAGATGGGTGTTTACATTACACATCCAGCGTGGGAAGTAAGGTACAAAATTGTTTCCGGAGACAGTGAAAACCTGTTCAAAGCTGAAGAGTACATTCTCGGAGACTTTTGCTTTCTAAGAATAAGGACCAAA	TTCGATATCCGCATGCTAGC	ACTAGTGCGGCCGCAAGAG	TTCGATATCCGCATGCTAGCCATCCTGTCAAGATGGGTGTTTACATTACACATCCAGCGTGGGAAGTAAGGTACAAAATTGTTTCCGGAGACAGTGAAAACCTGTTCAAAGCTGAAGAGTACATTCTCGGAGACTTTTGCTTTCTAAGAATAAGGACCAAAACTAGTGCGGCCGCAAGAG
circRNA:FAT1	circRNA:FAT1_10	TTACATTACACATCCAGCGTGGGAAGTAAGGTACAAAATTGTTTCCGGAGACAGTGAAAACCTGTTCAAAGCTGAAGAGTACATTCTCGGAGACTTTTGCTTTCTAAGAATAAGGACCAAAGGAGGAAATACAGCTATTCT	TTCGATATCCGCATGCTAGC	ACTAGTGCGGCCGCAAGAG	TTCGATATCCGCATGCTAGCTTACATTACACATCCAGCGTGGGAAGTAAGGTACAAAATTGTTTCCGGAGACAGTGAAAACCTGTTCAAAGCTGAAGAGTACATTCTCGGAGACTTTTGCTTTCTAAGAATAAGGACCAAAGGAGGAAATACAGCTATTCTACTAGTGCGGCCGCAAGAG
circRNA:FAT1	circRNA:FAT1_11	GGGAAGTAAGGTACAAAATTGTTTCCGGAGACAGTGAAAACCTGTTCAAAGCTGAAGAGTACATTCTCGGAGACTTTTGCTTTCTAAGAATAAGGACCAAAGGAGGAAATACAGCTATTCTTAATAGAGAAGTGAAGGATC	TTCGATATCCGCATGCTAGC	ACTAGTGCGGCCGCAAGAG	TTCGATATCCGCATGCTAGCGGGAAGTAAGGTACAAAATTGTTTCCGGAGACAGTGAAAACCTGTTCAAAGCTGAAGAGTACATTCTCGGAGACTTTTGCTTTCTAAGAATAAGGACCAAAGGAGGAAATACAGCTATTCTTAATAGAGAAGTGAAGGATCACTAGTGCGGCCGCAAGAG
circRNA:FAT1	circRNA:FAT1_12	GTTTCCGGAGACAGTGAAAACCTGTTCAAAGCTGAAGAGTACATTCTCGGAGACTTTTGCTTTCTAAGAATAAGGACCAAAGGAGGAAATACAGCTATTCTTAATAGAGAAGTGAAGGATCACTACACATTGATAGTGAAA	TTCGATATCCGCATGCTAGC	ACTAGTGCGGCCGCAAGAG	TTCGATATCCGCATGCTAGCGTTTCCGGAGACAGTGAAAACCTGTTCAAAGCTGAAGAGTACATTCTCGGAGACTTTTGCTTTCTAAGAATAAGGACCAAAGGAGGAAATACAGCTATTCTTAATAGAGAAGTGAAGGATCACTACACATTGATAGTGAAAACTAGTGCGGCCGCAAGAG
circRNA:FAT1	circRNA:FAT1_13	CCTGTTCAAAGCTGAAGAGTACATTCTCGGAGACTTTTGCTTTCTAAGAATAAGGACCAAAGGAGGAAATACAGCTATTCTTAATAGAGAAGTGAAGGATCACTACACATTGATAGTGAAAGCACTTGAAAAAAATACTAA	TTCGATATCCGCATGCTAGC	ACTAGTGCGGCCGCAAGAG	TTCGATATCCGCATGCTAGCCCTGTTCAAAGCTGAAGAGTACATTCTCGGAGACTTTTGCTTTCTAAGAATAAGGACCAAAGGAGGAAATACAGCTATTCTTAATAGAGAAGTGAAGGATCACTACACATTGATAGTGAAAGCACTTGAAAAAAATACTAAACTAGTGCGGCCGCAAGAG
circRNA:FAT1	circRNA:FAT1_14	ACATTCTCGGAGACTTTTGCTTTCTAAGAATAAGGACCAAAGGAGGAAATACAGCTATTCTTAATAGAGAAGTGAAGGATCACTACACATTGATAGTGAAAGCACTTGAAAAAAATACTAATGTGGAGGCGCGAACAAAGG	TTCGATATCCGCATGCTAGC	ACTAGTGCGGCCGCAAGAG	TTCGATATCCGCATGCTAGCACATTCTCGGAGACTTTTGCTTTCTAAGAATAAGGACCAAAGGAGGAAATACAGCTATTCTTAATAGAGAAGTGAAGGATCACTACACATTGATAGTGAAAGCACTTGAAAAAAATACTAATGTGGAGGCGCGAACAAAGGACTAGTGCGGCCGCAAGAG
circRNA:FAT1	circRNA:FAT1_15	TTTCTAAGAATAAGGACCAAAGGAGGAAATACAGCTATTCTTAATAGAGAAGTGAAGGATCACTACACATTGATAGTGAAAGCACTTGAAAAAAATACTAATGTGGAGGCGCGAACAAAGGTCAGGGTGCAGGTGCTGGAT	TTCGATATCCGCATGCTAGC	ACTAGTGCGGCCGCAAGAG	TTCGATATCCGCATGCTAGCTTTCTAAGAATAAGGACCAAAGGAGGAAATACAGCTATTCTTAATAGAGAAGTGAAGGATCACTACACATTGATAGTGAAAGCACTTGAAAAAAATACTAATGTGGAGGCGCGAACAAAGGTCAGGGTGCAGGTGCTGGATACTAGTGCGGCCGCAAGAG
circRNA:FAT1	circRNA:FAT1_16	AGGAGGAAATACAGCTATTCTTAATAGAGAAGTGAAGGATCACTACACATTGATAGTGAAAGCACTTGAAAAAAATACTAATGTGGAGGCGCGAACAAAGGTCAGGGTGCAGGTGCTGGATACAAATGACTTGAGACCGTT	TTCGATATCCGCATGCTAGC	ACTAGTGCGGCCGCAAGAG	TTCGATATCCGCATGCTAGCAGGAGGAAATACAGCTATTCTTAATAGAGAAGTGAAGGATCACTACACATTGATAGTGAAAGCACTTGAAAAAAATACTAATGTGGAGGCGCGAACAAAGGTCAGGGTGCAGGTGCTGGATACAAATGACTTGAGACCGTTACTAGTGCGGCCGCAAGAG
circRNA:FAT1	circRNA:FAT1_17	TTAATAGAGAAGTGAAGGATCACTACACATTGATAGTGAAAGCACTTGAAAAAAATACTAATGTGGAGGCGCGAACAAAGGTCAGGGTGCAGGTGCTGGATACAAATGACTTGAGACCGTTATTCTCACCCACCTCATACA	TTCGATATCCGCATGCTAGC	ACTAGTGCGGCCGCAAGAG	TTCGATATCCGCATGCTAGCTTAATAGAGAAGTGAAGGATCACTACACATTGATAGTGAAAGCACTTGAAAAAAATACTAATGTGGAGGCGCGAACAAAGGTCAGGGTGCAGGTGCTGGATACAAATGACTTGAGACCGTTATTCTCACCCACCTCATACAACTAGTGCGGCCGCAAGAG
circRNA:FAT1	circRNA:FAT1_18	CACTACACATTGATAGTGAAAGCACTTGAAAAAAATACTAATGTGGAGGCGCGAACAAAGGTCAGGGTGCAGGTGCTGGATACAAATGACTTGAGACCGTTATTCTCACCCACCTCATACAGCGTTTCTTTACCTGAAAAC	TTCGATATCCGCATGCTAGC	ACTAGTGCGGCCGCAAGAG	TTCGATATCCGCATGCTAGCCACTACACATTGATAGTGAAAGCACTTGAAAAAAATACTAATGTGGAGGCGCGAACAAAGGTCAGGGTGCAGGTGCTGGATACAAATGACTTGAGACCGTTATTCTCACCCACCTCATACAGCGTTTCTTTACCTGAAAACACTAGTGCGGCCGCAAGAG
circRNA:FAT1	circRNA:FAT1_19	AGCACTTGAAAAAAATACTAATGTGGAGGCGCGAACAAAGGTCAGGGTGCAGGTGCTGGATACAAATGACTTGAGACCGTTATTCTCACCCACCTCATACAGCGTTTCTTTACCTGAAAACACAGCTATAAGGACCAGTAT	TTCGATATCCGCATGCTAGC	ACTAGTGCGGCCGCAAGAG	TTCGATATCCGCATGCTAGCAGCACTTGAAAAAAATACTAATGTGGAGGCGCGAACAAAGGTCAGGGTGCAGGTGCTGGATACAAATGACTTGAGACCGTTATTCTCACCCACCTCATACAGCGTTTCTTTACCTGAAAACACAGCTATAAGGACCAGTATACTAGTGCGGCCGCAAGAG
circRNA:FAT1	circRNA:FAT1_20	ATGTGGAGGCGCGAACAAAGGTCAGGGTGCAGGTGCTGGATACAAATGACTTGAGACCGTTATTCTCACCCACCTCATACAGCGTTTCTTTACCTGAAAACACAGCTATAAGGACCAGTATCGCAAGAGTCAGCGCCACGG	TTCGATATCCGCATGCTAGC	ACTAGTGCGGCCGCAAGAG	TTCGATATCCGCATGCTAGCATGTGGAGGCGCGAACAAAGGTCAGGGTGCAGGTGCTGGATACAAATGACTTGAGACCGTTATTCTCACCCACCTCATACAGCGTTTCTTTACCTGAAAACACAGCTATAAGGACCAGTATCGCAAGAGTCAGCGCCACGGACTAGTGCGGCCGCAAGAG
circRNA:FAT1	circRNA:FAT1_21	GTCAGGGTGCAGGTGCTGGATACAAATGACTTGAGACCGTTATTCTCACCCACCTCATACAGCGTTTCTTTACCTGAAAACACAGCTATAAGGACCAGTATCGCAAGAGTCAGCGCCACGGATGCAGACATAGGAACCAAC	TTCGATATCCGCATGCTAGC	ACTAGTGCGGCCGCAAGAG	TTCGATATCCGCATGCTAGCGTCAGGGTGCAGGTGCTGGATACAAATGACTTGAGACCGTTATTCTCACCCACCTCATACAGCGTTTCTTTACCTGAAAACACAGCTATAAGGACCAGTATCGCAAGAGTCAGCGCCACGGATGCAGACATAGGAACCAACACTAGTGCGGCCGCAAGAG
circRNA:FAT1	circRNA:FAT1_22	TACAAATGACTTGAGACCGTTATTCTCACCCACCTCATACAGCGTTTCTTTACCTGAAAACACAGCTATAAGGACCAGTATCGCAAGAGTCAGCGCCACGGATGCAGACATAGGAACCAACGGGGAATTTTACTACAGTTT	TTCGATATCCGCATGCTAGC	ACTAGTGCGGCCGCAAGAG	TTCGATATCCGCATGCTAGCTACAAATGACTTGAGACCGTTATTCTCACCCACCTCATACAGCGTTTCTTTACCTGAAAACACAGCTATAAGGACCAGTATCGCAAGAGTCAGCGCCACGGATGCAGACATAGGAACCAACGGGGAATTTTACTACAGTTTACTAGTGCGGCCGCAAGAG
circRNA:FAT1	circRNA:FAT1_23	TATTCTCACCCACCTCATACAGCGTTTCTTTACCTGAAAACACAGCTATAAGGACCAGTATCGCAAGAGTCAGCGCCACGGATGCAGACATAGGAACCAACGGGGAATTTTACTACAGTTTTAAAGATCGAACAGATATGT	TTCGATATCCGCATGCTAGC	ACTAGTGCGGCCGCAAGAG	TTCGATATCCGCATGCTAGCTATTCTCACCCACCTCATACAGCGTTTCTTTACCTGAAAACACAGCTATAAGGACCAGTATCGCAAGAGTCAGCGCCACGGATGCAGACATAGGAACCAACGGGGAATTTTACTACAGTTTTAAAGATCGAACAGATATGTACTAGTGCGGCCGCAAGAG
circRNA:FAT1	circRNA:FAT1_24	AGCGTTTCTTTACCTGAAAACACAGCTATAAGGACCAGTATCGCAAGAGTCAGCGCCACGGATGCAGACATAGGAACCAACGGGGAATTTTACTACAGTTTTAAAGATCGAACAGATATGTTTGCTATTCACCCAACCAGT	TTCGATATCCGCATGCTAGC	ACTAGTGCGGCCGCAAGAG	TTCGATATCCGCATGCTAGCAGCGTTTCTTTACCTGAAAACACAGCTATAAGGACCAGTATCGCAAGAGTCAGCGCCACGGATGCAGACATAGGAACCAACGGGGAATTTTACTACAGTTTTAAAGATCGAACAGATATGTTTGCTATTCACCCAACCAGTACTAGTGCGGCCGCAAGAG
circRNA:FAT1	circRNA:FAT1_25	CACAGCTATAAGGACCAGTATCGCAAGAGTCAGCGCCACGGATGCAGACATAGGAACCAACGGGGAATTTTACTACAGTTTTAAAGATCGAACAGATATGTTTGCTATTCACCCAACCAGTGGTGTGATAGTGTTAACTGG	TTCGATATCCGCATGCTAGC	ACTAGTGCGGCCGCAAGAG	TTCGATATCCGCATGCTAGCCACAGCTATAAGGACCAGTATCGCAAGAGTCAGCGCCACGGATGCAGACATAGGAACCAACGGGGAATTTTACTACAGTTTTAAAGATCGAACAGATATGTTTGCTATTCACCCAACCAGTGGTGTGATAGTGTTAACTGGACTAGTGCGGCCGCAAGAG
circRNA:FAT1	circRNA:FAT1_26	TCGCAAGAGTCAGCGCCACGGATGCAGACATAGGAACCAACGGGGAATTTTACTACAGTTTTAAAGATCGAACAGATATGTTTGCTATTCACCCAACCAGTGGTGTGATAGTGTTAACTGGTAGACTTGATTACCTAGAGA	TTCGATATCCGCATGCTAGC	ACTAGTGCGGCCGCAAGAG	TTCGATATCCGCATGCTAGCTCGCAAGAGTCAGCGCCACGGATGCAGACATAGGAACCAACGGGGAATTTTACTACAGTTTTAAAGATCGAACAGATATGTTTGCTATTCACCCAACCAGTGGTGTGATAGTGTTAACTGGTAGACTTGATTACCTAGAGAACTAGTGCGGCCGCAAGAG
circRNA:FAT1	circRNA:FAT1_27	GATGCAGACATAGGAACCAACGGGGAATTTTACTACAGTTTTAAAGATCGAACAGATATGTTTGCTATTCACCCAACCAGTGGTGTGATAGTGTTAACTGGTAGACTTGATTACCTAGAGACCAAGCTCTATGAGATGGAA	TTCGATATCCGCATGCTAGC	ACTAGTGCGGCCGCAAGAG	TTCGATATCCGCATGCTAGCGATGCAGACATAGGAACCAACGGGGAATTTTACTACAGTTTTAAAGATCGAACAGATATGTTTGCTATTCACCCAACCAGTGGTGTGATAGTGTTAACTGGTAGACTTGATTACCTAGAGACCAAGCTCTATGAGATGGAAACTAGTGCGGCCGCAAGAG
circRNA:FAT1	circRNA:FAT1_28	CGGGGAATTTTACTACAGTTTTAAAGATCGAACAGATATGTTTGCTATTCACCCAACCAGTGGTGTGATAGTGTTAACTGGTAGACTTGATTACCTAGAGACCAAGCTCTATGAGATGGAAATCCTCGCTGCGGACCGTGG	TTCGATATCCGCATGCTAGC	ACTAGTGCGGCCGCAAGAG	TTCGATATCCGCATGCTAGCCGGGGAATTTTACTACAGTTTTAAAGATCGAACAGATATGTTTGCTATTCACCCAACCAGTGGTGTGATAGTGTTAACTGGTAGACTTGATTACCTAGAGACCAAGCTCTATGAGATGGAAATCCTCGCTGCGGACCGTGGACTAGTGCGGCCGCAAGAG
circRNA:FAT1	circRNA:FAT1_29	TTAAAGATCGAACAGATATGTTTGCTATTCACCCAACCAGTGGTGTGATAGTGTTAACTGGTAGACTTGATTACCTAGAGACCAAGCTCTATGAGATGGAAATCCTCGCTGCGGACCGTGGCATGAAGTTGTATGGGAGCA	TTCGATATCCGCATGCTAGC	ACTAGTGCGGCCGCAAGAG	TTCGATATCCGCATGCTAGCTTAAAGATCGAACAGATATGTTTGCTATTCACCCAACCAGTGGTGTGATAGTGTTAACTGGTAGACTTGATTACCTAGAGACCAAGCTCTATGAGATGGAAATCCTCGCTGCGGACCGTGGCATGAAGTTGTATGGGAGCAACTAGTGCGGCCGCAAGAG
circRNA:FAT1	circRNA:FAT1_30	TTTGCTATTCACCCAACCAGTGGTGTGATAGTGTTAACTGGTAGACTTGATTACCTAGAGACCAAGCTCTATGAGATGGAAATCCTCGCTGCGGACCGTGGCATGAAGTTGTATGGGAGCAGTGGCATCAGCAGCATGGCC	TTCGATATCCGCATGCTAGC	ACTAGTGCGGCCGCAAGAG	TTCGATATCCGCATGCTAGCTTTGCTATTCACCCAACCAGTGGTGTGATAGTGTTAACTGGTAGACTTGATTACCTAGAGACCAAGCTCTATGAGATGGAAATCCTCGCTGCGGACCGTGGCATGAAGTTGTATGGGAGCAGTGGCATCAGCAGCATGGCCACTAGTGCGGCCGCAAGAG
circRNA:FAT1	circRNA:FAT1_31	TGGTGTGATAGTGTTAACTGGTAGACTTGATTACCTAGAGACCAAGCTCTATGAGATGGAAATCCTCGCTGCGGACCGTGGCATGAAGTTGTATGGGAGCAGTGGCATCAGCAGCATGGCCAAGCTAACGGTGCACATCGA	TTCGATATCCGCATGCTAGC	ACTAGTGCGGCCGCAAGAG	TTCGATATCCGCATGCTAGCTGGTGTGATAGTGTTAACTGGTAGACTTGATTACCTAGAGACCAAGCTCTATGAGATGGAAATCCTCGCTGCGGACCGTGGCATGAAGTTGTATGGGAGCAGTGGCATCAGCAGCATGGCCAAGCTAACGGTGCACATCGAACTAGTGCGGCCGCAAGAG
circRNA:FAT1	circRNA:FAT1_32	GTAGACTTGATTACCTAGAGACCAAGCTCTATGAGATGGAAATCCTCGCTGCGGACCGTGGCATGAAGTTGTATGGGAGCAGTGGCATCAGCAGCATGGCCAAGCTAACGGTGCACATCGAACAGGCCAATGAATGTGCTC	TTCGATATCCGCATGCTAGC	ACTAGTGCGGCCGCAAGAG	TTCGATATCCGCATGCTAGCGTAGACTTGATTACCTAGAGACCAAGCTCTATGAGATGGAAATCCTCGCTGCGGACCGTGGCATGAAGTTGTATGGGAGCAGTGGCATCAGCAGCATGGCCAAGCTAACGGTGCACATCGAACAGGCCAATGAATGTGCTCACTAGTGCGGCCGCAAGAG
circRNA:FAT1	circRNA:FAT1_33	ACCAAGCTCTATGAGATGGAAATCCTCGCTGCGGACCGTGGCATGAAGTTGTATGGGAGCAGTGGCATCAGCAGCATGGCCAAGCTAACGGTGCACATCGAACAGGCCAATGAATGTGCTCCGGTGATAACAGCAGTGACA	TTCGATATCCGCATGCTAGC	ACTAGTGCGGCCGCAAGAG	TTCGATATCCGCATGCTAGCACCAAGCTCTATGAGATGGAAATCCTCGCTGCGGACCGTGGCATGAAGTTGTATGGGAGCAGTGGCATCAGCAGCATGGCCAAGCTAACGGTGCACATCGAACAGGCCAATGAATGTGCTCCGGTGATAACAGCAGTGACAACTAGTGCGGCCGCAAGAG
circRNA:FAT1	circRNA:FAT1_34	AATCCTCGCTGCGGACCGTGGCATGAAGTTGTATGGGAGCAGTGGCATCAGCAGCATGGCCAAGCTAACGGTGCACATCGAACAGGCCAATGAATGTGCTCCGGTGATAACAGCAGTGACATTGTCACCATCAGAACTGGA	TTCGATATCCGCATGCTAGC	ACTAGTGCGGCCGCAAGAG	TTCGATATCCGCATGCTAGCAATCCTCGCTGCGGACCGTGGCATGAAGTTGTATGGGAGCAGTGGCATCAGCAGCATGGCCAAGCTAACGGTGCACATCGAACAGGCCAATGAATGTGCTCCGGTGATAACAGCAGTGACATTGTCACCATCAGAACTGGAACTAGTGCGGCCGCAAGAG
circRNA:FAT1	circRNA:FAT1_35	GCATGAAGTTGTATGGGAGCAGTGGCATCAGCAGCATGGCCAAGCTAACGGTGCACATCGAACAGGCCAATGAATGTGCTCCGGTGATAACAGCAGTGACATTGTCACCATCAGAACTGGACAGGGACCCAGCATATGCAA	TTCGATATCCGCATGCTAGC	ACTAGTGCGGCCGCAAGAG	TTCGATATCCGCATGCTAGCGCATGAAGTTGTATGGGAGCAGTGGCATCAGCAGCATGGCCAAGCTAACGGTGCACATCGAACAGGCCAATGAATGTGCTCCGGTGATAACAGCAGTGACATTGTCACCATCAGAACTGGACAGGGACCCAGCATATGCAAACTAGTGCGGCCGCAAGAG
circRNA:FAT1	circRNA:FAT1_36	AGTGGCATCAGCAGCATGGCCAAGCTAACGGTGCACATCGAACAGGCCAATGAATGTGCTCCGGTGATAACAGCAGTGACATTGTCACCATCAGAACTGGACAGGGACCCAGCATATGCAATTGTGACAGTGGATGACTGC	TTCGATATCCGCATGCTAGC	ACTAGTGCGGCCGCAAGAG	TTCGATATCCGCATGCTAGCAGTGGCATCAGCAGCATGGCCAAGCTAACGGTGCACATCGAACAGGCCAATGAATGTGCTCCGGTGATAACAGCAGTGACATTGTCACCATCAGAACTGGACAGGGACCCAGCATATGCAATTGTGACAGTGGATGACTGCACTAGTGCGGCCGCAAGAG
circRNA:FAT1	circRNA:FAT1_37	CAAGCTAACGGTGCACATCGAACAGGCCAATGAATGTGCTCCGGTGATAACAGCAGTGACATTGTCACCATCAGAACTGGACAGGGACCCAGCATATGCAATTGTGACAGTGGATGACTGCGATCAGGGTGCCAATGGTGA	TTCGATATCCGCATGCTAGC	ACTAGTGCGGCCGCAAGAG	TTCGATATCCGCATGCTAGCCAAGCTAACGGTGCACATCGAACAGGCCAATGAATGTGCTCCGGTGATAACAGCAGTGACATTGTCACCATCAGAACTGGACAGGGACCCAGCATATGCAATTGTGACAGTGGATGACTGCGATCAGGGTGCCAATGGTGAACTAGTGCGGCCGCAAGAG
circRNA:FAT1	circRNA:FAT1_38	AACAGGCCAATGAATGTGCTCCGGTGATAACAGCAGTGACATTGTCACCATCAGAACTGGACAGGGACCCAGCATATGCAATTGTGACAGTGGATGACTGCGATCAGGGTGCCAATGGTGACATAGCATCTTTAAGCATCG	TTCGATATCCGCATGCTAGC	ACTAGTGCGGCCGCAAGAG	TTCGATATCCGCATGCTAGCAACAGGCCAATGAATGTGCTCCGGTGATAACAGCAGTGACATTGTCACCATCAGAACTGGACAGGGACCCAGCATATGCAATTGTGACAGTGGATGACTGCGATCAGGGTGCCAATGGTGACATAGCATCTTTAAGCATCGACTAGTGCGGCCGCAAGAG
circRNA:FAT1	circRNA:FAT1_39	CCGGTGATAACAGCAGTGACATTGTCACCATCAGAACTGGACAGGGACCCAGCATATGCAATTGTGACAGTGGATGACTGCGATCAGGGTGCCAATGGTGACATAGCATCTTTAAGCATCGTGGCAGGTGACCTTCTCCAG	TTCGATATCCGCATGCTAGC	ACTAGTGCGGCCGCAAGAG	TTCGATATCCGCATGCTAGCCCGGTGATAACAGCAGTGACATTGTCACCATCAGAACTGGACAGGGACCCAGCATATGCAATTGTGACAGTGGATGACTGCGATCAGGGTGCCAATGGTGACATAGCATCTTTAAGCATCGTGGCAGGTGACCTTCTCCAGACTAGTGCGGCCGCAAGAG
circRNA:FAT1	circRNA:FAT1_40	ATTGTCACCATCAGAACTGGACAGGGACCCAGCATATGCAATTGTGACAGTGGATGACTGCGATCAGGGTGCCAATGGTGACATAGCATCTTTAAGCATCGTGGCAGGTGACCTTCTCCAGCAGTTTAGAACAGTGAGGTC	TTCGATATCCGCATGCTAGC	ACTAGTGCGGCCGCAAGAG	TTCGATATCCGCATGCTAGCATTGTCACCATCAGAACTGGACAGGGACCCAGCATATGCAATTGTGACAGTGGATGACTGCGATCAGGGTGCCAATGGTGACATAGCATCTTTAAGCATCGTGGCAGGTGACCTTCTCCAGCAGTTTAGAACAGTGAGGTCACTAGTGCGGCCGCAAGAG
circRNA:FAT1	circRNA:FAT1_41	ACAGGGACCCAGCATATGCAATTGTGACAGTGGATGACTGCGATCAGGGTGCCAATGGTGACATAGCATCTTTAAGCATCGTGGCAGGTGACCTTCTCCAGCAGTTTAGAACAGTGAGGTCCTTTCCAGGGAGTAAGGAGT	TTCGATATCCGCATGCTAGC	ACTAGTGCGGCCGCAAGAG	TTCGATATCCGCATGCTAGCACAGGGACCCAGCATATGCAATTGTGACAGTGGATGACTGCGATCAGGGTGCCAATGGTGACATAGCATCTTTAAGCATCGTGGCAGGTGACCTTCTCCAGCAGTTTAGAACAGTGAGGTCCTTTCCAGGGAGTAAGGAGTACTAGTGCGGCCGCAAGAG
circRNA:FAT1	circRNA:FAT1_42	ATTGTGACAGTGGATGACTGCGATCAGGGTGCCAATGGTGACATAGCATCTTTAAGCATCGTGGCAGGTGACCTTCTCCAGCAGTTTAGAACAGTGAGGTCCTTTCCAGGGAGTAAGGAGTATAAAGTCAAAGCCATCGGT	TTCGATATCCGCATGCTAGC	ACTAGTGCGGCCGCAAGAG	TTCGATATCCGCATGCTAGCATTGTGACAGTGGATGACTGCGATCAGGGTGCCAATGGTGACATAGCATCTTTAAGCATCGTGGCAGGTGACCTTCTCCAGCAGTTTAGAACAGTGAGGTCCTTTCCAGGGAGTAAGGAGTATAAAGTCAAAGCCATCGGTACTAGTGCGGCCGCAAGAG
circRNA:FAT1	circRNA:FAT1_43	CGATCAGGGTGCCAATGGTGACATAGCATCTTTAAGCATCGTGGCAGGTGACCTTCTCCAGCAGTTTAGAACAGTGAGGTCCTTTCCAGGGAGTAAGGAGTATAAAGTCAAAGCCATCGGTGGCATTGATTGGGACAGTCA	TTCGATATCCGCATGCTAGC	ACTAGTGCGGCCGCAAGAG	TTCGATATCCGCATGCTAGCCGATCAGGGTGCCAATGGTGACATAGCATCTTTAAGCATCGTGGCAGGTGACCTTCTCCAGCAGTTTAGAACAGTGAGGTCCTTTCCAGGGAGTAAGGAGTATAAAGTCAAAGCCATCGGTGGCATTGATTGGGACAGTCAACTAGTGCGGCCGCAAGAG
circRNA:FAT1	circRNA:FAT1_44	ACATAGCATCTTTAAGCATCGTGGCAGGTGACCTTCTCCAGCAGTTTAGAACAGTGAGGTCCTTTCCAGGGAGTAAGGAGTATAAAGTCAAAGCCATCGGTGGCATTGATTGGGACAGTCATCCTTTCGGCTACAATCTCA	TTCGATATCCGCATGCTAGC	ACTAGTGCGGCCGCAAGAG	TTCGATATCCGCATGCTAGCACATAGCATCTTTAAGCATCGTGGCAGGTGACCTTCTCCAGCAGTTTAGAACAGTGAGGTCCTTTCCAGGGAGTAAGGAGTATAAAGTCAAAGCCATCGGTGGCATTGATTGGGACAGTCATCCTTTCGGCTACAATCTCAACTAGTGCGGCCGCAAGAG
circRNA:FAT1	circRNA:FAT1_45	GTGGCAGGTGACCTTCTCCAGCAGTTTAGAACAGTGAGGTCCTTTCCAGGGAGTAAGGAGTATAAAGTCAAAGCCATCGGTGGCATTGATTGGGACAGTCATCCTTTCGGCTACAATCTCACACTACAGGCTAAAGATAAA	TTCGATATCCGCATGCTAGC	ACTAGTGCGGCCGCAAGAG	TTCGATATCCGCATGCTAGCGTGGCAGGTGACCTTCTCCAGCAGTTTAGAACAGTGAGGTCCTTTCCAGGGAGTAAGGAGTATAAAGTCAAAGCCATCGGTGGCATTGATTGGGACAGTCATCCTTTCGGCTACAATCTCACACTACAGGCTAAAGATAAAACTAGTGCGGCCGCAAGAG
circRNA:FAT1	circRNA:FAT1_46	GCAGTTTAGAACAGTGAGGTCCTTTCCAGGGAGTAAGGAGTATAAAGTCAAAGCCATCGGTGGCATTGATTGGGACAGTCATCCTTTCGGCTACAATCTCACACTACAGGCTAAAGATAAAGGAACTCCGCCCCAGTTCTC	TTCGATATCCGCATGCTAGC	ACTAGTGCGGCCGCAAGAG	TTCGATATCCGCATGCTAGCGCAGTTTAGAACAGTGAGGTCCTTTCCAGGGAGTAAGGAGTATAAAGTCAAAGCCATCGGTGGCATTGATTGGGACAGTCATCCTTTCGGCTACAATCTCACACTACAGGCTAAAGATAAAGGAACTCCGCCCCAGTTCTCACTAGTGCGGCCGCAAGAG
circRNA:FAT1	circRNA:FAT1_47	CCTTTCCAGGGAGTAAGGAGTATAAAGTCAAAGCCATCGGTGGCATTGATTGGGACAGTCATCCTTTCGGCTACAATCTCACACTACAGGCTAAAGATAAAGGAACTCCGCCCCAGTTCTCTTCTGTTAAAGTCATTCACG	TTCGATATCCGCATGCTAGC	ACTAGTGCGGCCGCAAGAG	TTCGATATCCGCATGCTAGCCCTTTCCAGGGAGTAAGGAGTATAAAGTCAAAGCCATCGGTGGCATTGATTGGGACAGTCATCCTTTCGGCTACAATCTCACACTACAGGCTAAAGATAAAGGAACTCCGCCCCAGTTCTCTTCTGTTAAAGTCATTCACGACTAGTGCGGCCGCAAGAG
circRNA:FAT1	circRNA:FAT1_48	TATAAAGTCAAAGCCATCGGTGGCATTGATTGGGACAGTCATCCTTTCGGCTACAATCTCACACTACAGGCTAAAGATAAAGGAACTCCGCCCCAGTTCTCTTCTGTTAAAGTCATTCACGTGACTTCTCCACAGTTCAAA	TTCGATATCCGCATGCTAGC	ACTAGTGCGGCCGCAAGAG	TTCGATATCCGCATGCTAGCTATAAAGTCAAAGCCATCGGTGGCATTGATTGGGACAGTCATCCTTTCGGCTACAATCTCACACTACAGGCTAAAGATAAAGGAACTCCGCCCCAGTTCTCTTCTGTTAAAGTCATTCACGTGACTTCTCCACAGTTCAAAACTAGTGCGGCCGCAAGAG
circRNA:FAT1	circRNA:FAT1_49	TGGCATTGATTGGGACAGTCATCCTTTCGGCTACAATCTCACACTACAGGCTAAAGATAAAGGAACTCCGCCCCAGTTCTCTTCTGTTAAAGTCATTCACGTGACTTCTCCACAGTTCAAAGCCGGGCCAGTCAAGTTTGA	TTCGATATCCGCATGCTAGC	ACTAGTGCGGCCGCAAGAG	TTCGATATCCGCATGCTAGCTGGCATTGATTGGGACAGTCATCCTTTCGGCTACAATCTCACACTACAGGCTAAAGATAAAGGAACTCCGCCCCAGTTCTCTTCTGTTAAAGTCATTCACGTGACTTCTCCACAGTTCAAAGCCGGGCCAGTCAAGTTTGAACTAGTGCGGCCGCAAGAG
circRNA:FAT1	circRNA:FAT1_50	ATCCTTTCGGCTACAATCTCACACTACAGGCTAAAGATAAAGGAACTCCGCCCCAGTTCTCTTCTGTTAAAGTCATTCACGTGACTTCTCCACAGTTCAAAGCCGGGCCAGTCAAGTTTGAAAAGGATGTTTACAGAGCAG	TTCGATATCCGCATGCTAGC	ACTAGTGCGGCCGCAAGAG	TTCGATATCCGCATGCTAGCATCCTTTCGGCTACAATCTCACACTACAGGCTAAAGATAAAGGAACTCCGCCCCAGTTCTCTTCTGTTAAAGTCATTCACGTGACTTCTCCACAGTTCAAAGCCGGGCCAGTCAAGTTTGAAAAGGATGTTTACAGAGCAGACTAGTGCGGCCGCAAGAG
circRNA:FAT1	circRNA:FAT1_51	ACACTACAGGCTAAAGATAAAGGAACTCCGCCCCAGTTCTCTTCTGTTAAAGTCATTCACGTGACTTCTCCACAGTTCAAAGCCGGGCCAGTCAAGTTTGAAAAGGATGTTTACAGAGCAGAAATAAGTGAATTTGCTCCT	TTCGATATCCGCATGCTAGC	ACTAGTGCGGCCGCAAGAG	TTCGATATCCGCATGCTAGCACACTACAGGCTAAAGATAAAGGAACTCCGCCCCAGTTCTCTTCTGTTAAAGTCATTCACGTGACTTCTCCACAGTTCAAAGCCGGGCCAGTCAAGTTTGAAAAGGATGTTTACAGAGCAGAAATAAGTGAATTTGCTCCTACTAGTGCGGCCGCAAGAG
circRNA:FAT1	circRNA:FAT1_52	AGGAACTCCGCCCCAGTTCTCTTCTGTTAAAGTCATTCACGTGACTTCTCCACAGTTCAAAGCCGGGCCAGTCAAGTTTGAAAAGGATGTTTACAGAGCAGAAATAAGTGAATTTGCTCCTCCCAACACACCTGTGGTCAT	TTCGATATCCGCATGCTAGC	ACTAGTGCGGCCGCAAGAG	TTCGATATCCGCATGCTAGCAGGAACTCCGCCCCAGTTCTCTTCTGTTAAAGTCATTCACGTGACTTCTCCACAGTTCAAAGCCGGGCCAGTCAAGTTTGAAAAGGATGTTTACAGAGCAGAAATAAGTGAATTTGCTCCTCCCAACACACCTGTGGTCATACTAGTGCGGCCGCAAGAG
circRNA:FAT1	circRNA:FAT1_53	CTTCTGTTAAAGTCATTCACGTGACTTCTCCACAGTTCAAAGCCGGGCCAGTCAAGTTTGAAAAGGATGTTTACAGAGCAGAAATAAGTGAATTTGCTCCTCCCAACACACCTGTGGTCATGGTAAAGGCCATTCCTGCTT	TTCGATATCCGCATGCTAGC	ACTAGTGCGGCCGCAAGAG	TTCGATATCCGCATGCTAGCCTTCTGTTAAAGTCATTCACGTGACTTCTCCACAGTTCAAAGCCGGGCCAGTCAAGTTTGAAAAGGATGTTTACAGAGCAGAAATAAGTGAATTTGCTCCTCCCAACACACCTGTGGTCATGGTAAAGGCCATTCCTGCTTACTAGTGCGGCCGCAAGAG
circRNA:FAT1	circRNA:FAT1_54	GTGACTTCTCCACAGTTCAAAGCCGGGCCAGTCAAGTTTGAAAAGGATGTTTACAGAGCAGAAATAAGTGAATTTGCTCCTCCCAACACACCTGTGGTCATGGTAAAGGCCATTCCTGCTTATTCCCATTTGAGGTATGTT	TTCGATATCCGCATGCTAGC	ACTAGTGCGGCCGCAAGAG	TTCGATATCCGCATGCTAGCGTGACTTCTCCACAGTTCAAAGCCGGGCCAGTCAAGTTTGAAAAGGATGTTTACAGAGCAGAAATAAGTGAATTTGCTCCTCCCAACACACCTGTGGTCATGGTAAAGGCCATTCCTGCTTATTCCCATTTGAGGTATGTTACTAGTGCGGCCGCAAGAG
circRNA:FAT1	circRNA:FAT1_55	AGCCGGGCCAGTCAAGTTTGAAAAGGATGTTTACAGAGCAGAAATAAGTGAATTTGCTCCTCCCAACACACCTGTGGTCATGGTAAAGGCCATTCCTGCTTATTCCCATTTGAGGTATGTTTTTAAAAGTACACCTGGAAA	TTCGATATCCGCATGCTAGC	ACTAGTGCGGCCGCAAGAG	TTCGATATCCGCATGCTAGCAGCCGGGCCAGTCAAGTTTGAAAAGGATGTTTACAGAGCAGAAATAAGTGAATTTGCTCCTCCCAACACACCTGTGGTCATGGTAAAGGCCATTCCTGCTTATTCCCATTTGAGGTATGTTTTTAAAAGTACACCTGGAAAACTAGTGCGGCCGCAAGAG
circRNA:FAT1	circRNA:FAT1_56	AAAAGGATGTTTACAGAGCAGAAATAAGTGAATTTGCTCCTCCCAACACACCTGTGGTCATGGTAAAGGCCATTCCTGCTTATTCCCATTTGAGGTATGTTTTTAAAAGTACACCTGGAAAAGCTAAATTCAGTTTAAATT	TTCGATATCCGCATGCTAGC	ACTAGTGCGGCCGCAAGAG	TTCGATATCCGCATGCTAGCAAAAGGATGTTTACAGAGCAGAAATAAGTGAATTTGCTCCTCCCAACACACCTGTGGTCATGGTAAAGGCCATTCCTGCTTATTCCCATTTGAGGTATGTTTTTAAAAGTACACCTGGAAAAGCTAAATTCAGTTTAAATTACTAGTGCGGCCGCAAGAG
circRNA:FAT1	circRNA:FAT1_57	GAAATAAGTGAATTTGCTCCTCCCAACACACCTGTGGTCATGGTAAAGGCCATTCCTGCTTATTCCCATTTGAGGTATGTTTTTAAAAGTACACCTGGAAAAGCTAAATTCAGTTTAAATTACAACACTGGTCTCATTTCT	TTCGATATCCGCATGCTAGC	ACTAGTGCGGCCGCAAGAG	TTCGATATCCGCATGCTAGCGAAATAAGTGAATTTGCTCCTCCCAACACACCTGTGGTCATGGTAAAGGCCATTCCTGCTTATTCCCATTTGAGGTATGTTTTTAAAAGTACACCTGGAAAAGCTAAATTCAGTTTAAATTACAACACTGGTCTCATTTCTACTAGTGCGGCCGCAAGAG
circRNA:FAT1	circRNA:FAT1_58	TCCCAACACACCTGTGGTCATGGTAAAGGCCATTCCTGCTTATTCCCATTTGAGGTATGTTTTTAAAAGTACACCTGGAAAAGCTAAATTCAGTTTAAATTACAACACTGGTCTCATTTCTATTTTAGAACCAGTTAAAAG	TTCGATATCCGCATGCTAGC	ACTAGTGCGGCCGCAAGAG	TTCGATATCCGCATGCTAGCTCCCAACACACCTGTGGTCATGGTAAAGGCCATTCCTGCTTATTCCCATTTGAGGTATGTTTTTAAAAGTACACCTGGAAAAGCTAAATTCAGTTTAAATTACAACACTGGTCTCATTTCTATTTTAGAACCAGTTAAAAGACTAGTGCGGCCGCAAGAG
circRNA:FAT1	circRNA:FAT1_59	TGGTAAAGGCCATTCCTGCTTATTCCCATTTGAGGTATGTTTTTAAAAGTACACCTGGAAAAGCTAAATTCAGTTTAAATTACAACACTGGTCTCATTTCTATTTTAGAACCAGTTAAAAGACAGCAGGCAGCCCATTTTG	TTCGATATCCGCATGCTAGC	ACTAGTGCGGCCGCAAGAG	TTCGATATCCGCATGCTAGCTGGTAAAGGCCATTCCTGCTTATTCCCATTTGAGGTATGTTTTTAAAAGTACACCTGGAAAAGCTAAATTCAGTTTAAATTACAACACTGGTCTCATTTCTATTTTAGAACCAGTTAAAAGACAGCAGGCAGCCCATTTTGACTAGTGCGGCCGCAAGAG
circRNA:FAT1	circRNA:FAT1_60	TATTCCCATTTGAGGTATGTTTTTAAAAGTACACCTGGAAAAGCTAAATTCAGTTTAAATTACAACACTGGTCTCATTTCTATTTTAGAACCAGTTAAAAGACAGCAGGCAGCCCATTTTGAACTTGAAGTAACAACAAGT	TTCGATATCCGCATGCTAGC	ACTAGTGCGGCCGCAAGAG	TTCGATATCCGCATGCTAGCTATTCCCATTTGAGGTATGTTTTTAAAAGTACACCTGGAAAAGCTAAATTCAGTTTAAATTACAACACTGGTCTCATTTCTATTTTAGAACCAGTTAAAAGACAGCAGGCAGCCCATTTTGAACTTGAAGTAACAACAAGTACTAGTGCGGCCGCAAGAG
circRNA:FAT1	circRNA:FAT1_61	TTTTAAAAGTACACCTGGAAAAGCTAAATTCAGTTTAAATTACAACACTGGTCTCATTTCTATTTTAGAACCAGTTAAAAGACAGCAGGCAGCCCATTTTGAACTTGAAGTAACAACAAGTGACAGAAAAGCGTCCACCAA	TTCGATATCCGCATGCTAGC	ACTAGTGCGGCCGCAAGAG	TTCGATATCCGCATGCTAGCTTTTAAAAGTACACCTGGAAAAGCTAAATTCAGTTTAAATTACAACACTGGTCTCATTTCTATTTTAGAACCAGTTAAAAGACAGCAGGCAGCCCATTTTGAACTTGAAGTAACAACAAGTGACAGAAAAGCGTCCACCAAACTAGTGCGGCCGCAAGAG
circRNA:FAT1	circRNA:FAT1_62	AAGCTAAATTCAGTTTAAATTACAACACTGGTCTCATTTCTATTTTAGAACCAGTTAAAAGACAGCAGGCAGCCCATTTTGAACTTGAAGTAACAACAAGTGACAGAAAAGCGTCCACCAAGGTCTTGGTGAAAGTCTTAG	TTCGATATCCGCATGCTAGC	ACTAGTGCGGCCGCAAGAG	TTCGATATCCGCATGCTAGCAAGCTAAATTCAGTTTAAATTACAACACTGGTCTCATTTCTATTTTAGAACCAGTTAAAAGACAGCAGGCAGCCCATTTTGAACTTGAAGTAACAACAAGTGACAGAAAAGCGTCCACCAAGGTCTTGGTGAAAGTCTTAGACTAGTGCGGCCGCAAGAG
circRNA:FAT1	circRNA:FAT1_63	TACAACACTGGTCTCATTTCTATTTTAGAACCAGTTAAAAGACAGCAGGCAGCCCATTTTGAACTTGAAGTAACAACAAGTGACAGAAAAGCGTCCACCAAGGTCTTGGTGAAAGTCTTAGGTGCAAATAGCAATCCCCCT	TTCGATATCCGCATGCTAGC	ACTAGTGCGGCCGCAAGAG	TTCGATATCCGCATGCTAGCTACAACACTGGTCTCATTTCTATTTTAGAACCAGTTAAAAGACAGCAGGCAGCCCATTTTGAACTTGAAGTAACAACAAGTGACAGAAAAGCGTCCACCAAGGTCTTGGTGAAAGTCTTAGGTGCAAATAGCAATCCCCCTACTAGTGCGGCCGCAAGAG
circRNA:FAT1	circRNA:FAT1_64	TATTTTAGAACCAGTTAAAAGACAGCAGGCAGCCCATTTTGAACTTGAAGTAACAACAAGTGACAGAAAAGCGTCCACCAAGGTCTTGGTGAAAGTCTTAGGTGCAAATAGCAATCCCCCTGAATTTACCCAGACAGCGTA	TTCGATATCCGCATGCTAGC	ACTAGTGCGGCCGCAAGAG	TTCGATATCCGCATGCTAGCTATTTTAGAACCAGTTAAAAGACAGCAGGCAGCCCATTTTGAACTTGAAGTAACAACAAGTGACAGAAAAGCGTCCACCAAGGTCTTGGTGAAAGTCTTAGGTGCAAATAGCAATCCCCCTGAATTTACCCAGACAGCGTAACTAGTGCGGCCGCAAGAG
circRNA:FAT1	circRNA:FAT1_65	GACAGCAGGCAGCCCATTTTGAACTTGAAGTAACAACAAGTGACAGAAAAGCGTCCACCAAGGTCTTGGTGAAAGTCTTAGGTGCAAATAGCAATCCCCCTGAATTTACCCAGACAGCGTACAAAGCTGCTTTTGATGAGA	TTCGATATCCGCATGCTAGC	ACTAGTGCGGCCGCAAGAG	TTCGATATCCGCATGCTAGCGACAGCAGGCAGCCCATTTTGAACTTGAAGTAACAACAAGTGACAGAAAAGCGTCCACCAAGGTCTTGGTGAAAGTCTTAGGTGCAAATAGCAATCCCCCTGAATTTACCCAGACAGCGTACAAAGCTGCTTTTGATGAGAACTAGTGCGGCCGCAAGAG
circRNA:FAT1	circRNA:FAT1_66	GAACTTGAAGTAACAACAAGTGACAGAAAAGCGTCCACCAAGGTCTTGGTGAAAGTCTTAGGTGCAAATAGCAATCCCCCTGAATTTACCCAGACAGCGTACAAAGCTGCTTTTGATGAGAACGTGCCCATTGGTACTACT	TTCGATATCCGCATGCTAGC	ACTAGTGCGGCCGCAAGAG	TTCGATATCCGCATGCTAGCGAACTTGAAGTAACAACAAGTGACAGAAAAGCGTCCACCAAGGTCTTGGTGAAAGTCTTAGGTGCAAATAGCAATCCCCCTGAATTTACCCAGACAGCGTACAAAGCTGCTTTTGATGAGAACGTGCCCATTGGTACTACTACTAGTGCGGCCGCAAGAG
circRNA:FAT1	circRNA:FAT1_67	TGACAGAAAAGCGTCCACCAAGGTCTTGGTGAAAGTCTTAGGTGCAAATAGCAATCCCCCTGAATTTACCCAGACAGCGTACAAAGCTGCTTTTGATGAGAACGTGCCCATTGGTACTACTGTCATGAGCCTGAGTGCCGT	TTCGATATCCGCATGCTAGC	ACTAGTGCGGCCGCAAGAG	TTCGATATCCGCATGCTAGCTGACAGAAAAGCGTCCACCAAGGTCTTGGTGAAAGTCTTAGGTGCAAATAGCAATCCCCCTGAATTTACCCAGACAGCGTACAAAGCTGCTTTTGATGAGAACGTGCCCATTGGTACTACTGTCATGAGCCTGAGTGCCGTACTAGTGCGGCCGCAAGAG
circRNA:FAT1	circRNA:FAT1_68	AGGTCTTGGTGAAAGTCTTAGGTGCAAATAGCAATCCCCCTGAATTTACCCAGACAGCGTACAAAGCTGCTTTTGATGAGAACGTGCCCATTGGTACTACTGTCATGAGCCTGAGTGCCGTAGACCCTGATGAGGGTGAGA	TTCGATATCCGCATGCTAGC	ACTAGTGCGGCCGCAAGAG	TTCGATATCCGCATGCTAGCAGGTCTTGGTGAAAGTCTTAGGTGCAAATAGCAATCCCCCTGAATTTACCCAGACAGCGTACAAAGCTGCTTTTGATGAGAACGTGCCCATTGGTACTACTGTCATGAGCCTGAGTGCCGTAGACCCTGATGAGGGTGAGAACTAGTGCGGCCGCAAGAG
circRNA:FAT1	circRNA:FAT1_69	GGTGCAAATAGCAATCCCCCTGAATTTACCCAGACAGCGTACAAAGCTGCTTTTGATGAGAACGTGCCCATTGGTACTACTGTCATGAGCCTGAGTGCCGTAGACCCTGATGAGGGTGAGAACGGGTACGTGACATACAGT	TTCGATATCCGCATGCTAGC	ACTAGTGCGGCCGCAAGAG	TTCGATATCCGCATGCTAGCGGTGCAAATAGCAATCCCCCTGAATTTACCCAGACAGCGTACAAAGCTGCTTTTGATGAGAACGTGCCCATTGGTACTACTGTCATGAGCCTGAGTGCCGTAGACCCTGATGAGGGTGAGAACGGGTACGTGACATACAGTACTAGTGCGGCCGCAAGAG
circRNA:FAT1	circRNA:FAT1_70	TGAATTTACCCAGACAGCGTACAAAGCTGCTTTTGATGAGAACGTGCCCATTGGTACTACTGTCATGAGCCTGAGTGCCGTAGACCCTGATGAGGGTGAGAACGGGTACGTGACATACAGTATCGCAAATTTAAATCATGT	TTCGATATCCGCATGCTAGC	ACTAGTGCGGCCGCAAGAG	TTCGATATCCGCATGCTAGCTGAATTTACCCAGACAGCGTACAAAGCTGCTTTTGATGAGAACGTGCCCATTGGTACTACTGTCATGAGCCTGAGTGCCGTAGACCCTGATGAGGGTGAGAACGGGTACGTGACATACAGTATCGCAAATTTAAATCATGTACTAGTGCGGCCGCAAGAG
circRNA:FAT1	circRNA:FAT1_71	ACAAAGCTGCTTTTGATGAGAACGTGCCCATTGGTACTACTGTCATGAGCCTGAGTGCCGTAGACCCTGATGAGGGTGAGAACGGGTACGTGACATACAGTATCGCAAATTTAAATCATGTGCCGTTTGCGATTGACCATT	TTCGATATCCGCATGCTAGC	ACTAGTGCGGCCGCAAGAG	TTCGATATCCGCATGCTAGCACAAAGCTGCTTTTGATGAGAACGTGCCCATTGGTACTACTGTCATGAGCCTGAGTGCCGTAGACCCTGATGAGGGTGAGAACGGGTACGTGACATACAGTATCGCAAATTTAAATCATGTGCCGTTTGCGATTGACCATTACTAGTGCGGCCGCAAGAG
circRNA:FAT1	circRNA:FAT1_72	AACGTGCCCATTGGTACTACTGTCATGAGCCTGAGTGCCGTAGACCCTGATGAGGGTGAGAACGGGTACGTGACATACAGTATCGCAAATTTAAATCATGTGCCGTTTGCGATTGACCATTTCACTGGTGCCGTGAGTACG	TTCGATATCCGCATGCTAGC	ACTAGTGCGGCCGCAAGAG	TTCGATATCCGCATGCTAGCAACGTGCCCATTGGTACTACTGTCATGAGCCTGAGTGCCGTAGACCCTGATGAGGGTGAGAACGGGTACGTGACATACAGTATCGCAAATTTAAATCATGTGCCGTTTGCGATTGACCATTTCACTGGTGCCGTGAGTACGACTAGTGCGGCCGCAAGAG
circRNA:FAT1	circRNA:FAT1_73	TGTCATGAGCCTGAGTGCCGTAGACCCTGATGAGGGTGAGAACGGGTACGTGACATACAGTATCGCAAATTTAAATCATGTGCCGTTTGCGATTGACCATTTCACTGGTGCCGTGAGTACGTCAGAAAACCTGGACTACGA	TTCGATATCCGCATGCTAGC	ACTAGTGCGGCCGCAAGAG	TTCGATATCCGCATGCTAGCTGTCATGAGCCTGAGTGCCGTAGACCCTGATGAGGGTGAGAACGGGTACGTGACATACAGTATCGCAAATTTAAATCATGTGCCGTTTGCGATTGACCATTTCACTGGTGCCGTGAGTACGTCAGAAAACCTGGACTACGAACTAGTGCGGCCGCAAGAG
circRNA:FAT1	circRNA:FAT1_74	TAGACCCTGATGAGGGTGAGAACGGGTACGTGACATACAGTATCGCAAATTTAAATCATGTGCCGTTTGCGATTGACCATTTCACTGGTGCCGTGAGTACGTCAGAAAACCTGGACTACGAACTGATGCCTCGGGTTTATA	TTCGATATCCGCATGCTAGC	ACTAGTGCGGCCGCAAGAG	TTCGATATCCGCATGCTAGCTAGACCCTGATGAGGGTGAGAACGGGTACGTGACATACAGTATCGCAAATTTAAATCATGTGCCGTTTGCGATTGACCATTTCACTGGTGCCGTGAGTACGTCAGAAAACCTGGACTACGAACTGATGCCTCGGGTTTATAACTAGTGCGGCCGCAAGAG
circRNA:FAT1	circRNA:FAT1_75	AACGGGTACGTGACATACAGTATCGCAAATTTAAATCATGTGCCGTTTGCGATTGACCATTTCACTGGTGCCGTGAGTACGTCAGAAAACCTGGACTACGAACTGATGCCTCGGGTTTATACTCTGAGGATTCGTGCATCA	TTCGATATCCGCATGCTAGC	ACTAGTGCGGCCGCAAGAG	TTCGATATCCGCATGCTAGCAACGGGTACGTGACATACAGTATCGCAAATTTAAATCATGTGCCGTTTGCGATTGACCATTTCACTGGTGCCGTGAGTACGTCAGAAAACCTGGACTACGAACTGATGCCTCGGGTTTATACTCTGAGGATTCGTGCATCAACTAGTGCGGCCGCAAGAG
circRNA:FAT1	circRNA:FAT1_76	TATCGCAAATTTAAATCATGTGCCGTTTGCGATTGACCATTTCACTGGTGCCGTGAGTACGTCAGAAAACCTGGACTACGAACTGATGCCTCGGGTTTATACTCTGAGGATTCGTGCATCAGACTGGGGCTTGCCGTACCG	TTCGATATCCGCATGCTAGC	ACTAGTGCGGCCGCAAGAG	TTCGATATCCGCATGCTAGCTATCGCAAATTTAAATCATGTGCCGTTTGCGATTGACCATTTCACTGGTGCCGTGAGTACGTCAGAAAACCTGGACTACGAACTGATGCCTCGGGTTTATACTCTGAGGATTCGTGCATCAGACTGGGGCTTGCCGTACCGACTAGTGCGGCCGCAAGAG
circRNA:FAT1	circRNA:FAT1_77	TGCCGTTTGCGATTGACCATTTCACTGGTGCCGTGAGTACGTCAGAAAACCTGGACTACGAACTGATGCCTCGGGTTTATACTCTGAGGATTCGTGCATCAGACTGGGGCTTGCCGTACCGCCGGGAAGTCGAAGTCCTTG	TTCGATATCCGCATGCTAGC	ACTAGTGCGGCCGCAAGAG	TTCGATATCCGCATGCTAGCTGCCGTTTGCGATTGACCATTTCACTGGTGCCGTGAGTACGTCAGAAAACCTGGACTACGAACTGATGCCTCGGGTTTATACTCTGAGGATTCGTGCATCAGACTGGGGCTTGCCGTACCGCCGGGAAGTCGAAGTCCTTGACTAGTGCGGCCGCAAGAG
circRNA:FAT1	circRNA:FAT1_78	TTCACTGGTGCCGTGAGTACGTCAGAAAACCTGGACTACGAACTGATGCCTCGGGTTTATACTCTGAGGATTCGTGCATCAGACTGGGGCTTGCCGTACCGCCGGGAAGTCGAAGTCCTTGCTACAATTACTCTCAATAAC	TTCGATATCCGCATGCTAGC	ACTAGTGCGGCCGCAAGAG	TTCGATATCCGCATGCTAGCTTCACTGGTGCCGTGAGTACGTCAGAAAACCTGGACTACGAACTGATGCCTCGGGTTTATACTCTGAGGATTCGTGCATCAGACTGGGGCTTGCCGTACCGCCGGGAAGTCGAAGTCCTTGCTACAATTACTCTCAATAACACTAGTGCGGCCGCAAGAG
circRNA:FAT1	circRNA:FAT1_79	GTCAGAAAACCTGGACTACGAACTGATGCCTCGGGTTTATACTCTGAGGATTCGTGCATCAGACTGGGGCTTGCCGTACCGCCGGGAAGTCGAAGTCCTTGCTACAATTACTCTCAATAACTTGAATGACAACACACCTTT	TTCGATATCCGCATGCTAGC	ACTAGTGCGGCCGCAAGAG	TTCGATATCCGCATGCTAGCGTCAGAAAACCTGGACTACGAACTGATGCCTCGGGTTTATACTCTGAGGATTCGTGCATCAGACTGGGGCTTGCCGTACCGCCGGGAAGTCGAAGTCCTTGCTACAATTACTCTCAATAACTTGAATGACAACACACCTTTACTAGTGCGGCCGCAAGAG
circRNA:FAT1	circRNA:FAT1_80	AACTGATGCCTCGGGTTTATACTCTGAGGATTCGTGCATCAGACTGGGGCTTGCCGTACCGCCGGGAAGTCGAAGTCCTTGCTACAATTACTCTCAATAACTTGAATGACAACACACCTTTGTTTGAGAAAATAAATTGTG	TTCGATATCCGCATGCTAGC	ACTAGTGCGGCCGCAAGAG	TTCGATATCCGCATGCTAGCAACTGATGCCTCGGGTTTATACTCTGAGGATTCGTGCATCAGACTGGGGCTTGCCGTACCGCCGGGAAGTCGAAGTCCTTGCTACAATTACTCTCAATAACTTGAATGACAACACACCTTTGTTTGAGAAAATAAATTGTGACTAGTGCGGCCGCAAGAG
circRNA:FAT1	circRNA:FAT1_81	ACTCTGAGGATTCGTGCATCAGACTGGGGCTTGCCGTACCGCCGGGAAGTCGAAGTCCTTGCTACAATTACTCTCAATAACTTGAATGACAACACACCTTTGTTTGAGAAAATAAATTGTGAAGGGACAATTCCCAGAGAT	TTCGATATCCGCATGCTAGC	ACTAGTGCGGCCGCAAGAG	TTCGATATCCGCATGCTAGCACTCTGAGGATTCGTGCATCAGACTGGGGCTTGCCGTACCGCCGGGAAGTCGAAGTCCTTGCTACAATTACTCTCAATAACTTGAATGACAACACACCTTTGTTTGAGAAAATAAATTGTGAAGGGACAATTCCCAGAGATACTAGTGCGGCCGCAAGAG
circRNA:FAT1	circRNA:FAT1_82	AGACTGGGGCTTGCCGTACCGCCGGGAAGTCGAAGTCCTTGCTACAATTACTCTCAATAACTTGAATGACAACACACCTTTGTTTGAGAAAATAAATTGTGAAGGGACAATTCCCAGAGATCTAGGCGTGGGAGAGCAAAT	TTCGATATCCGCATGCTAGC	ACTAGTGCGGCCGCAAGAG	TTCGATATCCGCATGCTAGCAGACTGGGGCTTGCCGTACCGCCGGGAAGTCGAAGTCCTTGCTACAATTACTCTCAATAACTTGAATGACAACACACCTTTGTTTGAGAAAATAAATTGTGAAGGGACAATTCCCAGAGATCTAGGCGTGGGAGAGCAAATACTAGTGCGGCCGCAAGAG
circRNA:FAT1	circRNA:FAT1_83	GCCGGGAAGTCGAAGTCCTTGCTACAATTACTCTCAATAACTTGAATGACAACACACCTTTGTTTGAGAAAATAAATTGTGAAGGGACAATTCCCAGAGATCTAGGCGTGGGAGAGCAAATAACCACTGTTTCTGCTATTG	TTCGATATCCGCATGCTAGC	ACTAGTGCGGCCGCAAGAG	TTCGATATCCGCATGCTAGCGCCGGGAAGTCGAAGTCCTTGCTACAATTACTCTCAATAACTTGAATGACAACACACCTTTGTTTGAGAAAATAAATTGTGAAGGGACAATTCCCAGAGATCTAGGCGTGGGAGAGCAAATAACCACTGTTTCTGCTATTGACTAGTGCGGCCGCAAGAG
circRNA:FAT1	circRNA:FAT1_84	GCTACAATTACTCTCAATAACTTGAATGACAACACACCTTTGTTTGAGAAAATAAATTGTGAAGGGACAATTCCCAGAGATCTAGGCGTGGGAGAGCAAATAACCACTGTTTCTGCTATTGATGCAGATGAACTTCAGTTG	TTCGATATCCGCATGCTAGC	ACTAGTGCGGCCGCAAGAG	TTCGATATCCGCATGCTAGCGCTACAATTACTCTCAATAACTTGAATGACAACACACCTTTGTTTGAGAAAATAAATTGTGAAGGGACAATTCCCAGAGATCTAGGCGTGGGAGAGCAAATAACCACTGTTTCTGCTATTGATGCAGATGAACTTCAGTTGACTAGTGCGGCCGCAAGAG
circRNA:FAT1	circRNA:FAT1_85	CTTGAATGACAACACACCTTTGTTTGAGAAAATAAATTGTGAAGGGACAATTCCCAGAGATCTAGGCGTGGGAGAGCAAATAACCACTGTTTCTGCTATTGATGCAGATGAACTTCAGTTGGTACAGTATCAGATTGAAGC	TTCGATATCCGCATGCTAGC	ACTAGTGCGGCCGCAAGAG	TTCGATATCCGCATGCTAGCCTTGAATGACAACACACCTTTGTTTGAGAAAATAAATTGTGAAGGGACAATTCCCAGAGATCTAGGCGTGGGAGAGCAAATAACCACTGTTTCTGCTATTGATGCAGATGAACTTCAGTTGGTACAGTATCAGATTGAAGCACTAGTGCGGCCGCAAGAG
circRNA:FAT1	circRNA:FAT1_86	TGTTTGAGAAAATAAATTGTGAAGGGACAATTCCCAGAGATCTAGGCGTGGGAGAGCAAATAACCACTGTTTCTGCTATTGATGCAGATGAACTTCAGTTGGTACAGTATCAGATTGAAGCTGGAAATGAACTGGATTTCT	TTCGATATCCGCATGCTAGC	ACTAGTGCGGCCGCAAGAG	TTCGATATCCGCATGCTAGCTGTTTGAGAAAATAAATTGTGAAGGGACAATTCCCAGAGATCTAGGCGTGGGAGAGCAAATAACCACTGTTTCTGCTATTGATGCAGATGAACTTCAGTTGGTACAGTATCAGATTGAAGCTGGAAATGAACTGGATTTCTACTAGTGCGGCCGCAAGAG
circRNA:FAT1	circRNA:FAT1_87	GAAGGGACAATTCCCAGAGATCTAGGCGTGGGAGAGCAAATAACCACTGTTTCTGCTATTGATGCAGATGAACTTCAGTTGGTACAGTATCAGATTGAAGCTGGAAATGAACTGGATTTCTTTAGTTTAAACCCCAACTCG	TTCGATATCCGCATGCTAGC	ACTAGTGCGGCCGCAAGAG	TTCGATATCCGCATGCTAGCGAAGGGACAATTCCCAGAGATCTAGGCGTGGGAGAGCAAATAACCACTGTTTCTGCTATTGATGCAGATGAACTTCAGTTGGTACAGTATCAGATTGAAGCTGGAAATGAACTGGATTTCTTTAGTTTAAACCCCAACTCGACTAGTGCGGCCGCAAGAG
circRNA:FAT1	circRNA:FAT1_88	TCTAGGCGTGGGAGAGCAAATAACCACTGTTTCTGCTATTGATGCAGATGAACTTCAGTTGGTACAGTATCAGATTGAAGCTGGAAATGAACTGGATTTCTTTAGTTTAAACCCCAACTCGGGGGTATTGTCATTAAAGCG	TTCGATATCCGCATGCTAGC	ACTAGTGCGGCCGCAAGAG	TTCGATATCCGCATGCTAGCTCTAGGCGTGGGAGAGCAAATAACCACTGTTTCTGCTATTGATGCAGATGAACTTCAGTTGGTACAGTATCAGATTGAAGCTGGAAATGAACTGGATTTCTTTAGTTTAAACCCCAACTCGGGGGTATTGTCATTAAAGCGACTAGTGCGGCCGCAAGAG
circRNA:FAT1	circRNA:FAT1_89	TAACCACTGTTTCTGCTATTGATGCAGATGAACTTCAGTTGGTACAGTATCAGATTGAAGCTGGAAATGAACTGGATTTCTTTAGTTTAAACCCCAACTCGGGGGTATTGTCATTAAAGCGATCGCTAATGGATGGCTTAG	TTCGATATCCGCATGCTAGC	ACTAGTGCGGCCGCAAGAG	TTCGATATCCGCATGCTAGCTAACCACTGTTTCTGCTATTGATGCAGATGAACTTCAGTTGGTACAGTATCAGATTGAAGCTGGAAATGAACTGGATTTCTTTAGTTTAAACCCCAACTCGGGGGTATTGTCATTAAAGCGATCGCTAATGGATGGCTTAGACTAGTGCGGCCGCAAGAG
circRNA:FAT1	circRNA:FAT1_90	GATGCAGATGAACTTCAGTTGGTACAGTATCAGATTGAAGCTGGAAATGAACTGGATTTCTTTAGTTTAAACCCCAACTCGGGGGTATTGTCATTAAAGCGATCGCTAATGGATGGCTTAGGTGCAAAGGTGTCTTTCCAC	TTCGATATCCGCATGCTAGC	ACTAGTGCGGCCGCAAGAG	TTCGATATCCGCATGCTAGCGATGCAGATGAACTTCAGTTGGTACAGTATCAGATTGAAGCTGGAAATGAACTGGATTTCTTTAGTTTAAACCCCAACTCGGGGGTATTGTCATTAAAGCGATCGCTAATGGATGGCTTAGGTGCAAAGGTGTCTTTCCACACTAGTGCGGCCGCAAGAG
circRNA:FAT1	circRNA:FAT1_91	GGTACAGTATCAGATTGAAGCTGGAAATGAACTGGATTTCTTTAGTTTAAACCCCAACTCGGGGGTATTGTCATTAAAGCGATCGCTAATGGATGGCTTAGGTGCAAAGGTGTCTTTCCACAGTCTGAGAATCACAGCTAC	TTCGATATCCGCATGCTAGC	ACTAGTGCGGCCGCAAGAG	TTCGATATCCGCATGCTAGCGGTACAGTATCAGATTGAAGCTGGAAATGAACTGGATTTCTTTAGTTTAAACCCCAACTCGGGGGTATTGTCATTAAAGCGATCGCTAATGGATGGCTTAGGTGCAAAGGTGTCTTTCCACAGTCTGAGAATCACAGCTACACTAGTGCGGCCGCAAGAG
circRNA:FAT1	circRNA:FAT1_92	CTGGAAATGAACTGGATTTCTTTAGTTTAAACCCCAACTCGGGGGTATTGTCATTAAAGCGATCGCTAATGGATGGCTTAGGTGCAAAGGTGTCTTTCCACAGTCTGAGAATCACAGCTACAGATGGAGAAAATTTTGCCA	TTCGATATCCGCATGCTAGC	ACTAGTGCGGCCGCAAGAG	TTCGATATCCGCATGCTAGCCTGGAAATGAACTGGATTTCTTTAGTTTAAACCCCAACTCGGGGGTATTGTCATTAAAGCGATCGCTAATGGATGGCTTAGGTGCAAAGGTGTCTTTCCACAGTCTGAGAATCACAGCTACAGATGGAGAAAATTTTGCCAACTAGTGCGGCCGCAAGAG
circRNA:FAT1	circRNA:FAT1_93	TTTAGTTTAAACCCCAACTCGGGGGTATTGTCATTAAAGCGATCGCTAATGGATGGCTTAGGTGCAAAGGTGTCTTTCCACAGTCTGAGAATCACAGCTACAGATGGAGAAAATTTTGCCACACCATTATATATCAACATA	TTCGATATCCGCATGCTAGC	ACTAGTGCGGCCGCAAGAG	TTCGATATCCGCATGCTAGCTTTAGTTTAAACCCCAACTCGGGGGTATTGTCATTAAAGCGATCGCTAATGGATGGCTTAGGTGCAAAGGTGTCTTTCCACAGTCTGAGAATCACAGCTACAGATGGAGAAAATTTTGCCACACCATTATATATCAACATAACTAGTGCGGCCGCAAGAG
circRNA:FAT1	circRNA:FAT1_94	GGGGGTATTGTCATTAAAGCGATCGCTAATGGATGGCTTAGGTGCAAAGGTGTCTTTCCACAGTCTGAGAATCACAGCTACAGATGGAGAAAATTTTGCCACACCATTATATATCAACATAACAGTGGCTGCCAGTCACAA	TTCGATATCCGCATGCTAGC	ACTAGTGCGGCCGCAAGAG	TTCGATATCCGCATGCTAGCGGGGGTATTGTCATTAAAGCGATCGCTAATGGATGGCTTAGGTGCAAAGGTGTCTTTCCACAGTCTGAGAATCACAGCTACAGATGGAGAAAATTTTGCCACACCATTATATATCAACATAACAGTGGCTGCCAGTCACAAACTAGTGCGGCCGCAAGAG
circRNA:FAT1	circRNA:FAT1_95	GATCGCTAATGGATGGCTTAGGTGCAAAGGTGTCTTTCCACAGTCTGAGAATCACAGCTACAGATGGAGAAAATTTTGCCACACCATTATATATCAACATAACAGTGGCTGCCAGTCACAAGCTGGTAAACTTGCAGTGTG	TTCGATATCCGCATGCTAGC	ACTAGTGCGGCCGCAAGAG	TTCGATATCCGCATGCTAGCGATCGCTAATGGATGGCTTAGGTGCAAAGGTGTCTTTCCACAGTCTGAGAATCACAGCTACAGATGGAGAAAATTTTGCCACACCATTATATATCAACATAACAGTGGCTGCCAGTCACAAGCTGGTAAACTTGCAGTGTGACTAGTGCGGCCGCAAGAG
circRNA:FAT1	circRNA:FAT1_96	GGTGCAAAGGTGTCTTTCCACAGTCTGAGAATCACAGCTACAGATGGAGAAAATTTTGCCACACCATTATATATCAACATAACAGTGGCTGCCAGTCACAAGCTGGTAAACTTGCAGTGTGAAGAGACTGGTGTTGCCAAA	TTCGATATCCGCATGCTAGC	ACTAGTGCGGCCGCAAGAG	TTCGATATCCGCATGCTAGCGGTGCAAAGGTGTCTTTCCACAGTCTGAGAATCACAGCTACAGATGGAGAAAATTTTGCCACACCATTATATATCAACATAACAGTGGCTGCCAGTCACAAGCTGGTAAACTTGCAGTGTGAAGAGACTGGTGTTGCCAAAACTAGTGCGGCCGCAAGAG
circRNA:FAT1	circRNA:FAT1_97	CAGTCTGAGAATCACAGCTACAGATGGAGAAAATTTTGCCACACCATTATATATCAACATAACAGTGGCTGCCAGTCACAAGCTGGTAAACTTGCAGTGTGAAGAGACTGGTGTTGCCAAAATGCTGGCAGAGAAGCTCCT	TTCGATATCCGCATGCTAGC	ACTAGTGCGGCCGCAAGAG	TTCGATATCCGCATGCTAGCCAGTCTGAGAATCACAGCTACAGATGGAGAAAATTTTGCCACACCATTATATATCAACATAACAGTGGCTGCCAGTCACAAGCTGGTAAACTTGCAGTGTGAAGAGACTGGTGTTGCCAAAATGCTGGCAGAGAAGCTCCTACTAGTGCGGCCGCAAGAG
circRNA:FAT1	circRNA:FAT1_98	CAGATGGAGAAAATTTTGCCACACCATTATATATCAACATAACAGTGGCTGCCAGTCACAAGCTGGTAAACTTGCAGTGTGAAGAGACTGGTGTTGCCAAAATGCTGGCAGAGAAGCTCCTGCAGGCAAATAAATTACACA	TTCGATATCCGCATGCTAGC	ACTAGTGCGGCCGCAAGAG	TTCGATATCCGCATGCTAGCCAGATGGAGAAAATTTTGCCACACCATTATATATCAACATAACAGTGGCTGCCAGTCACAAGCTGGTAAACTTGCAGTGTGAAGAGACTGGTGTTGCCAAAATGCTGGCAGAGAAGCTCCTGCAGGCAAATAAATTACACAACTAGTGCGGCCGCAAGAG
circRNA:FAT1	circRNA:FAT1_99	ACACCATTATATATCAACATAACAGTGGCTGCCAGTCACAAGCTGGTAAACTTGCAGTGTGAAGAGACTGGTGTTGCCAAAATGCTGGCAGAGAAGCTCCTGCAGGCAAATAAATTACACAACCAGGGAGAGGTGGAGGAT	TTCGATATCCGCATGCTAGC	ACTAGTGCGGCCGCAAGAG	TTCGATATCCGCATGCTAGCACACCATTATATATCAACATAACAGTGGCTGCCAGTCACAAGCTGGTAAACTTGCAGTGTGAAGAGACTGGTGTTGCCAAAATGCTGGCAGAGAAGCTCCTGCAGGCAAATAAATTACACAACCAGGGAGAGGTGGAGGATACTAGTGCGGCCGCAAGAG
circRNA:FAT1	circRNA:FAT1_100	AACAGTGGCTGCCAGTCACAAGCTGGTAAACTTGCAGTGTGAAGAGACTGGTGTTGCCAAAATGCTGGCAGAGAAGCTCCTGCAGGCAAATAAATTACACAACCAGGGAGAGGTGGAGGATATTTTCTTCGATTCTCACTC	TTCGATATCCGCATGCTAGC	ACTAGTGCGGCCGCAAGAG	TTCGATATCCGCATGCTAGCAACAGTGGCTGCCAGTCACAAGCTGGTAAACTTGCAGTGTGAAGAGACTGGTGTTGCCAAAATGCTGGCAGAGAAGCTCCTGCAGGCAAATAAATTACACAACCAGGGAGAGGTGGAGGATATTTTCTTCGATTCTCACTCACTAGTGCGGCCGCAAGAG
circRNA:FAT1	circRNA:FAT1_101	AGCTGGTAAACTTGCAGTGTGAAGAGACTGGTGTTGCCAAAATGCTGGCAGAGAAGCTCCTGCAGGCAAATAAATTACACAACCAGGGAGAGGTGGAGGATATTTTCTTCGATTCTCACTCTGTCAATGCTCACATACCGC	TTCGATATCCGCATGCTAGC	ACTAGTGCGGCCGCAAGAG	TTCGATATCCGCATGCTAGCAGCTGGTAAACTTGCAGTGTGAAGAGACTGGTGTTGCCAAAATGCTGGCAGAGAAGCTCCTGCAGGCAAATAAATTACACAACCAGGGAGAGGTGGAGGATATTTTCTTCGATTCTCACTCTGTCAATGCTCACATACCGCACTAGTGCGGCCGCAAGAG
circRNA:FAT1	circRNA:FAT1_102	GAAGAGACTGGTGTTGCCAAAATGCTGGCAGAGAAGCTCCTGCAGGCAAATAAATTACACAACCAGGGAGAGGTGGAGGATATTTTCTTCGATTCTCACTCTGTCAATGCTCACATACCGCAGTTTAGAAGCACTCTTCCG	TTCGATATCCGCATGCTAGC	ACTAGTGCGGCCGCAAGAG	TTCGATATCCGCATGCTAGCGAAGAGACTGGTGTTGCCAAAATGCTGGCAGAGAAGCTCCTGCAGGCAAATAAATTACACAACCAGGGAGAGGTGGAGGATATTTTCTTCGATTCTCACTCTGTCAATGCTCACATACCGCAGTTTAGAAGCACTCTTCCGACTAGTGCGGCCGCAAGAG
circRNA:FAT1	circRNA:FAT1_103	AATGCTGGCAGAGAAGCTCCTGCAGGCAAATAAATTACACAACCAGGGAGAGGTGGAGGATATTTTCTTCGATTCTCACTCTGTCAATGCTCACATACCGCAGTTTAGAAGCACTCTTCCGACTGGTATTCAGGTAAAGGA	TTCGATATCCGCATGCTAGC	ACTAGTGCGGCCGCAAGAG	TTCGATATCCGCATGCTAGCAATGCTGGCAGAGAAGCTCCTGCAGGCAAATAAATTACACAACCAGGGAGAGGTGGAGGATATTTTCTTCGATTCTCACTCTGTCAATGCTCACATACCGCAGTTTAGAAGCACTCTTCCGACTGGTATTCAGGTAAAGGAACTAGTGCGGCCGCAAGAG
circRNA:FAT1	circRNA:FAT1_104	TGCAGGCAAATAAATTACACAACCAGGGAGAGGTGGAGGATATTTTCTTCGATTCTCACTCTGTCAATGCTCACATACCGCAGTTTAGAAGCACTCTTCCGACTGGTATTCAGGTAAAGGAAAACCAGCCTGTGGGTTCCA	TTCGATATCCGCATGCTAGC	ACTAGTGCGGCCGCAAGAG	TTCGATATCCGCATGCTAGCTGCAGGCAAATAAATTACACAACCAGGGAGAGGTGGAGGATATTTTCTTCGATTCTCACTCTGTCAATGCTCACATACCGCAGTTTAGAAGCACTCTTCCGACTGGTATTCAGGTAAAGGAAAACCAGCCTGTGGGTTCCAACTAGTGCGGCCGCAAGAG
circRNA:FAT1	circRNA:FAT1_105	AACCAGGGAGAGGTGGAGGATATTTTCTTCGATTCTCACTCTGTCAATGCTCACATACCGCAGTTTAGAAGCACTCTTCCGACTGGTATTCAGGTAAAGGAAAACCAGCCTGTGGGTTCCAGTGTAATTTTCATGAACTCC	TTCGATATCCGCATGCTAGC	ACTAGTGCGGCCGCAAGAG	TTCGATATCCGCATGCTAGCAACCAGGGAGAGGTGGAGGATATTTTCTTCGATTCTCACTCTGTCAATGCTCACATACCGCAGTTTAGAAGCACTCTTCCGACTGGTATTCAGGTAAAGGAAAACCAGCCTGTGGGTTCCAGTGTAATTTTCATGAACTCCACTAGTGCGGCCGCAAGAG
circRNA:FAT1	circRNA:FAT1_106	TATTTTCTTCGATTCTCACTCTGTCAATGCTCACATACCGCAGTTTAGAAGCACTCTTCCGACTGGTATTCAGGTAAAGGAAAACCAGCCTGTGGGTTCCAGTGTAATTTTCATGAACTCCACTGACCTTGACACTGGCTT	TTCGATATCCGCATGCTAGC	ACTAGTGCGGCCGCAAGAG	TTCGATATCCGCATGCTAGCTATTTTCTTCGATTCTCACTCTGTCAATGCTCACATACCGCAGTTTAGAAGCACTCTTCCGACTGGTATTCAGGTAAAGGAAAACCAGCCTGTGGGTTCCAGTGTAATTTTCATGAACTCCACTGACCTTGACACTGGCTTACTAGTGCGGCCGCAAGAG
circRNA:FAT1	circRNA:FAT1_107	CTGTCAATGCTCACATACCGCAGTTTAGAAGCACTCTTCCGACTGGTATTCAGGTAAAGGAAAACCAGCCTGTGGGTTCCAGTGTAATTTTCATGAACTCCACTGACCTTGACACTGGCTTCAATGGAAAACTGGTCTATG	TTCGATATCCGCATGCTAGC	ACTAGTGCGGCCGCAAGAG	TTCGATATCCGCATGCTAGCCTGTCAATGCTCACATACCGCAGTTTAGAAGCACTCTTCCGACTGGTATTCAGGTAAAGGAAAACCAGCCTGTGGGTTCCAGTGTAATTTTCATGAACTCCACTGACCTTGACACTGGCTTCAATGGAAAACTGGTCTATGACTAGTGCGGCCGCAAGAG
circRNA:FAT1	circRNA:FAT1_108	CAGTTTAGAAGCACTCTTCCGACTGGTATTCAGGTAAAGGAAAACCAGCCTGTGGGTTCCAGTGTAATTTTCATGAACTCCACTGACCTTGACACTGGCTTCAATGGAAAACTGGTCTATGCTGTTTCTGGAGGAAATGAG	TTCGATATCCGCATGCTAGC	ACTAGTGCGGCCGCAAGAG	TTCGATATCCGCATGCTAGCCAGTTTAGAAGCACTCTTCCGACTGGTATTCAGGTAAAGGAAAACCAGCCTGTGGGTTCCAGTGTAATTTTCATGAACTCCACTGACCTTGACACTGGCTTCAATGGAAAACTGGTCTATGCTGTTTCTGGAGGAAATGAGACTAGTGCGGCCGCAAGAG
circRNA:FAT1	circRNA:FAT1_109	GACTGGTATTCAGGTAAAGGAAAACCAGCCTGTGGGTTCCAGTGTAATTTTCATGAACTCCACTGACCTTGACACTGGCTTCAATGGAAAACTGGTCTATGCTGTTTCTGGAGGAAATGAGGATAGTTGCTTCATGATTGA	TTCGATATCCGCATGCTAGC	ACTAGTGCGGCCGCAAGAG	TTCGATATCCGCATGCTAGCGACTGGTATTCAGGTAAAGGAAAACCAGCCTGTGGGTTCCAGTGTAATTTTCATGAACTCCACTGACCTTGACACTGGCTTCAATGGAAAACTGGTCTATGCTGTTTCTGGAGGAAATGAGGATAGTTGCTTCATGATTGAACTAGTGCGGCCGCAAGAG
circRNA:FAT1	circRNA:FAT1_110	AAAACCAGCCTGTGGGTTCCAGTGTAATTTTCATGAACTCCACTGACCTTGACACTGGCTTCAATGGAAAACTGGTCTATGCTGTTTCTGGAGGAAATGAGGATAGTTGCTTCATGATTGATATGGAAACAGGAATGCTGA	TTCGATATCCGCATGCTAGC	ACTAGTGCGGCCGCAAGAG	TTCGATATCCGCATGCTAGCAAAACCAGCCTGTGGGTTCCAGTGTAATTTTCATGAACTCCACTGACCTTGACACTGGCTTCAATGGAAAACTGGTCTATGCTGTTTCTGGAGGAAATGAGGATAGTTGCTTCATGATTGATATGGAAACAGGAATGCTGAACTAGTGCGGCCGCAAGAG
circRNA:FAT1	circRNA:FAT1_111	AGTGTAATTTTCATGAACTCCACTGACCTTGACACTGGCTTCAATGGAAAACTGGTCTATGCTGTTTCTGGAGGAAATGAGGATAGTTGCTTCATGATTGATATGGAAACAGGAATGCTGAAAATTTTATCTCCTCTTGAC	TTCGATATCCGCATGCTAGC	ACTAGTGCGGCCGCAAGAG	TTCGATATCCGCATGCTAGCAGTGTAATTTTCATGAACTCCACTGACCTTGACACTGGCTTCAATGGAAAACTGGTCTATGCTGTTTCTGGAGGAAATGAGGATAGTTGCTTCATGATTGATATGGAAACAGGAATGCTGAAAATTTTATCTCCTCTTGACACTAGTGCGGCCGCAAGAG
circRNA:FAT1	circRNA:FAT1_112	CACTGACCTTGACACTGGCTTCAATGGAAAACTGGTCTATGCTGTTTCTGGAGGAAATGAGGATAGTTGCTTCATGATTGATATGGAAACAGGAATGCTGAAAATTTTATCTCCTCTTGACCGTGAAACAACAGACAAATA	TTCGATATCCGCATGCTAGC	ACTAGTGCGGCCGCAAGAG	TTCGATATCCGCATGCTAGCCACTGACCTTGACACTGGCTTCAATGGAAAACTGGTCTATGCTGTTTCTGGAGGAAATGAGGATAGTTGCTTCATGATTGATATGGAAACAGGAATGCTGAAAATTTTATCTCCTCTTGACCGTGAAACAACAGACAAATAACTAGTGCGGCCGCAAGAG
circRNA:FAT1	circRNA:FAT1_113	TCAATGGAAAACTGGTCTATGCTGTTTCTGGAGGAAATGAGGATAGTTGCTTCATGATTGATATGGAAACAGGAATGCTGAAAATTTTATCTCCTCTTGACCGTGAAACAACAGACAAATACACCCTGAATATTACCGTCT	TTCGATATCCGCATGCTAGC	ACTAGTGCGGCCGCAAGAG	TTCGATATCCGCATGCTAGCTCAATGGAAAACTGGTCTATGCTGTTTCTGGAGGAAATGAGGATAGTTGCTTCATGATTGATATGGAAACAGGAATGCTGAAAATTTTATCTCCTCTTGACCGTGAAACAACAGACAAATACACCCTGAATATTACCGTCTACTAGTGCGGCCGCAAGAG
circRNA:FAT1	circRNA:FAT1_114	GCTGTTTCTGGAGGAAATGAGGATAGTTGCTTCATGATTGATATGGAAACAGGAATGCTGAAAATTTTATCTCCTCTTGACCGTGAAACAACAGACAAATACACCCTGAATATTACCGTCTATGACCTTGGGATACCCCAG	TTCGATATCCGCATGCTAGC	ACTAGTGCGGCCGCAAGAG	TTCGATATCCGCATGCTAGCGCTGTTTCTGGAGGAAATGAGGATAGTTGCTTCATGATTGATATGGAAACAGGAATGCTGAAAATTTTATCTCCTCTTGACCGTGAAACAACAGACAAATACACCCTGAATATTACCGTCTATGACCTTGGGATACCCCAGACTAGTGCGGCCGCAAGAG
circRNA:FAT1	circRNA:FAT1_115	GGATAGTTGCTTCATGATTGATATGGAAACAGGAATGCTGAAAATTTTATCTCCTCTTGACCGTGAAACAACAGACAAATACACCCTGAATATTACCGTCTATGACCTTGGGATACCCCAGAAGGCTGCGTGGCGTCTTCT	TTCGATATCCGCATGCTAGC	ACTAGTGCGGCCGCAAGAG	TTCGATATCCGCATGCTAGCGGATAGTTGCTTCATGATTGATATGGAAACAGGAATGCTGAAAATTTTATCTCCTCTTGACCGTGAAACAACAGACAAATACACCCTGAATATTACCGTCTATGACCTTGGGATACCCCAGAAGGCTGCGTGGCGTCTTCTACTAGTGCGGCCGCAAGAG
circRNA:FAT1	circRNA:FAT1_116	ATATGGAAACAGGAATGCTGAAAATTTTATCTCCTCTTGACCGTGAAACAACAGACAAATACACCCTGAATATTACCGTCTATGACCTTGGGATACCCCAGAAGGCTGCGTGGCGTCTTCTACATGTCGTGGTTGTCGATG	TTCGATATCCGCATGCTAGC	ACTAGTGCGGCCGCAAGAG	TTCGATATCCGCATGCTAGCATATGGAAACAGGAATGCTGAAAATTTTATCTCCTCTTGACCGTGAAACAACAGACAAATACACCCTGAATATTACCGTCTATGACCTTGGGATACCCCAGAAGGCTGCGTGGCGTCTTCTACATGTCGTGGTTGTCGATGACTAGTGCGGCCGCAAGAG
circRNA:FAT1	circRNA:FAT1_117	AAAATTTTATCTCCTCTTGACCGTGAAACAACAGACAAATACACCCTGAATATTACCGTCTATGACCTTGGGATACCCCAGAAGGCTGCGTGGCGTCTTCTACATGTCGTGGTTGTCGATGCCAATGATAATCCACCCGAG	TTCGATATCCGCATGCTAGC	ACTAGTGCGGCCGCAAGAG	TTCGATATCCGCATGCTAGCAAAATTTTATCTCCTCTTGACCGTGAAACAACAGACAAATACACCCTGAATATTACCGTCTATGACCTTGGGATACCCCAGAAGGCTGCGTGGCGTCTTCTACATGTCGTGGTTGTCGATGCCAATGATAATCCACCCGAGACTAGTGCGGCCGCAAGAG
circRNA:FAT1	circRNA:FAT1_118	CCGTGAAACAACAGACAAATACACCCTGAATATTACCGTCTATGACCTTGGGATACCCCAGAAGGCTGCGTGGCGTCTTCTACATGTCGTGGTTGTCGATGCCAATGATAATCCACCCGAGTTTTTACAGGAGAGCTATTT	TTCGATATCCGCATGCTAGC	ACTAGTGCGGCCGCAAGAG	TTCGATATCCGCATGCTAGCCCGTGAAACAACAGACAAATACACCCTGAATATTACCGTCTATGACCTTGGGATACCCCAGAAGGCTGCGTGGCGTCTTCTACATGTCGTGGTTGTCGATGCCAATGATAATCCACCCGAGTTTTTACAGGAGAGCTATTTACTAGTGCGGCCGCAAGAG
circRNA:FAT1	circRNA:FAT1_119	ACACCCTGAATATTACCGTCTATGACCTTGGGATACCCCAGAAGGCTGCGTGGCGTCTTCTACATGTCGTGGTTGTCGATGCCAATGATAATCCACCCGAGTTTTTACAGGAGAGCTATTTTGTGGAAGTGAGTGAAGACA	TTCGATATCCGCATGCTAGC	ACTAGTGCGGCCGCAAGAG	TTCGATATCCGCATGCTAGCACACCCTGAATATTACCGTCTATGACCTTGGGATACCCCAGAAGGCTGCGTGGCGTCTTCTACATGTCGTGGTTGTCGATGCCAATGATAATCCACCCGAGTTTTTACAGGAGAGCTATTTTGTGGAAGTGAGTGAAGACAACTAGTGCGGCCGCAAGAG
circRNA:FAT1	circRNA:FAT1_120	TATGACCTTGGGATACCCCAGAAGGCTGCGTGGCGTCTTCTACATGTCGTGGTTGTCGATGCCAATGATAATCCACCCGAGTTTTTACAGGAGAGCTATTTTGTGGAAGTGAGTGAAGACAAGGAGGTACATAGTGAAATC	TTCGATATCCGCATGCTAGC	ACTAGTGCGGCCGCAAGAG	TTCGATATCCGCATGCTAGCTATGACCTTGGGATACCCCAGAAGGCTGCGTGGCGTCTTCTACATGTCGTGGTTGTCGATGCCAATGATAATCCACCCGAGTTTTTACAGGAGAGCTATTTTGTGGAAGTGAGTGAAGACAAGGAGGTACATAGTGAAATCACTAGTGCGGCCGCAAGAG
circRNA:FAT1	circRNA:FAT1_121	GAAGGCTGCGTGGCGTCTTCTACATGTCGTGGTTGTCGATGCCAATGATAATCCACCCGAGTTTTTACAGGAGAGCTATTTTGTGGAAGTGAGTGAAGACAAGGAGGTACATAGTGAAATCATCCAGGTTGAAGCCACAGA	TTCGATATCCGCATGCTAGC	ACTAGTGCGGCCGCAAGAG	TTCGATATCCGCATGCTAGCGAAGGCTGCGTGGCGTCTTCTACATGTCGTGGTTGTCGATGCCAATGATAATCCACCCGAGTTTTTACAGGAGAGCTATTTTGTGGAAGTGAGTGAAGACAAGGAGGTACATAGTGAAATCATCCAGGTTGAAGCCACAGAACTAGTGCGGCCGCAAGAG
circRNA:FAT1	circRNA:FAT1_122	TACATGTCGTGGTTGTCGATGCCAATGATAATCCACCCGAGTTTTTACAGGAGAGCTATTTTGTGGAAGTGAGTGAAGACAAGGAGGTACATAGTGAAATCATCCAGGTTGAAGCCACAGATAAAGACCTGGGGCCCAACG	TTCGATATCCGCATGCTAGC	ACTAGTGCGGCCGCAAGAG	TTCGATATCCGCATGCTAGCTACATGTCGTGGTTGTCGATGCCAATGATAATCCACCCGAGTTTTTACAGGAGAGCTATTTTGTGGAAGTGAGTGAAGACAAGGAGGTACATAGTGAAATCATCCAGGTTGAAGCCACAGATAAAGACCTGGGGCCCAACGACTAGTGCGGCCGCAAGAG
circRNA:FAT1	circRNA:FAT1_123	GCCAATGATAATCCACCCGAGTTTTTACAGGAGAGCTATTTTGTGGAAGTGAGTGAAGACAAGGAGGTACATAGTGAAATCATCCAGGTTGAAGCCACAGATAAAGACCTGGGGCCCAACGGACACGTGACGTACTCAATT	TTCGATATCCGCATGCTAGC	ACTAGTGCGGCCGCAAGAG	TTCGATATCCGCATGCTAGCGCCAATGATAATCCACCCGAGTTTTTACAGGAGAGCTATTTTGTGGAAGTGAGTGAAGACAAGGAGGTACATAGTGAAATCATCCAGGTTGAAGCCACAGATAAAGACCTGGGGCCCAACGGACACGTGACGTACTCAATTACTAGTGCGGCCGCAAGAG
circRNA:FAT1	circRNA:FAT1_124	GTTTTTACAGGAGAGCTATTTTGTGGAAGTGAGTGAAGACAAGGAGGTACATAGTGAAATCATCCAGGTTGAAGCCACAGATAAAGACCTGGGGCCCAACGGACACGTGACGTACTCAATTGTTACAGACACAGACACATT	TTCGATATCCGCATGCTAGC	ACTAGTGCGGCCGCAAGAG	TTCGATATCCGCATGCTAGCGTTTTTACAGGAGAGCTATTTTGTGGAAGTGAGTGAAGACAAGGAGGTACATAGTGAAATCATCCAGGTTGAAGCCACAGATAAAGACCTGGGGCCCAACGGACACGTGACGTACTCAATTGTTACAGACACAGACACATTACTAGTGCGGCCGCAAGAG
circRNA:FAT1	circRNA:FAT1_125	TTGTGGAAGTGAGTGAAGACAAGGAGGTACATAGTGAAATCATCCAGGTTGAAGCCACAGATAAAGACCTGGGGCCCAACGGACACGTGACGTACTCAATTGTTACAGACACAGACACATTTTCAATTGACAGCGTGACGG	TTCGATATCCGCATGCTAGC	ACTAGTGCGGCCGCAAGAG	TTCGATATCCGCATGCTAGCTTGTGGAAGTGAGTGAAGACAAGGAGGTACATAGTGAAATCATCCAGGTTGAAGCCACAGATAAAGACCTGGGGCCCAACGGACACGTGACGTACTCAATTGTTACAGACACAGACACATTTTCAATTGACAGCGTGACGGACTAGTGCGGCCGCAAGAG
circRNA:FAT1	circRNA:FAT1_126	AAGGAGGTACATAGTGAAATCATCCAGGTTGAAGCCACAGATAAAGACCTGGGGCCCAACGGACACGTGACGTACTCAATTGTTACAGACACAGACACATTTTCAATTGACAGCGTGACGGGTGTTGTTAACATCGCACGC	TTCGATATCCGCATGCTAGC	ACTAGTGCGGCCGCAAGAG	TTCGATATCCGCATGCTAGCAAGGAGGTACATAGTGAAATCATCCAGGTTGAAGCCACAGATAAAGACCTGGGGCCCAACGGACACGTGACGTACTCAATTGTTACAGACACAGACACATTTTCAATTGACAGCGTGACGGGTGTTGTTAACATCGCACGCACTAGTGCGGCCGCAAGAG
circRNA:FAT1	circRNA:FAT1_127	CATCCAGGTTGAAGCCACAGATAAAGACCTGGGGCCCAACGGACACGTGACGTACTCAATTGTTACAGACACAGACACATTTTCAATTGACAGCGTGACGGGTGTTGTTAACATCGCACGCCCTCTGGATCGAGAGCTGCA	TTCGATATCCGCATGCTAGC	ACTAGTGCGGCCGCAAGAG	TTCGATATCCGCATGCTAGCCATCCAGGTTGAAGCCACAGATAAAGACCTGGGGCCCAACGGACACGTGACGTACTCAATTGTTACAGACACAGACACATTTTCAATTGACAGCGTGACGGGTGTTGTTAACATCGCACGCCCTCTGGATCGAGAGCTGCAACTAGTGCGGCCGCAAGAG
circRNA:FAT1	circRNA:FAT1_128	ATAAAGACCTGGGGCCCAACGGACACGTGACGTACTCAATTGTTACAGACACAGACACATTTTCAATTGACAGCGTGACGGGTGTTGTTAACATCGCACGCCCTCTGGATCGAGAGCTGCAGCATGAGCACTCCTTAAAGA	TTCGATATCCGCATGCTAGC	ACTAGTGCGGCCGCAAGAG	TTCGATATCCGCATGCTAGCATAAAGACCTGGGGCCCAACGGACACGTGACGTACTCAATTGTTACAGACACAGACACATTTTCAATTGACAGCGTGACGGGTGTTGTTAACATCGCACGCCCTCTGGATCGAGAGCTGCAGCATGAGCACTCCTTAAAGAACTAGTGCGGCCGCAAGAG
circRNA:FAT1	circRNA:FAT1_129	GGACACGTGACGTACTCAATTGTTACAGACACAGACACATTTTCAATTGACAGCGTGACGGGTGTTGTTAACATCGCACGCCCTCTGGATCGAGAGCTGCAGCATGAGCACTCCTTAAAGATTGAGGCCAGGGACCAAGCC	TTCGATATCCGCATGCTAGC	ACTAGTGCGGCCGCAAGAG	TTCGATATCCGCATGCTAGCGGACACGTGACGTACTCAATTGTTACAGACACAGACACATTTTCAATTGACAGCGTGACGGGTGTTGTTAACATCGCACGCCCTCTGGATCGAGAGCTGCAGCATGAGCACTCCTTAAAGATTGAGGCCAGGGACCAAGCCACTAGTGCGGCCGCAAGAG
circRNA:FAT1	circRNA:FAT1_130	TGTTACAGACACAGACACATTTTCAATTGACAGCGTGACGGGTGTTGTTAACATCGCACGCCCTCTGGATCGAGAGCTGCAGCATGAGCACTCCTTAAAGATTGAGGCCAGGGACCAAGCCAGAGAAGAGCCTCAGCTGTT	TTCGATATCCGCATGCTAGC	ACTAGTGCGGCCGCAAGAG	TTCGATATCCGCATGCTAGCTGTTACAGACACAGACACATTTTCAATTGACAGCGTGACGGGTGTTGTTAACATCGCACGCCCTCTGGATCGAGAGCTGCAGCATGAGCACTCCTTAAAGATTGAGGCCAGGGACCAAGCCAGAGAAGAGCCTCAGCTGTTACTAGTGCGGCCGCAAGAG
circRNA:FAT1	circRNA:FAT1_131	TTTCAATTGACAGCGTGACGGGTGTTGTTAACATCGCACGCCCTCTGGATCGAGAGCTGCAGCATGAGCACTCCTTAAAGATTGAGGCCAGGGACCAAGCCAGAGAAGAGCCTCAGCTGTTCTCCACTGTCGTTGTGAAAG	TTCGATATCCGCATGCTAGC	ACTAGTGCGGCCGCAAGAG	TTCGATATCCGCATGCTAGCTTTCAATTGACAGCGTGACGGGTGTTGTTAACATCGCACGCCCTCTGGATCGAGAGCTGCAGCATGAGCACTCCTTAAAGATTGAGGCCAGGGACCAAGCCAGAGAAGAGCCTCAGCTGTTCTCCACTGTCGTTGTGAAAGACTAGTGCGGCCGCAAGAG
circRNA:FAT1	circRNA:FAT1_132	GGTGTTGTTAACATCGCACGCCCTCTGGATCGAGAGCTGCAGCATGAGCACTCCTTAAAGATTGAGGCCAGGGACCAAGCCAGAGAAGAGCCTCAGCTGTTCTCCACTGTCGTTGTGAAAGTATCACTAGAAGATGTTAAT	TTCGATATCCGCATGCTAGC	ACTAGTGCGGCCGCAAGAG	TTCGATATCCGCATGCTAGCGGTGTTGTTAACATCGCACGCCCTCTGGATCGAGAGCTGCAGCATGAGCACTCCTTAAAGATTGAGGCCAGGGACCAAGCCAGAGAAGAGCCTCAGCTGTTCTCCACTGTCGTTGTGAAAGTATCACTAGAAGATGTTAATACTAGTGCGGCCGCAAGAG
circRNA:FAT1	circRNA:FAT1_133	CCCTCTGGATCGAGAGCTGCAGCATGAGCACTCCTTAAAGATTGAGGCCAGGGACCAAGCCAGAGAAGAGCCTCAGCTGTTCTCCACTGTCGTTGTGAAAGTATCACTAGAAGATGTTAATGACAACCCACCTACATTTAT	TTCGATATCCGCATGCTAGC	ACTAGTGCGGCCGCAAGAG	TTCGATATCCGCATGCTAGCCCCTCTGGATCGAGAGCTGCAGCATGAGCACTCCTTAAAGATTGAGGCCAGGGACCAAGCCAGAGAAGAGCCTCAGCTGTTCTCCACTGTCGTTGTGAAAGTATCACTAGAAGATGTTAATGACAACCCACCTACATTTATACTAGTGCGGCCGCAAGAG
circRNA:FAT1	circRNA:FAT1_134	AGCATGAGCACTCCTTAAAGATTGAGGCCAGGGACCAAGCCAGAGAAGAGCCTCAGCTGTTCTCCACTGTCGTTGTGAAAGTATCACTAGAAGATGTTAATGACAACCCACCTACATTTATTCCACCTAATTATCGTGTGA	TTCGATATCCGCATGCTAGC	ACTAGTGCGGCCGCAAGAG	TTCGATATCCGCATGCTAGCAGCATGAGCACTCCTTAAAGATTGAGGCCAGGGACCAAGCCAGAGAAGAGCCTCAGCTGTTCTCCACTGTCGTTGTGAAAGTATCACTAGAAGATGTTAATGACAACCCACCTACATTTATTCCACCTAATTATCGTGTGAACTAGTGCGGCCGCAAGAG
circRNA:FAT1	circRNA:FAT1_135	ATTGAGGCCAGGGACCAAGCCAGAGAAGAGCCTCAGCTGTTCTCCACTGTCGTTGTGAAAGTATCACTAGAAGATGTTAATGACAACCCACCTACATTTATTCCACCTAATTATCGTGTGAAAGTCCGAGAGGATCTTCCA	TTCGATATCCGCATGCTAGC	ACTAGTGCGGCCGCAAGAG	TTCGATATCCGCATGCTAGCATTGAGGCCAGGGACCAAGCCAGAGAAGAGCCTCAGCTGTTCTCCACTGTCGTTGTGAAAGTATCACTAGAAGATGTTAATGACAACCCACCTACATTTATTCCACCTAATTATCGTGTGAAAGTCCGAGAGGATCTTCCAACTAGTGCGGCCGCAAGAG
circRNA:FAT1	circRNA:FAT1_136	CAGAGAAGAGCCTCAGCTGTTCTCCACTGTCGTTGTGAAAGTATCACTAGAAGATGTTAATGACAACCCACCTACATTTATTCCACCTAATTATCGTGTGAAAGTCCGAGAGGATCTTCCAGAAGGAACCGTCATCATGTG	TTCGATATCCGCATGCTAGC	ACTAGTGCGGCCGCAAGAG	TTCGATATCCGCATGCTAGCCAGAGAAGAGCCTCAGCTGTTCTCCACTGTCGTTGTGAAAGTATCACTAGAAGATGTTAATGACAACCCACCTACATTTATTCCACCTAATTATCGTGTGAAAGTCCGAGAGGATCTTCCAGAAGGAACCGTCATCATGTGACTAGTGCGGCCGCAAGAG
circRNA:FAT1	circRNA:FAT1_137	TCTCCACTGTCGTTGTGAAAGTATCACTAGAAGATGTTAATGACAACCCACCTACATTTATTCCACCTAATTATCGTGTGAAAGTCCGAGAGGATCTTCCAGAAGGAACCGTCATCATGTGGTTAGAAGCCCACGATCCTG	TTCGATATCCGCATGCTAGC	ACTAGTGCGGCCGCAAGAG	TTCGATATCCGCATGCTAGCTCTCCACTGTCGTTGTGAAAGTATCACTAGAAGATGTTAATGACAACCCACCTACATTTATTCCACCTAATTATCGTGTGAAAGTCCGAGAGGATCTTCCAGAAGGAACCGTCATCATGTGGTTAGAAGCCCACGATCCTGACTAGTGCGGCCGCAAGAG
circRNA:FAT1	circRNA:FAT1_138	GTATCACTAGAAGATGTTAATGACAACCCACCTACATTTATTCCACCTAATTATCGTGTGAAAGTCCGAGAGGATCTTCCAGAAGGAACCGTCATCATGTGGTTAGAAGCCCACGATCCTGATTTAGGTCAGTCTGGTCAG	TTCGATATCCGCATGCTAGC	ACTAGTGCGGCCGCAAGAG	TTCGATATCCGCATGCTAGCGTATCACTAGAAGATGTTAATGACAACCCACCTACATTTATTCCACCTAATTATCGTGTGAAAGTCCGAGAGGATCTTCCAGAAGGAACCGTCATCATGTGGTTAGAAGCCCACGATCCTGATTTAGGTCAGTCTGGTCAGACTAGTGCGGCCGCAAGAG
circRNA:FAT1	circRNA:FAT1_139	TGACAACCCACCTACATTTATTCCACCTAATTATCGTGTGAAAGTCCGAGAGGATCTTCCAGAAGGAACCGTCATCATGTGGTTAGAAGCCCACGATCCTGATTTAGGTCAGTCTGGTCAGGTGAGATACAGCCTTCTGGA	TTCGATATCCGCATGCTAGC	ACTAGTGCGGCCGCAAGAG	TTCGATATCCGCATGCTAGCTGACAACCCACCTACATTTATTCCACCTAATTATCGTGTGAAAGTCCGAGAGGATCTTCCAGAAGGAACCGTCATCATGTGGTTAGAAGCCCACGATCCTGATTTAGGTCAGTCTGGTCAGGTGAGATACAGCCTTCTGGAACTAGTGCGGCCGCAAGAG
circRNA:FAT1	circRNA:FAT1_140	TTCCACCTAATTATCGTGTGAAAGTCCGAGAGGATCTTCCAGAAGGAACCGTCATCATGTGGTTAGAAGCCCACGATCCTGATTTAGGTCAGTCTGGTCAGGTGAGATACAGCCTTCTGGACCACGGAGAAGGAAACTTCG	TTCGATATCCGCATGCTAGC	ACTAGTGCGGCCGCAAGAG	TTCGATATCCGCATGCTAGCTTCCACCTAATTATCGTGTGAAAGTCCGAGAGGATCTTCCAGAAGGAACCGTCATCATGTGGTTAGAAGCCCACGATCCTGATTTAGGTCAGTCTGGTCAGGTGAGATACAGCCTTCTGGACCACGGAGAAGGAAACTTCGACTAGTGCGGCCGCAAGAG
circRNA:FAT1	circRNA:FAT1_141	AAAGTCCGAGAGGATCTTCCAGAAGGAACCGTCATCATGTGGTTAGAAGCCCACGATCCTGATTTAGGTCAGTCTGGTCAGGTGAGATACAGCCTTCTGGACCACGGAGAAGGAAACTTCGATGTGGATAAACTCAGTGGA	TTCGATATCCGCATGCTAGC	ACTAGTGCGGCCGCAAGAG	TTCGATATCCGCATGCTAGCAAAGTCCGAGAGGATCTTCCAGAAGGAACCGTCATCATGTGGTTAGAAGCCCACGATCCTGATTTAGGTCAGTCTGGTCAGGTGAGATACAGCCTTCTGGACCACGGAGAAGGAAACTTCGATGTGGATAAACTCAGTGGAACTAGTGCGGCCGCAAGAG
circRNA:FAT1	circRNA:FAT1_142	AGAAGGAACCGTCATCATGTGGTTAGAAGCCCACGATCCTGATTTAGGTCAGTCTGGTCAGGTGAGATACAGCCTTCTGGACCACGGAGAAGGAAACTTCGATGTGGATAAACTCAGTGGAGCAGTTAGGATCGTCCAGCA	TTCGATATCCGCATGCTAGC	ACTAGTGCGGCCGCAAGAG	TTCGATATCCGCATGCTAGCAGAAGGAACCGTCATCATGTGGTTAGAAGCCCACGATCCTGATTTAGGTCAGTCTGGTCAGGTGAGATACAGCCTTCTGGACCACGGAGAAGGAAACTTCGATGTGGATAAACTCAGTGGAGCAGTTAGGATCGTCCAGCAACTAGTGCGGCCGCAAGAG
circRNA:FAT1	circRNA:FAT1_143	GGTTAGAAGCCCACGATCCTGATTTAGGTCAGTCTGGTCAGGTGAGATACAGCCTTCTGGACCACGGAGAAGGAAACTTCGATGTGGATAAACTCAGTGGAGCAGTTAGGATCGTCCAGCAGTTGGACTTTGAGAAGAAGC	TTCGATATCCGCATGCTAGC	ACTAGTGCGGCCGCAAGAG	TTCGATATCCGCATGCTAGCGGTTAGAAGCCCACGATCCTGATTTAGGTCAGTCTGGTCAGGTGAGATACAGCCTTCTGGACCACGGAGAAGGAAACTTCGATGTGGATAAACTCAGTGGAGCAGTTAGGATCGTCCAGCAGTTGGACTTTGAGAAGAAGCACTAGTGCGGCCGCAAGAG
circRNA:FAT1	circRNA:FAT1_144	GATTTAGGTCAGTCTGGTCAGGTGAGATACAGCCTTCTGGACCACGGAGAAGGAAACTTCGATGTGGATAAACTCAGTGGAGCAGTTAGGATCGTCCAGCAGTTGGACTTTGAGAAGAAGCAAGTGTATAATCTCACTGTG	TTCGATATCCGCATGCTAGC	ACTAGTGCGGCCGCAAGAG	TTCGATATCCGCATGCTAGCGATTTAGGTCAGTCTGGTCAGGTGAGATACAGCCTTCTGGACCACGGAGAAGGAAACTTCGATGTGGATAAACTCAGTGGAGCAGTTAGGATCGTCCAGCAGTTGGACTTTGAGAAGAAGCAAGTGTATAATCTCACTGTGACTAGTGCGGCCGCAAGAG
circRNA:FAT1	circRNA:FAT1_145	GGTGAGATACAGCCTTCTGGACCACGGAGAAGGAAACTTCGATGTGGATAAACTCAGTGGAGCAGTTAGGATCGTCCAGCAGTTGGACTTTGAGAAGAAGCAAGTGTATAATCTCACTGTGAGGGCCAAAGACAAGGGAAA	TTCGATATCCGCATGCTAGC	ACTAGTGCGGCCGCAAGAG	TTCGATATCCGCATGCTAGCGGTGAGATACAGCCTTCTGGACCACGGAGAAGGAAACTTCGATGTGGATAAACTCAGTGGAGCAGTTAGGATCGTCCAGCAGTTGGACTTTGAGAAGAAGCAAGTGTATAATCTCACTGTGAGGGCCAAAGACAAGGGAAAACTAGTGCGGCCGCAAGAG
circRNA:FAT1	circRNA:FAT1_146	ACCACGGAGAAGGAAACTTCGATGTGGATAAACTCAGTGGAGCAGTTAGGATCGTCCAGCAGTTGGACTTTGAGAAGAAGCAAGTGTATAATCTCACTGTGAGGGCCAAAGACAAGGGAAAGCCAGTTTCTCTGTCTTCTA	TTCGATATCCGCATGCTAGC	ACTAGTGCGGCCGCAAGAG	TTCGATATCCGCATGCTAGCACCACGGAGAAGGAAACTTCGATGTGGATAAACTCAGTGGAGCAGTTAGGATCGTCCAGCAGTTGGACTTTGAGAAGAAGCAAGTGTATAATCTCACTGTGAGGGCCAAAGACAAGGGAAAGCCAGTTTCTCTGTCTTCTAACTAGTGCGGCCGCAAGAG
circRNA:FAT1	circRNA:FAT1_147	GATGTGGATAAACTCAGTGGAGCAGTTAGGATCGTCCAGCAGTTGGACTTTGAGAAGAAGCAAGTGTATAATCTCACTGTGAGGGCCAAAGACAAGGGAAAGCCAGTTTCTCTGTCTTCTACTTGCTATGTTGAAGTTGAG	TTCGATATCCGCATGCTAGC	ACTAGTGCGGCCGCAAGAG	TTCGATATCCGCATGCTAGCGATGTGGATAAACTCAGTGGAGCAGTTAGGATCGTCCAGCAGTTGGACTTTGAGAAGAAGCAAGTGTATAATCTCACTGTGAGGGCCAAAGACAAGGGAAAGCCAGTTTCTCTGTCTTCTACTTGCTATGTTGAAGTTGAGACTAGTGCGGCCGCAAGAG
circRNA:FAT1	circRNA:FAT1_148	AGCAGTTAGGATCGTCCAGCAGTTGGACTTTGAGAAGAAGCAAGTGTATAATCTCACTGTGAGGGCCAAAGACAAGGGAAAGCCAGTTTCTCTGTCTTCTACTTGCTATGTTGAAGTTGAGGTGGTTGATGTGAATGAGAA	TTCGATATCCGCATGCTAGC	ACTAGTGCGGCCGCAAGAG	TTCGATATCCGCATGCTAGCAGCAGTTAGGATCGTCCAGCAGTTGGACTTTGAGAAGAAGCAAGTGTATAATCTCACTGTGAGGGCCAAAGACAAGGGAAAGCCAGTTTCTCTGTCTTCTACTTGCTATGTTGAAGTTGAGGTGGTTGATGTGAATGAGAAACTAGTGCGGCCGCAAGAG
circRNA:FAT1	circRNA:FAT1_149	AGTTGGACTTTGAGAAGAAGCAAGTGTATAATCTCACTGTGAGGGCCAAAGACAAGGGAAAGCCAGTTTCTCTGTCTTCTACTTGCTATGTTGAAGTTGAGGTGGTTGATGTGAATGAGAACCTGCACCCACCCGTGTTTT	TTCGATATCCGCATGCTAGC	ACTAGTGCGGCCGCAAGAG	TTCGATATCCGCATGCTAGCAGTTGGACTTTGAGAAGAAGCAAGTGTATAATCTCACTGTGAGGGCCAAAGACAAGGGAAAGCCAGTTTCTCTGTCTTCTACTTGCTATGTTGAAGTTGAGGTGGTTGATGTGAATGAGAACCTGCACCCACCCGTGTTTTACTAGTGCGGCCGCAAGAG
circRNA:FAT1	circRNA:FAT1_150	CAAGTGTATAATCTCACTGTGAGGGCCAAAGACAAGGGAAAGCCAGTTTCTCTGTCTTCTACTTGCTATGTTGAAGTTGAGGTGGTTGATGTGAATGAGAACCTGCACCCACCCGTGTTTTCCAGCTTTGTGGAAAAGGGG	TTCGATATCCGCATGCTAGC	ACTAGTGCGGCCGCAAGAG	TTCGATATCCGCATGCTAGCCAAGTGTATAATCTCACTGTGAGGGCCAAAGACAAGGGAAAGCCAGTTTCTCTGTCTTCTACTTGCTATGTTGAAGTTGAGGTGGTTGATGTGAATGAGAACCTGCACCCACCCGTGTTTTCCAGCTTTGTGGAAAAGGGGACTAGTGCGGCCGCAAGAG
circRNA:FAT1	circRNA:FAT1_151	GAGGGCCAAAGACAAGGGAAAGCCAGTTTCTCTGTCTTCTACTTGCTATGTTGAAGTTGAGGTGGTTGATGTGAATGAGAACCTGCACCCACCCGTGTTTTCCAGCTTTGTGGAAAAGGGGACAGTGAAAGAAGATGCACC	TTCGATATCCGCATGCTAGC	ACTAGTGCGGCCGCAAGAG	TTCGATATCCGCATGCTAGCGAGGGCCAAAGACAAGGGAAAGCCAGTTTCTCTGTCTTCTACTTGCTATGTTGAAGTTGAGGTGGTTGATGTGAATGAGAACCTGCACCCACCCGTGTTTTCCAGCTTTGTGGAAAAGGGGACAGTGAAAGAAGATGCACCACTAGTGCGGCCGCAAGAG
circRNA:FAT1	circRNA:FAT1_152	AGCCAGTTTCTCTGTCTTCTACTTGCTATGTTGAAGTTGAGGTGGTTGATGTGAATGAGAACCTGCACCCACCCGTGTTTTCCAGCTTTGTGGAAAAGGGGACAGTGAAAGAAGATGCACCTGTTGGTTCATTGGTAATGA	TTCGATATCCGCATGCTAGC	ACTAGTGCGGCCGCAAGAG	TTCGATATCCGCATGCTAGCAGCCAGTTTCTCTGTCTTCTACTTGCTATGTTGAAGTTGAGGTGGTTGATGTGAATGAGAACCTGCACCCACCCGTGTTTTCCAGCTTTGTGGAAAAGGGGACAGTGAAAGAAGATGCACCTGTTGGTTCATTGGTAATGAACTAGTGCGGCCGCAAGAG
circRNA:FAT1	circRNA:FAT1_153	ACTTGCTATGTTGAAGTTGAGGTGGTTGATGTGAATGAGAACCTGCACCCACCCGTGTTTTCCAGCTTTGTGGAAAAGGGGACAGTGAAAGAAGATGCACCTGTTGGTTCATTGGTAATGACGGTGTCGGCTCATGATGAG	TTCGATATCCGCATGCTAGC	ACTAGTGCGGCCGCAAGAG	TTCGATATCCGCATGCTAGCACTTGCTATGTTGAAGTTGAGGTGGTTGATGTGAATGAGAACCTGCACCCACCCGTGTTTTCCAGCTTTGTGGAAAAGGGGACAGTGAAAGAAGATGCACCTGTTGGTTCATTGGTAATGACGGTGTCGGCTCATGATGAGACTAGTGCGGCCGCAAGAG
circRNA:FAT1	circRNA:FAT1_154	GGTGGTTGATGTGAATGAGAACCTGCACCCACCCGTGTTTTCCAGCTTTGTGGAAAAGGGGACAGTGAAAGAAGATGCACCTGTTGGTTCATTGGTAATGACGGTGTCGGCTCATGATGAGGACGCCAGAAGAGATGGGGA	TTCGATATCCGCATGCTAGC	ACTAGTGCGGCCGCAAGAG	TTCGATATCCGCATGCTAGCGGTGGTTGATGTGAATGAGAACCTGCACCCACCCGTGTTTTCCAGCTTTGTGGAAAAGGGGACAGTGAAAGAAGATGCACCTGTTGGTTCATTGGTAATGACGGTGTCGGCTCATGATGAGGACGCCAGAAGAGATGGGGAACTAGTGCGGCCGCAAGAG
circRNA:FAT1	circRNA:FAT1_155	ACCTGCACCCACCCGTGTTTTCCAGCTTTGTGGAAAAGGGGACAGTGAAAGAAGATGCACCTGTTGGTTCATTGGTAATGACGGTGTCGGCTCATGATGAGGACGCCAGAAGAGATGGGGAGATCCGATACTCCATTAGAG	TTCGATATCCGCATGCTAGC	ACTAGTGCGGCCGCAAGAG	TTCGATATCCGCATGCTAGCACCTGCACCCACCCGTGTTTTCCAGCTTTGTGGAAAAGGGGACAGTGAAAGAAGATGCACCTGTTGGTTCATTGGTAATGACGGTGTCGGCTCATGATGAGGACGCCAGAAGAGATGGGGAGATCCGATACTCCATTAGAGACTAGTGCGGCCGCAAGAG
circRNA:FAT1	circRNA:FAT1_156	TCCAGCTTTGTGGAAAAGGGGACAGTGAAAGAAGATGCACCTGTTGGTTCATTGGTAATGACGGTGTCGGCTCATGATGAGGACGCCAGAAGAGATGGGGAGATCCGATACTCCATTAGAGATGGCTCTGGCGTTGGTGTT	TTCGATATCCGCATGCTAGC	ACTAGTGCGGCCGCAAGAG	TTCGATATCCGCATGCTAGCTCCAGCTTTGTGGAAAAGGGGACAGTGAAAGAAGATGCACCTGTTGGTTCATTGGTAATGACGGTGTCGGCTCATGATGAGGACGCCAGAAGAGATGGGGAGATCCGATACTCCATTAGAGATGGCTCTGGCGTTGGTGTTACTAGTGCGGCCGCAAGAG
circRNA:FAT1	circRNA:FAT1_157	GACAGTGAAAGAAGATGCACCTGTTGGTTCATTGGTAATGACGGTGTCGGCTCATGATGAGGACGCCAGAAGAGATGGGGAGATCCGATACTCCATTAGAGATGGCTCTGGCGTTGGTGTTTTCAAAATAGGTGAAGAGAC	TTCGATATCCGCATGCTAGC	ACTAGTGCGGCCGCAAGAG	TTCGATATCCGCATGCTAGCGACAGTGAAAGAAGATGCACCTGTTGGTTCATTGGTAATGACGGTGTCGGCTCATGATGAGGACGCCAGAAGAGATGGGGAGATCCGATACTCCATTAGAGATGGCTCTGGCGTTGGTGTTTTCAAAATAGGTGAAGAGACACTAGTGCGGCCGCAAGAG
circRNA:FAT1	circRNA:FAT1_158	CTGTTGGTTCATTGGTAATGACGGTGTCGGCTCATGATGAGGACGCCAGAAGAGATGGGGAGATCCGATACTCCATTAGAGATGGCTCTGGCGTTGGTGTTTTCAAAATAGGTGAAGAGACAGATTCCCGACAGTTAAGCA	TTCGATATCCGCATGCTAGC	ACTAGTGCGGCCGCAAGAG	TTCGATATCCGCATGCTAGCCTGTTGGTTCATTGGTAATGACGGTGTCGGCTCATGATGAGGACGCCAGAAGAGATGGGGAGATCCGATACTCCATTAGAGATGGCTCTGGCGTTGGTGTTTTCAAAATAGGTGAAGAGACAGATTCCCGACAGTTAAGCAACTAGTGCGGCCGCAAGAG
circRNA:FAT1	circRNA:FAT1_159	ACGGTGTCGGCTCATGATGAGGACGCCAGAAGAGATGGGGAGATCCGATACTCCATTAGAGATGGCTCTGGCGTTGGTGTTTTCAAAATAGGTGAAGAGACAGATTCCCGACAGTTAAGCAATGGGGAGACATTTGGCTTT	TTCGATATCCGCATGCTAGC	ACTAGTGCGGCCGCAAGAG	TTCGATATCCGCATGCTAGCACGGTGTCGGCTCATGATGAGGACGCCAGAAGAGATGGGGAGATCCGATACTCCATTAGAGATGGCTCTGGCGTTGGTGTTTTCAAAATAGGTGAAGAGACAGATTCCCGACAGTTAAGCAATGGGGAGACATTTGGCTTTACTAGTGCGGCCGCAAGAG
circRNA:FAT1	circRNA:FAT1_160	GGACGCCAGAAGAGATGGGGAGATCCGATACTCCATTAGAGATGGCTCTGGCGTTGGTGTTTTCAAAATAGGTGAAGAGACAGATTCCCGACAGTTAAGCAATGGGGAGACATTTGGCTTTGCTCCTGCTTCTGCTCCTTC	TTCGATATCCGCATGCTAGC	ACTAGTGCGGCCGCAAGAG	TTCGATATCCGCATGCTAGCGGACGCCAGAAGAGATGGGGAGATCCGATACTCCATTAGAGATGGCTCTGGCGTTGGTGTTTTCAAAATAGGTGAAGAGACAGATTCCCGACAGTTAAGCAATGGGGAGACATTTGGCTTTGCTCCTGCTTCTGCTCCTTCACTAGTGCGGCCGCAAGAG
circRNA:FAT1	circRNA:FAT1_161	AGATCCGATACTCCATTAGAGATGGCTCTGGCGTTGGTGTTTTCAAAATAGGTGAAGAGACAGATTCCCGACAGTTAAGCAATGGGGAGACATTTGGCTTTGCTCCTGCTTCTGCTCCTTCTCTTCCAACATTTTGGAGAC	TTCGATATCCGCATGCTAGC	ACTAGTGCGGCCGCAAGAG	TTCGATATCCGCATGCTAGCAGATCCGATACTCCATTAGAGATGGCTCTGGCGTTGGTGTTTTCAAAATAGGTGAAGAGACAGATTCCCGACAGTTAAGCAATGGGGAGACATTTGGCTTTGCTCCTGCTTCTGCTCCTTCTCTTCCAACATTTTGGAGACACTAGTGCGGCCGCAAGAG
circRNA:FAT1	circRNA:FAT1_162	GATGGCTCTGGCGTTGGTGTTTTCAAAATAGGTGAAGAGACAGATTCCCGACAGTTAAGCAATGGGGAGACATTTGGCTTTGCTCCTGCTTCTGCTCCTTCTCTTCCAACATTTTGGAGACAGTGATGGCAGCCAACGACT	TTCGATATCCGCATGCTAGC	ACTAGTGCGGCCGCAAGAG	TTCGATATCCGCATGCTAGCGATGGCTCTGGCGTTGGTGTTTTCAAAATAGGTGAAGAGACAGATTCCCGACAGTTAAGCAATGGGGAGACATTTGGCTTTGCTCCTGCTTCTGCTCCTTCTCTTCCAACATTTTGGAGACAGTGATGGCAGCCAACGACTACTAGTGCGGCCGCAAGAG
circRNA:FAT1	circRNA:FAT1_163	TTTCAAAATAGGTGAAGAGACAGATTCCCGACAGTTAAGCAATGGGGAGACATTTGGCTTTGCTCCTGCTTCTGCTCCTTCTCTTCCAACATTTTGGAGACAGTGATGGCAGCCAACGACTTGAACAGACTCCTCTGCAGT	TTCGATATCCGCATGCTAGC	ACTAGTGCGGCCGCAAGAG	TTCGATATCCGCATGCTAGCTTTCAAAATAGGTGAAGAGACAGATTCCCGACAGTTAAGCAATGGGGAGACATTTGGCTTTGCTCCTGCTTCTGCTCCTTCTCTTCCAACATTTTGGAGACAGTGATGGCAGCCAACGACTTGAACAGACTCCTCTGCAGTACTAGTGCGGCCGCAAGAG
circRNA:FAT1	circRNA:FAT1_164	CAGATTCCCGACAGTTAAGCAATGGGGAGACATTTGGCTTTGCTCCTGCTTCTGCTCCTTCTCTTCCAACATTTTGGAGACAGTGATGGCAGCCAACGACTTGAACAGACTCCTCTGCAGTTTACACACCTCGAGTACAAC	TTCGATATCCGCATGCTAGC	ACTAGTGCGGCCGCAAGAG	TTCGATATCCGCATGCTAGCCAGATTCCCGACAGTTAAGCAATGGGGAGACATTTGGCTTTGCTCCTGCTTCTGCTCCTTCTCTTCCAACATTTTGGAGACAGTGATGGCAGCCAACGACTTGAACAGACTCCTCTGCAGTTTACACACCTCGAGTACAACACTAGTGCGGCCGCAAGAG
circRNA:FOXO3	circRNA:FOXO3_0	AACTCCATCCGGCACAACCTGTCACTGCATAGTCGATTCATGCGGGTCCAGAATGAGGGAACTGGCAAGAGCTCTTGGTGGATCATCAACCCTGATGGGGGGAAGAGCGGAAAAGCCCCCCGGCGGCGGGCTGTCTCCATG	TTCGATATCCGCATGCTAGC	ACTAGTGCGGCCGCAAGAG	TTCGATATCCGCATGCTAGCAACTCCATCCGGCACAACCTGTCACTGCATAGTCGATTCATGCGGGTCCAGAATGAGGGAACTGGCAAGAGCTCTTGGTGGATCATCAACCCTGATGGGGGGAAGAGCGGAAAAGCCCCCCGGCGGCGGGCTGTCTCCATGACTAGTGCGGCCGCAAGAG
circRNA:FOXO3	circRNA:FOXO3_1	GTCACTGCATAGTCGATTCATGCGGGTCCAGAATGAGGGAACTGGCAAGAGCTCTTGGTGGATCATCAACCCTGATGGGGGGAAGAGCGGAAAAGCCCCCCGGCGGCGGGCTGTCTCCATGGACAATAGCAACAAGTATAC	TTCGATATCCGCATGCTAGC	ACTAGTGCGGCCGCAAGAG	TTCGATATCCGCATGCTAGCGTCACTGCATAGTCGATTCATGCGGGTCCAGAATGAGGGAACTGGCAAGAGCTCTTGGTGGATCATCAACCCTGATGGGGGGAAGAGCGGAAAAGCCCCCCGGCGGCGGGCTGTCTCCATGGACAATAGCAACAAGTATACACTAGTGCGGCCGCAAGAG
circRNA:FOXO3	circRNA:FOXO3_2	TGCGGGTCCAGAATGAGGGAACTGGCAAGAGCTCTTGGTGGATCATCAACCCTGATGGGGGGAAGAGCGGAAAAGCCCCCCGGCGGCGGGCTGTCTCCATGGACAATAGCAACAAGTATACCAAGAGCCGTGGCCGCGCAG	TTCGATATCCGCATGCTAGC	ACTAGTGCGGCCGCAAGAG	TTCGATATCCGCATGCTAGCTGCGGGTCCAGAATGAGGGAACTGGCAAGAGCTCTTGGTGGATCATCAACCCTGATGGGGGGAAGAGCGGAAAAGCCCCCCGGCGGCGGGCTGTCTCCATGGACAATAGCAACAAGTATACCAAGAGCCGTGGCCGCGCAGACTAGTGCGGCCGCAAGAG
circRNA:FOXO3	circRNA:FOXO3_3	ACTGGCAAGAGCTCTTGGTGGATCATCAACCCTGATGGGGGGAAGAGCGGAAAAGCCCCCCGGCGGCGGGCTGTCTCCATGGACAATAGCAACAAGTATACCAAGAGCCGTGGCCGCGCAGCCAAGAAGAAGGCAGCCCTG	TTCGATATCCGCATGCTAGC	ACTAGTGCGGCCGCAAGAG	TTCGATATCCGCATGCTAGCACTGGCAAGAGCTCTTGGTGGATCATCAACCCTGATGGGGGGAAGAGCGGAAAAGCCCCCCGGCGGCGGGCTGTCTCCATGGACAATAGCAACAAGTATACCAAGAGCCGTGGCCGCGCAGCCAAGAAGAAGGCAGCCCTGACTAGTGCGGCCGCAAGAG
circRNA:FOXO3	circRNA:FOXO3_4	GATCATCAACCCTGATGGGGGGAAGAGCGGAAAAGCCCCCCGGCGGCGGGCTGTCTCCATGGACAATAGCAACAAGTATACCAAGAGCCGTGGCCGCGCAGCCAAGAAGAAGGCAGCCCTGCAGACAGCCCCCGAATCAGC	TTCGATATCCGCATGCTAGC	ACTAGTGCGGCCGCAAGAG	TTCGATATCCGCATGCTAGCGATCATCAACCCTGATGGGGGGAAGAGCGGAAAAGCCCCCCGGCGGCGGGCTGTCTCCATGGACAATAGCAACAAGTATACCAAGAGCCGTGGCCGCGCAGCCAAGAAGAAGGCAGCCCTGCAGACAGCCCCCGAATCAGCACTAGTGCGGCCGCAAGAG
circRNA:FOXO3	circRNA:FOXO3_5	GGAAGAGCGGAAAAGCCCCCCGGCGGCGGGCTGTCTCCATGGACAATAGCAACAAGTATACCAAGAGCCGTGGCCGCGCAGCCAAGAAGAAGGCAGCCCTGCAGACAGCCCCCGAATCAGCTGACGACAGTCCCTCCCAGC	TTCGATATCCGCATGCTAGC	ACTAGTGCGGCCGCAAGAG	TTCGATATCCGCATGCTAGCGGAAGAGCGGAAAAGCCCCCCGGCGGCGGGCTGTCTCCATGGACAATAGCAACAAGTATACCAAGAGCCGTGGCCGCGCAGCCAAGAAGAAGGCAGCCCTGCAGACAGCCCCCGAATCAGCTGACGACAGTCCCTCCCAGCACTAGTGCGGCCGCAAGAG
circRNA:FOXO3	circRNA:FOXO3_6	CGGCGGCGGGCTGTCTCCATGGACAATAGCAACAAGTATACCAAGAGCCGTGGCCGCGCAGCCAAGAAGAAGGCAGCCCTGCAGACAGCCCCCGAATCAGCTGACGACAGTCCCTCCCAGCTCTCCAAGTGGCCTGGCAGC	TTCGATATCCGCATGCTAGC	ACTAGTGCGGCCGCAAGAG	TTCGATATCCGCATGCTAGCCGGCGGCGGGCTGTCTCCATGGACAATAGCAACAAGTATACCAAGAGCCGTGGCCGCGCAGCCAAGAAGAAGGCAGCCCTGCAGACAGCCCCCGAATCAGCTGACGACAGTCCCTCCCAGCTCTCCAAGTGGCCTGGCAGCACTAGTGCGGCCGCAAGAG
circRNA:FOXO3	circRNA:FOXO3_7	GGACAATAGCAACAAGTATACCAAGAGCCGTGGCCGCGCAGCCAAGAAGAAGGCAGCCCTGCAGACAGCCCCCGAATCAGCTGACGACAGTCCCTCCCAGCTCTCCAAGTGGCCTGGCAGCCCCACGTCACGCAGCAGTGA	TTCGATATCCGCATGCTAGC	ACTAGTGCGGCCGCAAGAG	TTCGATATCCGCATGCTAGCGGACAATAGCAACAAGTATACCAAGAGCCGTGGCCGCGCAGCCAAGAAGAAGGCAGCCCTGCAGACAGCCCCCGAATCAGCTGACGACAGTCCCTCCCAGCTCTCCAAGTGGCCTGGCAGCCCCACGTCACGCAGCAGTGAACTAGTGCGGCCGCAAGAG
circRNA:FOXO3	circRNA:FOXO3_8	CCAAGAGCCGTGGCCGCGCAGCCAAGAAGAAGGCAGCCCTGCAGACAGCCCCCGAATCAGCTGACGACAGTCCCTCCCAGCTCTCCAAGTGGCCTGGCAGCCCCACGTCACGCAGCAGTGATGAGCTGGATGCGTGGACGG	TTCGATATCCGCATGCTAGC	ACTAGTGCGGCCGCAAGAG	TTCGATATCCGCATGCTAGCCCAAGAGCCGTGGCCGCGCAGCCAAGAAGAAGGCAGCCCTGCAGACAGCCCCCGAATCAGCTGACGACAGTCCCTCCCAGCTCTCCAAGTGGCCTGGCAGCCCCACGTCACGCAGCAGTGATGAGCTGGATGCGTGGACGGACTAGTGCGGCCGCAAGAG
circRNA:FOXO3	circRNA:FOXO3_9	GCCAAGAAGAAGGCAGCCCTGCAGACAGCCCCCGAATCAGCTGACGACAGTCCCTCCCAGCTCTCCAAGTGGCCTGGCAGCCCCACGTCACGCAGCAGTGATGAGCTGGATGCGTGGACGGACTTCCGTTCACGCACCAAT	TTCGATATCCGCATGCTAGC	ACTAGTGCGGCCGCAAGAG	TTCGATATCCGCATGCTAGCGCCAAGAAGAAGGCAGCCCTGCAGACAGCCCCCGAATCAGCTGACGACAGTCCCTCCCAGCTCTCCAAGTGGCCTGGCAGCCCCACGTCACGCAGCAGTGATGAGCTGGATGCGTGGACGGACTTCCGTTCACGCACCAATACTAGTGCGGCCGCAAGAG
circRNA:FOXO3	circRNA:FOXO3_10	GCAGACAGCCCCCGAATCAGCTGACGACAGTCCCTCCCAGCTCTCCAAGTGGCCTGGCAGCCCCACGTCACGCAGCAGTGATGAGCTGGATGCGTGGACGGACTTCCGTTCACGCACCAATTCTAACGCCAGCACAGTCAG	TTCGATATCCGCATGCTAGC	ACTAGTGCGGCCGCAAGAG	TTCGATATCCGCATGCTAGCGCAGACAGCCCCCGAATCAGCTGACGACAGTCCCTCCCAGCTCTCCAAGTGGCCTGGCAGCCCCACGTCACGCAGCAGTGATGAGCTGGATGCGTGGACGGACTTCCGTTCACGCACCAATTCTAACGCCAGCACAGTCAGACTAGTGCGGCCGCAAGAG
circRNA:FOXO3	circRNA:FOXO3_11	CTGACGACAGTCCCTCCCAGCTCTCCAAGTGGCCTGGCAGCCCCACGTCACGCAGCAGTGATGAGCTGGATGCGTGGACGGACTTCCGTTCACGCACCAATTCTAACGCCAGCACAGTCAGTGGCCGCCTGTCGCCCATCA	TTCGATATCCGCATGCTAGC	ACTAGTGCGGCCGCAAGAG	TTCGATATCCGCATGCTAGCCTGACGACAGTCCCTCCCAGCTCTCCAAGTGGCCTGGCAGCCCCACGTCACGCAGCAGTGATGAGCTGGATGCGTGGACGGACTTCCGTTCACGCACCAATTCTAACGCCAGCACAGTCAGTGGCCGCCTGTCGCCCATCAACTAGTGCGGCCGCAAGAG
circRNA:FOXO3	circRNA:FOXO3_12	CTCTCCAAGTGGCCTGGCAGCCCCACGTCACGCAGCAGTGATGAGCTGGATGCGTGGACGGACTTCCGTTCACGCACCAATTCTAACGCCAGCACAGTCAGTGGCCGCCTGTCGCCCATCATGGCAAGCACAGAGTTGGAT	TTCGATATCCGCATGCTAGC	ACTAGTGCGGCCGCAAGAG	TTCGATATCCGCATGCTAGCCTCTCCAAGTGGCCTGGCAGCCCCACGTCACGCAGCAGTGATGAGCTGGATGCGTGGACGGACTTCCGTTCACGCACCAATTCTAACGCCAGCACAGTCAGTGGCCGCCTGTCGCCCATCATGGCAAGCACAGAGTTGGATACTAGTGCGGCCGCAAGAG
circRNA:FOXO3	circRNA:FOXO3_13	CCCCACGTCACGCAGCAGTGATGAGCTGGATGCGTGGACGGACTTCCGTTCACGCACCAATTCTAACGCCAGCACAGTCAGTGGCCGCCTGTCGCCCATCATGGCAAGCACAGAGTTGGATGAAGTCCAGGACGATGATGC	TTCGATATCCGCATGCTAGC	ACTAGTGCGGCCGCAAGAG	TTCGATATCCGCATGCTAGCCCCCACGTCACGCAGCAGTGATGAGCTGGATGCGTGGACGGACTTCCGTTCACGCACCAATTCTAACGCCAGCACAGTCAGTGGCCGCCTGTCGCCCATCATGGCAAGCACAGAGTTGGATGAAGTCCAGGACGATGATGCACTAGTGCGGCCGCAAGAG
circRNA:FOXO3	circRNA:FOXO3_14	ATGAGCTGGATGCGTGGACGGACTTCCGTTCACGCACCAATTCTAACGCCAGCACAGTCAGTGGCCGCCTGTCGCCCATCATGGCAAGCACAGAGTTGGATGAAGTCCAGGACGATGATGCGCCTCTCTCGCCCATGCTCT	TTCGATATCCGCATGCTAGC	ACTAGTGCGGCCGCAAGAG	TTCGATATCCGCATGCTAGCATGAGCTGGATGCGTGGACGGACTTCCGTTCACGCACCAATTCTAACGCCAGCACAGTCAGTGGCCGCCTGTCGCCCATCATGGCAAGCACAGAGTTGGATGAAGTCCAGGACGATGATGCGCCTCTCTCGCCCATGCTCTACTAGTGCGGCCGCAAGAG
circRNA:FOXO3	circRNA:FOXO3_15	GACTTCCGTTCACGCACCAATTCTAACGCCAGCACAGTCAGTGGCCGCCTGTCGCCCATCATGGCAAGCACAGAGTTGGATGAAGTCCAGGACGATGATGCGCCTCTCTCGCCCATGCTCTACAGCAGCTCAGCCAGCCTG	TTCGATATCCGCATGCTAGC	ACTAGTGCGGCCGCAAGAG	TTCGATATCCGCATGCTAGCGACTTCCGTTCACGCACCAATTCTAACGCCAGCACAGTCAGTGGCCGCCTGTCGCCCATCATGGCAAGCACAGAGTTGGATGAAGTCCAGGACGATGATGCGCCTCTCTCGCCCATGCTCTACAGCAGCTCAGCCAGCCTGACTAGTGCGGCCGCAAGAG
circRNA:FOXO3	circRNA:FOXO3_16	TTCTAACGCCAGCACAGTCAGTGGCCGCCTGTCGCCCATCATGGCAAGCACAGAGTTGGATGAAGTCCAGGACGATGATGCGCCTCTCTCGCCCATGCTCTACAGCAGCTCAGCCAGCCTGTCACCTTCAGTAAGCAAGCC	TTCGATATCCGCATGCTAGC	ACTAGTGCGGCCGCAAGAG	TTCGATATCCGCATGCTAGCTTCTAACGCCAGCACAGTCAGTGGCCGCCTGTCGCCCATCATGGCAAGCACAGAGTTGGATGAAGTCCAGGACGATGATGCGCCTCTCTCGCCCATGCTCTACAGCAGCTCAGCCAGCCTGTCACCTTCAGTAAGCAAGCCACTAGTGCGGCCGCAAGAG
circRNA:FOXO3	circRNA:FOXO3_17	GTGGCCGCCTGTCGCCCATCATGGCAAGCACAGAGTTGGATGAAGTCCAGGACGATGATGCGCCTCTCTCGCCCATGCTCTACAGCAGCTCAGCCAGCCTGTCACCTTCAGTAAGCAAGCCGTGCACGGTGGAACTGCCAC	TTCGATATCCGCATGCTAGC	ACTAGTGCGGCCGCAAGAG	TTCGATATCCGCATGCTAGCGTGGCCGCCTGTCGCCCATCATGGCAAGCACAGAGTTGGATGAAGTCCAGGACGATGATGCGCCTCTCTCGCCCATGCTCTACAGCAGCTCAGCCAGCCTGTCACCTTCAGTAAGCAAGCCGTGCACGGTGGAACTGCCACACTAGTGCGGCCGCAAGAG
circRNA:FOXO3	circRNA:FOXO3_18	ATGGCAAGCACAGAGTTGGATGAAGTCCAGGACGATGATGCGCCTCTCTCGCCCATGCTCTACAGCAGCTCAGCCAGCCTGTCACCTTCAGTAAGCAAGCCGTGCACGGTGGAACTGCCACGGCTGACTGATATGGCAGGC	TTCGATATCCGCATGCTAGC	ACTAGTGCGGCCGCAAGAG	TTCGATATCCGCATGCTAGCATGGCAAGCACAGAGTTGGATGAAGTCCAGGACGATGATGCGCCTCTCTCGCCCATGCTCTACAGCAGCTCAGCCAGCCTGTCACCTTCAGTAAGCAAGCCGTGCACGGTGGAACTGCCACGGCTGACTGATATGGCAGGCACTAGTGCGGCCGCAAGAG
circRNA:FOXO3	circRNA:FOXO3_19	TGAAGTCCAGGACGATGATGCGCCTCTCTCGCCCATGCTCTACAGCAGCTCAGCCAGCCTGTCACCTTCAGTAAGCAAGCCGTGCACGGTGGAACTGCCACGGCTGACTGATATGGCAGGCACCATGAATCTGAATGATGG	TTCGATATCCGCATGCTAGC	ACTAGTGCGGCCGCAAGAG	TTCGATATCCGCATGCTAGCTGAAGTCCAGGACGATGATGCGCCTCTCTCGCCCATGCTCTACAGCAGCTCAGCCAGCCTGTCACCTTCAGTAAGCAAGCCGTGCACGGTGGAACTGCCACGGCTGACTGATATGGCAGGCACCATGAATCTGAATGATGGACTAGTGCGGCCGCAAGAG
circRNA:FOXO3	circRNA:FOXO3_20	CGCCTCTCTCGCCCATGCTCTACAGCAGCTCAGCCAGCCTGTCACCTTCAGTAAGCAAGCCGTGCACGGTGGAACTGCCACGGCTGACTGATATGGCAGGCACCATGAATCTGAATGATGGGCTGACTGAAAACCTCATGG	TTCGATATCCGCATGCTAGC	ACTAGTGCGGCCGCAAGAG	TTCGATATCCGCATGCTAGCCGCCTCTCTCGCCCATGCTCTACAGCAGCTCAGCCAGCCTGTCACCTTCAGTAAGCAAGCCGTGCACGGTGGAACTGCCACGGCTGACTGATATGGCAGGCACCATGAATCTGAATGATGGGCTGACTGAAAACCTCATGGACTAGTGCGGCCGCAAGAG
circRNA:FOXO3	circRNA:FOXO3_21	TACAGCAGCTCAGCCAGCCTGTCACCTTCAGTAAGCAAGCCGTGCACGGTGGAACTGCCACGGCTGACTGATATGGCAGGCACCATGAATCTGAATGATGGGCTGACTGAAAACCTCATGGACGACCTGCTGGATAACATC	TTCGATATCCGCATGCTAGC	ACTAGTGCGGCCGCAAGAG	TTCGATATCCGCATGCTAGCTACAGCAGCTCAGCCAGCCTGTCACCTTCAGTAAGCAAGCCGTGCACGGTGGAACTGCCACGGCTGACTGATATGGCAGGCACCATGAATCTGAATGATGGGCTGACTGAAAACCTCATGGACGACCTGCTGGATAACATCACTAGTGCGGCCGCAAGAG
circRNA:FOXO3	circRNA:FOXO3_22	GTCACCTTCAGTAAGCAAGCCGTGCACGGTGGAACTGCCACGGCTGACTGATATGGCAGGCACCATGAATCTGAATGATGGGCTGACTGAAAACCTCATGGACGACCTGCTGGATAACATCACGCTCCCGCCATCCCAGCC	TTCGATATCCGCATGCTAGC	ACTAGTGCGGCCGCAAGAG	TTCGATATCCGCATGCTAGCGTCACCTTCAGTAAGCAAGCCGTGCACGGTGGAACTGCCACGGCTGACTGATATGGCAGGCACCATGAATCTGAATGATGGGCTGACTGAAAACCTCATGGACGACCTGCTGGATAACATCACGCTCCCGCCATCCCAGCCACTAGTGCGGCCGCAAGAG
circRNA:FOXO3	circRNA:FOXO3_23	CGTGCACGGTGGAACTGCCACGGCTGACTGATATGGCAGGCACCATGAATCTGAATGATGGGCTGACTGAAAACCTCATGGACGACCTGCTGGATAACATCACGCTCCCGCCATCCCAGCCATCGCCCACTGGGGGACTCA	TTCGATATCCGCATGCTAGC	ACTAGTGCGGCCGCAAGAG	TTCGATATCCGCATGCTAGCCGTGCACGGTGGAACTGCCACGGCTGACTGATATGGCAGGCACCATGAATCTGAATGATGGGCTGACTGAAAACCTCATGGACGACCTGCTGGATAACATCACGCTCCCGCCATCCCAGCCATCGCCCACTGGGGGACTCAACTAGTGCGGCCGCAAGAG
circRNA:FOXO3	circRNA:FOXO3_24	CGGCTGACTGATATGGCAGGCACCATGAATCTGAATGATGGGCTGACTGAAAACCTCATGGACGACCTGCTGGATAACATCACGCTCCCGCCATCCCAGCCATCGCCCACTGGGGGACTCATGCAGCGGAGCTCTAGCTTC	TTCGATATCCGCATGCTAGC	ACTAGTGCGGCCGCAAGAG	TTCGATATCCGCATGCTAGCCGGCTGACTGATATGGCAGGCACCATGAATCTGAATGATGGGCTGACTGAAAACCTCATGGACGACCTGCTGGATAACATCACGCTCCCGCCATCCCAGCCATCGCCCACTGGGGGACTCATGCAGCGGAGCTCTAGCTTCACTAGTGCGGCCGCAAGAG
circRNA:FOXO3	circRNA:FOXO3_25	CACCATGAATCTGAATGATGGGCTGACTGAAAACCTCATGGACGACCTGCTGGATAACATCACGCTCCCGCCATCCCAGCCATCGCCCACTGGGGGACTCATGCAGCGGAGCTCTAGCTTCCCGTATACCACCAAGGGCTC	TTCGATATCCGCATGCTAGC	ACTAGTGCGGCCGCAAGAG	TTCGATATCCGCATGCTAGCCACCATGAATCTGAATGATGGGCTGACTGAAAACCTCATGGACGACCTGCTGGATAACATCACGCTCCCGCCATCCCAGCCATCGCCCACTGGGGGACTCATGCAGCGGAGCTCTAGCTTCCCGTATACCACCAAGGGCTCACTAGTGCGGCCGCAAGAG
circRNA:FOXO3	circRNA:FOXO3_26	GGCTGACTGAAAACCTCATGGACGACCTGCTGGATAACATCACGCTCCCGCCATCCCAGCCATCGCCCACTGGGGGACTCATGCAGCGGAGCTCTAGCTTCCCGTATACCACCAAGGGCTCGGGCCTGGGCTCCCCAACCA	TTCGATATCCGCATGCTAGC	ACTAGTGCGGCCGCAAGAG	TTCGATATCCGCATGCTAGCGGCTGACTGAAAACCTCATGGACGACCTGCTGGATAACATCACGCTCCCGCCATCCCAGCCATCGCCCACTGGGGGACTCATGCAGCGGAGCTCTAGCTTCCCGTATACCACCAAGGGCTCGGGCCTGGGCTCCCCAACCAACTAGTGCGGCCGCAAGAG
circRNA:FOXO3	circRNA:FOXO3_27	GACGACCTGCTGGATAACATCACGCTCCCGCCATCCCAGCCATCGCCCACTGGGGGACTCATGCAGCGGAGCTCTAGCTTCCCGTATACCACCAAGGGCTCGGGCCTGGGCTCCCCAACCAGCTCCTTTAACAGCACGGTG	TTCGATATCCGCATGCTAGC	ACTAGTGCGGCCGCAAGAG	TTCGATATCCGCATGCTAGCGACGACCTGCTGGATAACATCACGCTCCCGCCATCCCAGCCATCGCCCACTGGGGGACTCATGCAGCGGAGCTCTAGCTTCCCGTATACCACCAAGGGCTCGGGCCTGGGCTCCCCAACCAGCTCCTTTAACAGCACGGTGACTAGTGCGGCCGCAAGAG
circRNA:FOXO3	circRNA:FOXO3_28	CACGCTCCCGCCATCCCAGCCATCGCCCACTGGGGGACTCATGCAGCGGAGCTCTAGCTTCCCGTATACCACCAAGGGCTCGGGCCTGGGCTCCCCAACCAGCTCCTTTAACAGCACGGTGTTCGGACCTTCATCTCTGAA	TTCGATATCCGCATGCTAGC	ACTAGTGCGGCCGCAAGAG	TTCGATATCCGCATGCTAGCCACGCTCCCGCCATCCCAGCCATCGCCCACTGGGGGACTCATGCAGCGGAGCTCTAGCTTCCCGTATACCACCAAGGGCTCGGGCCTGGGCTCCCCAACCAGCTCCTTTAACAGCACGGTGTTCGGACCTTCATCTCTGAAACTAGTGCGGCCGCAAGAG
circRNA:FOXO3	circRNA:FOXO3_29	CATCGCCCACTGGGGGACTCATGCAGCGGAGCTCTAGCTTCCCGTATACCACCAAGGGCTCGGGCCTGGGCTCCCCAACCAGCTCCTTTAACAGCACGGTGTTCGGACCTTCATCTCTGAACTCCCTACGCCAGTCTCCCA	TTCGATATCCGCATGCTAGC	ACTAGTGCGGCCGCAAGAG	TTCGATATCCGCATGCTAGCCATCGCCCACTGGGGGACTCATGCAGCGGAGCTCTAGCTTCCCGTATACCACCAAGGGCTCGGGCCTGGGCTCCCCAACCAGCTCCTTTAACAGCACGGTGTTCGGACCTTCATCTCTGAACTCCCTACGCCAGTCTCCCAACTAGTGCGGCCGCAAGAG
circRNA:FOXO3	circRNA:FOXO3_30	ATGCAGCGGAGCTCTAGCTTCCCGTATACCACCAAGGGCTCGGGCCTGGGCTCCCCAACCAGCTCCTTTAACAGCACGGTGTTCGGACCTTCATCTCTGAACTCCCTACGCCAGTCTCCCATGCAGACCATCCAAGAGAAC	TTCGATATCCGCATGCTAGC	ACTAGTGCGGCCGCAAGAG	TTCGATATCCGCATGCTAGCATGCAGCGGAGCTCTAGCTTCCCGTATACCACCAAGGGCTCGGGCCTGGGCTCCCCAACCAGCTCCTTTAACAGCACGGTGTTCGGACCTTCATCTCTGAACTCCCTACGCCAGTCTCCCATGCAGACCATCCAAGAGAACACTAGTGCGGCCGCAAGAG
circRNA:FOXO3	circRNA:FOXO3_31	CCCGTATACCACCAAGGGCTCGGGCCTGGGCTCCCCAACCAGCTCCTTTAACAGCACGGTGTTCGGACCTTCATCTCTGAACTCCCTACGCCAGTCTCCCATGCAGACCATCCAAGAGAACAAGCCAGCTACCTTCTCTTC	TTCGATATCCGCATGCTAGC	ACTAGTGCGGCCGCAAGAG	TTCGATATCCGCATGCTAGCCCCGTATACCACCAAGGGCTCGGGCCTGGGCTCCCCAACCAGCTCCTTTAACAGCACGGTGTTCGGACCTTCATCTCTGAACTCCCTACGCCAGTCTCCCATGCAGACCATCCAAGAGAACAAGCCAGCTACCTTCTCTTCACTAGTGCGGCCGCAAGAG
circRNA:FOXO3	circRNA:FOXO3_32	CGGGCCTGGGCTCCCCAACCAGCTCCTTTAACAGCACGGTGTTCGGACCTTCATCTCTGAACTCCCTACGCCAGTCTCCCATGCAGACCATCCAAGAGAACAAGCCAGCTACCTTCTCTTCCATGTCACACTATGGTAACC	TTCGATATCCGCATGCTAGC	ACTAGTGCGGCCGCAAGAG	TTCGATATCCGCATGCTAGCCGGGCCTGGGCTCCCCAACCAGCTCCTTTAACAGCACGGTGTTCGGACCTTCATCTCTGAACTCCCTACGCCAGTCTCCCATGCAGACCATCCAAGAGAACAAGCCAGCTACCTTCTCTTCCATGTCACACTATGGTAACCACTAGTGCGGCCGCAAGAG
circRNA:FOXO3	circRNA:FOXO3_33	AGCTCCTTTAACAGCACGGTGTTCGGACCTTCATCTCTGAACTCCCTACGCCAGTCTCCCATGCAGACCATCCAAGAGAACAAGCCAGCTACCTTCTCTTCCATGTCACACTATGGTAACCAGACACTCCAGGACCTGCTC	TTCGATATCCGCATGCTAGC	ACTAGTGCGGCCGCAAGAG	TTCGATATCCGCATGCTAGCAGCTCCTTTAACAGCACGGTGTTCGGACCTTCATCTCTGAACTCCCTACGCCAGTCTCCCATGCAGACCATCCAAGAGAACAAGCCAGCTACCTTCTCTTCCATGTCACACTATGGTAACCAGACACTCCAGGACCTGCTCACTAGTGCGGCCGCAAGAG
circRNA:FOXO3	circRNA:FOXO3_34	GTTCGGACCTTCATCTCTGAACTCCCTACGCCAGTCTCCCATGCAGACCATCCAAGAGAACAAGCCAGCTACCTTCTCTTCCATGTCACACTATGGTAACCAGACACTCCAGGACCTGCTCACTTCGGACTCACTTAGCCA	TTCGATATCCGCATGCTAGC	ACTAGTGCGGCCGCAAGAG	TTCGATATCCGCATGCTAGCGTTCGGACCTTCATCTCTGAACTCCCTACGCCAGTCTCCCATGCAGACCATCCAAGAGAACAAGCCAGCTACCTTCTCTTCCATGTCACACTATGGTAACCAGACACTCCAGGACCTGCTCACTTCGGACTCACTTAGCCAACTAGTGCGGCCGCAAGAG
circRNA:FOXO3	circRNA:FOXO3_35	ACTCCCTACGCCAGTCTCCCATGCAGACCATCCAAGAGAACAAGCCAGCTACCTTCTCTTCCATGTCACACTATGGTAACCAGACACTCCAGGACCTGCTCACTTCGGACTCACTTAGCCACAGCGATGTCATGATGACAC	TTCGATATCCGCATGCTAGC	ACTAGTGCGGCCGCAAGAG	TTCGATATCCGCATGCTAGCACTCCCTACGCCAGTCTCCCATGCAGACCATCCAAGAGAACAAGCCAGCTACCTTCTCTTCCATGTCACACTATGGTAACCAGACACTCCAGGACCTGCTCACTTCGGACTCACTTAGCCACAGCGATGTCATGATGACACACTAGTGCGGCCGCAAGAG
circRNA:FOXO3	circRNA:FOXO3_36	ATGCAGACCATCCAAGAGAACAAGCCAGCTACCTTCTCTTCCATGTCACACTATGGTAACCAGACACTCCAGGACCTGCTCACTTCGGACTCACTTAGCCACAGCGATGTCATGATGACACAGTCGGACCCCTTGATGTCT	TTCGATATCCGCATGCTAGC	ACTAGTGCGGCCGCAAGAG	TTCGATATCCGCATGCTAGCATGCAGACCATCCAAGAGAACAAGCCAGCTACCTTCTCTTCCATGTCACACTATGGTAACCAGACACTCCAGGACCTGCTCACTTCGGACTCACTTAGCCACAGCGATGTCATGATGACACAGTCGGACCCCTTGATGTCTACTAGTGCGGCCGCAAGAG
circRNA:FOXO3	circRNA:FOXO3_37	CAAGCCAGCTACCTTCTCTTCCATGTCACACTATGGTAACCAGACACTCCAGGACCTGCTCACTTCGGACTCACTTAGCCACAGCGATGTCATGATGACACAGTCGGACCCCTTGATGTCTCAGGCCAGCACCGCTGTGTC	TTCGATATCCGCATGCTAGC	ACTAGTGCGGCCGCAAGAG	TTCGATATCCGCATGCTAGCCAAGCCAGCTACCTTCTCTTCCATGTCACACTATGGTAACCAGACACTCCAGGACCTGCTCACTTCGGACTCACTTAGCCACAGCGATGTCATGATGACACAGTCGGACCCCTTGATGTCTCAGGCCAGCACCGCTGTGTCACTAGTGCGGCCGCAAGAG
circRNA:FOXO3	circRNA:FOXO3_38	CCATGTCACACTATGGTAACCAGACACTCCAGGACCTGCTCACTTCGGACTCACTTAGCCACAGCGATGTCATGATGACACAGTCGGACCCCTTGATGTCTCAGGCCAGCACCGCTGTGTCTGCCCAGAATTCCCGCCGGA	TTCGATATCCGCATGCTAGC	ACTAGTGCGGCCGCAAGAG	TTCGATATCCGCATGCTAGCCCATGTCACACTATGGTAACCAGACACTCCAGGACCTGCTCACTTCGGACTCACTTAGCCACAGCGATGTCATGATGACACAGTCGGACCCCTTGATGTCTCAGGCCAGCACCGCTGTGTCTGCCCAGAATTCCCGCCGGAACTAGTGCGGCCGCAAGAG
circRNA:FOXO3	circRNA:FOXO3_39	CAGACACTCCAGGACCTGCTCACTTCGGACTCACTTAGCCACAGCGATGTCATGATGACACAGTCGGACCCCTTGATGTCTCAGGCCAGCACCGCTGTGTCTGCCCAGAATTCCCGCCGGAACGTGATGCTTCGCAATGAT	TTCGATATCCGCATGCTAGC	ACTAGTGCGGCCGCAAGAG	TTCGATATCCGCATGCTAGCCAGACACTCCAGGACCTGCTCACTTCGGACTCACTTAGCCACAGCGATGTCATGATGACACAGTCGGACCCCTTGATGTCTCAGGCCAGCACCGCTGTGTCTGCCCAGAATTCCCGCCGGAACGTGATGCTTCGCAATGATACTAGTGCGGCCGCAAGAG
circRNA:FOXO3	circRNA:FOXO3_40	CACTTCGGACTCACTTAGCCACAGCGATGTCATGATGACACAGTCGGACCCCTTGATGTCTCAGGCCAGCACCGCTGTGTCTGCCCAGAATTCCCGCCGGAACGTGATGCTTCGCAATGATCCGATGATGTCCTTTGCTGC	TTCGATATCCGCATGCTAGC	ACTAGTGCGGCCGCAAGAG	TTCGATATCCGCATGCTAGCCACTTCGGACTCACTTAGCCACAGCGATGTCATGATGACACAGTCGGACCCCTTGATGTCTCAGGCCAGCACCGCTGTGTCTGCCCAGAATTCCCGCCGGAACGTGATGCTTCGCAATGATCCGATGATGTCCTTTGCTGCACTAGTGCGGCCGCAAGAG
circRNA:FOXO3	circRNA:FOXO3_41	ACAGCGATGTCATGATGACACAGTCGGACCCCTTGATGTCTCAGGCCAGCACCGCTGTGTCTGCCCAGAATTCCCGCCGGAACGTGATGCTTCGCAATGATCCGATGATGTCCTTTGCTGCCCAGCCTAACCAGGGAAGTT	TTCGATATCCGCATGCTAGC	ACTAGTGCGGCCGCAAGAG	TTCGATATCCGCATGCTAGCACAGCGATGTCATGATGACACAGTCGGACCCCTTGATGTCTCAGGCCAGCACCGCTGTGTCTGCCCAGAATTCCCGCCGGAACGTGATGCTTCGCAATGATCCGATGATGTCCTTTGCTGCCCAGCCTAACCAGGGAAGTTACTAGTGCGGCCGCAAGAG
circRNA:FOXO3	circRNA:FOXO3_42	CAGTCGGACCCCTTGATGTCTCAGGCCAGCACCGCTGTGTCTGCCCAGAATTCCCGCCGGAACGTGATGCTTCGCAATGATCCGATGATGTCCTTTGCTGCCCAGCCTAACCAGGGAAGTTTGGTCAATCAGAACTTGCTC	TTCGATATCCGCATGCTAGC	ACTAGTGCGGCCGCAAGAG	TTCGATATCCGCATGCTAGCCAGTCGGACCCCTTGATGTCTCAGGCCAGCACCGCTGTGTCTGCCCAGAATTCCCGCCGGAACGTGATGCTTCGCAATGATCCGATGATGTCCTTTGCTGCCCAGCCTAACCAGGGAAGTTTGGTCAATCAGAACTTGCTCACTAGTGCGGCCGCAAGAG
circRNA:FOXO3	circRNA:FOXO3_43	TCAGGCCAGCACCGCTGTGTCTGCCCAGAATTCCCGCCGGAACGTGATGCTTCGCAATGATCCGATGATGTCCTTTGCTGCCCAGCCTAACCAGGGAAGTTTGGTCAATCAGAACTTGCTCCACCACCAGCACCAAACCCA	TTCGATATCCGCATGCTAGC	ACTAGTGCGGCCGCAAGAG	TTCGATATCCGCATGCTAGCTCAGGCCAGCACCGCTGTGTCTGCCCAGAATTCCCGCCGGAACGTGATGCTTCGCAATGATCCGATGATGTCCTTTGCTGCCCAGCCTAACCAGGGAAGTTTGGTCAATCAGAACTTGCTCCACCACCAGCACCAAACCCAACTAGTGCGGCCGCAAGAG
circRNA:FOXO3	circRNA:FOXO3_44	CTGCCCAGAATTCCCGCCGGAACGTGATGCTTCGCAATGATCCGATGATGTCCTTTGCTGCCCAGCCTAACCAGGGAAGTTTGGTCAATCAGAACTTGCTCCACCACCAGCACCAAACCCAGGGCGCTCTTGGTGGCAGCC	TTCGATATCCGCATGCTAGC	ACTAGTGCGGCCGCAAGAG	TTCGATATCCGCATGCTAGCCTGCCCAGAATTCCCGCCGGAACGTGATGCTTCGCAATGATCCGATGATGTCCTTTGCTGCCCAGCCTAACCAGGGAAGTTTGGTCAATCAGAACTTGCTCCACCACCAGCACCAAACCCAGGGCGCTCTTGGTGGCAGCCACTAGTGCGGCCGCAAGAG
circRNA:FOXO3	circRNA:FOXO3_45	AACGTGATGCTTCGCAATGATCCGATGATGTCCTTTGCTGCCCAGCCTAACCAGGGAAGTTTGGTCAATCAGAACTTGCTCCACCACCAGCACCAAACCCAGGGCGCTCTTGGTGGCAGCCGTGCCTTGTCGAATTCTGTC	TTCGATATCCGCATGCTAGC	ACTAGTGCGGCCGCAAGAG	TTCGATATCCGCATGCTAGCAACGTGATGCTTCGCAATGATCCGATGATGTCCTTTGCTGCCCAGCCTAACCAGGGAAGTTTGGTCAATCAGAACTTGCTCCACCACCAGCACCAAACCCAGGGCGCTCTTGGTGGCAGCCGTGCCTTGTCGAATTCTGTCACTAGTGCGGCCGCAAGAG
circRNA:FOXO3	circRNA:FOXO3_46	TCCGATGATGTCCTTTGCTGCCCAGCCTAACCAGGGAAGTTTGGTCAATCAGAACTTGCTCCACCACCAGCACCAAACCCAGGGCGCTCTTGGTGGCAGCCGTGCCTTGTCGAATTCTGTCAGCAACATGGGCTTGAGTGA	TTCGATATCCGCATGCTAGC	ACTAGTGCGGCCGCAAGAG	TTCGATATCCGCATGCTAGCTCCGATGATGTCCTTTGCTGCCCAGCCTAACCAGGGAAGTTTGGTCAATCAGAACTTGCTCCACCACCAGCACCAAACCCAGGGCGCTCTTGGTGGCAGCCGTGCCTTGTCGAATTCTGTCAGCAACATGGGCTTGAGTGAACTAGTGCGGCCGCAAGAG
circRNA:FOXO3	circRNA:FOXO3_47	CCCAGCCTAACCAGGGAAGTTTGGTCAATCAGAACTTGCTCCACCACCAGCACCAAACCCAGGGCGCTCTTGGTGGCAGCCGTGCCTTGTCGAATTCTGTCAGCAACATGGGCTTGAGTGAGTCCAGCAGCCTTGGGTCAG	TTCGATATCCGCATGCTAGC	ACTAGTGCGGCCGCAAGAG	TTCGATATCCGCATGCTAGCCCCAGCCTAACCAGGGAAGTTTGGTCAATCAGAACTTGCTCCACCACCAGCACCAAACCCAGGGCGCTCTTGGTGGCAGCCGTGCCTTGTCGAATTCTGTCAGCAACATGGGCTTGAGTGAGTCCAGCAGCCTTGGGTCAGACTAGTGCGGCCGCAAGAG
circRNA:FOXO3	circRNA:FOXO3_48	TTGGTCAATCAGAACTTGCTCCACCACCAGCACCAAACCCAGGGCGCTCTTGGTGGCAGCCGTGCCTTGTCGAATTCTGTCAGCAACATGGGCTTGAGTGAGTCCAGCAGCCTTGGGTCAGCCAAACACCAGCAGCAGTCT	TTCGATATCCGCATGCTAGC	ACTAGTGCGGCCGCAAGAG	TTCGATATCCGCATGCTAGCTTGGTCAATCAGAACTTGCTCCACCACCAGCACCAAACCCAGGGCGCTCTTGGTGGCAGCCGTGCCTTGTCGAATTCTGTCAGCAACATGGGCTTGAGTGAGTCCAGCAGCCTTGGGTCAGCCAAACACCAGCAGCAGTCTACTAGTGCGGCCGCAAGAG
circRNA:FOXO3	circRNA:FOXO3_49	CCACCACCAGCACCAAACCCAGGGCGCTCTTGGTGGCAGCCGTGCCTTGTCGAATTCTGTCAGCAACATGGGCTTGAGTGAGTCCAGCAGCCTTGGGTCAGCCAAACACCAGCAGCAGTCTCCTGTCAGCCAGTCTATGCA	TTCGATATCCGCATGCTAGC	ACTAGTGCGGCCGCAAGAG	TTCGATATCCGCATGCTAGCCCACCACCAGCACCAAACCCAGGGCGCTCTTGGTGGCAGCCGTGCCTTGTCGAATTCTGTCAGCAACATGGGCTTGAGTGAGTCCAGCAGCCTTGGGTCAGCCAAACACCAGCAGCAGTCTCCTGTCAGCCAGTCTATGCAACTAGTGCGGCCGCAAGAG
circRNA:FOXO3	circRNA:FOXO3_50	AGGGCGCTCTTGGTGGCAGCCGTGCCTTGTCGAATTCTGTCAGCAACATGGGCTTGAGTGAGTCCAGCAGCCTTGGGTCAGCCAAACACCAGCAGCAGTCTCCTGTCAGCCAGTCTATGCAAACCCTCTCGGACTCTCTCT	TTCGATATCCGCATGCTAGC	ACTAGTGCGGCCGCAAGAG	TTCGATATCCGCATGCTAGCAGGGCGCTCTTGGTGGCAGCCGTGCCTTGTCGAATTCTGTCAGCAACATGGGCTTGAGTGAGTCCAGCAGCCTTGGGTCAGCCAAACACCAGCAGCAGTCTCCTGTCAGCCAGTCTATGCAAACCCTCTCGGACTCTCTCTACTAGTGCGGCCGCAAGAG
circRNA:FOXO3	circRNA:FOXO3_51	CGTGCCTTGTCGAATTCTGTCAGCAACATGGGCTTGAGTGAGTCCAGCAGCCTTGGGTCAGCCAAACACCAGCAGCAGTCTCCTGTCAGCCAGTCTATGCAAACCCTCTCGGACTCTCTCTCAGGCTCCTCCTTGTACTCA	TTCGATATCCGCATGCTAGC	ACTAGTGCGGCCGCAAGAG	TTCGATATCCGCATGCTAGCCGTGCCTTGTCGAATTCTGTCAGCAACATGGGCTTGAGTGAGTCCAGCAGCCTTGGGTCAGCCAAACACCAGCAGCAGTCTCCTGTCAGCCAGTCTATGCAAACCCTCTCGGACTCTCTCTCAGGCTCCTCCTTGTACTCAACTAGTGCGGCCGCAAGAG
circRNA:FOXO3	circRNA:FOXO3_52	CAGCAACATGGGCTTGAGTGAGTCCAGCAGCCTTGGGTCAGCCAAACACCAGCAGCAGTCTCCTGTCAGCCAGTCTATGCAAACCCTCTCGGACTCTCTCTCAGGCTCCTCCTTGTACTCAACTAGTGCAAACCTGCCCGT	TTCGATATCCGCATGCTAGC	ACTAGTGCGGCCGCAAGAG	TTCGATATCCGCATGCTAGCCAGCAACATGGGCTTGAGTGAGTCCAGCAGCCTTGGGTCAGCCAAACACCAGCAGCAGTCTCCTGTCAGCCAGTCTATGCAAACCCTCTCGGACTCTCTCTCAGGCTCCTCCTTGTACTCAACTAGTGCAAACCTGCCCGTACTAGTGCGGCCGCAAGAG
circRNA:FOXO3	circRNA:FOXO3_53	AGTCCAGCAGCCTTGGGTCAGCCAAACACCAGCAGCAGTCTCCTGTCAGCCAGTCTATGCAAACCCTCTCGGACTCTCTCTCAGGCTCCTCCTTGTACTCAACTAGTGCAAACCTGCCCGTCATGGGCCATGAGAAGTTCC	TTCGATATCCGCATGCTAGC	ACTAGTGCGGCCGCAAGAG	TTCGATATCCGCATGCTAGCAGTCCAGCAGCCTTGGGTCAGCCAAACACCAGCAGCAGTCTCCTGTCAGCCAGTCTATGCAAACCCTCTCGGACTCTCTCTCAGGCTCCTCCTTGTACTCAACTAGTGCAAACCTGCCCGTCATGGGCCATGAGAAGTTCCACTAGTGCGGCCGCAAGAG
circRNA:FOXO3	circRNA:FOXO3_54	GCCAAACACCAGCAGCAGTCTCCTGTCAGCCAGTCTATGCAAACCCTCTCGGACTCTCTCTCAGGCTCCTCCTTGTACTCAACTAGTGCAAACCTGCCCGTCATGGGCCATGAGAAGTTCCCCAGCGACTTGGACCTGGAC	TTCGATATCCGCATGCTAGC	ACTAGTGCGGCCGCAAGAG	TTCGATATCCGCATGCTAGCGCCAAACACCAGCAGCAGTCTCCTGTCAGCCAGTCTATGCAAACCCTCTCGGACTCTCTCTCAGGCTCCTCCTTGTACTCAACTAGTGCAAACCTGCCCGTCATGGGCCATGAGAAGTTCCCCAGCGACTTGGACCTGGACACTAGTGCGGCCGCAAGAG
circRNA:FOXO3	circRNA:FOXO3_55	TCCTGTCAGCCAGTCTATGCAAACCCTCTCGGACTCTCTCTCAGGCTCCTCCTTGTACTCAACTAGTGCAAACCTGCCCGTCATGGGCCATGAGAAGTTCCCCAGCGACTTGGACCTGGACATGTTCAATGGGAGCTTGGA	TTCGATATCCGCATGCTAGC	ACTAGTGCGGCCGCAAGAG	TTCGATATCCGCATGCTAGCTCCTGTCAGCCAGTCTATGCAAACCCTCTCGGACTCTCTCTCAGGCTCCTCCTTGTACTCAACTAGTGCAAACCTGCCCGTCATGGGCCATGAGAAGTTCCCCAGCGACTTGGACCTGGACATGTTCAATGGGAGCTTGGAACTAGTGCGGCCGCAAGAG
circRNA:FOXO3	circRNA:FOXO3_56	AAACCCTCTCGGACTCTCTCTCAGGCTCCTCCTTGTACTCAACTAGTGCAAACCTGCCCGTCATGGGCCATGAGAAGTTCCCCAGCGACTTGGACCTGGACATGTTCAATGGGAGCTTGGAATGTGACATGGAGTCCATTA	TTCGATATCCGCATGCTAGC	ACTAGTGCGGCCGCAAGAG	TTCGATATCCGCATGCTAGCAAACCCTCTCGGACTCTCTCTCAGGCTCCTCCTTGTACTCAACTAGTGCAAACCTGCCCGTCATGGGCCATGAGAAGTTCCCCAGCGACTTGGACCTGGACATGTTCAATGGGAGCTTGGAATGTGACATGGAGTCCATTAACTAGTGCGGCCGCAAGAG
circRNA:FOXO3	circRNA:FOXO3_57	TCAGGCTCCTCCTTGTACTCAACTAGTGCAAACCTGCCCGTCATGGGCCATGAGAAGTTCCCCAGCGACTTGGACCTGGACATGTTCAATGGGAGCTTGGAATGTGACATGGAGTCCATTATCCGTAGTGAACTCATGGAT	TTCGATATCCGCATGCTAGC	ACTAGTGCGGCCGCAAGAG	TTCGATATCCGCATGCTAGCTCAGGCTCCTCCTTGTACTCAACTAGTGCAAACCTGCCCGTCATGGGCCATGAGAAGTTCCCCAGCGACTTGGACCTGGACATGTTCAATGGGAGCTTGGAATGTGACATGGAGTCCATTATCCGTAGTGAACTCATGGATACTAGTGCGGCCGCAAGAG
circRNA:FOXO3	circRNA:FOXO3_58	AACTAGTGCAAACCTGCCCGTCATGGGCCATGAGAAGTTCCCCAGCGACTTGGACCTGGACATGTTCAATGGGAGCTTGGAATGTGACATGGAGTCCATTATCCGTAGTGAACTCATGGATGCTGATGGGTTGGATTTTAA	TTCGATATCCGCATGCTAGC	ACTAGTGCGGCCGCAAGAG	TTCGATATCCGCATGCTAGCAACTAGTGCAAACCTGCCCGTCATGGGCCATGAGAAGTTCCCCAGCGACTTGGACCTGGACATGTTCAATGGGAGCTTGGAATGTGACATGGAGTCCATTATCCGTAGTGAACTCATGGATGCTGATGGGTTGGATTTTAAACTAGTGCGGCCGCAAGAG
circRNA:FOXO3	circRNA:FOXO3_59	TCATGGGCCATGAGAAGTTCCCCAGCGACTTGGACCTGGACATGTTCAATGGGAGCTTGGAATGTGACATGGAGTCCATTATCCGTAGTGAACTCATGGATGCTGATGGGTTGGATTTTAACTTTGATTCCCTCATCTCCA	TTCGATATCCGCATGCTAGC	ACTAGTGCGGCCGCAAGAG	TTCGATATCCGCATGCTAGCTCATGGGCCATGAGAAGTTCCCCAGCGACTTGGACCTGGACATGTTCAATGGGAGCTTGGAATGTGACATGGAGTCCATTATCCGTAGTGAACTCATGGATGCTGATGGGTTGGATTTTAACTTTGATTCCCTCATCTCCAACTAGTGCGGCCGCAAGAG
circRNA:FOXO3	circRNA:FOXO3_60	CCCAGCGACTTGGACCTGGACATGTTCAATGGGAGCTTGGAATGTGACATGGAGTCCATTATCCGTAGTGAACTCATGGATGCTGATGGGTTGGATTTTAACTTTGATTCCCTCATCTCCACACAGAATGTTGTTGGTTTG	TTCGATATCCGCATGCTAGC	ACTAGTGCGGCCGCAAGAG	TTCGATATCCGCATGCTAGCCCCAGCGACTTGGACCTGGACATGTTCAATGGGAGCTTGGAATGTGACATGGAGTCCATTATCCGTAGTGAACTCATGGATGCTGATGGGTTGGATTTTAACTTTGATTCCCTCATCTCCACACAGAATGTTGTTGGTTTGACTAGTGCGGCCGCAAGAG
circRNA:FOXO3	circRNA:FOXO3_61	CATGTTCAATGGGAGCTTGGAATGTGACATGGAGTCCATTATCCGTAGTGAACTCATGGATGCTGATGGGTTGGATTTTAACTTTGATTCCCTCATCTCCACACAGAATGTTGTTGGTTTGAACGTGGGGAACTTCACTGG	TTCGATATCCGCATGCTAGC	ACTAGTGCGGCCGCAAGAG	TTCGATATCCGCATGCTAGCCATGTTCAATGGGAGCTTGGAATGTGACATGGAGTCCATTATCCGTAGTGAACTCATGGATGCTGATGGGTTGGATTTTAACTTTGATTCCCTCATCTCCACACAGAATGTTGTTGGTTTGAACGTGGGGAACTTCACTGGACTAGTGCGGCCGCAAGAG
circRNA:FOXO3	circRNA:FOXO3_62	AATGTGACATGGAGTCCATTATCCGTAGTGAACTCATGGATGCTGATGGGTTGGATTTTAACTTTGATTCCCTCATCTCCACACAGAATGTTGTTGGTTTGAACGTGGGGAACTTCACTGGTGCTAAGCAGGCCTCATCTC	TTCGATATCCGCATGCTAGC	ACTAGTGCGGCCGCAAGAG	TTCGATATCCGCATGCTAGCAATGTGACATGGAGTCCATTATCCGTAGTGAACTCATGGATGCTGATGGGTTGGATTTTAACTTTGATTCCCTCATCTCCACACAGAATGTTGTTGGTTTGAACGTGGGGAACTTCACTGGTGCTAAGCAGGCCTCATCTCACTAGTGCGGCCGCAAGAG
circRNA:FOXO3	circRNA:FOXO3_63	ATCCGTAGTGAACTCATGGATGCTGATGGGTTGGATTTTAACTTTGATTCCCTCATCTCCACACAGAATGTTGTTGGTTTGAACGTGGGGAACTTCACTGGTGCTAAGCAGGCCTCATCTCAGAGCTGGGTGCCAGGCTGA	TTCGATATCCGCATGCTAGC	ACTAGTGCGGCCGCAAGAG	TTCGATATCCGCATGCTAGCATCCGTAGTGAACTCATGGATGCTGATGGGTTGGATTTTAACTTTGATTCCCTCATCTCCACACAGAATGTTGTTGGTTTGAACGTGGGGAACTTCACTGGTGCTAAGCAGGCCTCATCTCAGAGCTGGGTGCCAGGCTGAACTAGTGCGGCCGCAAGAG
circRNA:FOXO3	circRNA:FOXO3_64	TGCTGATGGGTTGGATTTTAACTTTGATTCCCTCATCTCCACACAGAATGTTGTTGGTTTGAACGTGGGGAACTTCACTGGTGCTAAGCAGGCCTCATCTCAGAGCTGGGTGCCAGGCTGAAGGATCACTGAGGAAGGGGA	TTCGATATCCGCATGCTAGC	ACTAGTGCGGCCGCAAGAG	TTCGATATCCGCATGCTAGCTGCTGATGGGTTGGATTTTAACTTTGATTCCCTCATCTCCACACAGAATGTTGTTGGTTTGAACGTGGGGAACTTCACTGGTGCTAAGCAGGCCTCATCTCAGAGCTGGGTGCCAGGCTGAAGGATCACTGAGGAAGGGGAACTAGTGCGGCCGCAAGAG
circRNA:FOXO3	circRNA:FOXO3_65	ACTTTGATTCCCTCATCTCCACACAGAATGTTGTTGGTTTGAACGTGGGGAACTTCACTGGTGCTAAGCAGGCCTCATCTCAGAGCTGGGTGCCAGGCTGAAGGATCACTGAGGAAGGGGAAGTGGGCAAAGCAGAACTCC	TTCGATATCCGCATGCTAGC	ACTAGTGCGGCCGCAAGAG	TTCGATATCCGCATGCTAGCACTTTGATTCCCTCATCTCCACACAGAATGTTGTTGGTTTGAACGTGGGGAACTTCACTGGTGCTAAGCAGGCCTCATCTCAGAGCTGGGTGCCAGGCTGAAGGATCACTGAGGAAGGGGAAGTGGGCAAAGCAGAACTCCACTAGTGCGGCCGCAAGAG
circRNA:FOXO3	circRNA:FOXO3_66	ACACAGAATGTTGTTGGTTTGAACGTGGGGAACTTCACTGGTGCTAAGCAGGCCTCATCTCAGAGCTGGGTGCCAGGCTGAAGGATCACTGAGGAAGGGGAAGTGGGCAAAGCAGAACTCCATCCGGCACAACCTGTCACT	TTCGATATCCGCATGCTAGC	ACTAGTGCGGCCGCAAGAG	TTCGATATCCGCATGCTAGCACACAGAATGTTGTTGGTTTGAACGTGGGGAACTTCACTGGTGCTAAGCAGGCCTCATCTCAGAGCTGGGTGCCAGGCTGAAGGATCACTGAGGAAGGGGAAGTGGGCAAAGCAGAACTCCATCCGGCACAACCTGTCACTACTAGTGCGGCCGCAAGAG
circRNA:FOXO3	circRNA:FOXO3_67	GAACGTGGGGAACTTCACTGGTGCTAAGCAGGCCTCATCTCAGAGCTGGGTGCCAGGCTGAAGGATCACTGAGGAAGGGGAAGTGGGCAAAGCAGAACTCCATCCGGCACAACCTGTCACTGCATAGTCGATTCATGCGGG	TTCGATATCCGCATGCTAGC	ACTAGTGCGGCCGCAAGAG	TTCGATATCCGCATGCTAGCGAACGTGGGGAACTTCACTGGTGCTAAGCAGGCCTCATCTCAGAGCTGGGTGCCAGGCTGAAGGATCACTGAGGAAGGGGAAGTGGGCAAAGCAGAACTCCATCCGGCACAACCTGTCACTGCATAGTCGATTCATGCGGGACTAGTGCGGCCGCAAGAG
circRNA:FOXO3	circRNA:FOXO3_68	GTGCTAAGCAGGCCTCATCTCAGAGCTGGGTGCCAGGCTGAAGGATCACTGAGGAAGGGGAAGTGGGCAAAGCAGAACTCCATCCGGCACAACCTGTCACTGCATAGTCGATTCATGCGGGTCCAGAATGAGGGAACTGGC	TTCGATATCCGCATGCTAGC	ACTAGTGCGGCCGCAAGAG	TTCGATATCCGCATGCTAGCGTGCTAAGCAGGCCTCATCTCAGAGCTGGGTGCCAGGCTGAAGGATCACTGAGGAAGGGGAAGTGGGCAAAGCAGAACTCCATCCGGCACAACCTGTCACTGCATAGTCGATTCATGCGGGTCCAGAATGAGGGAACTGGCACTAGTGCGGCCGCAAGAG
circRNA:FOXO3	circRNA:FOXO3_69	CAGAGCTGGGTGCCAGGCTGAAGGATCACTGAGGAAGGGGAAGTGGGCAAAGCAGAACTCCATCCGGCACAACCTGTCACTGCATAGTCGATTCATGCGGGTCCAGAATGAGGGAACTGGCAAGAGCTCTTGGTGGATCAT	TTCGATATCCGCATGCTAGC	ACTAGTGCGGCCGCAAGAG	TTCGATATCCGCATGCTAGCCAGAGCTGGGTGCCAGGCTGAAGGATCACTGAGGAAGGGGAAGTGGGCAAAGCAGAACTCCATCCGGCACAACCTGTCACTGCATAGTCGATTCATGCGGGTCCAGAATGAGGGAACTGGCAAGAGCTCTTGGTGGATCATACTAGTGCGGCCGCAAGAG
circRNA:FOXO3	circRNA:FOXO3_70	AAGGATCACTGAGGAAGGGGAAGTGGGCAAAGCAGAACTCCATCCGGCACAACCTGTCACTGCATAGTCGATTCATGCGGGTCCAGAATGAGGGAACTGGCAAGAGCTCTTGGTGGATCATCAACCCTGATGGGGGGAAGA	TTCGATATCCGCATGCTAGC	ACTAGTGCGGCCGCAAGAG	TTCGATATCCGCATGCTAGCAAGGATCACTGAGGAAGGGGAAGTGGGCAAAGCAGAACTCCATCCGGCACAACCTGTCACTGCATAGTCGATTCATGCGGGTCCAGAATGAGGGAACTGGCAAGAGCTCTTGGTGGATCATCAACCCTGATGGGGGGAAGAACTAGTGCGGCCGCAAGAG
circRNA:FOXO3	circRNA:FOXO3_71	AAGTGGGCAAAGCAGAACTCCATCCGGCACAACCTGTCACTGCATAGTCGATTCATGCGGGTCCAGAATGAGGGAACTGGCAAGAGCTCTTGGTGGATCATCAACCCTGATGGGGGGAAGAGCGGAAAAGCCCCCCGGCGG	TTCGATATCCGCATGCTAGC	ACTAGTGCGGCCGCAAGAG	TTCGATATCCGCATGCTAGCAAGTGGGCAAAGCAGAACTCCATCCGGCACAACCTGTCACTGCATAGTCGATTCATGCGGGTCCAGAATGAGGGAACTGGCAAGAGCTCTTGGTGGATCATCAACCCTGATGGGGGGAAGAGCGGAAAAGCCCCCCGGCGGACTAGTGCGGCCGCAAGAG
circRNA:MAN1A2	circRNA:MAN1A2_0	GGAAGAGGAAGAACGTCTGAGAAATAAAATTCGAGCTGATCATGAGAAGGCCTTGGAAGAAGCAAAAGAAAAATTAAGAAAGTCAAGAGAGGAAATTCGAGCAGAAATTCAGACAGAGAAAAATAAGGTAGTCCAAGAAAT	TTCGATATCCGCATGCTAGC	ACTAGTGCGGCCGCAAGAG	TTCGATATCCGCATGCTAGCGGAAGAGGAAGAACGTCTGAGAAATAAAATTCGAGCTGATCATGAGAAGGCCTTGGAAGAAGCAAAAGAAAAATTAAGAAAGTCAAGAGAGGAAATTCGAGCAGAAATTCAGACAGAGAAAAATAAGGTAGTCCAAGAAATACTAGTGCGGCCGCAAGAG
circRNA:MAN1A2	circRNA:MAN1A2_1	GAAATAAAATTCGAGCTGATCATGAGAAGGCCTTGGAAGAAGCAAAAGAAAAATTAAGAAAGTCAAGAGAGGAAATTCGAGCAGAAATTCAGACAGAGAAAAATAAGGTAGTCCAAGAAATGAAGATAAAAGAGAACAAGC	TTCGATATCCGCATGCTAGC	ACTAGTGCGGCCGCAAGAG	TTCGATATCCGCATGCTAGCGAAATAAAATTCGAGCTGATCATGAGAAGGCCTTGGAAGAAGCAAAAGAAAAATTAAGAAAGTCAAGAGAGGAAATTCGAGCAGAAATTCAGACAGAGAAAAATAAGGTAGTCCAAGAAATGAAGATAAAAGAGAACAAGCACTAGTGCGGCCGCAAGAG
circRNA:MAN1A2	circRNA:MAN1A2_2	CATGAGAAGGCCTTGGAAGAAGCAAAAGAAAAATTAAGAAAGTCAAGAGAGGAAATTCGAGCAGAAATTCAGACAGAGAAAAATAAGGTAGTCCAAGAAATGAAGATAAAAGAGAACAAGCCACTGCCACCAGTCCCTATT	TTCGATATCCGCATGCTAGC	ACTAGTGCGGCCGCAAGAG	TTCGATATCCGCATGCTAGCCATGAGAAGGCCTTGGAAGAAGCAAAAGAAAAATTAAGAAAGTCAAGAGAGGAAATTCGAGCAGAAATTCAGACAGAGAAAAATAAGGTAGTCCAAGAAATGAAGATAAAAGAGAACAAGCCACTGCCACCAGTCCCTATTACTAGTGCGGCCGCAAGAG
circRNA:MAN1A2	circRNA:MAN1A2_3	AGCAAAAGAAAAATTAAGAAAGTCAAGAGAGGAAATTCGAGCAGAAATTCAGACAGAGAAAAATAAGGTAGTCCAAGAAATGAAGATAAAAGAGAACAAGCCACTGCCACCAGTCCCTATTCCCAACCTTGTAGGAATACG	TTCGATATCCGCATGCTAGC	ACTAGTGCGGCCGCAAGAG	TTCGATATCCGCATGCTAGCAGCAAAAGAAAAATTAAGAAAGTCAAGAGAGGAAATTCGAGCAGAAATTCAGACAGAGAAAAATAAGGTAGTCCAAGAAATGAAGATAAAAGAGAACAAGCCACTGCCACCAGTCCCTATTCCCAACCTTGTAGGAATACGACTAGTGCGGCCGCAAGAG
circRNA:MAN1A2	circRNA:MAN1A2_4	AGTCAAGAGAGGAAATTCGAGCAGAAATTCAGACAGAGAAAAATAAGGTAGTCCAAGAAATGAAGATAAAAGAGAACAAGCCACTGCCACCAGTCCCTATTCCCAACCTTGTAGGAATACGTGGTGGAGACCCAGAAGATA	TTCGATATCCGCATGCTAGC	ACTAGTGCGGCCGCAAGAG	TTCGATATCCGCATGCTAGCAGTCAAGAGAGGAAATTCGAGCAGAAATTCAGACAGAGAAAAATAAGGTAGTCCAAGAAATGAAGATAAAAGAGAACAAGCCACTGCCACCAGTCCCTATTCCCAACCTTGTAGGAATACGTGGTGGAGACCCAGAAGATAACTAGTGCGGCCGCAAGAG
circRNA:MAN1A2	circRNA:MAN1A2_5	GCAGAAATTCAGACAGAGAAAAATAAGGTAGTCCAAGAAATGAAGATAAAAGAGAACAAGCCACTGCCACCAGTCCCTATTCCCAACCTTGTAGGAATACGTGGTGGAGACCCAGAAGATAATGACATAAGAGAGAAAAGG	TTCGATATCCGCATGCTAGC	ACTAGTGCGGCCGCAAGAG	TTCGATATCCGCATGCTAGCGCAGAAATTCAGACAGAGAAAAATAAGGTAGTCCAAGAAATGAAGATAAAAGAGAACAAGCCACTGCCACCAGTCCCTATTCCCAACCTTGTAGGAATACGTGGTGGAGACCCAGAAGATAATGACATAAGAGAGAAAAGGACTAGTGCGGCCGCAAGAG
circRNA:MAN1A2	circRNA:MAN1A2_6	AAATAAGGTAGTCCAAGAAATGAAGATAAAAGAGAACAAGCCACTGCCACCAGTCCCTATTCCCAACCTTGTAGGAATACGTGGTGGAGACCCAGAAGATAATGACATAAGAGAGAAAAGGGAAAAAATTAAAGAGATGAT	TTCGATATCCGCATGCTAGC	ACTAGTGCGGCCGCAAGAG	TTCGATATCCGCATGCTAGCAAATAAGGTAGTCCAAGAAATGAAGATAAAAGAGAACAAGCCACTGCCACCAGTCCCTATTCCCAACCTTGTAGGAATACGTGGTGGAGACCCAGAAGATAATGACATAAGAGAGAAAAGGGAAAAAATTAAAGAGATGATACTAGTGCGGCCGCAAGAG
circRNA:MAN1A2	circRNA:MAN1A2_7	TGAAGATAAAAGAGAACAAGCCACTGCCACCAGTCCCTATTCCCAACCTTGTAGGAATACGTGGTGGAGACCCAGAAGATAATGACATAAGAGAGAAAAGGGAAAAAATTAAAGAGATGATGAAACATGCTTGGGATAACT	TTCGATATCCGCATGCTAGC	ACTAGTGCGGCCGCAAGAG	TTCGATATCCGCATGCTAGCTGAAGATAAAAGAGAACAAGCCACTGCCACCAGTCCCTATTCCCAACCTTGTAGGAATACGTGGTGGAGACCCAGAAGATAATGACATAAGAGAGAAAAGGGAAAAAATTAAAGAGATGATGAAACATGCTTGGGATAACTACTAGTGCGGCCGCAAGAG
circRNA:MAN1A2	circRNA:MAN1A2_8	CCACTGCCACCAGTCCCTATTCCCAACCTTGTAGGAATACGTGGTGGAGACCCAGAAGATAATGACATAAGAGAGAAAAGGGAAAAAATTAAAGAGATGATGAAACATGCTTGGGATAACTATAGGACATATGGGTGGGGA	TTCGATATCCGCATGCTAGC	ACTAGTGCGGCCGCAAGAG	TTCGATATCCGCATGCTAGCCCACTGCCACCAGTCCCTATTCCCAACCTTGTAGGAATACGTGGTGGAGACCCAGAAGATAATGACATAAGAGAGAAAAGGGAAAAAATTAAAGAGATGATGAAACATGCTTGGGATAACTATAGGACATATGGGTGGGGAACTAGTGCGGCCGCAAGAG
circRNA:MAN1A2	circRNA:MAN1A2_9	TCCCAACCTTGTAGGAATACGTGGTGGAGACCCAGAAGATAATGACATAAGAGAGAAAAGGGAAAAAATTAAAGAGATGATGAAACATGCTTGGGATAACTATAGGACATATGGGTGGGGACATAATGAACTCAGACCTAT	TTCGATATCCGCATGCTAGC	ACTAGTGCGGCCGCAAGAG	TTCGATATCCGCATGCTAGCTCCCAACCTTGTAGGAATACGTGGTGGAGACCCAGAAGATAATGACATAAGAGAGAAAAGGGAAAAAATTAAAGAGATGATGAAACATGCTTGGGATAACTATAGGACATATGGGTGGGGACATAATGAACTCAGACCTATACTAGTGCGGCCGCAAGAG
circRNA:MAN1A2	circRNA:MAN1A2_10	GTGGTGGAGACCCAGAAGATAATGACATAAGAGAGAAAAGGGAAAAAATTAAAGAGATGATGAAACATGCTTGGGATAACTATAGGACATATGGGTGGGGACATAATGAACTCAGACCTATTGCAAGGAAAGGACACTCCC	TTCGATATCCGCATGCTAGC	ACTAGTGCGGCCGCAAGAG	TTCGATATCCGCATGCTAGCGTGGTGGAGACCCAGAAGATAATGACATAAGAGAGAAAAGGGAAAAAATTAAAGAGATGATGAAACATGCTTGGGATAACTATAGGACATATGGGTGGGGACATAATGAACTCAGACCTATTGCAAGGAAAGGACACTCCCACTAGTGCGGCCGCAAGAG
circRNA:MAN1A2	circRNA:MAN1A2_11	AATGACATAAGAGAGAAAAGGGAAAAAATTAAAGAGATGATGAAACATGCTTGGGATAACTATAGGACATATGGGTGGGGACATAATGAACTCAGACCTATTGCAAGGAAAGGACACTCCCCTAACATATTTGGAAGTTCA	TTCGATATCCGCATGCTAGC	ACTAGTGCGGCCGCAAGAG	TTCGATATCCGCATGCTAGCAATGACATAAGAGAGAAAAGGGAAAAAATTAAAGAGATGATGAAACATGCTTGGGATAACTATAGGACATATGGGTGGGGACATAATGAACTCAGACCTATTGCAAGGAAAGGACACTCCCCTAACATATTTGGAAGTTCAACTAGTGCGGCCGCAAGAG
circRNA:MAN1A2	circRNA:MAN1A2_12	GGAAAAAATTAAAGAGATGATGAAACATGCTTGGGATAACTATAGGACATATGGGTGGGGACATAATGAACTCAGACCTATTGCAAGGAAAGGACACTCCCCTAACATATTTGGAAGTTCACAAATGGGTGCTACCATAGT	TTCGATATCCGCATGCTAGC	ACTAGTGCGGCCGCAAGAG	TTCGATATCCGCATGCTAGCGGAAAAAATTAAAGAGATGATGAAACATGCTTGGGATAACTATAGGACATATGGGTGGGGACATAATGAACTCAGACCTATTGCAAGGAAAGGACACTCCCCTAACATATTTGGAAGTTCACAAATGGGTGCTACCATAGTACTAGTGCGGCCGCAAGAG
circRNA:MAN1A2	circRNA:MAN1A2_13	TGAAACATGCTTGGGATAACTATAGGACATATGGGTGGGGACATAATGAACTCAGACCTATTGCAAGGAAAGGACACTCCCCTAACATATTTGGAAGTTCACAAATGGGTGCTACCATAGTAGATGCTTTGGATACCCTTT	TTCGATATCCGCATGCTAGC	ACTAGTGCGGCCGCAAGAG	TTCGATATCCGCATGCTAGCTGAAACATGCTTGGGATAACTATAGGACATATGGGTGGGGACATAATGAACTCAGACCTATTGCAAGGAAAGGACACTCCCCTAACATATTTGGAAGTTCACAAATGGGTGCTACCATAGTAGATGCTTTGGATACCCTTTACTAGTGCGGCCGCAAGAG
circRNA:MAN1A2	circRNA:MAN1A2_14	TATAGGACATATGGGTGGGGACATAATGAACTCAGACCTATTGCAAGGAAAGGACACTCCCCTAACATATTTGGAAGTTCACAAATGGGTGCTACCATAGTAGATGCTTTGGATACCCTTTATATCATGGGACTTCATGAT	TTCGATATCCGCATGCTAGC	ACTAGTGCGGCCGCAAGAG	TTCGATATCCGCATGCTAGCTATAGGACATATGGGTGGGGACATAATGAACTCAGACCTATTGCAAGGAAAGGACACTCCCCTAACATATTTGGAAGTTCACAAATGGGTGCTACCATAGTAGATGCTTTGGATACCCTTTATATCATGGGACTTCATGATACTAGTGCGGCCGCAAGAG
circRNA:MAN1A2	circRNA:MAN1A2_15	ACATAATGAACTCAGACCTATTGCAAGGAAAGGACACTCCCCTAACATATTTGGAAGTTCACAAATGGGTGCTACCATAGTAGATGCTTTGGATACCCTTTATATCATGGGACTTCATGATGAATTCCTAGATGGGCAAAG	TTCGATATCCGCATGCTAGC	ACTAGTGCGGCCGCAAGAG	TTCGATATCCGCATGCTAGCACATAATGAACTCAGACCTATTGCAAGGAAAGGACACTCCCCTAACATATTTGGAAGTTCACAAATGGGTGCTACCATAGTAGATGCTTTGGATACCCTTTATATCATGGGACTTCATGATGAATTCCTAGATGGGCAAAGACTAGTGCGGCCGCAAGAG
circRNA:MAN1A2	circRNA:MAN1A2_16	TTGCAAGGAAAGGACACTCCCCTAACATATTTGGAAGTTCACAAATGGGTGCTACCATAGTAGATGCTTTGGATACCCTTTATATCATGGGACTTCATGATGAATTCCTAGATGGGCAAAGATGGATTGAAGACAACCTTG	TTCGATATCCGCATGCTAGC	ACTAGTGCGGCCGCAAGAG	TTCGATATCCGCATGCTAGCTTGCAAGGAAAGGACACTCCCCTAACATATTTGGAAGTTCACAAATGGGTGCTACCATAGTAGATGCTTTGGATACCCTTTATATCATGGGACTTCATGATGAATTCCTAGATGGGCAAAGATGGATTGAAGACAACCTTGACTAGTGCGGCCGCAAGAG
circRNA:MAN1A2	circRNA:MAN1A2_17	CCTAACATATTTGGAAGTTCACAAATGGGTGCTACCATAGTAGATGCTTTGGATACCCTTTATATCATGGGACTTCATGATGAATTCCTAGATGGGCAAAGATGGATTGAAGACAACCTTGATTTCAGTGTGAATTCAGAG	TTCGATATCCGCATGCTAGC	ACTAGTGCGGCCGCAAGAG	TTCGATATCCGCATGCTAGCCCTAACATATTTGGAAGTTCACAAATGGGTGCTACCATAGTAGATGCTTTGGATACCCTTTATATCATGGGACTTCATGATGAATTCCTAGATGGGCAAAGATGGATTGAAGACAACCTTGATTTCAGTGTGAATTCAGAGACTAGTGCGGCCGCAAGAG
circRNA:MAN1A2	circRNA:MAN1A2_18	ACAAATGGGTGCTACCATAGTAGATGCTTTGGATACCCTTTATATCATGGGACTTCATGATGAATTCCTAGATGGGCAAAGATGGATTGAAGACAACCTTGATTTCAGTGTGAATTCAGAGGTGTCTGTGTTTGAAGTCAA	TTCGATATCCGCATGCTAGC	ACTAGTGCGGCCGCAAGAG	TTCGATATCCGCATGCTAGCACAAATGGGTGCTACCATAGTAGATGCTTTGGATACCCTTTATATCATGGGACTTCATGATGAATTCCTAGATGGGCAAAGATGGATTGAAGACAACCTTGATTTCAGTGTGAATTCAGAGGTGTCTGTGTTTGAAGTCAAACTAGTGCGGCCGCAAGAG
circRNA:MAN1A2	circRNA:MAN1A2_19	TAGATGCTTTGGATACCCTTTATATCATGGGACTTCATGATGAATTCCTAGATGGGCAAAGATGGATTGAAGACAACCTTGATTTCAGTGTGAATTCAGAGGTGTCTGTGTTTGAAGTCAACATTCGATTTATTGGAGGCC	TTCGATATCCGCATGCTAGC	ACTAGTGCGGCCGCAAGAG	TTCGATATCCGCATGCTAGCTAGATGCTTTGGATACCCTTTATATCATGGGACTTCATGATGAATTCCTAGATGGGCAAAGATGGATTGAAGACAACCTTGATTTCAGTGTGAATTCAGAGGTGTCTGTGTTTGAAGTCAACATTCGATTTATTGGAGGCCACTAGTGCGGCCGCAAGAG
circRNA:MAN1A2	circRNA:MAN1A2_20	TATATCATGGGACTTCATGATGAATTCCTAGATGGGCAAAGATGGATTGAAGACAACCTTGATTTCAGTGTGAATTCAGAGGTGTCTGTGTTTGAAGTCAACATTCGATTTATTGGAGGCCTACTTGCAGCATATTACCTA	TTCGATATCCGCATGCTAGC	ACTAGTGCGGCCGCAAGAG	TTCGATATCCGCATGCTAGCTATATCATGGGACTTCATGATGAATTCCTAGATGGGCAAAGATGGATTGAAGACAACCTTGATTTCAGTGTGAATTCAGAGGTGTCTGTGTTTGAAGTCAACATTCGATTTATTGGAGGCCTACTTGCAGCATATTACCTAACTAGTGCGGCCGCAAGAG
circRNA:MAN1A2	circRNA:MAN1A2_21	TGAATTCCTAGATGGGCAAAGATGGATTGAAGACAACCTTGATTTCAGTGTGAATTCAGAGGTGTCTGTGTTTGAAGTCAACATTCGATTTATTGGAGGCCTACTTGCAGCATATTACCTATCAGGAGAGGAGGGAAGAGG	TTCGATATCCGCATGCTAGC	ACTAGTGCGGCCGCAAGAG	TTCGATATCCGCATGCTAGCTGAATTCCTAGATGGGCAAAGATGGATTGAAGACAACCTTGATTTCAGTGTGAATTCAGAGGTGTCTGTGTTTGAAGTCAACATTCGATTTATTGGAGGCCTACTTGCAGCATATTACCTATCAGGAGAGGAGGGAAGAGGACTAGTGCGGCCGCAAGAG
circRNA:MAN1A2	circRNA:MAN1A2_22	GATGGATTGAAGACAACCTTGATTTCAGTGTGAATTCAGAGGTGTCTGTGTTTGAAGTCAACATTCGATTTATTGGAGGCCTACTTGCAGCATATTACCTATCAGGAGAGGAGGGAAGAGGAAGAACGTCTGAGAAATAAA	TTCGATATCCGCATGCTAGC	ACTAGTGCGGCCGCAAGAG	TTCGATATCCGCATGCTAGCGATGGATTGAAGACAACCTTGATTTCAGTGTGAATTCAGAGGTGTCTGTGTTTGAAGTCAACATTCGATTTATTGGAGGCCTACTTGCAGCATATTACCTATCAGGAGAGGAGGGAAGAGGAAGAACGTCTGAGAAATAAAACTAGTGCGGCCGCAAGAG
circRNA:MAN1A2	circRNA:MAN1A2_23	GATTTCAGTGTGAATTCAGAGGTGTCTGTGTTTGAAGTCAACATTCGATTTATTGGAGGCCTACTTGCAGCATATTACCTATCAGGAGAGGAGGGAAGAGGAAGAACGTCTGAGAAATAAAATTCGAGCTGATCATGAGAA	TTCGATATCCGCATGCTAGC	ACTAGTGCGGCCGCAAGAG	TTCGATATCCGCATGCTAGCGATTTCAGTGTGAATTCAGAGGTGTCTGTGTTTGAAGTCAACATTCGATTTATTGGAGGCCTACTTGCAGCATATTACCTATCAGGAGAGGAGGGAAGAGGAAGAACGTCTGAGAAATAAAATTCGAGCTGATCATGAGAAACTAGTGCGGCCGCAAGAG
circRNA:MAN1A2	circRNA:MAN1A2_24	GGTGTCTGTGTTTGAAGTCAACATTCGATTTATTGGAGGCCTACTTGCAGCATATTACCTATCAGGAGAGGAGGGAAGAGGAAGAACGTCTGAGAAATAAAATTCGAGCTGATCATGAGAAGGCCTTGGAAGAAGCAAAAG	TTCGATATCCGCATGCTAGC	ACTAGTGCGGCCGCAAGAG	TTCGATATCCGCATGCTAGCGGTGTCTGTGTTTGAAGTCAACATTCGATTTATTGGAGGCCTACTTGCAGCATATTACCTATCAGGAGAGGAGGGAAGAGGAAGAACGTCTGAGAAATAAAATTCGAGCTGATCATGAGAAGGCCTTGGAAGAAGCAAAAGACTAGTGCGGCCGCAAGAG
circRNA:MAN1A2	circRNA:MAN1A2_25	ACATTCGATTTATTGGAGGCCTACTTGCAGCATATTACCTATCAGGAGAGGAGGGAAGAGGAAGAACGTCTGAGAAATAAAATTCGAGCTGATCATGAGAAGGCCTTGGAAGAAGCAAAAGAAAAATTAAGAAAGTCAAGA	TTCGATATCCGCATGCTAGC	ACTAGTGCGGCCGCAAGAG	TTCGATATCCGCATGCTAGCACATTCGATTTATTGGAGGCCTACTTGCAGCATATTACCTATCAGGAGAGGAGGGAAGAGGAAGAACGTCTGAGAAATAAAATTCGAGCTGATCATGAGAAGGCCTTGGAAGAAGCAAAAGAAAAATTAAGAAAGTCAAGAACTAGTGCGGCCGCAAGAG
circRNA:MAN1A2	circRNA:MAN1A2_26	CTACTTGCAGCATATTACCTATCAGGAGAGGAGGGAAGAGGAAGAACGTCTGAGAAATAAAATTCGAGCTGATCATGAGAAGGCCTTGGAAGAAGCAAAAGAAAAATTAAGAAAGTCAAGAGAGGAAATTCGAGCAGAAAT	TTCGATATCCGCATGCTAGC	ACTAGTGCGGCCGCAAGAG	TTCGATATCCGCATGCTAGCCTACTTGCAGCATATTACCTATCAGGAGAGGAGGGAAGAGGAAGAACGTCTGAGAAATAAAATTCGAGCTGATCATGAGAAGGCCTTGGAAGAAGCAAAAGAAAAATTAAGAAAGTCAAGAGAGGAAATTCGAGCAGAAATACTAGTGCGGCCGCAAGAG
circRNA:MAN1A2	circRNA:MAN1A2_27	ATCAGGAGAGGAGGGAAGAGGAAGAACGTCTGAGAAATAAAATTCGAGCTGATCATGAGAAGGCCTTGGAAGAAGCAAAAGAAAAATTAAGAAAGTCAAGAGAGGAAATTCGAGCAGAAATTCAGACAGAGAAAAATAAGG	TTCGATATCCGCATGCTAGC	ACTAGTGCGGCCGCAAGAG	TTCGATATCCGCATGCTAGCATCAGGAGAGGAGGGAAGAGGAAGAACGTCTGAGAAATAAAATTCGAGCTGATCATGAGAAGGCCTTGGAAGAAGCAAAAGAAAAATTAAGAAAGTCAAGAGAGGAAATTCGAGCAGAAATTCAGACAGAGAAAAATAAGGACTAGTGCGGCCGCAAGAG
circRNA:PINT	circRNA:PINT_0	GAACATTTTAGTGGACAAACCAAATGACCAATCTTCAAGATGGTCTTCAGAGAGCAACTATCCTCCCCAGTACTTGATTCTAAAGCTCGAAAGGCCTGCTATAGTTCAGAATATCACATTTGGAAAATATGAGAAAACTCA	TTCGATATCCGCATGCTAGC	ACTAGTGCGGCCGCAAGAG	TTCGATATCCGCATGCTAGCGAACATTTTAGTGGACAAACCAAATGACCAATCTTCAAGATGGTCTTCAGAGAGCAACTATCCTCCCCAGTACTTGATTCTAAAGCTCGAAAGGCCTGCTATAGTTCAGAATATCACATTTGGAAAATATGAGAAAACTCAACTAGTGCGGCCGCAAGAG
circRNA:PINT	circRNA:PINT_1	CAAATGACCAATCTTCAAGATGGTCTTCAGAGAGCAACTATCCTCCCCAGTACTTGATTCTAAAGCTCGAAAGGCCTGCTATAGTTCAGAATATCACATTTGGAAAATATGAGAAAACTCATGTTTGCAATTTGAAGAAAT	TTCGATATCCGCATGCTAGC	ACTAGTGCGGCCGCAAGAG	TTCGATATCCGCATGCTAGCCAAATGACCAATCTTCAAGATGGTCTTCAGAGAGCAACTATCCTCCCCAGTACTTGATTCTAAAGCTCGAAAGGCCTGCTATAGTTCAGAATATCACATTTGGAAAATATGAGAAAACTCATGTTTGCAATTTGAAGAAATACTAGTGCGGCCGCAAGAG
circRNA:PINT	circRNA:PINT_2	TGGTCTTCAGAGAGCAACTATCCTCCCCAGTACTTGATTCTAAAGCTCGAAAGGCCTGCTATAGTTCAGAATATCACATTTGGAAAATATGAGAAAACTCATGTTTGCAATTTGAAGAAATTTAAAGTCTTTGGTGGAATG	TTCGATATCCGCATGCTAGC	ACTAGTGCGGCCGCAAGAG	TTCGATATCCGCATGCTAGCTGGTCTTCAGAGAGCAACTATCCTCCCCAGTACTTGATTCTAAAGCTCGAAAGGCCTGCTATAGTTCAGAATATCACATTTGGAAAATATGAGAAAACTCATGTTTGCAATTTGAAGAAATTTAAAGTCTTTGGTGGAATGACTAGTGCGGCCGCAAGAG
circRNA:PINT	circRNA:PINT_3	TCCTCCCCAGTACTTGATTCTAAAGCTCGAAAGGCCTGCTATAGTTCAGAATATCACATTTGGAAAATATGAGAAAACTCATGTTTGCAATTTGAAGAAATTTAAAGTCTTTGGTGGAATGAATGAAGAAAATATGACAGA	TTCGATATCCGCATGCTAGC	ACTAGTGCGGCCGCAAGAG	TTCGATATCCGCATGCTAGCTCCTCCCCAGTACTTGATTCTAAAGCTCGAAAGGCCTGCTATAGTTCAGAATATCACATTTGGAAAATATGAGAAAACTCATGTTTGCAATTTGAAGAAATTTAAAGTCTTTGGTGGAATGAATGAAGAAAATATGACAGAACTAGTGCGGCCGCAAGAG
circRNA:PINT	circRNA:PINT_4	TAAAGCTCGAAAGGCCTGCTATAGTTCAGAATATCACATTTGGAAAATATGAGAAAACTCATGTTTGCAATTTGAAGAAATTTAAAGTCTTTGGTGGAATGAATGAAGAAAATATGACAGAGCTGTTGTCCAGTGGCTTAA	TTCGATATCCGCATGCTAGC	ACTAGTGCGGCCGCAAGAG	TTCGATATCCGCATGCTAGCTAAAGCTCGAAAGGCCTGCTATAGTTCAGAATATCACATTTGGAAAATATGAGAAAACTCATGTTTGCAATTTGAAGAAATTTAAAGTCTTTGGTGGAATGAATGAAGAAAATATGACAGAGCTGTTGTCCAGTGGCTTAAACTAGTGCGGCCGCAAGAG
circRNA:PINT	circRNA:PINT_5	ATAGTTCAGAATATCACATTTGGAAAATATGAGAAAACTCATGTTTGCAATTTGAAGAAATTTAAAGTCTTTGGTGGAATGAATGAAGAAAATATGACAGAGCTGTTGTCCAGTGGCTTAAAGAATGATTATAACAAAGAA	TTCGATATCCGCATGCTAGC	ACTAGTGCGGCCGCAAGAG	TTCGATATCCGCATGCTAGCATAGTTCAGAATATCACATTTGGAAAATATGAGAAAACTCATGTTTGCAATTTGAAGAAATTTAAAGTCTTTGGTGGAATGAATGAAGAAAATATGACAGAGCTGTTGTCCAGTGGCTTAAAGAATGATTATAACAAAGAAACTAGTGCGGCCGCAAGAG
circRNA:PINT	circRNA:PINT_6	TGGAAAATATGAGAAAACTCATGTTTGCAATTTGAAGAAATTTAAAGTCTTTGGTGGAATGAATGAAGAAAATATGACAGAGCTGTTGTCCAGTGGCTTAAAGAATGATTATAACAAAGAAACATTCACCTTGAAGCATAA	TTCGATATCCGCATGCTAGC	ACTAGTGCGGCCGCAAGAG	TTCGATATCCGCATGCTAGCTGGAAAATATGAGAAAACTCATGTTTGCAATTTGAAGAAATTTAAAGTCTTTGGTGGAATGAATGAAGAAAATATGACAGAGCTGTTGTCCAGTGGCTTAAAGAATGATTATAACAAAGAAACATTCACCTTGAAGCATAAACTAGTGCGGCCGCAAGAG
circRNA:PINT	circRNA:PINT_7	ATGTTTGCAATTTGAAGAAATTTAAAGTCTTTGGTGGAATGAATGAAGAAAATATGACAGAGCTGTTGTCCAGTGGCTTAAAGAATGATTATAACAAAGAAACATTCACCTTGAAGCATAAAATTGATGAACAGATGTTCC	TTCGATATCCGCATGCTAGC	ACTAGTGCGGCCGCAAGAG	TTCGATATCCGCATGCTAGCATGTTTGCAATTTGAAGAAATTTAAAGTCTTTGGTGGAATGAATGAAGAAAATATGACAGAGCTGTTGTCCAGTGGCTTAAAGAATGATTATAACAAAGAAACATTCACCTTGAAGCATAAAATTGATGAACAGATGTTCCACTAGTGCGGCCGCAAGAG
circRNA:PINT	circRNA:PINT_8	TTTAAAGTCTTTGGTGGAATGAATGAAGAAAATATGACAGAGCTGTTGTCCAGTGGCTTAAAGAATGATTATAACAAAGAAACATTCACCTTGAAGCATAAAATTGATGAACAGATGTTCCCTTGTCGATTCATTAAAATA	TTCGATATCCGCATGCTAGC	ACTAGTGCGGCCGCAAGAG	TTCGATATCCGCATGCTAGCTTTAAAGTCTTTGGTGGAATGAATGAAGAAAATATGACAGAGCTGTTGTCCAGTGGCTTAAAGAATGATTATAACAAAGAAACATTCACCTTGAAGCATAAAATTGATGAACAGATGTTCCCTTGTCGATTCATTAAAATAACTAGTGCGGCCGCAAGAG
circRNA:PINT	circRNA:PINT_9	GAATGAAGAAAATATGACAGAGCTGTTGTCCAGTGGCTTAAAGAATGATTATAACAAAGAAACATTCACCTTGAAGCATAAAATTGATGAACAGATGTTCCCTTGTCGATTCATTAAAATAGTTCCACTCTTGTCCTGGGG	TTCGATATCCGCATGCTAGC	ACTAGTGCGGCCGCAAGAG	TTCGATATCCGCATGCTAGCGAATGAAGAAAATATGACAGAGCTGTTGTCCAGTGGCTTAAAGAATGATTATAACAAAGAAACATTCACCTTGAAGCATAAAATTGATGAACAGATGTTCCCTTGTCGATTCATTAAAATAGTTCCACTCTTGTCCTGGGGACTAGTGCGGCCGCAAGAG
circRNA:PINT	circRNA:PINT_10	AGCTGTTGTCCAGTGGCTTAAAGAATGATTATAACAAAGAAACATTCACCTTGAAGCATAAAATTGATGAACAGATGTTCCCTTGTCGATTCATTAAAATAGTTCCACTCTTGTCCTGGGGACCCAGCTTTAACTTTAGCA	TTCGATATCCGCATGCTAGC	ACTAGTGCGGCCGCAAGAG	TTCGATATCCGCATGCTAGCAGCTGTTGTCCAGTGGCTTAAAGAATGATTATAACAAAGAAACATTCACCTTGAAGCATAAAATTGATGAACAGATGTTCCCTTGTCGATTCATTAAAATAGTTCCACTCTTGTCCTGGGGACCCAGCTTTAACTTTAGCAACTAGTGCGGCCGCAAGAG
circRNA:PINT	circRNA:PINT_11	AAGAATGATTATAACAAAGAAACATTCACCTTGAAGCATAAAATTGATGAACAGATGTTCCCTTGTCGATTCATTAAAATAGTTCCACTCTTGTCCTGGGGACCCAGCTTTAACTTTAGCATCTGGTATGTTGAACTTAGT	TTCGATATCCGCATGCTAGC	ACTAGTGCGGCCGCAAGAG	TTCGATATCCGCATGCTAGCAAGAATGATTATAACAAAGAAACATTCACCTTGAAGCATAAAATTGATGAACAGATGTTCCCTTGTCGATTCATTAAAATAGTTCCACTCTTGTCCTGGGGACCCAGCTTTAACTTTAGCATCTGGTATGTTGAACTTAGTACTAGTGCGGCCGCAAGAG
circRNA:PINT	circRNA:PINT_12	AACATTCACCTTGAAGCATAAAATTGATGAACAGATGTTCCCTTGTCGATTCATTAAAATAGTTCCACTCTTGTCCTGGGGACCCAGCTTTAACTTTAGCATCTGGTATGTTGAACTTAGTGGCATTGATGATCCTGATAT	TTCGATATCCGCATGCTAGC	ACTAGTGCGGCCGCAAGAG	TTCGATATCCGCATGCTAGCAACATTCACCTTGAAGCATAAAATTGATGAACAGATGTTCCCTTGTCGATTCATTAAAATAGTTCCACTCTTGTCCTGGGGACCCAGCTTTAACTTTAGCATCTGGTATGTTGAACTTAGTGGCATTGATGATCCTGATATACTAGTGCGGCCGCAAGAG
circRNA:PINT	circRNA:PINT_13	AAATTGATGAACAGATGTTCCCTTGTCGATTCATTAAAATAGTTCCACTCTTGTCCTGGGGACCCAGCTTTAACTTTAGCATCTGGTATGTTGAACTTAGTGGCATTGATGATCCTGATATAGTACAACCTTGTCTCAACT	TTCGATATCCGCATGCTAGC	ACTAGTGCGGCCGCAAGAG	TTCGATATCCGCATGCTAGCAAATTGATGAACAGATGTTCCCTTGTCGATTCATTAAAATAGTTCCACTCTTGTCCTGGGGACCCAGCTTTAACTTTAGCATCTGGTATGTTGAACTTAGTGGCATTGATGATCCTGATATAGTACAACCTTGTCTCAACTACTAGTGCGGCCGCAAGAG
circRNA:PINT	circRNA:PINT_14	CCTTGTCGATTCATTAAAATAGTTCCACTCTTGTCCTGGGGACCCAGCTTTAACTTTAGCATCTGGTATGTTGAACTTAGTGGCATTGATGATCCTGATATAGTACAACCTTGTCTCAACTGGTATAGCAAGTACCGTGAA	TTCGATATCCGCATGCTAGC	ACTAGTGCGGCCGCAAGAG	TTCGATATCCGCATGCTAGCCCTTGTCGATTCATTAAAATAGTTCCACTCTTGTCCTGGGGACCCAGCTTTAACTTTAGCATCTGGTATGTTGAACTTAGTGGCATTGATGATCCTGATATAGTACAACCTTGTCTCAACTGGTATAGCAAGTACCGTGAAACTAGTGCGGCCGCAAGAG
circRNA:PINT	circRNA:PINT_15	AGTTCCACTCTTGTCCTGGGGACCCAGCTTTAACTTTAGCATCTGGTATGTTGAACTTAGTGGCATTGATGATCCTGATATAGTACAACCTTGTCTCAACTGGTATAGCAAGTACCGTGAACAGGAAGCTATTCGCCTTTG	TTCGATATCCGCATGCTAGC	ACTAGTGCGGCCGCAAGAG	TTCGATATCCGCATGCTAGCAGTTCCACTCTTGTCCTGGGGACCCAGCTTTAACTTTAGCATCTGGTATGTTGAACTTAGTGGCATTGATGATCCTGATATAGTACAACCTTGTCTCAACTGGTATAGCAAGTACCGTGAACAGGAAGCTATTCGCCTTTGACTAGTGCGGCCGCAAGAG
circRNA:PINT	circRNA:PINT_16	GACCCAGCTTTAACTTTAGCATCTGGTATGTTGAACTTAGTGGCATTGATGATCCTGATATAGTACAACCTTGTCTCAACTGGTATAGCAAGTACCGTGAACAGGAAGCTATTCGCCTTTGCCTAAAACACTTCAGACAAC	TTCGATATCCGCATGCTAGC	ACTAGTGCGGCCGCAAGAG	TTCGATATCCGCATGCTAGCGACCCAGCTTTAACTTTAGCATCTGGTATGTTGAACTTAGTGGCATTGATGATCCTGATATAGTACAACCTTGTCTCAACTGGTATAGCAAGTACCGTGAACAGGAAGCTATTCGCCTTTGCCTAAAACACTTCAGACAACACTAGTGCGGCCGCAAGAG
circRNA:PINT	circRNA:PINT_17	ATCTGGTATGTTGAACTTAGTGGCATTGATGATCCTGATATAGTACAACCTTGTCTCAACTGGTATAGCAAGTACCGTGAACAGGAAGCTATTCGCCTTTGCCTAAAACACTTCAGACAACACAACTATACAGAAGCTTTT	TTCGATATCCGCATGCTAGC	ACTAGTGCGGCCGCAAGAG	TTCGATATCCGCATGCTAGCATCTGGTATGTTGAACTTAGTGGCATTGATGATCCTGATATAGTACAACCTTGTCTCAACTGGTATAGCAAGTACCGTGAACAGGAAGCTATTCGCCTTTGCCTAAAACACTTCAGACAACACAACTATACAGAAGCTTTTACTAGTGCGGCCGCAAGAG
circRNA:PINT	circRNA:PINT_18	TGGCATTGATGATCCTGATATAGTACAACCTTGTCTCAACTGGTATAGCAAGTACCGTGAACAGGAAGCTATTCGCCTTTGCCTAAAACACTTCAGACAACACAACTATACAGAAGCTTTTGAGTCACTGCAAAAGAAAAC	TTCGATATCCGCATGCTAGC	ACTAGTGCGGCCGCAAGAG	TTCGATATCCGCATGCTAGCTGGCATTGATGATCCTGATATAGTACAACCTTGTCTCAACTGGTATAGCAAGTACCGTGAACAGGAAGCTATTCGCCTTTGCCTAAAACACTTCAGACAACACAACTATACAGAAGCTTTTGAGTCACTGCAAAAGAAAACACTAGTGCGGCCGCAAGAG
circRNA:PINT	circRNA:PINT_19	TAGTACAACCTTGTCTCAACTGGTATAGCAAGTACCGTGAACAGGAAGCTATTCGCCTTTGCCTAAAACACTTCAGACAACACAACTATACAGAAGCTTTTGAGTCACTGCAAAAGAAAACCAAGATTGCACTGGAACATC	TTCGATATCCGCATGCTAGC	ACTAGTGCGGCCGCAAGAG	TTCGATATCCGCATGCTAGCTAGTACAACCTTGTCTCAACTGGTATAGCAAGTACCGTGAACAGGAAGCTATTCGCCTTTGCCTAAAACACTTCAGACAACACAACTATACAGAAGCTTTTGAGTCACTGCAAAAGAAAACCAAGATTGCACTGGAACATCACTAGTGCGGCCGCAAGAG
circRNA:PINT	circRNA:PINT_20	TGGTATAGCAAGTACCGTGAACAGGAAGCTATTCGCCTTTGCCTAAAACACTTCAGACAACACAACTATACAGAAGCTTTTGAGTCACTGCAAAAGAAAACCAAGATTGCACTGGAACATCCCATGTTAACAGATATTCAT	TTCGATATCCGCATGCTAGC	ACTAGTGCGGCCGCAAGAG	TTCGATATCCGCATGCTAGCTGGTATAGCAAGTACCGTGAACAGGAAGCTATTCGCCTTTGCCTAAAACACTTCAGACAACACAACTATACAGAAGCTTTTGAGTCACTGCAAAAGAAAACCAAGATTGCACTGGAACATCCCATGTTAACAGATATTCATACTAGTGCGGCCGCAAGAG
circRNA:PINT	circRNA:PINT_21	ACAGGAAGCTATTCGCCTTTGCCTAAAACACTTCAGACAACACAACTATACAGAAGCTTTTGAGTCACTGCAAAAGAAAACCAAGATTGCACTGGAACATCCCATGTTAACAGATATTCATGACAAGCTGGTGTTGAAGGG	TTCGATATCCGCATGCTAGC	ACTAGTGCGGCCGCAAGAG	TTCGATATCCGCATGCTAGCACAGGAAGCTATTCGCCTTTGCCTAAAACACTTCAGACAACACAACTATACAGAAGCTTTTGAGTCACTGCAAAAGAAAACCAAGATTGCACTGGAACATCCCATGTTAACAGATATTCATGACAAGCTGGTGTTGAAGGGACTAGTGCGGCCGCAAGAG
circRNA:PINT	circRNA:PINT_22	GCCTAAAACACTTCAGACAACACAACTATACAGAAGCTTTTGAGTCACTGCAAAAGAAAACCAAGATTGCACTGGAACATCCCATGTTAACAGATATTCATGACAAGCTGGTGTTGAAGGGTGATTTTGATGCTTGCGAAG	TTCGATATCCGCATGCTAGC	ACTAGTGCGGCCGCAAGAG	TTCGATATCCGCATGCTAGCGCCTAAAACACTTCAGACAACACAACTATACAGAAGCTTTTGAGTCACTGCAAAAGAAAACCAAGATTGCACTGGAACATCCCATGTTAACAGATATTCATGACAAGCTGGTGTTGAAGGGTGATTTTGATGCTTGCGAAGACTAGTGCGGCCGCAAGAG
circRNA:PINT	circRNA:PINT_23	CACAACTATACAGAAGCTTTTGAGTCACTGCAAAAGAAAACCAAGATTGCACTGGAACATCCCATGTTAACAGATATTCATGACAAGCTGGTGTTGAAGGGTGATTTTGATGCTTGCGAAGAGTTGATTGAAAAGGCTGTA	TTCGATATCCGCATGCTAGC	ACTAGTGCGGCCGCAAGAG	TTCGATATCCGCATGCTAGCCACAACTATACAGAAGCTTTTGAGTCACTGCAAAAGAAAACCAAGATTGCACTGGAACATCCCATGTTAACAGATATTCATGACAAGCTGGTGTTGAAGGGTGATTTTGATGCTTGCGAAGAGTTGATTGAAAAGGCTGTAACTAGTGCGGCCGCAAGAG
circRNA:PINT	circRNA:PINT_24	TGAGTCACTGCAAAAGAAAACCAAGATTGCACTGGAACATCCCATGTTAACAGATATTCATGACAAGCTGGTGTTGAAGGGTGATTTTGATGCTTGCGAAGAGTTGATTGAAAAGGCTGTAAATGGAACATTTTAGTGGAC	TTCGATATCCGCATGCTAGC	ACTAGTGCGGCCGCAAGAG	TTCGATATCCGCATGCTAGCTGAGTCACTGCAAAAGAAAACCAAGATTGCACTGGAACATCCCATGTTAACAGATATTCATGACAAGCTGGTGTTGAAGGGTGATTTTGATGCTTGCGAAGAGTTGATTGAAAAGGCTGTAAATGGAACATTTTAGTGGACACTAGTGCGGCCGCAAGAG
circRNA:PINT	circRNA:PINT_25	CCAAGATTGCACTGGAACATCCCATGTTAACAGATATTCATGACAAGCTGGTGTTGAAGGGTGATTTTGATGCTTGCGAAGAGTTGATTGAAAAGGCTGTAAATGGAACATTTTAGTGGACAAACCAAATGACCAATCTTC	TTCGATATCCGCATGCTAGC	ACTAGTGCGGCCGCAAGAG	TTCGATATCCGCATGCTAGCCCAAGATTGCACTGGAACATCCCATGTTAACAGATATTCATGACAAGCTGGTGTTGAAGGGTGATTTTGATGCTTGCGAAGAGTTGATTGAAAAGGCTGTAAATGGAACATTTTAGTGGACAAACCAAATGACCAATCTTCACTAGTGCGGCCGCAAGAG
circRNA:PINT	circRNA:PINT_26	CCCATGTTAACAGATATTCATGACAAGCTGGTGTTGAAGGGTGATTTTGATGCTTGCGAAGAGTTGATTGAAAAGGCTGTAAATGGAACATTTTAGTGGACAAACCAAATGACCAATCTTCAAGATGGTCTTCAGAGAGCA	TTCGATATCCGCATGCTAGC	ACTAGTGCGGCCGCAAGAG	TTCGATATCCGCATGCTAGCCCCATGTTAACAGATATTCATGACAAGCTGGTGTTGAAGGGTGATTTTGATGCTTGCGAAGAGTTGATTGAAAAGGCTGTAAATGGAACATTTTAGTGGACAAACCAAATGACCAATCTTCAAGATGGTCTTCAGAGAGCAACTAGTGCGGCCGCAAGAG
circRNA:PINT	circRNA:PINT_27	TGACAAGCTGGTGTTGAAGGGTGATTTTGATGCTTGCGAAGAGTTGATTGAAAAGGCTGTAAATGGAACATTTTAGTGGACAAACCAAATGACCAATCTTCAAGATGGTCTTCAGAGAGCAACTATCCTCCCCAGTACTTG	TTCGATATCCGCATGCTAGC	ACTAGTGCGGCCGCAAGAG	TTCGATATCCGCATGCTAGCTGACAAGCTGGTGTTGAAGGGTGATTTTGATGCTTGCGAAGAGTTGATTGAAAAGGCTGTAAATGGAACATTTTAGTGGACAAACCAAATGACCAATCTTCAAGATGGTCTTCAGAGAGCAACTATCCTCCCCAGTACTTGACTAGTGCGGCCGCAAGAG
circRNA:PINT	circRNA:PINT_28	GTGATTTTGATGCTTGCGAAGAGTTGATTGAAAAGGCTGTAAATGGAACATTTTAGTGGACAAACCAAATGACCAATCTTCAAGATGGTCTTCAGAGAGCAACTATCCTCCCCAGTACTTGATTCTAAAGCTCGAAAGGCC	TTCGATATCCGCATGCTAGC	ACTAGTGCGGCCGCAAGAG	TTCGATATCCGCATGCTAGCGTGATTTTGATGCTTGCGAAGAGTTGATTGAAAAGGCTGTAAATGGAACATTTTAGTGGACAAACCAAATGACCAATCTTCAAGATGGTCTTCAGAGAGCAACTATCCTCCCCAGTACTTGATTCTAAAGCTCGAAAGGCCACTAGTGCGGCCGCAAGAG
circRNA:PINT	circRNA:PINT_29	GAGTTGATTGAAAAGGCTGTAAATGGAACATTTTAGTGGACAAACCAAATGACCAATCTTCAAGATGGTCTTCAGAGAGCAACTATCCTCCCCAGTACTTGATTCTAAAGCTCGAAAGGCCTGCTATAGTTCAGAATATCA	TTCGATATCCGCATGCTAGC	ACTAGTGCGGCCGCAAGAG	TTCGATATCCGCATGCTAGCGAGTTGATTGAAAAGGCTGTAAATGGAACATTTTAGTGGACAAACCAAATGACCAATCTTCAAGATGGTCTTCAGAGAGCAACTATCCTCCCCAGTACTTGATTCTAAAGCTCGAAAGGCCTGCTATAGTTCAGAATATCAACTAGTGCGGCCGCAAGAG
circRNA:PINT	circRNA:PINT_30	AAATGGAACATTTTAGTGGACAAACCAAATGACCAATCTTCAAGATGGTCTTCAGAGAGCAACTATCCTCCCCAGTACTTGATTCTAAAGCTCGAAAGGCCTGCTATAGTTCAGAATATCACATTTGGAAAATATGAGAAA	TTCGATATCCGCATGCTAGC	ACTAGTGCGGCCGCAAGAG	TTCGATATCCGCATGCTAGCAAATGGAACATTTTAGTGGACAAACCAAATGACCAATCTTCAAGATGGTCTTCAGAGAGCAACTATCCTCCCCAGTACTTGATTCTAAAGCTCGAAAGGCCTGCTATAGTTCAGAATATCACATTTGGAAAATATGAGAAAACTAGTGCGGCCGCAAGAG
circRNA:circZNF609	circRNA:circZNF609_0	CAATGATGTTGTCCACTGGGCATGTACTGACCAATGTGGCAGGTCTGAGAACATAGCTGAAGCTGAAAATAGGAAAGCTGGGGGCAAGGAAGAGCCTTGAATCTTGAGGTGGGACGTTGACTCTAAGATGTCCTTGAGCAG	TTCGATATCCGCATGCTAGC	ACTAGTGCGGCCGCAAGAG	TTCGATATCCGCATGCTAGCCAATGATGTTGTCCACTGGGCATGTACTGACCAATGTGGCAGGTCTGAGAACATAGCTGAAGCTGAAAATAGGAAAGCTGGGGGCAAGGAAGAGCCTTGAATCTTGAGGTGGGACGTTGACTCTAAGATGTCCTTGAGCAGACTAGTGCGGCCGCAAGAG
circRNA:circZNF609	circRNA:circZNF609_1	CATGTACTGACCAATGTGGCAGGTCTGAGAACATAGCTGAAGCTGAAAATAGGAAAGCTGGGGGCAAGGAAGAGCCTTGAATCTTGAGGTGGGACGTTGACTCTAAGATGTCCTTGAGCAGTGGAGCCTCCGGAGGGAAAG	TTCGATATCCGCATGCTAGC	ACTAGTGCGGCCGCAAGAG	TTCGATATCCGCATGCTAGCCATGTACTGACCAATGTGGCAGGTCTGAGAACATAGCTGAAGCTGAAAATAGGAAAGCTGGGGGCAAGGAAGAGCCTTGAATCTTGAGGTGGGACGTTGACTCTAAGATGTCCTTGAGCAGTGGAGCCTCCGGAGGGAAAGACTAGTGCGGCCGCAAGAG
circRNA:circZNF609	circRNA:circZNF609_2	AGGTCTGAGAACATAGCTGAAGCTGAAAATAGGAAAGCTGGGGGCAAGGAAGAGCCTTGAATCTTGAGGTGGGACGTTGACTCTAAGATGTCCTTGAGCAGTGGAGCCTCCGGAGGGAAAGGAGTGGATGCAAACCCGGTT	TTCGATATCCGCATGCTAGC	ACTAGTGCGGCCGCAAGAG	TTCGATATCCGCATGCTAGCAGGTCTGAGAACATAGCTGAAGCTGAAAATAGGAAAGCTGGGGGCAAGGAAGAGCCTTGAATCTTGAGGTGGGACGTTGACTCTAAGATGTCCTTGAGCAGTGGAGCCTCCGGAGGGAAAGGAGTGGATGCAAACCCGGTTACTAGTGCGGCCGCAAGAG
circRNA:circZNF609	circRNA:circZNF609_3	AGCTGAAAATAGGAAAGCTGGGGGCAAGGAAGAGCCTTGAATCTTGAGGTGGGACGTTGACTCTAAGATGTCCTTGAGCAGTGGAGCCTCCGGAGGGAAAGGAGTGGATGCAAACCCGGTTGAGACATACGACAGTGGGGA	TTCGATATCCGCATGCTAGC	ACTAGTGCGGCCGCAAGAG	TTCGATATCCGCATGCTAGCAGCTGAAAATAGGAAAGCTGGGGGCAAGGAAGAGCCTTGAATCTTGAGGTGGGACGTTGACTCTAAGATGTCCTTGAGCAGTGGAGCCTCCGGAGGGAAAGGAGTGGATGCAAACCCGGTTGAGACATACGACAGTGGGGAACTAGTGCGGCCGCAAGAG
circRNA:circZNF609	circRNA:circZNF609_4	GGGGCAAGGAAGAGCCTTGAATCTTGAGGTGGGACGTTGACTCTAAGATGTCCTTGAGCAGTGGAGCCTCCGGAGGGAAAGGAGTGGATGCAAACCCGGTTGAGACATACGACAGTGGGGATGAATGGGACATTGGAGTAG	TTCGATATCCGCATGCTAGC	ACTAGTGCGGCCGCAAGAG	TTCGATATCCGCATGCTAGCGGGGCAAGGAAGAGCCTTGAATCTTGAGGTGGGACGTTGACTCTAAGATGTCCTTGAGCAGTGGAGCCTCCGGAGGGAAAGGAGTGGATGCAAACCCGGTTGAGACATACGACAGTGGGGATGAATGGGACATTGGAGTAGACTAGTGCGGCCGCAAGAG
circRNA:circZNF609	circRNA:circZNF609_5	ATCTTGAGGTGGGACGTTGACTCTAAGATGTCCTTGAGCAGTGGAGCCTCCGGAGGGAAAGGAGTGGATGCAAACCCGGTTGAGACATACGACAGTGGGGATGAATGGGACATTGGAGTAGGGAATCTCATCATTGACCTG	TTCGATATCCGCATGCTAGC	ACTAGTGCGGCCGCAAGAG	TTCGATATCCGCATGCTAGCATCTTGAGGTGGGACGTTGACTCTAAGATGTCCTTGAGCAGTGGAGCCTCCGGAGGGAAAGGAGTGGATGCAAACCCGGTTGAGACATACGACAGTGGGGATGAATGGGACATTGGAGTAGGGAATCTCATCATTGACCTGACTAGTGCGGCCGCAAGAG
circRNA:circZNF609	circRNA:circZNF609_6	CTCTAAGATGTCCTTGAGCAGTGGAGCCTCCGGAGGGAAAGGAGTGGATGCAAACCCGGTTGAGACATACGACAGTGGGGATGAATGGGACATTGGAGTAGGGAATCTCATCATTGACCTGGACGCCGATCTGGAAAAGGA	TTCGATATCCGCATGCTAGC	ACTAGTGCGGCCGCAAGAG	TTCGATATCCGCATGCTAGCCTCTAAGATGTCCTTGAGCAGTGGAGCCTCCGGAGGGAAAGGAGTGGATGCAAACCCGGTTGAGACATACGACAGTGGGGATGAATGGGACATTGGAGTAGGGAATCTCATCATTGACCTGGACGCCGATCTGGAAAAGGAACTAGTGCGGCCGCAAGAG
circRNA:circZNF609	circRNA:circZNF609_7	GTGGAGCCTCCGGAGGGAAAGGAGTGGATGCAAACCCGGTTGAGACATACGACAGTGGGGATGAATGGGACATTGGAGTAGGGAATCTCATCATTGACCTGGACGCCGATCTGGAAAAGGACCAGCAGAAACTGGAAATGT	TTCGATATCCGCATGCTAGC	ACTAGTGCGGCCGCAAGAG	TTCGATATCCGCATGCTAGCGTGGAGCCTCCGGAGGGAAAGGAGTGGATGCAAACCCGGTTGAGACATACGACAGTGGGGATGAATGGGACATTGGAGTAGGGAATCTCATCATTGACCTGGACGCCGATCTGGAAAAGGACCAGCAGAAACTGGAAATGTACTAGTGCGGCCGCAAGAG
circRNA:circZNF609	circRNA:circZNF609_8	GGAGTGGATGCAAACCCGGTTGAGACATACGACAGTGGGGATGAATGGGACATTGGAGTAGGGAATCTCATCATTGACCTGGACGCCGATCTGGAAAAGGACCAGCAGAAACTGGAAATGTCAGGCTCAAAGGAGGTGGGG	TTCGATATCCGCATGCTAGC	ACTAGTGCGGCCGCAAGAG	TTCGATATCCGCATGCTAGCGGAGTGGATGCAAACCCGGTTGAGACATACGACAGTGGGGATGAATGGGACATTGGAGTAGGGAATCTCATCATTGACCTGGACGCCGATCTGGAAAAGGACCAGCAGAAACTGGAAATGTCAGGCTCAAAGGAGGTGGGGACTAGTGCGGCCGCAAGAG
circRNA:circZNF609	circRNA:circZNF609_9	TGAGACATACGACAGTGGGGATGAATGGGACATTGGAGTAGGGAATCTCATCATTGACCTGGACGCCGATCTGGAAAAGGACCAGCAGAAACTGGAAATGTCAGGCTCAAAGGAGGTGGGGATACCGGCTCCCAATGCTGT	TTCGATATCCGCATGCTAGC	ACTAGTGCGGCCGCAAGAG	TTCGATATCCGCATGCTAGCTGAGACATACGACAGTGGGGATGAATGGGACATTGGAGTAGGGAATCTCATCATTGACCTGGACGCCGATCTGGAAAAGGACCAGCAGAAACTGGAAATGTCAGGCTCAAAGGAGGTGGGGATACCGGCTCCCAATGCTGTACTAGTGCGGCCGCAAGAG
circRNA:circZNF609	circRNA:circZNF609_10	ATGAATGGGACATTGGAGTAGGGAATCTCATCATTGACCTGGACGCCGATCTGGAAAAGGACCAGCAGAAACTGGAAATGTCAGGCTCAAAGGAGGTGGGGATACCGGCTCCCAATGCTGTGGCCACACTACCAGACAACA	TTCGATATCCGCATGCTAGC	ACTAGTGCGGCCGCAAGAG	TTCGATATCCGCATGCTAGCATGAATGGGACATTGGAGTAGGGAATCTCATCATTGACCTGGACGCCGATCTGGAAAAGGACCAGCAGAAACTGGAAATGTCAGGCTCAAAGGAGGTGGGGATACCGGCTCCCAATGCTGTGGCCACACTACCAGACAACAACTAGTGCGGCCGCAAGAG
circRNA:circZNF609	circRNA:circZNF609_11	GGGAATCTCATCATTGACCTGGACGCCGATCTGGAAAAGGACCAGCAGAAACTGGAAATGTCAGGCTCAAAGGAGGTGGGGATACCGGCTCCCAATGCTGTGGCCACACTACCAGACAACATCAAGTTTGTGACCCCAGTG	TTCGATATCCGCATGCTAGC	ACTAGTGCGGCCGCAAGAG	TTCGATATCCGCATGCTAGCGGGAATCTCATCATTGACCTGGACGCCGATCTGGAAAAGGACCAGCAGAAACTGGAAATGTCAGGCTCAAAGGAGGTGGGGATACCGGCTCCCAATGCTGTGGCCACACTACCAGACAACATCAAGTTTGTGACCCCAGTGACTAGTGCGGCCGCAAGAG
circRNA:circZNF609	circRNA:circZNF609_12	GGACGCCGATCTGGAAAAGGACCAGCAGAAACTGGAAATGTCAGGCTCAAAGGAGGTGGGGATACCGGCTCCCAATGCTGTGGCCACACTACCAGACAACATCAAGTTTGTGACCCCAGTGCCAGGTCCTCAAGGGAAGGA	TTCGATATCCGCATGCTAGC	ACTAGTGCGGCCGCAAGAG	TTCGATATCCGCATGCTAGCGGACGCCGATCTGGAAAAGGACCAGCAGAAACTGGAAATGTCAGGCTCAAAGGAGGTGGGGATACCGGCTCCCAATGCTGTGGCCACACTACCAGACAACATCAAGTTTGTGACCCCAGTGCCAGGTCCTCAAGGGAAGGAACTAGTGCGGCCGCAAGAG
circRNA:circZNF609	circRNA:circZNF609_13	ACCAGCAGAAACTGGAAATGTCAGGCTCAAAGGAGGTGGGGATACCGGCTCCCAATGCTGTGGCCACACTACCAGACAACATCAAGTTTGTGACCCCAGTGCCAGGTCCTCAAGGGAAGGAAGGCAAATCAAAATCCAAAA	TTCGATATCCGCATGCTAGC	ACTAGTGCGGCCGCAAGAG	TTCGATATCCGCATGCTAGCACCAGCAGAAACTGGAAATGTCAGGCTCAAAGGAGGTGGGGATACCGGCTCCCAATGCTGTGGCCACACTACCAGACAACATCAAGTTTGTGACCCCAGTGCCAGGTCCTCAAGGGAAGGAAGGCAAATCAAAATCCAAAAACTAGTGCGGCCGCAAGAG
circRNA:circZNF609	circRNA:circZNF609_14	TCAGGCTCAAAGGAGGTGGGGATACCGGCTCCCAATGCTGTGGCCACACTACCAGACAACATCAAGTTTGTGACCCCAGTGCCAGGTCCTCAAGGGAAGGAAGGCAAATCAAAATCCAAAAGGAGTAAGAGTGGCAAAGAC	TTCGATATCCGCATGCTAGC	ACTAGTGCGGCCGCAAGAG	TTCGATATCCGCATGCTAGCTCAGGCTCAAAGGAGGTGGGGATACCGGCTCCCAATGCTGTGGCCACACTACCAGACAACATCAAGTTTGTGACCCCAGTGCCAGGTCCTCAAGGGAAGGAAGGCAAATCAAAATCCAAAAGGAGTAAGAGTGGCAAAGACACTAGTGCGGCCGCAAGAG
circRNA:circZNF609	circRNA:circZNF609_15	GATACCGGCTCCCAATGCTGTGGCCACACTACCAGACAACATCAAGTTTGTGACCCCAGTGCCAGGTCCTCAAGGGAAGGAAGGCAAATCAAAATCCAAAAGGAGTAAGAGTGGCAAAGACACTAGCAAACCCACTCCAGG	TTCGATATCCGCATGCTAGC	ACTAGTGCGGCCGCAAGAG	TTCGATATCCGCATGCTAGCGATACCGGCTCCCAATGCTGTGGCCACACTACCAGACAACATCAAGTTTGTGACCCCAGTGCCAGGTCCTCAAGGGAAGGAAGGCAAATCAAAATCCAAAAGGAGTAAGAGTGGCAAAGACACTAGCAAACCCACTCCAGGACTAGTGCGGCCGCAAGAG
circRNA:circZNF609	circRNA:circZNF609_16	TGGCCACACTACCAGACAACATCAAGTTTGTGACCCCAGTGCCAGGTCCTCAAGGGAAGGAAGGCAAATCAAAATCCAAAAGGAGTAAGAGTGGCAAAGACACTAGCAAACCCACTCCAGGGACTTCCCTGTTCACTCCAA	TTCGATATCCGCATGCTAGC	ACTAGTGCGGCCGCAAGAG	TTCGATATCCGCATGCTAGCTGGCCACACTACCAGACAACATCAAGTTTGTGACCCCAGTGCCAGGTCCTCAAGGGAAGGAAGGCAAATCAAAATCCAAAAGGAGTAAGAGTGGCAAAGACACTAGCAAACCCACTCCAGGGACTTCCCTGTTCACTCCAAACTAGTGCGGCCGCAAGAG
circRNA:circZNF609	circRNA:circZNF609_17	ATCAAGTTTGTGACCCCAGTGCCAGGTCCTCAAGGGAAGGAAGGCAAATCAAAATCCAAAAGGAGTAAGAGTGGCAAAGACACTAGCAAACCCACTCCAGGGACTTCCCTGTTCACTCCAAGTGAGGGGGCAGCTAGCAAG	TTCGATATCCGCATGCTAGC	ACTAGTGCGGCCGCAAGAG	TTCGATATCCGCATGCTAGCATCAAGTTTGTGACCCCAGTGCCAGGTCCTCAAGGGAAGGAAGGCAAATCAAAATCCAAAAGGAGTAAGAGTGGCAAAGACACTAGCAAACCCACTCCAGGGACTTCCCTGTTCACTCCAAGTGAGGGGGCAGCTAGCAAGACTAGTGCGGCCGCAAGAG
circRNA:circZNF609	circRNA:circZNF609_18	GCCAGGTCCTCAAGGGAAGGAAGGCAAATCAAAATCCAAAAGGAGTAAGAGTGGCAAAGACACTAGCAAACCCACTCCAGGGACTTCCCTGTTCACTCCAAGTGAGGGGGCAGCTAGCAAGAAAGAGGTGCAGGGGCGCTC	TTCGATATCCGCATGCTAGC	ACTAGTGCGGCCGCAAGAG	TTCGATATCCGCATGCTAGCGCCAGGTCCTCAAGGGAAGGAAGGCAAATCAAAATCCAAAAGGAGTAAGAGTGGCAAAGACACTAGCAAACCCACTCCAGGGACTTCCCTGTTCACTCCAAGTGAGGGGGCAGCTAGCAAGAAAGAGGTGCAGGGGCGCTCACTAGTGCGGCCGCAAGAG
circRNA:circZNF609	circRNA:circZNF609_19	AAGGCAAATCAAAATCCAAAAGGAGTAAGAGTGGCAAAGACACTAGCAAACCCACTCCAGGGACTTCCCTGTTCACTCCAAGTGAGGGGGCAGCTAGCAAGAAAGAGGTGCAGGGGCGCTCAGGAGATGGTGCCAATGCTG	TTCGATATCCGCATGCTAGC	ACTAGTGCGGCCGCAAGAG	TTCGATATCCGCATGCTAGCAAGGCAAATCAAAATCCAAAAGGAGTAAGAGTGGCAAAGACACTAGCAAACCCACTCCAGGGACTTCCCTGTTCACTCCAAGTGAGGGGGCAGCTAGCAAGAAAGAGGTGCAGGGGCGCTCAGGAGATGGTGCCAATGCTGACTAGTGCGGCCGCAAGAG
circRNA:circZNF609	circRNA:circZNF609_20	AGGAGTAAGAGTGGCAAAGACACTAGCAAACCCACTCCAGGGACTTCCCTGTTCACTCCAAGTGAGGGGGCAGCTAGCAAGAAAGAGGTGCAGGGGCGCTCAGGAGATGGTGCCAATGCTGGAGGCCTGGTTGCTGCTATT	TTCGATATCCGCATGCTAGC	ACTAGTGCGGCCGCAAGAG	TTCGATATCCGCATGCTAGCAGGAGTAAGAGTGGCAAAGACACTAGCAAACCCACTCCAGGGACTTCCCTGTTCACTCCAAGTGAGGGGGCAGCTAGCAAGAAAGAGGTGCAGGGGCGCTCAGGAGATGGTGCCAATGCTGGAGGCCTGGTTGCTGCTATTACTAGTGCGGCCGCAAGAG
circRNA:circZNF609	circRNA:circZNF609_21	CACTAGCAAACCCACTCCAGGGACTTCCCTGTTCACTCCAAGTGAGGGGGCAGCTAGCAAGAAAGAGGTGCAGGGGCGCTCAGGAGATGGTGCCAATGCTGGAGGCCTGGTTGCTGCTATTGCTCCCAAGGGCTCAGAGAA	TTCGATATCCGCATGCTAGC	ACTAGTGCGGCCGCAAGAG	TTCGATATCCGCATGCTAGCCACTAGCAAACCCACTCCAGGGACTTCCCTGTTCACTCCAAGTGAGGGGGCAGCTAGCAAGAAAGAGGTGCAGGGGCGCTCAGGAGATGGTGCCAATGCTGGAGGCCTGGTTGCTGCTATTGCTCCCAAGGGCTCAGAGAAACTAGTGCGGCCGCAAGAG
circRNA:circZNF609	circRNA:circZNF609_22	GGACTTCCCTGTTCACTCCAAGTGAGGGGGCAGCTAGCAAGAAAGAGGTGCAGGGGCGCTCAGGAGATGGTGCCAATGCTGGAGGCCTGGTTGCTGCTATTGCTCCCAAGGGCTCAGAGAAGGCGGCTAAGGCATCCCGCA	TTCGATATCCGCATGCTAGC	ACTAGTGCGGCCGCAAGAG	TTCGATATCCGCATGCTAGCGGACTTCCCTGTTCACTCCAAGTGAGGGGGCAGCTAGCAAGAAAGAGGTGCAGGGGCGCTCAGGAGATGGTGCCAATGCTGGAGGCCTGGTTGCTGCTATTGCTCCCAAGGGCTCAGAGAAGGCGGCTAAGGCATCCCGCAACTAGTGCGGCCGCAAGAG
circRNA:circZNF609	circRNA:circZNF609_23	AGTGAGGGGGCAGCTAGCAAGAAAGAGGTGCAGGGGCGCTCAGGAGATGGTGCCAATGCTGGAGGCCTGGTTGCTGCTATTGCTCCCAAGGGCTCAGAGAAGGCGGCTAAGGCATCCCGCAGTGTAGCCGGTTCCAAAAAG	TTCGATATCCGCATGCTAGC	ACTAGTGCGGCCGCAAGAG	TTCGATATCCGCATGCTAGCAGTGAGGGGGCAGCTAGCAAGAAAGAGGTGCAGGGGCGCTCAGGAGATGGTGCCAATGCTGGAGGCCTGGTTGCTGCTATTGCTCCCAAGGGCTCAGAGAAGGCGGCTAAGGCATCCCGCAGTGTAGCCGGTTCCAAAAAGACTAGTGCGGCCGCAAGAG
circRNA:circZNF609	circRNA:circZNF609_24	GAAAGAGGTGCAGGGGCGCTCAGGAGATGGTGCCAATGCTGGAGGCCTGGTTGCTGCTATTGCTCCCAAGGGCTCAGAGAAGGCGGCTAAGGCATCCCGCAGTGTAGCCGGTTCCAAAAAGGAGAAGGAGAACAGCTCATC	TTCGATATCCGCATGCTAGC	ACTAGTGCGGCCGCAAGAG	TTCGATATCCGCATGCTAGCGAAAGAGGTGCAGGGGCGCTCAGGAGATGGTGCCAATGCTGGAGGCCTGGTTGCTGCTATTGCTCCCAAGGGCTCAGAGAAGGCGGCTAAGGCATCCCGCAGTGTAGCCGGTTCCAAAAAGGAGAAGGAGAACAGCTCATCACTAGTGCGGCCGCAAGAG
circRNA:circZNF609	circRNA:circZNF609_25	CAGGAGATGGTGCCAATGCTGGAGGCCTGGTTGCTGCTATTGCTCCCAAGGGCTCAGAGAAGGCGGCTAAGGCATCCCGCAGTGTAGCCGGTTCCAAAAAGGAGAAGGAGAACAGCTCATCTAAGAGCAAGAAGGAGAGAA	TTCGATATCCGCATGCTAGC	ACTAGTGCGGCCGCAAGAG	TTCGATATCCGCATGCTAGCCAGGAGATGGTGCCAATGCTGGAGGCCTGGTTGCTGCTATTGCTCCCAAGGGCTCAGAGAAGGCGGCTAAGGCATCCCGCAGTGTAGCCGGTTCCAAAAAGGAGAAGGAGAACAGCTCATCTAAGAGCAAGAAGGAGAGAAACTAGTGCGGCCGCAAGAG
circRNA:circZNF609	circRNA:circZNF609_26	GGAGGCCTGGTTGCTGCTATTGCTCCCAAGGGCTCAGAGAAGGCGGCTAAGGCATCCCGCAGTGTAGCCGGTTCCAAAAAGGAGAAGGAGAACAGCTCATCTAAGAGCAAGAAGGAGAGAAGCGAAGGAGTGGGGACTTGT	TTCGATATCCGCATGCTAGC	ACTAGTGCGGCCGCAAGAG	TTCGATATCCGCATGCTAGCGGAGGCCTGGTTGCTGCTATTGCTCCCAAGGGCTCAGAGAAGGCGGCTAAGGCATCCCGCAGTGTAGCCGGTTCCAAAAAGGAGAAGGAGAACAGCTCATCTAAGAGCAAGAAGGAGAGAAGCGAAGGAGTGGGGACTTGTACTAGTGCGGCCGCAAGAG
circRNA:circZNF609	circRNA:circZNF609_27	TGCTCCCAAGGGCTCAGAGAAGGCGGCTAAGGCATCCCGCAGTGTAGCCGGTTCCAAAAAGGAGAAGGAGAACAGCTCATCTAAGAGCAAGAAGGAGAGAAGCGAAGGAGTGGGGACTTGTTCAGAAAAGGATCCTGGGGT	TTCGATATCCGCATGCTAGC	ACTAGTGCGGCCGCAAGAG	TTCGATATCCGCATGCTAGCTGCTCCCAAGGGCTCAGAGAAGGCGGCTAAGGCATCCCGCAGTGTAGCCGGTTCCAAAAAGGAGAAGGAGAACAGCTCATCTAAGAGCAAGAAGGAGAGAAGCGAAGGAGTGGGGACTTGTTCAGAAAAGGATCCTGGGGTACTAGTGCGGCCGCAAGAG
circRNA:circZNF609	circRNA:circZNF609_28	AGGCGGCTAAGGCATCCCGCAGTGTAGCCGGTTCCAAAAAGGAGAAGGAGAACAGCTCATCTAAGAGCAAGAAGGAGAGAAGCGAAGGAGTGGGGACTTGTTCAGAAAAGGATCCTGGGGTCCTCCAGCCAGTTCCCTTGG	TTCGATATCCGCATGCTAGC	ACTAGTGCGGCCGCAAGAG	TTCGATATCCGCATGCTAGCAGGCGGCTAAGGCATCCCGCAGTGTAGCCGGTTCCAAAAAGGAGAAGGAGAACAGCTCATCTAAGAGCAAGAAGGAGAGAAGCGAAGGAGTGGGGACTTGTTCAGAAAAGGATCCTGGGGTCCTCCAGCCAGTTCCCTTGGACTAGTGCGGCCGCAAGAG
circRNA:circZNF609	circRNA:circZNF609_29	AGTGTAGCCGGTTCCAAAAAGGAGAAGGAGAACAGCTCATCTAAGAGCAAGAAGGAGAGAAGCGAAGGAGTGGGGACTTGTTCAGAAAAGGATCCTGGGGTCCTCCAGCCAGTTCCCTTGGGAGGACGGGGTGGTCAGTAT	TTCGATATCCGCATGCTAGC	ACTAGTGCGGCCGCAAGAG	TTCGATATCCGCATGCTAGCAGTGTAGCCGGTTCCAAAAAGGAGAAGGAGAACAGCTCATCTAAGAGCAAGAAGGAGAGAAGCGAAGGAGTGGGGACTTGTTCAGAAAAGGATCCTGGGGTCCTCCAGCCAGTTCCCTTGGGAGGACGGGGTGGTCAGTATACTAGTGCGGCCGCAAGAG
circRNA:circZNF609	circRNA:circZNF609_30	GGAGAAGGAGAACAGCTCATCTAAGAGCAAGAAGGAGAGAAGCGAAGGAGTGGGGACTTGTTCAGAAAAGGATCCTGGGGTCCTCCAGCCAGTTCCCTTGGGAGGACGGGGTGGTCAGTATGATGGAAGTGCAGGGGTGGA	TTCGATATCCGCATGCTAGC	ACTAGTGCGGCCGCAAGAG	TTCGATATCCGCATGCTAGCGGAGAAGGAGAACAGCTCATCTAAGAGCAAGAAGGAGAGAAGCGAAGGAGTGGGGACTTGTTCAGAAAAGGATCCTGGGGTCCTCCAGCCAGTTCCCTTGGGAGGACGGGGTGGTCAGTATGATGGAAGTGCAGGGGTGGAACTAGTGCGGCCGCAAGAG
circRNA:circZNF609	circRNA:circZNF609_31	CTAAGAGCAAGAAGGAGAGAAGCGAAGGAGTGGGGACTTGTTCAGAAAAGGATCCTGGGGTCCTCCAGCCAGTTCCCTTGGGAGGACGGGGTGGTCAGTATGATGGAAGTGCAGGGGTGGATACAGGAGCTGTGGAGCCAC	TTCGATATCCGCATGCTAGC	ACTAGTGCGGCCGCAAGAG	TTCGATATCCGCATGCTAGCCTAAGAGCAAGAAGGAGAGAAGCGAAGGAGTGGGGACTTGTTCAGAAAAGGATCCTGGGGTCCTCCAGCCAGTTCCCTTGGGAGGACGGGGTGGTCAGTATGATGGAAGTGCAGGGGTGGATACAGGAGCTGTGGAGCCACACTAGTGCGGCCGCAAGAG
circRNA:circZNF609	circRNA:circZNF609_32	AGCGAAGGAGTGGGGACTTGTTCAGAAAAGGATCCTGGGGTCCTCCAGCCAGTTCCCTTGGGAGGACGGGGTGGTCAGTATGATGGAAGTGCAGGGGTGGATACAGGAGCTGTGGAGCCACTTGGGAGTATAGCTATTGAG	TTCGATATCCGCATGCTAGC	ACTAGTGCGGCCGCAAGAG	TTCGATATCCGCATGCTAGCAGCGAAGGAGTGGGGACTTGTTCAGAAAAGGATCCTGGGGTCCTCCAGCCAGTTCCCTTGGGAGGACGGGGTGGTCAGTATGATGGAAGTGCAGGGGTGGATACAGGAGCTGTGGAGCCACTTGGGAGTATAGCTATTGAGACTAGTGCGGCCGCAAGAG
circRNA:circZNF609	circRNA:circZNF609_33	TTCAGAAAAGGATCCTGGGGTCCTCCAGCCAGTTCCCTTGGGAGGACGGGGTGGTCAGTATGATGGAAGTGCAGGGGTGGATACAGGAGCTGTGGAGCCACTTGGGAGTATAGCTATTGAGCCTGGGGCAGCGCTCAATCC	TTCGATATCCGCATGCTAGC	ACTAGTGCGGCCGCAAGAG	TTCGATATCCGCATGCTAGCTTCAGAAAAGGATCCTGGGGTCCTCCAGCCAGTTCCCTTGGGAGGACGGGGTGGTCAGTATGATGGAAGTGCAGGGGTGGATACAGGAGCTGTGGAGCCACTTGGGAGTATAGCTATTGAGCCTGGGGCAGCGCTCAATCCACTAGTGCGGCCGCAAGAG
circRNA:circZNF609	circRNA:circZNF609_34	TCCTCCAGCCAGTTCCCTTGGGAGGACGGGGTGGTCAGTATGATGGAAGTGCAGGGGTGGATACAGGAGCTGTGGAGCCACTTGGGAGTATAGCTATTGAGCCTGGGGCAGCGCTCAATCCTTTGGGAACTAAACCGGAGC	TTCGATATCCGCATGCTAGC	ACTAGTGCGGCCGCAAGAG	TTCGATATCCGCATGCTAGCTCCTCCAGCCAGTTCCCTTGGGAGGACGGGGTGGTCAGTATGATGGAAGTGCAGGGGTGGATACAGGAGCTGTGGAGCCACTTGGGAGTATAGCTATTGAGCCTGGGGCAGCGCTCAATCCTTTGGGAACTAAACCGGAGCACTAGTGCGGCCGCAAGAG
circRNA:circZNF609	circRNA:circZNF609_35	GGAGGACGGGGTGGTCAGTATGATGGAAGTGCAGGGGTGGATACAGGAGCTGTGGAGCCACTTGGGAGTATAGCTATTGAGCCTGGGGCAGCGCTCAATCCTTTGGGAACTAAACCGGAGCCAGAGGAAGGGGAGAATGAG	TTCGATATCCGCATGCTAGC	ACTAGTGCGGCCGCAAGAG	TTCGATATCCGCATGCTAGCGGAGGACGGGGTGGTCAGTATGATGGAAGTGCAGGGGTGGATACAGGAGCTGTGGAGCCACTTGGGAGTATAGCTATTGAGCCTGGGGCAGCGCTCAATCCTTTGGGAACTAAACCGGAGCCAGAGGAAGGGGAGAATGAGACTAGTGCGGCCGCAAGAG
circRNA:circZNF609	circRNA:circZNF609_36	TGATGGAAGTGCAGGGGTGGATACAGGAGCTGTGGAGCCACTTGGGAGTATAGCTATTGAGCCTGGGGCAGCGCTCAATCCTTTGGGAACTAAACCGGAGCCAGAGGAAGGGGAGAATGAGTGTCGCCTGCTAAAGAAAGT	TTCGATATCCGCATGCTAGC	ACTAGTGCGGCCGCAAGAG	TTCGATATCCGCATGCTAGCTGATGGAAGTGCAGGGGTGGATACAGGAGCTGTGGAGCCACTTGGGAGTATAGCTATTGAGCCTGGGGCAGCGCTCAATCCTTTGGGAACTAAACCGGAGCCAGAGGAAGGGGAGAATGAGTGTCGCCTGCTAAAGAAAGTACTAGTGCGGCCGCAAGAG
circRNA:circZNF609	circRNA:circZNF609_37	ATACAGGAGCTGTGGAGCCACTTGGGAGTATAGCTATTGAGCCTGGGGCAGCGCTCAATCCTTTGGGAACTAAACCGGAGCCAGAGGAAGGGGAGAATGAGTGTCGCCTGCTAAAGAAAGTCAAGTCTGAAAAGCAATGAT	TTCGATATCCGCATGCTAGC	ACTAGTGCGGCCGCAAGAG	TTCGATATCCGCATGCTAGCATACAGGAGCTGTGGAGCCACTTGGGAGTATAGCTATTGAGCCTGGGGCAGCGCTCAATCCTTTGGGAACTAAACCGGAGCCAGAGGAAGGGGAGAATGAGTGTCGCCTGCTAAAGAAAGTCAAGTCTGAAAAGCAATGATACTAGTGCGGCCGCAAGAG
circRNA:circZNF609	circRNA:circZNF609_38	CTTGGGAGTATAGCTATTGAGCCTGGGGCAGCGCTCAATCCTTTGGGAACTAAACCGGAGCCAGAGGAAGGGGAGAATGAGTGTCGCCTGCTAAAGAAAGTCAAGTCTGAAAAGCAATGATGTTGTCCACTGGGCATGTAC	TTCGATATCCGCATGCTAGC	ACTAGTGCGGCCGCAAGAG	TTCGATATCCGCATGCTAGCCTTGGGAGTATAGCTATTGAGCCTGGGGCAGCGCTCAATCCTTTGGGAACTAAACCGGAGCCAGAGGAAGGGGAGAATGAGTGTCGCCTGCTAAAGAAAGTCAAGTCTGAAAAGCAATGATGTTGTCCACTGGGCATGTACACTAGTGCGGCCGCAAGAG
circRNA:circZNF609	circRNA:circZNF609_39	GCCTGGGGCAGCGCTCAATCCTTTGGGAACTAAACCGGAGCCAGAGGAAGGGGAGAATGAGTGTCGCCTGCTAAAGAAAGTCAAGTCTGAAAAGCAATGATGTTGTCCACTGGGCATGTACTGACCAATGTGGCAGGTCTG	TTCGATATCCGCATGCTAGC	ACTAGTGCGGCCGCAAGAG	TTCGATATCCGCATGCTAGCGCCTGGGGCAGCGCTCAATCCTTTGGGAACTAAACCGGAGCCAGAGGAAGGGGAGAATGAGTGTCGCCTGCTAAAGAAAGTCAAGTCTGAAAAGCAATGATGTTGTCCACTGGGCATGTACTGACCAATGTGGCAGGTCTGACTAGTGCGGCCGCAAGAG
circRNA:circZNF609	circRNA:circZNF609_40	CTTTGGGAACTAAACCGGAGCCAGAGGAAGGGGAGAATGAGTGTCGCCTGCTAAAGAAAGTCAAGTCTGAAAAGCAATGATGTTGTCCACTGGGCATGTACTGACCAATGTGGCAGGTCTGAGAACATAGCTGAAGCTGAA	TTCGATATCCGCATGCTAGC	ACTAGTGCGGCCGCAAGAG	TTCGATATCCGCATGCTAGCCTTTGGGAACTAAACCGGAGCCAGAGGAAGGGGAGAATGAGTGTCGCCTGCTAAAGAAAGTCAAGTCTGAAAAGCAATGATGTTGTCCACTGGGCATGTACTGACCAATGTGGCAGGTCTGAGAACATAGCTGAAGCTGAAACTAGTGCGGCCGCAAGAG
circRNA:circZNF609	circRNA:circZNF609_41	CCAGAGGAAGGGGAGAATGAGTGTCGCCTGCTAAAGAAAGTCAAGTCTGAAAAGCAATGATGTTGTCCACTGGGCATGTACTGACCAATGTGGCAGGTCTGAGAACATAGCTGAAGCTGAAAATAGGAAAGCTGGGGGCAA	TTCGATATCCGCATGCTAGC	ACTAGTGCGGCCGCAAGAG	TTCGATATCCGCATGCTAGCCCAGAGGAAGGGGAGAATGAGTGTCGCCTGCTAAAGAAAGTCAAGTCTGAAAAGCAATGATGTTGTCCACTGGGCATGTACTGACCAATGTGGCAGGTCTGAGAACATAGCTGAAGCTGAAAATAGGAAAGCTGGGGGCAAACTAGTGCGGCCGCAAGAG
circRNA:circZNF609	circRNA:circZNF609_42	GTGTCGCCTGCTAAAGAAAGTCAAGTCTGAAAAGCAATGATGTTGTCCACTGGGCATGTACTGACCAATGTGGCAGGTCTGAGAACATAGCTGAAGCTGAAAATAGGAAAGCTGGGGGCAAGGAAGAGCCTTGAATCTTGA	TTCGATATCCGCATGCTAGC	ACTAGTGCGGCCGCAAGAG	TTCGATATCCGCATGCTAGCGTGTCGCCTGCTAAAGAAAGTCAAGTCTGAAAAGCAATGATGTTGTCCACTGGGCATGTACTGACCAATGTGGCAGGTCTGAGAACATAGCTGAAGCTGAAAATAGGAAAGCTGGGGGCAAGGAAGAGCCTTGAATCTTGAACTAGTGCGGCCGCAAGAG
circRNA:circZNF609	circRNA:circZNF609_43	TCAAGTCTGAAAAGCAATGATGTTGTCCACTGGGCATGTACTGACCAATGTGGCAGGTCTGAGAACATAGCTGAAGCTGAAAATAGGAAAGCTGGGGGCAAGGAAGAGCCTTGAATCTTGAGGTGGGACGTTGACTCTAAG	TTCGATATCCGCATGCTAGC	ACTAGTGCGGCCGCAAGAG	TTCGATATCCGCATGCTAGCTCAAGTCTGAAAAGCAATGATGTTGTCCACTGGGCATGTACTGACCAATGTGGCAGGTCTGAGAACATAGCTGAAGCTGAAAATAGGAAAGCTGGGGGCAAGGAAGAGCCTTGAATCTTGAGGTGGGACGTTGACTCTAAGACTAGTGCGGCCGCAAGAG
circRNA:HIPK3	circRNA:HIPK3_0	GTATGGCCTCACAAGTCTTGGTCTACCCACCATATGTTTATCAAACTCAGTCAAGTGCCTTTTGTAGTGTGAAGAAACTCAAAGTAGAGCCAAGCAGTTGTGTATTCCAGGAAAGAAACTATCCACGGACCTATGTGAATG	TTCGATATCCGCATGCTAGC	ACTAGTGCGGCCGCAAGAG	TTCGATATCCGCATGCTAGCGTATGGCCTCACAAGTCTTGGTCTACCCACCATATGTTTATCAAACTCAGTCAAGTGCCTTTTGTAGTGTGAAGAAACTCAAAGTAGAGCCAAGCAGTTGTGTATTCCAGGAAAGAAACTATCCACGGACCTATGTGAATGACTAGTGCGGCCGCAAGAG
circRNA:HIPK3	circRNA:HIPK3_1	GTCTACCCACCATATGTTTATCAAACTCAGTCAAGTGCCTTTTGTAGTGTGAAGAAACTCAAAGTAGAGCCAAGCAGTTGTGTATTCCAGGAAAGAAACTATCCACGGACCTATGTGAATGGTAGAAACTTTGGAAATTCT	TTCGATATCCGCATGCTAGC	ACTAGTGCGGCCGCAAGAG	TTCGATATCCGCATGCTAGCGTCTACCCACCATATGTTTATCAAACTCAGTCAAGTGCCTTTTGTAGTGTGAAGAAACTCAAAGTAGAGCCAAGCAGTTGTGTATTCCAGGAAAGAAACTATCCACGGACCTATGTGAATGGTAGAAACTTTGGAAATTCTACTAGTGCGGCCGCAAGAG
circRNA:HIPK3	circRNA:HIPK3_2	TCAAACTCAGTCAAGTGCCTTTTGTAGTGTGAAGAAACTCAAAGTAGAGCCAAGCAGTTGTGTATTCCAGGAAAGAAACTATCCACGGACCTATGTGAATGGTAGAAACTTTGGAAATTCTCATCCTCCCACTAAGGGTAG	TTCGATATCCGCATGCTAGC	ACTAGTGCGGCCGCAAGAG	TTCGATATCCGCATGCTAGCTCAAACTCAGTCAAGTGCCTTTTGTAGTGTGAAGAAACTCAAAGTAGAGCCAAGCAGTTGTGTATTCCAGGAAAGAAACTATCCACGGACCTATGTGAATGGTAGAAACTTTGGAAATTCTCATCCTCCCACTAAGGGTAGACTAGTGCGGCCGCAAGAG
circRNA:HIPK3	circRNA:HIPK3_3	TTTGTAGTGTGAAGAAACTCAAAGTAGAGCCAAGCAGTTGTGTATTCCAGGAAAGAAACTATCCACGGACCTATGTGAATGGTAGAAACTTTGGAAATTCTCATCCTCCCACTAAGGGTAGTGCTTTTCAGACAAAGATAC	TTCGATATCCGCATGCTAGC	ACTAGTGCGGCCGCAAGAG	TTCGATATCCGCATGCTAGCTTTGTAGTGTGAAGAAACTCAAAGTAGAGCCAAGCAGTTGTGTATTCCAGGAAAGAAACTATCCACGGACCTATGTGAATGGTAGAAACTTTGGAAATTCTCATCCTCCCACTAAGGGTAGTGCTTTTCAGACAAAGATACACTAGTGCGGCCGCAAGAG
circRNA:HIPK3	circRNA:HIPK3_4	AAAGTAGAGCCAAGCAGTTGTGTATTCCAGGAAAGAAACTATCCACGGACCTATGTGAATGGTAGAAACTTTGGAAATTCTCATCCTCCCACTAAGGGTAGTGCTTTTCAGACAAAGATACCATTTAATAGACCTCGAGGA	TTCGATATCCGCATGCTAGC	ACTAGTGCGGCCGCAAGAG	TTCGATATCCGCATGCTAGCAAAGTAGAGCCAAGCAGTTGTGTATTCCAGGAAAGAAACTATCCACGGACCTATGTGAATGGTAGAAACTTTGGAAATTCTCATCCTCCCACTAAGGGTAGTGCTTTTCAGACAAAGATACCATTTAATAGACCTCGAGGAACTAGTGCGGCCGCAAGAG
circRNA:HIPK3	circRNA:HIPK3_5	TGTATTCCAGGAAAGAAACTATCCACGGACCTATGTGAATGGTAGAAACTTTGGAAATTCTCATCCTCCCACTAAGGGTAGTGCTTTTCAGACAAAGATACCATTTAATAGACCTCGAGGACACAACTTTTCATTGCAGAC	TTCGATATCCGCATGCTAGC	ACTAGTGCGGCCGCAAGAG	TTCGATATCCGCATGCTAGCTGTATTCCAGGAAAGAAACTATCCACGGACCTATGTGAATGGTAGAAACTTTGGAAATTCTCATCCTCCCACTAAGGGTAGTGCTTTTCAGACAAAGATACCATTTAATAGACCTCGAGGACACAACTTTTCATTGCAGACACTAGTGCGGCCGCAAGAG
circRNA:HIPK3	circRNA:HIPK3_6	ATCCACGGACCTATGTGAATGGTAGAAACTTTGGAAATTCTCATCCTCCCACTAAGGGTAGTGCTTTTCAGACAAAGATACCATTTAATAGACCTCGAGGACACAACTTTTCATTGCAGACAAGTGCTGTTGTTTTGAAAA	TTCGATATCCGCATGCTAGC	ACTAGTGCGGCCGCAAGAG	TTCGATATCCGCATGCTAGCATCCACGGACCTATGTGAATGGTAGAAACTTTGGAAATTCTCATCCTCCCACTAAGGGTAGTGCTTTTCAGACAAAGATACCATTTAATAGACCTCGAGGACACAACTTTTCATTGCAGACAAGTGCTGTTGTTTTGAAAAACTAGTGCGGCCGCAAGAG
circRNA:HIPK3	circRNA:HIPK3_7	GGTAGAAACTTTGGAAATTCTCATCCTCCCACTAAGGGTAGTGCTTTTCAGACAAAGATACCATTTAATAGACCTCGAGGACACAACTTTTCATTGCAGACAAGTGCTGTTGTTTTGAAAAACACTGCAGGTGCTACAAAG	TTCGATATCCGCATGCTAGC	ACTAGTGCGGCCGCAAGAG	TTCGATATCCGCATGCTAGCGGTAGAAACTTTGGAAATTCTCATCCTCCCACTAAGGGTAGTGCTTTTCAGACAAAGATACCATTTAATAGACCTCGAGGACACAACTTTTCATTGCAGACAAGTGCTGTTGTTTTGAAAAACACTGCAGGTGCTACAAAGACTAGTGCGGCCGCAAGAG
circRNA:HIPK3	circRNA:HIPK3_8	TCATCCTCCCACTAAGGGTAGTGCTTTTCAGACAAAGATACCATTTAATAGACCTCGAGGACACAACTTTTCATTGCAGACAAGTGCTGTTGTTTTGAAAAACACTGCAGGTGCTACAAAGGTCATAGCAGCTCAGGCACA	TTCGATATCCGCATGCTAGC	ACTAGTGCGGCCGCAAGAG	TTCGATATCCGCATGCTAGCTCATCCTCCCACTAAGGGTAGTGCTTTTCAGACAAAGATACCATTTAATAGACCTCGAGGACACAACTTTTCATTGCAGACAAGTGCTGTTGTTTTGAAAAACACTGCAGGTGCTACAAAGGTCATAGCAGCTCAGGCACAACTAGTGCGGCCGCAAGAG
circRNA:HIPK3	circRNA:HIPK3_9	GTGCTTTTCAGACAAAGATACCATTTAATAGACCTCGAGGACACAACTTTTCATTGCAGACAAGTGCTGTTGTTTTGAAAAACACTGCAGGTGCTACAAAGGTCATAGCAGCTCAGGCACAGCAAGCTCACGTGCAGGCAC	TTCGATATCCGCATGCTAGC	ACTAGTGCGGCCGCAAGAG	TTCGATATCCGCATGCTAGCGTGCTTTTCAGACAAAGATACCATTTAATAGACCTCGAGGACACAACTTTTCATTGCAGACAAGTGCTGTTGTTTTGAAAAACACTGCAGGTGCTACAAAGGTCATAGCAGCTCAGGCACAGCAAGCTCACGTGCAGGCACACTAGTGCGGCCGCAAGAG
circRNA:HIPK3	circRNA:HIPK3_10	CCATTTAATAGACCTCGAGGACACAACTTTTCATTGCAGACAAGTGCTGTTGTTTTGAAAAACACTGCAGGTGCTACAAAGGTCATAGCAGCTCAGGCACAGCAAGCTCACGTGCAGGCACCTCAGATTGGGGCGTGGCGA	TTCGATATCCGCATGCTAGC	ACTAGTGCGGCCGCAAGAG	TTCGATATCCGCATGCTAGCCCATTTAATAGACCTCGAGGACACAACTTTTCATTGCAGACAAGTGCTGTTGTTTTGAAAAACACTGCAGGTGCTACAAAGGTCATAGCAGCTCAGGCACAGCAAGCTCACGTGCAGGCACCTCAGATTGGGGCGTGGCGAACTAGTGCGGCCGCAAGAG
circRNA:HIPK3	circRNA:HIPK3_11	ACACAACTTTTCATTGCAGACAAGTGCTGTTGTTTTGAAAAACACTGCAGGTGCTACAAAGGTCATAGCAGCTCAGGCACAGCAAGCTCACGTGCAGGCACCTCAGATTGGGGCGTGGCGAAACAGATTGCATTTCCTAGA	TTCGATATCCGCATGCTAGC	ACTAGTGCGGCCGCAAGAG	TTCGATATCCGCATGCTAGCACACAACTTTTCATTGCAGACAAGTGCTGTTGTTTTGAAAAACACTGCAGGTGCTACAAAGGTCATAGCAGCTCAGGCACAGCAAGCTCACGTGCAGGCACCTCAGATTGGGGCGTGGCGAAACAGATTGCATTTCCTAGAACTAGTGCGGCCGCAAGAG
circRNA:HIPK3	circRNA:HIPK3_12	CAAGTGCTGTTGTTTTGAAAAACACTGCAGGTGCTACAAAGGTCATAGCAGCTCAGGCACAGCAAGCTCACGTGCAGGCACCTCAGATTGGGGCGTGGCGAAACAGATTGCATTTCCTAGAAGGCCCCCAGCGATGTGGAT	TTCGATATCCGCATGCTAGC	ACTAGTGCGGCCGCAAGAG	TTCGATATCCGCATGCTAGCCAAGTGCTGTTGTTTTGAAAAACACTGCAGGTGCTACAAAGGTCATAGCAGCTCAGGCACAGCAAGCTCACGTGCAGGCACCTCAGATTGGGGCGTGGCGAAACAGATTGCATTTCCTAGAAGGCCCCCAGCGATGTGGATACTAGTGCGGCCGCAAGAG
circRNA:HIPK3	circRNA:HIPK3_13	AACACTGCAGGTGCTACAAAGGTCATAGCAGCTCAGGCACAGCAAGCTCACGTGCAGGCACCTCAGATTGGGGCGTGGCGAAACAGATTGCATTTCCTAGAAGGCCCCCAGCGATGTGGATTGAAGCGCAAGAGTGAGGAG	TTCGATATCCGCATGCTAGC	ACTAGTGCGGCCGCAAGAG	TTCGATATCCGCATGCTAGCAACACTGCAGGTGCTACAAAGGTCATAGCAGCTCAGGCACAGCAAGCTCACGTGCAGGCACCTCAGATTGGGGCGTGGCGAAACAGATTGCATTTCCTAGAAGGCCCCCAGCGATGTGGATTGAAGCGCAAGAGTGAGGAGACTAGTGCGGCCGCAAGAG
circRNA:HIPK3	circRNA:HIPK3_14	GGTCATAGCAGCTCAGGCACAGCAAGCTCACGTGCAGGCACCTCAGATTGGGGCGTGGCGAAACAGATTGCATTTCCTAGAAGGCCCCCAGCGATGTGGATTGAAGCGCAAGAGTGAGGAGTTGGATAATCATAGCAGCGC	TTCGATATCCGCATGCTAGC	ACTAGTGCGGCCGCAAGAG	TTCGATATCCGCATGCTAGCGGTCATAGCAGCTCAGGCACAGCAAGCTCACGTGCAGGCACCTCAGATTGGGGCGTGGCGAAACAGATTGCATTTCCTAGAAGGCCCCCAGCGATGTGGATTGAAGCGCAAGAGTGAGGAGTTGGATAATCATAGCAGCGCACTAGTGCGGCCGCAAGAG
circRNA:HIPK3	circRNA:HIPK3_15	AGCAAGCTCACGTGCAGGCACCTCAGATTGGGGCGTGGCGAAACAGATTGCATTTCCTAGAAGGCCCCCAGCGATGTGGATTGAAGCGCAAGAGTGAGGAGTTGGATAATCATAGCAGCGCAATGCAGATTGTCGATGAAT	TTCGATATCCGCATGCTAGC	ACTAGTGCGGCCGCAAGAG	TTCGATATCCGCATGCTAGCAGCAAGCTCACGTGCAGGCACCTCAGATTGGGGCGTGGCGAAACAGATTGCATTTCCTAGAAGGCCCCCAGCGATGTGGATTGAAGCGCAAGAGTGAGGAGTTGGATAATCATAGCAGCGCAATGCAGATTGTCGATGAATACTAGTGCGGCCGCAAGAG
circRNA:HIPK3	circRNA:HIPK3_16	CCTCAGATTGGGGCGTGGCGAAACAGATTGCATTTCCTAGAAGGCCCCCAGCGATGTGGATTGAAGCGCAAGAGTGAGGAGTTGGATAATCATAGCAGCGCAATGCAGATTGTCGATGAATTGTCCATACTTCCTGCAATG	TTCGATATCCGCATGCTAGC	ACTAGTGCGGCCGCAAGAG	TTCGATATCCGCATGCTAGCCCTCAGATTGGGGCGTGGCGAAACAGATTGCATTTCCTAGAAGGCCCCCAGCGATGTGGATTGAAGCGCAAGAGTGAGGAGTTGGATAATCATAGCAGCGCAATGCAGATTGTCGATGAATTGTCCATACTTCCTGCAATGACTAGTGCGGCCGCAAGAG
circRNA:HIPK3	circRNA:HIPK3_17	AAACAGATTGCATTTCCTAGAAGGCCCCCAGCGATGTGGATTGAAGCGCAAGAGTGAGGAGTTGGATAATCATAGCAGCGCAATGCAGATTGTCGATGAATTGTCCATACTTCCTGCAATGTTGCAAACCAACATGGGAAA	TTCGATATCCGCATGCTAGC	ACTAGTGCGGCCGCAAGAG	TTCGATATCCGCATGCTAGCAAACAGATTGCATTTCCTAGAAGGCCCCCAGCGATGTGGATTGAAGCGCAAGAGTGAGGAGTTGGATAATCATAGCAGCGCAATGCAGATTGTCGATGAATTGTCCATACTTCCTGCAATGTTGCAAACCAACATGGGAAAACTAGTGCGGCCGCAAGAG
circRNA:HIPK3	circRNA:HIPK3_18	AAGGCCCCCAGCGATGTGGATTGAAGCGCAAGAGTGAGGAGTTGGATAATCATAGCAGCGCAATGCAGATTGTCGATGAATTGTCCATACTTCCTGCAATGTTGCAAACCAACATGGGAAATCCAGTGACAGTTGTGACAG	TTCGATATCCGCATGCTAGC	ACTAGTGCGGCCGCAAGAG	TTCGATATCCGCATGCTAGCAAGGCCCCCAGCGATGTGGATTGAAGCGCAAGAGTGAGGAGTTGGATAATCATAGCAGCGCAATGCAGATTGTCGATGAATTGTCCATACTTCCTGCAATGTTGCAAACCAACATGGGAAATCCAGTGACAGTTGTGACAGACTAGTGCGGCCGCAAGAG
circRNA:HIPK3	circRNA:HIPK3_19	TTGAAGCGCAAGAGTGAGGAGTTGGATAATCATAGCAGCGCAATGCAGATTGTCGATGAATTGTCCATACTTCCTGCAATGTTGCAAACCAACATGGGAAATCCAGTGACAGTTGTGACAGCTACCACAGGATCAAAACAG	TTCGATATCCGCATGCTAGC	ACTAGTGCGGCCGCAAGAG	TTCGATATCCGCATGCTAGCTTGAAGCGCAAGAGTGAGGAGTTGGATAATCATAGCAGCGCAATGCAGATTGTCGATGAATTGTCCATACTTCCTGCAATGTTGCAAACCAACATGGGAAATCCAGTGACAGTTGTGACAGCTACCACAGGATCAAAACAGACTAGTGCGGCCGCAAGAG
circRNA:HIPK3	circRNA:HIPK3_20	GTTGGATAATCATAGCAGCGCAATGCAGATTGTCGATGAATTGTCCATACTTCCTGCAATGTTGCAAACCAACATGGGAAATCCAGTGACAGTTGTGACAGCTACCACAGGATCAAAACAGAATTGTACCACTGGAGAAGG	TTCGATATCCGCATGCTAGC	ACTAGTGCGGCCGCAAGAG	TTCGATATCCGCATGCTAGCGTTGGATAATCATAGCAGCGCAATGCAGATTGTCGATGAATTGTCCATACTTCCTGCAATGTTGCAAACCAACATGGGAAATCCAGTGACAGTTGTGACAGCTACCACAGGATCAAAACAGAATTGTACCACTGGAGAAGGACTAGTGCGGCCGCAAGAG
circRNA:HIPK3	circRNA:HIPK3_21	CAATGCAGATTGTCGATGAATTGTCCATACTTCCTGCAATGTTGCAAACCAACATGGGAAATCCAGTGACAGTTGTGACAGCTACCACAGGATCAAAACAGAATTGTACCACTGGAGAAGGTGACTATCAGTTAGTACAGC	TTCGATATCCGCATGCTAGC	ACTAGTGCGGCCGCAAGAG	TTCGATATCCGCATGCTAGCCAATGCAGATTGTCGATGAATTGTCCATACTTCCTGCAATGTTGCAAACCAACATGGGAAATCCAGTGACAGTTGTGACAGCTACCACAGGATCAAAACAGAATTGTACCACTGGAGAAGGTGACTATCAGTTAGTACAGCACTAGTGCGGCCGCAAGAG
circRNA:HIPK3	circRNA:HIPK3_22	TTGTCCATACTTCCTGCAATGTTGCAAACCAACATGGGAAATCCAGTGACAGTTGTGACAGCTACCACAGGATCAAAACAGAATTGTACCACTGGAGAAGGTGACTATCAGTTAGTACAGCATGAAGTCTTATGCTCCATG	TTCGATATCCGCATGCTAGC	ACTAGTGCGGCCGCAAGAG	TTCGATATCCGCATGCTAGCTTGTCCATACTTCCTGCAATGTTGCAAACCAACATGGGAAATCCAGTGACAGTTGTGACAGCTACCACAGGATCAAAACAGAATTGTACCACTGGAGAAGGTGACTATCAGTTAGTACAGCATGAAGTCTTATGCTCCATGACTAGTGCGGCCGCAAGAG
circRNA:HIPK3	circRNA:HIPK3_23	GTTGCAAACCAACATGGGAAATCCAGTGACAGTTGTGACAGCTACCACAGGATCAAAACAGAATTGTACCACTGGAGAAGGTGACTATCAGTTAGTACAGCATGAAGTCTTATGCTCCATGAAAAATACTTACGAAGTCCT	TTCGATATCCGCATGCTAGC	ACTAGTGCGGCCGCAAGAG	TTCGATATCCGCATGCTAGCGTTGCAAACCAACATGGGAAATCCAGTGACAGTTGTGACAGCTACCACAGGATCAAAACAGAATTGTACCACTGGAGAAGGTGACTATCAGTTAGTACAGCATGAAGTCTTATGCTCCATGAAAAATACTTACGAAGTCCTACTAGTGCGGCCGCAAGAG
circRNA:HIPK3	circRNA:HIPK3_24	ATCCAGTGACAGTTGTGACAGCTACCACAGGATCAAAACAGAATTGTACCACTGGAGAAGGTGACTATCAGTTAGTACAGCATGAAGTCTTATGCTCCATGAAAAATACTTACGAAGTCCTTGATTTTCTTGGTCGAGGCA	TTCGATATCCGCATGCTAGC	ACTAGTGCGGCCGCAAGAG	TTCGATATCCGCATGCTAGCATCCAGTGACAGTTGTGACAGCTACCACAGGATCAAAACAGAATTGTACCACTGGAGAAGGTGACTATCAGTTAGTACAGCATGAAGTCTTATGCTCCATGAAAAATACTTACGAAGTCCTTGATTTTCTTGGTCGAGGCAACTAGTGCGGCCGCAAGAG
circRNA:HIPK3	circRNA:HIPK3_25	GCTACCACAGGATCAAAACAGAATTGTACCACTGGAGAAGGTGACTATCAGTTAGTACAGCATGAAGTCTTATGCTCCATGAAAAATACTTACGAAGTCCTTGATTTTCTTGGTCGAGGCACGTTTGGCCAGGTAGTTAAA	TTCGATATCCGCATGCTAGC	ACTAGTGCGGCCGCAAGAG	TTCGATATCCGCATGCTAGCGCTACCACAGGATCAAAACAGAATTGTACCACTGGAGAAGGTGACTATCAGTTAGTACAGCATGAAGTCTTATGCTCCATGAAAAATACTTACGAAGTCCTTGATTTTCTTGGTCGAGGCACGTTTGGCCAGGTAGTTAAAACTAGTGCGGCCGCAAGAG
circRNA:HIPK3	circRNA:HIPK3_26	GAATTGTACCACTGGAGAAGGTGACTATCAGTTAGTACAGCATGAAGTCTTATGCTCCATGAAAAATACTTACGAAGTCCTTGATTTTCTTGGTCGAGGCACGTTTGGCCAGGTAGTTAAATGCTGGAAAAGAGGGACAAA	TTCGATATCCGCATGCTAGC	ACTAGTGCGGCCGCAAGAG	TTCGATATCCGCATGCTAGCGAATTGTACCACTGGAGAAGGTGACTATCAGTTAGTACAGCATGAAGTCTTATGCTCCATGAAAAATACTTACGAAGTCCTTGATTTTCTTGGTCGAGGCACGTTTGGCCAGGTAGTTAAATGCTGGAAAAGAGGGACAAAACTAGTGCGGCCGCAAGAG
circRNA:HIPK3	circRNA:HIPK3_27	GTGACTATCAGTTAGTACAGCATGAAGTCTTATGCTCCATGAAAAATACTTACGAAGTCCTTGATTTTCTTGGTCGAGGCACGTTTGGCCAGGTAGTTAAATGCTGGAAAAGAGGGACAAATGAAATTGTAGCAATCAAAA	TTCGATATCCGCATGCTAGC	ACTAGTGCGGCCGCAAGAG	TTCGATATCCGCATGCTAGCGTGACTATCAGTTAGTACAGCATGAAGTCTTATGCTCCATGAAAAATACTTACGAAGTCCTTGATTTTCTTGGTCGAGGCACGTTTGGCCAGGTAGTTAAATGCTGGAAAAGAGGGACAAATGAAATTGTAGCAATCAAAAACTAGTGCGGCCGCAAGAG
circRNA:HIPK3	circRNA:HIPK3_28	CATGAAGTCTTATGCTCCATGAAAAATACTTACGAAGTCCTTGATTTTCTTGGTCGAGGCACGTTTGGCCAGGTAGTTAAATGCTGGAAAAGAGGGACAAATGAAATTGTAGCAATCAAAATTTTGAAGAATCATCCTTCT	TTCGATATCCGCATGCTAGC	ACTAGTGCGGCCGCAAGAG	TTCGATATCCGCATGCTAGCCATGAAGTCTTATGCTCCATGAAAAATACTTACGAAGTCCTTGATTTTCTTGGTCGAGGCACGTTTGGCCAGGTAGTTAAATGCTGGAAAAGAGGGACAAATGAAATTGTAGCAATCAAAATTTTGAAGAATCATCCTTCTACTAGTGCGGCCGCAAGAG
circRNA:HIPK3	circRNA:HIPK3_29	GAAAAATACTTACGAAGTCCTTGATTTTCTTGGTCGAGGCACGTTTGGCCAGGTAGTTAAATGCTGGAAAAGAGGGACAAATGAAATTGTAGCAATCAAAATTTTGAAGAATCATCCTTCTTATGCCCGTCAAGGTCAAAT	TTCGATATCCGCATGCTAGC	ACTAGTGCGGCCGCAAGAG	TTCGATATCCGCATGCTAGCGAAAAATACTTACGAAGTCCTTGATTTTCTTGGTCGAGGCACGTTTGGCCAGGTAGTTAAATGCTGGAAAAGAGGGACAAATGAAATTGTAGCAATCAAAATTTTGAAGAATCATCCTTCTTATGCCCGTCAAGGTCAAATACTAGTGCGGCCGCAAGAG
circRNA:HIPK3	circRNA:HIPK3_30	TTGATTTTCTTGGTCGAGGCACGTTTGGCCAGGTAGTTAAATGCTGGAAAAGAGGGACAAATGAAATTGTAGCAATCAAAATTTTGAAGAATCATCCTTCTTATGCCCGTCAAGGTCAAATAGAAGTGAGCATATTAGCAA	TTCGATATCCGCATGCTAGC	ACTAGTGCGGCCGCAAGAG	TTCGATATCCGCATGCTAGCTTGATTTTCTTGGTCGAGGCACGTTTGGCCAGGTAGTTAAATGCTGGAAAAGAGGGACAAATGAAATTGTAGCAATCAAAATTTTGAAGAATCATCCTTCTTATGCCCGTCAAGGTCAAATAGAAGTGAGCATATTAGCAAACTAGTGCGGCCGCAAGAG
circRNA:HIPK3	circRNA:HIPK3_31	ACGTTTGGCCAGGTAGTTAAATGCTGGAAAAGAGGGACAAATGAAATTGTAGCAATCAAAATTTTGAAGAATCATCCTTCTTATGCCCGTCAAGGTCAAATAGAAGTGAGCATATTAGCAAGGCTCAGTACTGAAAATGCT	TTCGATATCCGCATGCTAGC	ACTAGTGCGGCCGCAAGAG	TTCGATATCCGCATGCTAGCACGTTTGGCCAGGTAGTTAAATGCTGGAAAAGAGGGACAAATGAAATTGTAGCAATCAAAATTTTGAAGAATCATCCTTCTTATGCCCGTCAAGGTCAAATAGAAGTGAGCATATTAGCAAGGCTCAGTACTGAAAATGCTACTAGTGCGGCCGCAAGAG
circRNA:HIPK3	circRNA:HIPK3_32	ATGCTGGAAAAGAGGGACAAATGAAATTGTAGCAATCAAAATTTTGAAGAATCATCCTTCTTATGCCCGTCAAGGTCAAATAGAAGTGAGCATATTAGCAAGGCTCAGTACTGAAAATGCTGATGAATATAACTTTGTACG	TTCGATATCCGCATGCTAGC	ACTAGTGCGGCCGCAAGAG	TTCGATATCCGCATGCTAGCATGCTGGAAAAGAGGGACAAATGAAATTGTAGCAATCAAAATTTTGAAGAATCATCCTTCTTATGCCCGTCAAGGTCAAATAGAAGTGAGCATATTAGCAAGGCTCAGTACTGAAAATGCTGATGAATATAACTTTGTACGACTAGTGCGGCCGCAAGAG
circRNA:HIPK3	circRNA:HIPK3_33	ATGAAATTGTAGCAATCAAAATTTTGAAGAATCATCCTTCTTATGCCCGTCAAGGTCAAATAGAAGTGAGCATATTAGCAAGGCTCAGTACTGAAAATGCTGATGAATATAACTTTGTACGAGCTTATGAATGCTTTCAGC	TTCGATATCCGCATGCTAGC	ACTAGTGCGGCCGCAAGAG	TTCGATATCCGCATGCTAGCATGAAATTGTAGCAATCAAAATTTTGAAGAATCATCCTTCTTATGCCCGTCAAGGTCAAATAGAAGTGAGCATATTAGCAAGGCTCAGTACTGAAAATGCTGATGAATATAACTTTGTACGAGCTTATGAATGCTTTCAGCACTAGTGCGGCCGCAAGAG
circRNA:HIPK3	circRNA:HIPK3_34	ATTTTGAAGAATCATCCTTCTTATGCCCGTCAAGGTCAAATAGAAGTGAGCATATTAGCAAGGCTCAGTACTGAAAATGCTGATGAATATAACTTTGTACGAGCTTATGAATGCTTTCAGCACCGTAACCATACTTGTTTA	TTCGATATCCGCATGCTAGC	ACTAGTGCGGCCGCAAGAG	TTCGATATCCGCATGCTAGCATTTTGAAGAATCATCCTTCTTATGCCCGTCAAGGTCAAATAGAAGTGAGCATATTAGCAAGGCTCAGTACTGAAAATGCTGATGAATATAACTTTGTACGAGCTTATGAATGCTTTCAGCACCGTAACCATACTTGTTTAACTAGTGCGGCCGCAAGAG
circRNA:HIPK3	circRNA:HIPK3_35	TTATGCCCGTCAAGGTCAAATAGAAGTGAGCATATTAGCAAGGCTCAGTACTGAAAATGCTGATGAATATAACTTTGTACGAGCTTATGAATGCTTTCAGCACCGTAACCATACTTGTTTAGTCTTTGAGATGCTGGAACA	TTCGATATCCGCATGCTAGC	ACTAGTGCGGCCGCAAGAG	TTCGATATCCGCATGCTAGCTTATGCCCGTCAAGGTCAAATAGAAGTGAGCATATTAGCAAGGCTCAGTACTGAAAATGCTGATGAATATAACTTTGTACGAGCTTATGAATGCTTTCAGCACCGTAACCATACTTGTTTAGTCTTTGAGATGCTGGAACAACTAGTGCGGCCGCAAGAG
circRNA:HIPK3	circRNA:HIPK3_36	TAGAAGTGAGCATATTAGCAAGGCTCAGTACTGAAAATGCTGATGAATATAACTTTGTACGAGCTTATGAATGCTTTCAGCACCGTAACCATACTTGTTTAGTCTTTGAGATGCTGGAACAAAACTTGTATGACTTTCTGA	TTCGATATCCGCATGCTAGC	ACTAGTGCGGCCGCAAGAG	TTCGATATCCGCATGCTAGCTAGAAGTGAGCATATTAGCAAGGCTCAGTACTGAAAATGCTGATGAATATAACTTTGTACGAGCTTATGAATGCTTTCAGCACCGTAACCATACTTGTTTAGTCTTTGAGATGCTGGAACAAAACTTGTATGACTTTCTGAACTAGTGCGGCCGCAAGAG
circRNA:HIPK3	circRNA:HIPK3_37	AGGCTCAGTACTGAAAATGCTGATGAATATAACTTTGTACGAGCTTATGAATGCTTTCAGCACCGTAACCATACTTGTTTAGTCTTTGAGATGCTGGAACAAAACTTGTATGACTTTCTGAAACAAAATAAATTTAGTCCC	TTCGATATCCGCATGCTAGC	ACTAGTGCGGCCGCAAGAG	TTCGATATCCGCATGCTAGCAGGCTCAGTACTGAAAATGCTGATGAATATAACTTTGTACGAGCTTATGAATGCTTTCAGCACCGTAACCATACTTGTTTAGTCTTTGAGATGCTGGAACAAAACTTGTATGACTTTCTGAAACAAAATAAATTTAGTCCCACTAGTGCGGCCGCAAGAG
circRNA:HIPK3	circRNA:HIPK3_38	TGATGAATATAACTTTGTACGAGCTTATGAATGCTTTCAGCACCGTAACCATACTTGTTTAGTCTTTGAGATGCTGGAACAAAACTTGTATGACTTTCTGAAACAAAATAAATTTAGTCCCCTGCCACTAAAAGTGATTCG	TTCGATATCCGCATGCTAGC	ACTAGTGCGGCCGCAAGAG	TTCGATATCCGCATGCTAGCTGATGAATATAACTTTGTACGAGCTTATGAATGCTTTCAGCACCGTAACCATACTTGTTTAGTCTTTGAGATGCTGGAACAAAACTTGTATGACTTTCTGAAACAAAATAAATTTAGTCCCCTGCCACTAAAAGTGATTCGACTAGTGCGGCCGCAAGAG
circRNA:HIPK3	circRNA:HIPK3_39	GAGCTTATGAATGCTTTCAGCACCGTAACCATACTTGTTTAGTCTTTGAGATGCTGGAACAAAACTTGTATGACTTTCTGAAACAAAATAAATTTAGTCCCCTGCCACTAAAAGTGATTCGGCCCATTCTTCAACAAGTGG	TTCGATATCCGCATGCTAGC	ACTAGTGCGGCCGCAAGAG	TTCGATATCCGCATGCTAGCGAGCTTATGAATGCTTTCAGCACCGTAACCATACTTGTTTAGTCTTTGAGATGCTGGAACAAAACTTGTATGACTTTCTGAAACAAAATAAATTTAGTCCCCTGCCACTAAAAGTGATTCGGCCCATTCTTCAACAAGTGGACTAGTGCGGCCGCAAGAG
circRNA:HIPK3	circRNA:HIPK3_40	CACCGTAACCATACTTGTTTAGTCTTTGAGATGCTGGAACAAAACTTGTATGACTTTCTGAAACAAAATAAATTTAGTCCCCTGCCACTAAAAGTGATTCGGCCCATTCTTCAACAAGTGGCCACTGCACTGAAAAAATTG	TTCGATATCCGCATGCTAGC	ACTAGTGCGGCCGCAAGAG	TTCGATATCCGCATGCTAGCCACCGTAACCATACTTGTTTAGTCTTTGAGATGCTGGAACAAAACTTGTATGACTTTCTGAAACAAAATAAATTTAGTCCCCTGCCACTAAAAGTGATTCGGCCCATTCTTCAACAAGTGGCCACTGCACTGAAAAAATTGACTAGTGCGGCCGCAAGAG
circRNA:HIPK3	circRNA:HIPK3_41	AGTCTTTGAGATGCTGGAACAAAACTTGTATGACTTTCTGAAACAAAATAAATTTAGTCCCCTGCCACTAAAAGTGATTCGGCCCATTCTTCAACAAGTGGCCACTGCACTGAAAAAATTGAAAAGTCTTGGTTTAATTCA	TTCGATATCCGCATGCTAGC	ACTAGTGCGGCCGCAAGAG	TTCGATATCCGCATGCTAGCAGTCTTTGAGATGCTGGAACAAAACTTGTATGACTTTCTGAAACAAAATAAATTTAGTCCCCTGCCACTAAAAGTGATTCGGCCCATTCTTCAACAAGTGGCCACTGCACTGAAAAAATTGAAAAGTCTTGGTTTAATTCAACTAGTGCGGCCGCAAGAG
circRNA:HIPK3	circRNA:HIPK3_42	AAAACTTGTATGACTTTCTGAAACAAAATAAATTTAGTCCCCTGCCACTAAAAGTGATTCGGCCCATTCTTCAACAAGTGGCCACTGCACTGAAAAAATTGAAAAGTCTTGGTTTAATTCATGCTGATCTCAAGCCAGAGA	TTCGATATCCGCATGCTAGC	ACTAGTGCGGCCGCAAGAG	TTCGATATCCGCATGCTAGCAAAACTTGTATGACTTTCTGAAACAAAATAAATTTAGTCCCCTGCCACTAAAAGTGATTCGGCCCATTCTTCAACAAGTGGCCACTGCACTGAAAAAATTGAAAAGTCTTGGTTTAATTCATGCTGATCTCAAGCCAGAGAACTAGTGCGGCCGCAAGAG
circRNA:HIPK3	circRNA:HIPK3_43	AAACAAAATAAATTTAGTCCCCTGCCACTAAAAGTGATTCGGCCCATTCTTCAACAAGTGGCCACTGCACTGAAAAAATTGAAAAGTCTTGGTTTAATTCATGCTGATCTCAAGCCAGAGAATATTATGTTGGTGGATCCT	TTCGATATCCGCATGCTAGC	ACTAGTGCGGCCGCAAGAG	TTCGATATCCGCATGCTAGCAAACAAAATAAATTTAGTCCCCTGCCACTAAAAGTGATTCGGCCCATTCTTCAACAAGTGGCCACTGCACTGAAAAAATTGAAAAGTCTTGGTTTAATTCATGCTGATCTCAAGCCAGAGAATATTATGTTGGTGGATCCTACTAGTGCGGCCGCAAGAG
circRNA:HIPK3	circRNA:HIPK3_44	CCTGCCACTAAAAGTGATTCGGCCCATTCTTCAACAAGTGGCCACTGCACTGAAAAAATTGAAAAGTCTTGGTTTAATTCATGCTGATCTCAAGCCAGAGAATATTATGTTGGTGGATCCTGTTCGGCAGCCTTACAGGGT	TTCGATATCCGCATGCTAGC	ACTAGTGCGGCCGCAAGAG	TTCGATATCCGCATGCTAGCCCTGCCACTAAAAGTGATTCGGCCCATTCTTCAACAAGTGGCCACTGCACTGAAAAAATTGAAAAGTCTTGGTTTAATTCATGCTGATCTCAAGCCAGAGAATATTATGTTGGTGGATCCTGTTCGGCAGCCTTACAGGGTACTAGTGCGGCCGCAAGAG
circRNA:HIPK3	circRNA:HIPK3_45	GGCCCATTCTTCAACAAGTGGCCACTGCACTGAAAAAATTGAAAAGTCTTGGTTTAATTCATGCTGATCTCAAGCCAGAGAATATTATGTTGGTGGATCCTGTTCGGCAGCCTTACAGGGTTAAAGTAATAGACTTTGGGT	TTCGATATCCGCATGCTAGC	ACTAGTGCGGCCGCAAGAG	TTCGATATCCGCATGCTAGCGGCCCATTCTTCAACAAGTGGCCACTGCACTGAAAAAATTGAAAAGTCTTGGTTTAATTCATGCTGATCTCAAGCCAGAGAATATTATGTTGGTGGATCCTGTTCGGCAGCCTTACAGGGTTAAAGTAATAGACTTTGGGTACTAGTGCGGCCGCAAGAG
circRNA:HIPK3	circRNA:HIPK3_46	GCCACTGCACTGAAAAAATTGAAAAGTCTTGGTTTAATTCATGCTGATCTCAAGCCAGAGAATATTATGTTGGTGGATCCTGTTCGGCAGCCTTACAGGGTTAAAGTAATAGACTTTGGGTCGGCCAGTCATGTATCAAAG	TTCGATATCCGCATGCTAGC	ACTAGTGCGGCCGCAAGAG	TTCGATATCCGCATGCTAGCGCCACTGCACTGAAAAAATTGAAAAGTCTTGGTTTAATTCATGCTGATCTCAAGCCAGAGAATATTATGTTGGTGGATCCTGTTCGGCAGCCTTACAGGGTTAAAGTAATAGACTTTGGGTCGGCCAGTCATGTATCAAAGACTAGTGCGGCCGCAAGAG
circRNA:HIPK3	circRNA:HIPK3_47	GAAAAGTCTTGGTTTAATTCATGCTGATCTCAAGCCAGAGAATATTATGTTGGTGGATCCTGTTCGGCAGCCTTACAGGGTTAAAGTAATAGACTTTGGGTCGGCCAGTCATGTATCAAAGACTGTTTGTTCAACATATCT	TTCGATATCCGCATGCTAGC	ACTAGTGCGGCCGCAAGAG	TTCGATATCCGCATGCTAGCGAAAAGTCTTGGTTTAATTCATGCTGATCTCAAGCCAGAGAATATTATGTTGGTGGATCCTGTTCGGCAGCCTTACAGGGTTAAAGTAATAGACTTTGGGTCGGCCAGTCATGTATCAAAGACTGTTTGTTCAACATATCTACTAGTGCGGCCGCAAGAG
circRNA:HIPK3	circRNA:HIPK3_48	ATGCTGATCTCAAGCCAGAGAATATTATGTTGGTGGATCCTGTTCGGCAGCCTTACAGGGTTAAAGTAATAGACTTTGGGTCGGCCAGTCATGTATCAAAGACTGTTTGTTCAACATATCTACAATCTCGGTACTACAGGT	TTCGATATCCGCATGCTAGC	ACTAGTGCGGCCGCAAGAG	TTCGATATCCGCATGCTAGCATGCTGATCTCAAGCCAGAGAATATTATGTTGGTGGATCCTGTTCGGCAGCCTTACAGGGTTAAAGTAATAGACTTTGGGTCGGCCAGTCATGTATCAAAGACTGTTTGTTCAACATATCTACAATCTCGGTACTACAGGTACTAGTGCGGCCGCAAGAG
circRNA:HIPK3	circRNA:HIPK3_49	AATATTATGTTGGTGGATCCTGTTCGGCAGCCTTACAGGGTTAAAGTAATAGACTTTGGGTCGGCCAGTCATGTATCAAAGACTGTTTGTTCAACATATCTACAATCTCGGTACTACAGGTATGGCCTCACAAGTCTTGGT	TTCGATATCCGCATGCTAGC	ACTAGTGCGGCCGCAAGAG	TTCGATATCCGCATGCTAGCAATATTATGTTGGTGGATCCTGTTCGGCAGCCTTACAGGGTTAAAGTAATAGACTTTGGGTCGGCCAGTCATGTATCAAAGACTGTTTGTTCAACATATCTACAATCTCGGTACTACAGGTATGGCCTCACAAGTCTTGGTACTAGTGCGGCCGCAAGAG
circRNA:HIPK3	circRNA:HIPK3_50	TGTTCGGCAGCCTTACAGGGTTAAAGTAATAGACTTTGGGTCGGCCAGTCATGTATCAAAGACTGTTTGTTCAACATATCTACAATCTCGGTACTACAGGTATGGCCTCACAAGTCTTGGTCTACCCACCATATGTTTATC	TTCGATATCCGCATGCTAGC	ACTAGTGCGGCCGCAAGAG	TTCGATATCCGCATGCTAGCTGTTCGGCAGCCTTACAGGGTTAAAGTAATAGACTTTGGGTCGGCCAGTCATGTATCAAAGACTGTTTGTTCAACATATCTACAATCTCGGTACTACAGGTATGGCCTCACAAGTCTTGGTCTACCCACCATATGTTTATCACTAGTGCGGCCGCAAGAG
circRNA:HIPK3	circRNA:HIPK3_51	TTAAAGTAATAGACTTTGGGTCGGCCAGTCATGTATCAAAGACTGTTTGTTCAACATATCTACAATCTCGGTACTACAGGTATGGCCTCACAAGTCTTGGTCTACCCACCATATGTTTATCAAACTCAGTCAAGTGCCTTT	TTCGATATCCGCATGCTAGC	ACTAGTGCGGCCGCAAGAG	TTCGATATCCGCATGCTAGCTTAAAGTAATAGACTTTGGGTCGGCCAGTCATGTATCAAAGACTGTTTGTTCAACATATCTACAATCTCGGTACTACAGGTATGGCCTCACAAGTCTTGGTCTACCCACCATATGTTTATCAAACTCAGTCAAGTGCCTTTACTAGTGCGGCCGCAAGAG
circRNA:HIPK3	circRNA:HIPK3_52	TCGGCCAGTCATGTATCAAAGACTGTTTGTTCAACATATCTACAATCTCGGTACTACAGGTATGGCCTCACAAGTCTTGGTCTACCCACCATATGTTTATCAAACTCAGTCAAGTGCCTTTTGTAGTGTGAAGAAACTCAA	TTCGATATCCGCATGCTAGC	ACTAGTGCGGCCGCAAGAG	TTCGATATCCGCATGCTAGCTCGGCCAGTCATGTATCAAAGACTGTTTGTTCAACATATCTACAATCTCGGTACTACAGGTATGGCCTCACAAGTCTTGGTCTACCCACCATATGTTTATCAAACTCAGTCAAGTGCCTTTTGTAGTGTGAAGAAACTCAAACTAGTGCGGCCGCAAGAG
circRNA:HIPK3	circRNA:HIPK3_53	GACTGTTTGTTCAACATATCTACAATCTCGGTACTACAGGTATGGCCTCACAAGTCTTGGTCTACCCACCATATGTTTATCAAACTCAGTCAAGTGCCTTTTGTAGTGTGAAGAAACTCAAAGTAGAGCCAAGCAGTTGTG	TTCGATATCCGCATGCTAGC	ACTAGTGCGGCCGCAAGAG	TTCGATATCCGCATGCTAGCGACTGTTTGTTCAACATATCTACAATCTCGGTACTACAGGTATGGCCTCACAAGTCTTGGTCTACCCACCATATGTTTATCAAACTCAGTCAAGTGCCTTTTGTAGTGTGAAGAAACTCAAAGTAGAGCCAAGCAGTTGTGACTAGTGCGGCCGCAAGAG
circRNA:HIPK3	circRNA:HIPK3_54	TACAATCTCGGTACTACAGGTATGGCCTCACAAGTCTTGGTCTACCCACCATATGTTTATCAAACTCAGTCAAGTGCCTTTTGTAGTGTGAAGAAACTCAAAGTAGAGCCAAGCAGTTGTGTATTCCAGGAAAGAAACTAT	TTCGATATCCGCATGCTAGC	ACTAGTGCGGCCGCAAGAG	TTCGATATCCGCATGCTAGCTACAATCTCGGTACTACAGGTATGGCCTCACAAGTCTTGGTCTACCCACCATATGTTTATCAAACTCAGTCAAGTGCCTTTTGTAGTGTGAAGAAACTCAAAGTAGAGCCAAGCAGTTGTGTATTCCAGGAAAGAAACTATACTAGTGCGGCCGCAAGAG
circRNA:PHIP_1	circRNA:PHIP_1_0	GTGAAGTATTACAGACACTTAGCACCTGATCACTTGCTGCAAATATGTCATCGACTAGGACCTCTTCTTGAACAAGAAATTCCTCAAAGTGTTCCTGGAGTACAAACTTTATTAGGAGCTGGAAGACAGTCTTTACTACGC	TTCGATATCCGCATGCTAGC	ACTAGTGCGGCCGCAAGAG	TTCGATATCCGCATGCTAGCGTGAAGTATTACAGACACTTAGCACCTGATCACTTGCTGCAAATATGTCATCGACTAGGACCTCTTCTTGAACAAGAAATTCCTCAAAGTGTTCCTGGAGTACAAACTTTATTAGGAGCTGGAAGACAGTCTTTACTACGCACTAGTGCGGCCGCAAGAG
circRNA:PHIP_1	circRNA:PHIP_1_1	AGCACCTGATCACTTGCTGCAAATATGTCATCGACTAGGACCTCTTCTTGAACAAGAAATTCCTCAAAGTGTTCCTGGAGTACAAACTTTATTAGGAGCTGGAAGACAGTCTTTACTACGCACAAATAAAAGCTGCAAGCA	TTCGATATCCGCATGCTAGC	ACTAGTGCGGCCGCAAGAG	TTCGATATCCGCATGCTAGCAGCACCTGATCACTTGCTGCAAATATGTCATCGACTAGGACCTCTTCTTGAACAAGAAATTCCTCAAAGTGTTCCTGGAGTACAAACTTTATTAGGAGCTGGAAGACAGTCTTTACTACGCACAAATAAAAGCTGCAAGCAACTAGTGCGGCCGCAAGAG
circRNA:PHIP_1	circRNA:PHIP_1_2	AAATATGTCATCGACTAGGACCTCTTCTTGAACAAGAAATTCCTCAAAGTGTTCCTGGAGTACAAACTTTATTAGGAGCTGGAAGACAGTCTTTACTACGCACAAATAAAAGCTGCAAGCATGTTGTGTGGAAAGGATCTG	TTCGATATCCGCATGCTAGC	ACTAGTGCGGCCGCAAGAG	TTCGATATCCGCATGCTAGCAAATATGTCATCGACTAGGACCTCTTCTTGAACAAGAAATTCCTCAAAGTGTTCCTGGAGTACAAACTTTATTAGGAGCTGGAAGACAGTCTTTACTACGCACAAATAAAAGCTGCAAGCATGTTGTGTGGAAAGGATCTGACTAGTGCGGCCGCAAGAG
circRNA:PHIP_1	circRNA:PHIP_1_3	CCTCTTCTTGAACAAGAAATTCCTCAAAGTGTTCCTGGAGTACAAACTTTATTAGGAGCTGGAAGACAGTCTTTACTACGCACAAATAAAAGCTGCAAGCATGTTGTGTGGAAAGGATCTGCTCTGGCTGCGTTGCACTGT	TTCGATATCCGCATGCTAGC	ACTAGTGCGGCCGCAAGAG	TTCGATATCCGCATGCTAGCCCTCTTCTTGAACAAGAAATTCCTCAAAGTGTTCCTGGAGTACAAACTTTATTAGGAGCTGGAAGACAGTCTTTACTACGCACAAATAAAAGCTGCAAGCATGTTGTGTGGAAAGGATCTGCTCTGGCTGCGTTGCACTGTACTAGTGCGGCCGCAAGAG
circRNA:PHIP_1	circRNA:PHIP_1_4	TCCTCAAAGTGTTCCTGGAGTACAAACTTTATTAGGAGCTGGAAGACAGTCTTTACTACGCACAAATAAAAGCTGCAAGCATGTTGTGTGGAAAGGATCTGCTCTGGCTGCGTTGCACTGTGGAAGACCACCTGAGTCACC	TTCGATATCCGCATGCTAGC	ACTAGTGCGGCCGCAAGAG	TTCGATATCCGCATGCTAGCTCCTCAAAGTGTTCCTGGAGTACAAACTTTATTAGGAGCTGGAAGACAGTCTTTACTACGCACAAATAAAAGCTGCAAGCATGTTGTGTGGAAAGGATCTGCTCTGGCTGCGTTGCACTGTGGAAGACCACCTGAGTCACCACTAGTGCGGCCGCAAGAG
circRNA:PHIP_1	circRNA:PHIP_1_5	TACAAACTTTATTAGGAGCTGGAAGACAGTCTTTACTACGCACAAATAAAAGCTGCAAGCATGTTGTGTGGAAAGGATCTGCTCTGGCTGCGTTGCACTGTGGAAGACCACCTGAGTCACCAGTTAACTATGGTAGCCCAC	TTCGATATCCGCATGCTAGC	ACTAGTGCGGCCGCAAGAG	TTCGATATCCGCATGCTAGCTACAAACTTTATTAGGAGCTGGAAGACAGTCTTTACTACGCACAAATAAAAGCTGCAAGCATGTTGTGTGGAAAGGATCTGCTCTGGCTGCGTTGCACTGTGGAAGACCACCTGAGTCACCAGTTAACTATGGTAGCCCACACTAGTGCGGCCGCAAGAG
circRNA:PHIP_1	circRNA:PHIP_1_6	GGAAGACAGTCTTTACTACGCACAAATAAAAGCTGCAAGCATGTTGTGTGGAAAGGATCTGCTCTGGCTGCGTTGCACTGTGGAAGACCACCTGAGTCACCAGTTAACTATGGTAGCCCACCCAGCATTGCGGATACTCTG	TTCGATATCCGCATGCTAGC	ACTAGTGCGGCCGCAAGAG	TTCGATATCCGCATGCTAGCGGAAGACAGTCTTTACTACGCACAAATAAAAGCTGCAAGCATGTTGTGTGGAAAGGATCTGCTCTGGCTGCGTTGCACTGTGGAAGACCACCTGAGTCACCAGTTAACTATGGTAGCCCACCCAGCATTGCGGATACTCTGACTAGTGCGGCCGCAAGAG
circRNA:PHIP_1	circRNA:PHIP_1_7	CACAAATAAAAGCTGCAAGCATGTTGTGTGGAAAGGATCTGCTCTGGCTGCGTTGCACTGTGGAAGACCACCTGAGTCACCAGTTAACTATGGTAGCCCACCCAGCATTGCGGATACTCTGTTTTCAAGGAAGCTGAATGG	TTCGATATCCGCATGCTAGC	ACTAGTGCGGCCGCAAGAG	TTCGATATCCGCATGCTAGCCACAAATAAAAGCTGCAAGCATGTTGTGTGGAAAGGATCTGCTCTGGCTGCGTTGCACTGTGGAAGACCACCTGAGTCACCAGTTAACTATGGTAGCCCACCCAGCATTGCGGATACTCTGTTTTCAAGGAAGCTGAATGGACTAGTGCGGCCGCAAGAG
circRNA:PHIP_1	circRNA:PHIP_1_8	ATGTTGTGTGGAAAGGATCTGCTCTGGCTGCGTTGCACTGTGGAAGACCACCTGAGTCACCAGTTAACTATGGTAGCCCACCCAGCATTGCGGATACTCTGTTTTCAAGGAAGCTGAATGGGAAATACAGACTTGAGCGAC	TTCGATATCCGCATGCTAGC	ACTAGTGCGGCCGCAAGAG	TTCGATATCCGCATGCTAGCATGTTGTGTGGAAAGGATCTGCTCTGGCTGCGTTGCACTGTGGAAGACCACCTGAGTCACCAGTTAACTATGGTAGCCCACCCAGCATTGCGGATACTCTGTTTTCAAGGAAGCTGAATGGGAAATACAGACTTGAGCGACACTAGTGCGGCCGCAAGAG
circRNA:PHIP_1	circRNA:PHIP_1_9	GCTCTGGCTGCGTTGCACTGTGGAAGACCACCTGAGTCACCAGTTAACTATGGTAGCCCACCCAGCATTGCGGATACTCTGTTTTCAAGGAAGCTGAATGGGAAATACAGACTTGAGCGACTTGTTCCAACTGCAGTGTAT	TTCGATATCCGCATGCTAGC	ACTAGTGCGGCCGCAAGAG	TTCGATATCCGCATGCTAGCGCTCTGGCTGCGTTGCACTGTGGAAGACCACCTGAGTCACCAGTTAACTATGGTAGCCCACCCAGCATTGCGGATACTCTGTTTTCAAGGAAGCTGAATGGGAAATACAGACTTGAGCGACTTGTTCCAACTGCAGTGTATACTAGTGCGGCCGCAAGAG
circRNA:PHIP_1	circRNA:PHIP_1_10	TGGAAGACCACCTGAGTCACCAGTTAACTATGGTAGCCCACCCAGCATTGCGGATACTCTGTTTTCAAGGAAGCTGAATGGGAAATACAGACTTGAGCGACTTGTTCCAACTGCAGTGTATCAGCACATGAAAATGCATAA	TTCGATATCCGCATGCTAGC	ACTAGTGCGGCCGCAAGAG	TTCGATATCCGCATGCTAGCTGGAAGACCACCTGAGTCACCAGTTAACTATGGTAGCCCACCCAGCATTGCGGATACTCTGTTTTCAAGGAAGCTGAATGGGAAATACAGACTTGAGCGACTTGTTCCAACTGCAGTGTATCAGCACATGAAAATGCATAAACTAGTGCGGCCGCAAGAG
circRNA:PHIP_1	circRNA:PHIP_1_11	CAGTTAACTATGGTAGCCCACCCAGCATTGCGGATACTCTGTTTTCAAGGAAGCTGAATGGGAAATACAGACTTGAGCGACTTGTTCCAACTGCAGTGTATCAGCACATGAAAATGCATAAACGAATTCTTGGACACTTGT	TTCGATATCCGCATGCTAGC	ACTAGTGCGGCCGCAAGAG	TTCGATATCCGCATGCTAGCCAGTTAACTATGGTAGCCCACCCAGCATTGCGGATACTCTGTTTTCAAGGAAGCTGAATGGGAAATACAGACTTGAGCGACTTGTTCCAACTGCAGTGTATCAGCACATGAAAATGCATAAACGAATTCTTGGACACTTGTACTAGTGCGGCCGCAAGAG
circRNA:PHIP_1	circRNA:PHIP_1_12	CCCAGCATTGCGGATACTCTGTTTTCAAGGAAGCTGAATGGGAAATACAGACTTGAGCGACTTGTTCCAACTGCAGTGTATCAGCACATGAAAATGCATAAACGAATTCTTGGACACTTGTCATCTGTGTACTGTGTAACT	TTCGATATCCGCATGCTAGC	ACTAGTGCGGCCGCAAGAG	TTCGATATCCGCATGCTAGCCCCAGCATTGCGGATACTCTGTTTTCAAGGAAGCTGAATGGGAAATACAGACTTGAGCGACTTGTTCCAACTGCAGTGTATCAGCACATGAAAATGCATAAACGAATTCTTGGACACTTGTCATCTGTGTACTGTGTAACTACTAGTGCGGCCGCAAGAG
circRNA:PHIP_1	circRNA:PHIP_1_13	GTTTTCAAGGAAGCTGAATGGGAAATACAGACTTGAGCGACTTGTTCCAACTGCAGTGTATCAGCACATGAAAATGCATAAACGAATTCTTGGACACTTGTCATCTGTGTACTGTGTAACTTTTGATCGAACTGGCAGACG	TTCGATATCCGCATGCTAGC	ACTAGTGCGGCCGCAAGAG	TTCGATATCCGCATGCTAGCGTTTTCAAGGAAGCTGAATGGGAAATACAGACTTGAGCGACTTGTTCCAACTGCAGTGTATCAGCACATGAAAATGCATAAACGAATTCTTGGACACTTGTCATCTGTGTACTGTGTAACTTTTGATCGAACTGGCAGACGACTAGTGCGGCCGCAAGAG
circRNA:PHIP_1	circRNA:PHIP_1_14	GGAAATACAGACTTGAGCGACTTGTTCCAACTGCAGTGTATCAGCACATGAAAATGCATAAACGAATTCTTGGACACTTGTCATCTGTGTACTGTGTAACTTTTGATCGAACTGGCAGACGGATATTTACTGTGAAGTATT	TTCGATATCCGCATGCTAGC	ACTAGTGCGGCCGCAAGAG	TTCGATATCCGCATGCTAGCGGAAATACAGACTTGAGCGACTTGTTCCAACTGCAGTGTATCAGCACATGAAAATGCATAAACGAATTCTTGGACACTTGTCATCTGTGTACTGTGTAACTTTTGATCGAACTGGCAGACGGATATTTACTGTGAAGTATTACTAGTGCGGCCGCAAGAG
circRNA:PHIP_1	circRNA:PHIP_1_15	CTTGTTCCAACTGCAGTGTATCAGCACATGAAAATGCATAAACGAATTCTTGGACACTTGTCATCTGTGTACTGTGTAACTTTTGATCGAACTGGCAGACGGATATTTACTGTGAAGTATTACAGACACTTAGCACCTGAT	TTCGATATCCGCATGCTAGC	ACTAGTGCGGCCGCAAGAG	TTCGATATCCGCATGCTAGCCTTGTTCCAACTGCAGTGTATCAGCACATGAAAATGCATAAACGAATTCTTGGACACTTGTCATCTGTGTACTGTGTAACTTTTGATCGAACTGGCAGACGGATATTTACTGTGAAGTATTACAGACACTTAGCACCTGATACTAGTGCGGCCGCAAGAG
circRNA:PHIP_1	circRNA:PHIP_1_16	TCAGCACATGAAAATGCATAAACGAATTCTTGGACACTTGTCATCTGTGTACTGTGTAACTTTTGATCGAACTGGCAGACGGATATTTACTGTGAAGTATTACAGACACTTAGCACCTGATCACTTGCTGCAAATATGTCA	TTCGATATCCGCATGCTAGC	ACTAGTGCGGCCGCAAGAG	TTCGATATCCGCATGCTAGCTCAGCACATGAAAATGCATAAACGAATTCTTGGACACTTGTCATCTGTGTACTGTGTAACTTTTGATCGAACTGGCAGACGGATATTTACTGTGAAGTATTACAGACACTTAGCACCTGATCACTTGCTGCAAATATGTCAACTAGTGCGGCCGCAAGAG
circRNA:PHIP_1	circRNA:PHIP_1_17	AACGAATTCTTGGACACTTGTCATCTGTGTACTGTGTAACTTTTGATCGAACTGGCAGACGGATATTTACTGTGAAGTATTACAGACACTTAGCACCTGATCACTTGCTGCAAATATGTCATCGACTAGGACCTCTTCTTG	TTCGATATCCGCATGCTAGC	ACTAGTGCGGCCGCAAGAG	TTCGATATCCGCATGCTAGCAACGAATTCTTGGACACTTGTCATCTGTGTACTGTGTAACTTTTGATCGAACTGGCAGACGGATATTTACTGTGAAGTATTACAGACACTTAGCACCTGATCACTTGCTGCAAATATGTCATCGACTAGGACCTCTTCTTGACTAGTGCGGCCGCAAGAG
circRNA:PHIP_1	circRNA:PHIP_1_18	TCATCTGTGTACTGTGTAACTTTTGATCGAACTGGCAGACGGATATTTACTGTGAAGTATTACAGACACTTAGCACCTGATCACTTGCTGCAAATATGTCATCGACTAGGACCTCTTCTTGAACAAGAAATTCCTCAAAGT	TTCGATATCCGCATGCTAGC	ACTAGTGCGGCCGCAAGAG	TTCGATATCCGCATGCTAGCTCATCTGTGTACTGTGTAACTTTTGATCGAACTGGCAGACGGATATTTACTGTGAAGTATTACAGACACTTAGCACCTGATCACTTGCTGCAAATATGTCATCGACTAGGACCTCTTCTTGAACAAGAAATTCCTCAAAGTACTAGTGCGGCCGCAAGAG
circRNA:PHIP_1	circRNA:PHIP_1_19	TTTTGATCGAACTGGCAGACGGATATTTACTGTGAAGTATTACAGACACTTAGCACCTGATCACTTGCTGCAAATATGTCATCGACTAGGACCTCTTCTTGAACAAGAAATTCCTCAAAGTGTTCCTGGAGTACAAACTTT	TTCGATATCCGCATGCTAGC	ACTAGTGCGGCCGCAAGAG	TTCGATATCCGCATGCTAGCTTTTGATCGAACTGGCAGACGGATATTTACTGTGAAGTATTACAGACACTTAGCACCTGATCACTTGCTGCAAATATGTCATCGACTAGGACCTCTTCTTGAACAAGAAATTCCTCAAAGTGTTCCTGGAGTACAAACTTTACTAGTGCGGCCGCAAGAG
circRNA:PHIP_1	circRNA:PHIP_1_20	GGATATTTACTGTGAAGTATTACAGACACTTAGCACCTGATCACTTGCTGCAAATATGTCATCGACTAGGACCTCTTCTTGAACAAGAAATTCCTCAAAGTGTTCCTGGAGTACAAACTTTATTAGGAGCTGGAAGACAGT	TTCGATATCCGCATGCTAGC	ACTAGTGCGGCCGCAAGAG	TTCGATATCCGCATGCTAGCGGATATTTACTGTGAAGTATTACAGACACTTAGCACCTGATCACTTGCTGCAAATATGTCATCGACTAGGACCTCTTCTTGAACAAGAAATTCCTCAAAGTGTTCCTGGAGTACAAACTTTATTAGGAGCTGGAAGACAGTACTAGTGCGGCCGCAAGAG
circRNA:PHIP_2	circRNA:PHIP_2_0	GGTCATGAAGATGAGGTATTTGTTCTTGAACCACACCCGTTCGATCCTAGAGTTCTCTTTTCTGCTGGTCATGATGGAAACGTGATAGTGTGGGATCTGGCAAGAGGAGTCAAAATACGATCTTATTTCAATATGATTGAA	TTCGATATCCGCATGCTAGC	ACTAGTGCGGCCGCAAGAG	TTCGATATCCGCATGCTAGCGGTCATGAAGATGAGGTATTTGTTCTTGAACCACACCCGTTCGATCCTAGAGTTCTCTTTTCTGCTGGTCATGATGGAAACGTGATAGTGTGGGATCTGGCAAGAGGAGTCAAAATACGATCTTATTTCAATATGATTGAAACTAGTGCGGCCGCAAGAG
circRNA:PHIP_2	circRNA:PHIP_2_1	TGTTCTTGAACCACACCCGTTCGATCCTAGAGTTCTCTTTTCTGCTGGTCATGATGGAAACGTGATAGTGTGGGATCTGGCAAGAGGAGTCAAAATACGATCTTATTTCAATATGATTGAAGGCCAAGGACATGGCGCAGT	TTCGATATCCGCATGCTAGC	ACTAGTGCGGCCGCAAGAG	TTCGATATCCGCATGCTAGCTGTTCTTGAACCACACCCGTTCGATCCTAGAGTTCTCTTTTCTGCTGGTCATGATGGAAACGTGATAGTGTGGGATCTGGCAAGAGGAGTCAAAATACGATCTTATTTCAATATGATTGAAGGCCAAGGACATGGCGCAGTACTAGTGCGGCCGCAAGAG
circRNA:PHIP_2	circRNA:PHIP_2_2	TCGATCCTAGAGTTCTCTTTTCTGCTGGTCATGATGGAAACGTGATAGTGTGGGATCTGGCAAGAGGAGTCAAAATACGATCTTATTTCAATATGATTGAAGGCCAAGGACATGGCGCAGTATTTGACTGCAAATGCTCTC	TTCGATATCCGCATGCTAGC	ACTAGTGCGGCCGCAAGAG	TTCGATATCCGCATGCTAGCTCGATCCTAGAGTTCTCTTTTCTGCTGGTCATGATGGAAACGTGATAGTGTGGGATCTGGCAAGAGGAGTCAAAATACGATCTTATTTCAATATGATTGAAGGCCAAGGACATGGCGCAGTATTTGACTGCAAATGCTCTCACTAGTGCGGCCGCAAGAG
circRNA:PHIP_2	circRNA:PHIP_2_3	TCTGCTGGTCATGATGGAAACGTGATAGTGTGGGATCTGGCAAGAGGAGTCAAAATACGATCTTATTTCAATATGATTGAAGGCCAAGGACATGGCGCAGTATTTGACTGCAAATGCTCTCCTGATGGTCAGCATTTTGCA	TTCGATATCCGCATGCTAGC	ACTAGTGCGGCCGCAAGAG	TTCGATATCCGCATGCTAGCTCTGCTGGTCATGATGGAAACGTGATAGTGTGGGATCTGGCAAGAGGAGTCAAAATACGATCTTATTTCAATATGATTGAAGGCCAAGGACATGGCGCAGTATTTGACTGCAAATGCTCTCCTGATGGTCAGCATTTTGCAACTAGTGCGGCCGCAAGAG
circRNA:PHIP_2	circRNA:PHIP_2_4	CGTGATAGTGTGGGATCTGGCAAGAGGAGTCAAAATACGATCTTATTTCAATATGATTGAAGGCCAAGGACATGGCGCAGTATTTGACTGCAAATGCTCTCCTGATGGTCAGCATTTTGCATGCACAGACTCTCATGGACA	TTCGATATCCGCATGCTAGC	ACTAGTGCGGCCGCAAGAG	TTCGATATCCGCATGCTAGCCGTGATAGTGTGGGATCTGGCAAGAGGAGTCAAAATACGATCTTATTTCAATATGATTGAAGGCCAAGGACATGGCGCAGTATTTGACTGCAAATGCTCTCCTGATGGTCAGCATTTTGCATGCACAGACTCTCATGGACAACTAGTGCGGCCGCAAGAG
circRNA:PHIP_2	circRNA:PHIP_2_5	CAAGAGGAGTCAAAATACGATCTTATTTCAATATGATTGAAGGCCAAGGACATGGCGCAGTATTTGACTGCAAATGCTCTCCTGATGGTCAGCATTTTGCATGCACAGACTCTCATGGACATCTTTTAATTTTTGGCTTTG	TTCGATATCCGCATGCTAGC	ACTAGTGCGGCCGCAAGAG	TTCGATATCCGCATGCTAGCCAAGAGGAGTCAAAATACGATCTTATTTCAATATGATTGAAGGCCAAGGACATGGCGCAGTATTTGACTGCAAATGCTCTCCTGATGGTCAGCATTTTGCATGCACAGACTCTCATGGACATCTTTTAATTTTTGGCTTTGACTAGTGCGGCCGCAAGAG
circRNA:PHIP_2	circRNA:PHIP_2_6	TCTTATTTCAATATGATTGAAGGCCAAGGACATGGCGCAGTATTTGACTGCAAATGCTCTCCTGATGGTCAGCATTTTGCATGCACAGACTCTCATGGACATCTTTTAATTTTTGGCTTTGGGTCCAGTAGCAAATATGAC	TTCGATATCCGCATGCTAGC	ACTAGTGCGGCCGCAAGAG	TTCGATATCCGCATGCTAGCTCTTATTTCAATATGATTGAAGGCCAAGGACATGGCGCAGTATTTGACTGCAAATGCTCTCCTGATGGTCAGCATTTTGCATGCACAGACTCTCATGGACATCTTTTAATTTTTGGCTTTGGGTCCAGTAGCAAATATGACACTAGTGCGGCCGCAAGAG
circRNA:PHIP_2	circRNA:PHIP_2_7	AGGCCAAGGACATGGCGCAGTATTTGACTGCAAATGCTCTCCTGATGGTCAGCATTTTGCATGCACAGACTCTCATGGACATCTTTTAATTTTTGGCTTTGGGTCCAGTAGCAAATATGACAAGATAGCAGATCAGATGTT	TTCGATATCCGCATGCTAGC	ACTAGTGCGGCCGCAAGAG	TTCGATATCCGCATGCTAGCAGGCCAAGGACATGGCGCAGTATTTGACTGCAAATGCTCTCCTGATGGTCAGCATTTTGCATGCACAGACTCTCATGGACATCTTTTAATTTTTGGCTTTGGGTCCAGTAGCAAATATGACAAGATAGCAGATCAGATGTTACTAGTGCGGCCGCAAGAG
circRNA:PHIP_2	circRNA:PHIP_2_8	TATTTGACTGCAAATGCTCTCCTGATGGTCAGCATTTTGCATGCACAGACTCTCATGGACATCTTTTAATTTTTGGCTTTGGGTCCAGTAGCAAATATGACAAGATAGCAGATCAGATGTTCTTTCATAGTGATTATCGGC	TTCGATATCCGCATGCTAGC	ACTAGTGCGGCCGCAAGAG	TTCGATATCCGCATGCTAGCTATTTGACTGCAAATGCTCTCCTGATGGTCAGCATTTTGCATGCACAGACTCTCATGGACATCTTTTAATTTTTGGCTTTGGGTCCAGTAGCAAATATGACAAGATAGCAGATCAGATGTTCTTTCATAGTGATTATCGGCACTAGTGCGGCCGCAAGAG
circRNA:PHIP_2	circRNA:PHIP_2_9	CCTGATGGTCAGCATTTTGCATGCACAGACTCTCATGGACATCTTTTAATTTTTGGCTTTGGGTCCAGTAGCAAATATGACAAGATAGCAGATCAGATGTTCTTTCATAGTGATTATCGGCCACTTATTCGTGATGCCAAC	TTCGATATCCGCATGCTAGC	ACTAGTGCGGCCGCAAGAG	TTCGATATCCGCATGCTAGCCCTGATGGTCAGCATTTTGCATGCACAGACTCTCATGGACATCTTTTAATTTTTGGCTTTGGGTCCAGTAGCAAATATGACAAGATAGCAGATCAGATGTTCTTTCATAGTGATTATCGGCCACTTATTCGTGATGCCAACACTAGTGCGGCCGCAAGAG
circRNA:PHIP_2	circRNA:PHIP_2_10	ATGCACAGACTCTCATGGACATCTTTTAATTTTTGGCTTTGGGTCCAGTAGCAAATATGACAAGATAGCAGATCAGATGTTCTTTCATAGTGATTATCGGCCACTTATTCGTGATGCCAACAATTTTGTATTAGATGAACA	TTCGATATCCGCATGCTAGC	ACTAGTGCGGCCGCAAGAG	TTCGATATCCGCATGCTAGCATGCACAGACTCTCATGGACATCTTTTAATTTTTGGCTTTGGGTCCAGTAGCAAATATGACAAGATAGCAGATCAGATGTTCTTTCATAGTGATTATCGGCCACTTATTCGTGATGCCAACAATTTTGTATTAGATGAACAACTAGTGCGGCCGCAAGAG
circRNA:PHIP_2	circRNA:PHIP_2_11	ATCTTTTAATTTTTGGCTTTGGGTCCAGTAGCAAATATGACAAGATAGCAGATCAGATGTTCTTTCATAGTGATTATCGGCCACTTATTCGTGATGCCAACAATTTTGTATTAGATGAACAGACTCAGCAAGCACCTCATC	TTCGATATCCGCATGCTAGC	ACTAGTGCGGCCGCAAGAG	TTCGATATCCGCATGCTAGCATCTTTTAATTTTTGGCTTTGGGTCCAGTAGCAAATATGACAAGATAGCAGATCAGATGTTCTTTCATAGTGATTATCGGCCACTTATTCGTGATGCCAACAATTTTGTATTAGATGAACAGACTCAGCAAGCACCTCATCACTAGTGCGGCCGCAAGAG
circRNA:PHIP_2	circRNA:PHIP_2_12	GGGTCCAGTAGCAAATATGACAAGATAGCAGATCAGATGTTCTTTCATAGTGATTATCGGCCACTTATTCGTGATGCCAACAATTTTGTATTAGATGAACAGACTCAGCAAGCACCTCATCTTATGCCTCCCCCTTTTTTG	TTCGATATCCGCATGCTAGC	ACTAGTGCGGCCGCAAGAG	TTCGATATCCGCATGCTAGCGGGTCCAGTAGCAAATATGACAAGATAGCAGATCAGATGTTCTTTCATAGTGATTATCGGCCACTTATTCGTGATGCCAACAATTTTGTATTAGATGAACAGACTCAGCAAGCACCTCATCTTATGCCTCCCCCTTTTTTGACTAGTGCGGCCGCAAGAG
circRNA:PHIP_2	circRNA:PHIP_2_13	CAAGATAGCAGATCAGATGTTCTTTCATAGTGATTATCGGCCACTTATTCGTGATGCCAACAATTTTGTATTAGATGAACAGACTCAGCAAGCACCTCATCTTATGCCTCCCCCTTTTTTGGTTGATGTTGATGGTAACCC	TTCGATATCCGCATGCTAGC	ACTAGTGCGGCCGCAAGAG	TTCGATATCCGCATGCTAGCCAAGATAGCAGATCAGATGTTCTTTCATAGTGATTATCGGCCACTTATTCGTGATGCCAACAATTTTGTATTAGATGAACAGACTCAGCAAGCACCTCATCTTATGCCTCCCCCTTTTTTGGTTGATGTTGATGGTAACCCACTAGTGCGGCCGCAAGAG
circRNA:PHIP_2	circRNA:PHIP_2_14	TCTTTCATAGTGATTATCGGCCACTTATTCGTGATGCCAACAATTTTGTATTAGATGAACAGACTCAGCAAGCACCTCATCTTATGCCTCCCCCTTTTTTGGTTGATGTTGATGGTAACCCTCATCCATCAAGATATCAAA	TTCGATATCCGCATGCTAGC	ACTAGTGCGGCCGCAAGAG	TTCGATATCCGCATGCTAGCTCTTTCATAGTGATTATCGGCCACTTATTCGTGATGCCAACAATTTTGTATTAGATGAACAGACTCAGCAAGCACCTCATCTTATGCCTCCCCCTTTTTTGGTTGATGTTGATGGTAACCCTCATCCATCAAGATATCAAAACTAGTGCGGCCGCAAGAG
circRNA:PHIP_2	circRNA:PHIP_2_15	CCACTTATTCGTGATGCCAACAATTTTGTATTAGATGAACAGACTCAGCAAGCACCTCATCTTATGCCTCCCCCTTTTTTGGTTGATGTTGATGGTAACCCTCATCCATCAAGATATCAAAGATTAGTTCCTGGCCGTGAA	TTCGATATCCGCATGCTAGC	ACTAGTGCGGCCGCAAGAG	TTCGATATCCGCATGCTAGCCCACTTATTCGTGATGCCAACAATTTTGTATTAGATGAACAGACTCAGCAAGCACCTCATCTTATGCCTCCCCCTTTTTTGGTTGATGTTGATGGTAACCCTCATCCATCAAGATATCAAAGATTAGTTCCTGGCCGTGAAACTAGTGCGGCCGCAAGAG
circRNA:PHIP_2	circRNA:PHIP_2_16	CAATTTTGTATTAGATGAACAGACTCAGCAAGCACCTCATCTTATGCCTCCCCCTTTTTTGGTTGATGTTGATGGTAACCCTCATCCATCAAGATATCAAAGATTAGTTCCTGGCCGTGAAAATTGCAGGGAGGAGCAACT	TTCGATATCCGCATGCTAGC	ACTAGTGCGGCCGCAAGAG	TTCGATATCCGCATGCTAGCCAATTTTGTATTAGATGAACAGACTCAGCAAGCACCTCATCTTATGCCTCCCCCTTTTTTGGTTGATGTTGATGGTAACCCTCATCCATCAAGATATCAAAGATTAGTTCCTGGCCGTGAAAATTGCAGGGAGGAGCAACTACTAGTGCGGCCGCAAGAG
circRNA:PHIP_2	circRNA:PHIP_2_17	AGACTCAGCAAGCACCTCATCTTATGCCTCCCCCTTTTTTGGTTGATGTTGATGGTAACCCTCATCCATCAAGATATCAAAGATTAGTTCCTGGCCGTGAAAATTGCAGGGAGGAGCAACTCATCCCTCAGATGGGAGTAA	TTCGATATCCGCATGCTAGC	ACTAGTGCGGCCGCAAGAG	TTCGATATCCGCATGCTAGCAGACTCAGCAAGCACCTCATCTTATGCCTCCCCCTTTTTTGGTTGATGTTGATGGTAACCCTCATCCATCAAGATATCAAAGATTAGTTCCTGGCCGTGAAAATTGCAGGGAGGAGCAACTCATCCCTCAGATGGGAGTAAACTAGTGCGGCCGCAAGAG
circRNA:PHIP_2	circRNA:PHIP_2_18	CTTATGCCTCCCCCTTTTTTGGTTGATGTTGATGGTAACCCTCATCCATCAAGATATCAAAGATTAGTTCCTGGCCGTGAAAATTGCAGGGAGGAGCAACTCATCCCTCAGATGGGAGTAACTTCCTCAGGGTCATGAAGA	TTCGATATCCGCATGCTAGC	ACTAGTGCGGCCGCAAGAG	TTCGATATCCGCATGCTAGCCTTATGCCTCCCCCTTTTTTGGTTGATGTTGATGGTAACCCTCATCCATCAAGATATCAAAGATTAGTTCCTGGCCGTGAAAATTGCAGGGAGGAGCAACTCATCCCTCAGATGGGAGTAACTTCCTCAGGGTCATGAAGAACTAGTGCGGCCGCAAGAG
circRNA:PHIP_2	circRNA:PHIP_2_19	GGTTGATGTTGATGGTAACCCTCATCCATCAAGATATCAAAGATTAGTTCCTGGCCGTGAAAATTGCAGGGAGGAGCAACTCATCCCTCAGATGGGAGTAACTTCCTCAGGGTCATGAAGATGAGGTATTTGTTCTTGAAC	TTCGATATCCGCATGCTAGC	ACTAGTGCGGCCGCAAGAG	TTCGATATCCGCATGCTAGCGGTTGATGTTGATGGTAACCCTCATCCATCAAGATATCAAAGATTAGTTCCTGGCCGTGAAAATTGCAGGGAGGAGCAACTCATCCCTCAGATGGGAGTAACTTCCTCAGGGTCATGAAGATGAGGTATTTGTTCTTGAACACTAGTGCGGCCGCAAGAG
circRNA:PHIP_2	circRNA:PHIP_2_20	CTCATCCATCAAGATATCAAAGATTAGTTCCTGGCCGTGAAAATTGCAGGGAGGAGCAACTCATCCCTCAGATGGGAGTAACTTCCTCAGGGTCATGAAGATGAGGTATTTGTTCTTGAACCACACCCGTTCGATCCTAGA	TTCGATATCCGCATGCTAGC	ACTAGTGCGGCCGCAAGAG	TTCGATATCCGCATGCTAGCCTCATCCATCAAGATATCAAAGATTAGTTCCTGGCCGTGAAAATTGCAGGGAGGAGCAACTCATCCCTCAGATGGGAGTAACTTCCTCAGGGTCATGAAGATGAGGTATTTGTTCTTGAACCACACCCGTTCGATCCTAGAACTAGTGCGGCCGCAAGAG
circRNA:PHIP_2	circRNA:PHIP_2_21	AGATTAGTTCCTGGCCGTGAAAATTGCAGGGAGGAGCAACTCATCCCTCAGATGGGAGTAACTTCCTCAGGGTCATGAAGATGAGGTATTTGTTCTTGAACCACACCCGTTCGATCCTAGAGTTCTCTTTTCTGCTGGTCA	TTCGATATCCGCATGCTAGC	ACTAGTGCGGCCGCAAGAG	TTCGATATCCGCATGCTAGCAGATTAGTTCCTGGCCGTGAAAATTGCAGGGAGGAGCAACTCATCCCTCAGATGGGAGTAACTTCCTCAGGGTCATGAAGATGAGGTATTTGTTCTTGAACCACACCCGTTCGATCCTAGAGTTCTCTTTTCTGCTGGTCAACTAGTGCGGCCGCAAGAG
circRNA:PHIP_2	circRNA:PHIP_2_22	AAATTGCAGGGAGGAGCAACTCATCCCTCAGATGGGAGTAACTTCCTCAGGGTCATGAAGATGAGGTATTTGTTCTTGAACCACACCCGTTCGATCCTAGAGTTCTCTTTTCTGCTGGTCATGATGGAAACGTGATAGTGT	TTCGATATCCGCATGCTAGC	ACTAGTGCGGCCGCAAGAG	TTCGATATCCGCATGCTAGCAAATTGCAGGGAGGAGCAACTCATCCCTCAGATGGGAGTAACTTCCTCAGGGTCATGAAGATGAGGTATTTGTTCTTGAACCACACCCGTTCGATCCTAGAGTTCTCTTTTCTGCTGGTCATGATGGAAACGTGATAGTGTACTAGTGCGGCCGCAAGAG
circRNA:PHIP_2	circRNA:PHIP_2_23	TCATCCCTCAGATGGGAGTAACTTCCTCAGGGTCATGAAGATGAGGTATTTGTTCTTGAACCACACCCGTTCGATCCTAGAGTTCTCTTTTCTGCTGGTCATGATGGAAACGTGATAGTGTGGGATCTGGCAAGAGGAGTC	TTCGATATCCGCATGCTAGC	ACTAGTGCGGCCGCAAGAG	TTCGATATCCGCATGCTAGCTCATCCCTCAGATGGGAGTAACTTCCTCAGGGTCATGAAGATGAGGTATTTGTTCTTGAACCACACCCGTTCGATCCTAGAGTTCTCTTTTCTGCTGGTCATGATGGAAACGTGATAGTGTGGGATCTGGCAAGAGGAGTCACTAGTGCGGCCGCAAGAG
circRNA:PHIP_2	circRNA:PHIP_2_24	ACTTCCTCAGGGTCATGAAGATGAGGTATTTGTTCTTGAACCACACCCGTTCGATCCTAGAGTTCTCTTTTCTGCTGGTCATGATGGAAACGTGATAGTGTGGGATCTGGCAAGAGGAGTCAAAATACGATCTTATTTCAA	TTCGATATCCGCATGCTAGC	ACTAGTGCGGCCGCAAGAG	TTCGATATCCGCATGCTAGCACTTCCTCAGGGTCATGAAGATGAGGTATTTGTTCTTGAACCACACCCGTTCGATCCTAGAGTTCTCTTTTCTGCTGGTCATGATGGAAACGTGATAGTGTGGGATCTGGCAAGAGGAGTCAAAATACGATCTTATTTCAAACTAGTGCGGCCGCAAGAG
circRNA:PSD3	circRNA:PSD3_0	CAATGCTGGGGTGAAAACAACACGGCTAGAAGCTCATTCTGAAATGGGGAGCACTGAAATTTTGGAAAAGGAGACCCCAGAAAATCTCAGTAATGGTACCAGCAGCAATGTGGAAGCAGCCAAAAGGTTGGCCAAACGCCT	TTCGATATCCGCATGCTAGC	ACTAGTGCGGCCGCAAGAG	TTCGATATCCGCATGCTAGCCAATGCTGGGGTGAAAACAACACGGCTAGAAGCTCATTCTGAAATGGGGAGCACTGAAATTTTGGAAAAGGAGACCCCAGAAAATCTCAGTAATGGTACCAGCAGCAATGTGGAAGCAGCCAAAAGGTTGGCCAAACGCCTACTAGTGCGGCCGCAAGAG
circRNA:PSD3	circRNA:PSD3_1	CACGGCTAGAAGCTCATTCTGAAATGGGGAGCACTGAAATTTTGGAAAAGGAGACCCCAGAAAATCTCAGTAATGGTACCAGCAGCAATGTGGAAGCAGCCAAAAGGTTGGCCAAACGCCTTTATCAGCTGGACAGATTCA	TTCGATATCCGCATGCTAGC	ACTAGTGCGGCCGCAAGAG	TTCGATATCCGCATGCTAGCCACGGCTAGAAGCTCATTCTGAAATGGGGAGCACTGAAATTTTGGAAAAGGAGACCCCAGAAAATCTCAGTAATGGTACCAGCAGCAATGTGGAAGCAGCCAAAAGGTTGGCCAAACGCCTTTATCAGCTGGACAGATTCAACTAGTGCGGCCGCAAGAG
circRNA:PSD3	circRNA:PSD3_2	GAAATGGGGAGCACTGAAATTTTGGAAAAGGAGACCCCAGAAAATCTCAGTAATGGTACCAGCAGCAATGTGGAAGCAGCCAAAAGGTTGGCCAAACGCCTTTATCAGCTGGACAGATTCAAAAGATCAGATGTTGCAAAA	TTCGATATCCGCATGCTAGC	ACTAGTGCGGCCGCAAGAG	TTCGATATCCGCATGCTAGCGAAATGGGGAGCACTGAAATTTTGGAAAAGGAGACCCCAGAAAATCTCAGTAATGGTACCAGCAGCAATGTGGAAGCAGCCAAAAGGTTGGCCAAACGCCTTTATCAGCTGGACAGATTCAAAAGATCAGATGTTGCAAAAACTAGTGCGGCCGCAAGAG
circRNA:PSD3	circRNA:PSD3_3	TTTGGAAAAGGAGACCCCAGAAAATCTCAGTAATGGTACCAGCAGCAATGTGGAAGCAGCCAAAAGGTTGGCCAAACGCCTTTATCAGCTGGACAGATTCAAAAGATCAGATGTTGCAAAACACCTTGGCAAGAACAACGA	TTCGATATCCGCATGCTAGC	ACTAGTGCGGCCGCAAGAG	TTCGATATCCGCATGCTAGCTTTGGAAAAGGAGACCCCAGAAAATCTCAGTAATGGTACCAGCAGCAATGTGGAAGCAGCCAAAAGGTTGGCCAAACGCCTTTATCAGCTGGACAGATTCAAAAGATCAGATGTTGCAAAACACCTTGGCAAGAACAACGAACTAGTGCGGCCGCAAGAG
circRNA:PSD3	circRNA:PSD3_4	AAAATCTCAGTAATGGTACCAGCAGCAATGTGGAAGCAGCCAAAAGGTTGGCCAAACGCCTTTATCAGCTGGACAGATTCAAAAGATCAGATGTTGCAAAACACCTTGGCAAGAACAACGAATTTAGCAAACTAGTTGCAG	TTCGATATCCGCATGCTAGC	ACTAGTGCGGCCGCAAGAG	TTCGATATCCGCATGCTAGCAAAATCTCAGTAATGGTACCAGCAGCAATGTGGAAGCAGCCAAAAGGTTGGCCAAACGCCTTTATCAGCTGGACAGATTCAAAAGATCAGATGTTGCAAAACACCTTGGCAAGAACAACGAATTTAGCAAACTAGTTGCAGACTAGTGCGGCCGCAAGAG
circRNA:PSD3	circRNA:PSD3_5	AGCAGCAATGTGGAAGCAGCCAAAAGGTTGGCCAAACGCCTTTATCAGCTGGACAGATTCAAAAGATCAGATGTTGCAAAACACCTTGGCAAGAACAACGAATTTAGCAAACTAGTTGCAGAAGAATATCTGAAGTTTTTT	TTCGATATCCGCATGCTAGC	ACTAGTGCGGCCGCAAGAG	TTCGATATCCGCATGCTAGCAGCAGCAATGTGGAAGCAGCCAAAAGGTTGGCCAAACGCCTTTATCAGCTGGACAGATTCAAAAGATCAGATGTTGCAAAACACCTTGGCAAGAACAACGAATTTAGCAAACTAGTTGCAGAAGAATATCTGAAGTTTTTTACTAGTGCGGCCGCAAGAG
circRNA:PSD3	circRNA:PSD3_6	CAAAAGGTTGGCCAAACGCCTTTATCAGCTGGACAGATTCAAAAGATCAGATGTTGCAAAACACCTTGGCAAGAACAACGAATTTAGCAAACTAGTTGCAGAAGAATATCTGAAGTTTTTTGATTTTACAGGAATGACGCT	TTCGATATCCGCATGCTAGC	ACTAGTGCGGCCGCAAGAG	TTCGATATCCGCATGCTAGCCAAAAGGTTGGCCAAACGCCTTTATCAGCTGGACAGATTCAAAAGATCAGATGTTGCAAAACACCTTGGCAAGAACAACGAATTTAGCAAACTAGTTGCAGAAGAATATCTGAAGTTTTTTGATTTTACAGGAATGACGCTACTAGTGCGGCCGCAAGAG
circRNA:PSD3	circRNA:PSD3_7	TTTATCAGCTGGACAGATTCAAAAGATCAGATGTTGCAAAACACCTTGGCAAGAACAACGAATTTAGCAAACTAGTTGCAGAAGAATATCTGAAGTTTTTTGATTTTACAGGAATGACGCTGGATCAGTCACTCAGGTATT	TTCGATATCCGCATGCTAGC	ACTAGTGCGGCCGCAAGAG	TTCGATATCCGCATGCTAGCTTTATCAGCTGGACAGATTCAAAAGATCAGATGTTGCAAAACACCTTGGCAAGAACAACGAATTTAGCAAACTAGTTGCAGAAGAATATCTGAAGTTTTTTGATTTTACAGGAATGACGCTGGATCAGTCACTCAGGTATTACTAGTGCGGCCGCAAGAG
circRNA:PSD3	circRNA:PSD3_8	AAAAGATCAGATGTTGCAAAACACCTTGGCAAGAACAACGAATTTAGCAAACTAGTTGCAGAAGAATATCTGAAGTTTTTTGATTTTACAGGAATGACGCTGGATCAGTCACTCAGGTATTTCTTTAAAGCATTCTCTCTT	TTCGATATCCGCATGCTAGC	ACTAGTGCGGCCGCAAGAG	TTCGATATCCGCATGCTAGCAAAAGATCAGATGTTGCAAAACACCTTGGCAAGAACAACGAATTTAGCAAACTAGTTGCAGAAGAATATCTGAAGTTTTTTGATTTTACAGGAATGACGCTGGATCAGTCACTCAGGTATTTCTTTAAAGCATTCTCTCTTACTAGTGCGGCCGCAAGAG
circRNA:PSD3	circRNA:PSD3_9	ACACCTTGGCAAGAACAACGAATTTAGCAAACTAGTTGCAGAAGAATATCTGAAGTTTTTTGATTTTACAGGAATGACGCTGGATCAGTCACTCAGGTATTTCTTTAAAGCATTCTCTCTTGTGGGAGAAACTCAAGAACG	TTCGATATCCGCATGCTAGC	ACTAGTGCGGCCGCAAGAG	TTCGATATCCGCATGCTAGCACACCTTGGCAAGAACAACGAATTTAGCAAACTAGTTGCAGAAGAATATCTGAAGTTTTTTGATTTTACAGGAATGACGCTGGATCAGTCACTCAGGTATTTCTTTAAAGCATTCTCTCTTGTGGGAGAAACTCAAGAACGACTAGTGCGGCCGCAAGAG
circRNA:PSD3	circRNA:PSD3_10	AATTTAGCAAACTAGTTGCAGAAGAATATCTGAAGTTTTTTGATTTTACAGGAATGACGCTGGATCAGTCACTCAGGTATTTCTTTAAAGCATTCTCTCTTGTGGGAGAAACTCAAGAACGAGAGAGAGTTTTAATACACT	TTCGATATCCGCATGCTAGC	ACTAGTGCGGCCGCAAGAG	TTCGATATCCGCATGCTAGCAATTTAGCAAACTAGTTGCAGAAGAATATCTGAAGTTTTTTGATTTTACAGGAATGACGCTGGATCAGTCACTCAGGTATTTCTTTAAAGCATTCTCTCTTGTGGGAGAAACTCAAGAACGAGAGAGAGTTTTAATACACTACTAGTGCGGCCGCAAGAG
circRNA:PSD3	circRNA:PSD3_11	GAAGAATATCTGAAGTTTTTTGATTTTACAGGAATGACGCTGGATCAGTCACTCAGGTATTTCTTTAAAGCATTCTCTCTTGTGGGAGAAACTCAAGAACGAGAGAGAGTTTTAATACACTTCTCCAATAGATATTTTTAT	TTCGATATCCGCATGCTAGC	ACTAGTGCGGCCGCAAGAG	TTCGATATCCGCATGCTAGCGAAGAATATCTGAAGTTTTTTGATTTTACAGGAATGACGCTGGATCAGTCACTCAGGTATTTCTTTAAAGCATTCTCTCTTGTGGGAGAAACTCAAGAACGAGAGAGAGTTTTAATACACTTCTCCAATAGATATTTTTATACTAGTGCGGCCGCAAGAG
circRNA:PSD3	circRNA:PSD3_12	TGATTTTACAGGAATGACGCTGGATCAGTCACTCAGGTATTTCTTTAAAGCATTCTCTCTTGTGGGAGAAACTCAAGAACGAGAGAGAGTTTTAATACACTTCTCCAATAGATATTTTTATTGTAACCCAGATACCATTGC	TTCGATATCCGCATGCTAGC	ACTAGTGCGGCCGCAAGAG	TTCGATATCCGCATGCTAGCTGATTTTACAGGAATGACGCTGGATCAGTCACTCAGGTATTTCTTTAAAGCATTCTCTCTTGTGGGAGAAACTCAAGAACGAGAGAGAGTTTTAATACACTTCTCCAATAGATATTTTTATTGTAACCCAGATACCATTGCACTAGTGCGGCCGCAAGAG
circRNA:PSD3	circRNA:PSD3_13	TGGATCAGTCACTCAGGTATTTCTTTAAAGCATTCTCTCTTGTGGGAGAAACTCAAGAACGAGAGAGAGTTTTAATACACTTCTCCAATAGATATTTTTATTGTAACCCAGATACCATTGCTTCACAAGATGGAGTCCATT	TTCGATATCCGCATGCTAGC	ACTAGTGCGGCCGCAAGAG	TTCGATATCCGCATGCTAGCTGGATCAGTCACTCAGGTATTTCTTTAAAGCATTCTCTCTTGTGGGAGAAACTCAAGAACGAGAGAGAGTTTTAATACACTTCTCCAATAGATATTTTTATTGTAACCCAGATACCATTGCTTCACAAGATGGAGTCCATTACTAGTGCGGCCGCAAGAG
circRNA:PSD3	circRNA:PSD3_14	TTCTTTAAAGCATTCTCTCTTGTGGGAGAAACTCAAGAACGAGAGAGAGTTTTAATACACTTCTCCAATAGATATTTTTATTGTAACCCAGATACCATTGCTTCACAAGATGGAGTCCATTGCCTTACCTGTGCAATAATG	TTCGATATCCGCATGCTAGC	ACTAGTGCGGCCGCAAGAG	TTCGATATCCGCATGCTAGCTTCTTTAAAGCATTCTCTCTTGTGGGAGAAACTCAAGAACGAGAGAGAGTTTTAATACACTTCTCCAATAGATATTTTTATTGTAACCCAGATACCATTGCTTCACAAGATGGAGTCCATTGCCTTACCTGTGCAATAATGACTAGTGCGGCCGCAAGAG
circRNA:PSD3	circRNA:PSD3_15	TGTGGGAGAAACTCAAGAACGAGAGAGAGTTTTAATACACTTCTCCAATAGATATTTTTATTGTAACCCAGATACCATTGCTTCACAAGATGGAGTCCATTGCCTTACCTGTGCAATAATGCTTCTTAATACCGATCTACA	TTCGATATCCGCATGCTAGC	ACTAGTGCGGCCGCAAGAG	TTCGATATCCGCATGCTAGCTGTGGGAGAAACTCAAGAACGAGAGAGAGTTTTAATACACTTCTCCAATAGATATTTTTATTGTAACCCAGATACCATTGCTTCACAAGATGGAGTCCATTGCCTTACCTGTGCAATAATGCTTCTTAATACCGATCTACAACTAGTGCGGCCGCAAGAG
circRNA:PSD3	circRNA:PSD3_16	GAGAGAGAGTTTTAATACACTTCTCCAATAGATATTTTTATTGTAACCCAGATACCATTGCTTCACAAGATGGAGTCCATTGCCTTACCTGTGCAATAATGCTTCTTAATACCGATCTACATGGCCACAATATTGGAAAGA	TTCGATATCCGCATGCTAGC	ACTAGTGCGGCCGCAAGAG	TTCGATATCCGCATGCTAGCGAGAGAGAGTTTTAATACACTTCTCCAATAGATATTTTTATTGTAACCCAGATACCATTGCTTCACAAGATGGAGTCCATTGCCTTACCTGTGCAATAATGCTTCTTAATACCGATCTACATGGCCACAATATTGGAAAGAACTAGTGCGGCCGCAAGAG
circRNA:PSD3	circRNA:PSD3_17	TTCTCCAATAGATATTTTTATTGTAACCCAGATACCATTGCTTCACAAGATGGAGTCCATTGCCTTACCTGTGCAATAATGCTTCTTAATACCGATCTACATGGCCACAATATTGGAAAGAAGATGACCTGTCAGGAGTTC	TTCGATATCCGCATGCTAGC	ACTAGTGCGGCCGCAAGAG	TTCGATATCCGCATGCTAGCTTCTCCAATAGATATTTTTATTGTAACCCAGATACCATTGCTTCACAAGATGGAGTCCATTGCCTTACCTGTGCAATAATGCTTCTTAATACCGATCTACATGGCCACAATATTGGAAAGAAGATGACCTGTCAGGAGTTCACTAGTGCGGCCGCAAGAG
circRNA:PSD3	circRNA:PSD3_18	TTGTAACCCAGATACCATTGCTTCACAAGATGGAGTCCATTGCCTTACCTGTGCAATAATGCTTCTTAATACCGATCTACATGGCCACAATATTGGAAAGAAGATGACCTGTCAGGAGTTCATTGCAAATCTGCAAGGGGT	TTCGATATCCGCATGCTAGC	ACTAGTGCGGCCGCAAGAG	TTCGATATCCGCATGCTAGCTTGTAACCCAGATACCATTGCTTCACAAGATGGAGTCCATTGCCTTACCTGTGCAATAATGCTTCTTAATACCGATCTACATGGCCACAATATTGGAAAGAAGATGACCTGTCAGGAGTTCATTGCAAATCTGCAAGGGGTACTAGTGCGGCCGCAAGAG
circRNA:PSD3	circRNA:PSD3_19	CTTCACAAGATGGAGTCCATTGCCTTACCTGTGCAATAATGCTTCTTAATACCGATCTACATGGCCACAATATTGGAAAGAAGATGACCTGTCAGGAGTTCATTGCAAATCTGCAAGGGGTAAATGAGGGTGTTGATTTCT	TTCGATATCCGCATGCTAGC	ACTAGTGCGGCCGCAAGAG	TTCGATATCCGCATGCTAGCCTTCACAAGATGGAGTCCATTGCCTTACCTGTGCAATAATGCTTCTTAATACCGATCTACATGGCCACAATATTGGAAAGAAGATGACCTGTCAGGAGTTCATTGCAAATCTGCAAGGGGTAAATGAGGGTGTTGATTTCTACTAGTGCGGCCGCAAGAG
circRNA:PSD3	circRNA:PSD3_20	TGCCTTACCTGTGCAATAATGCTTCTTAATACCGATCTACATGGCCACAATATTGGAAAGAAGATGACCTGTCAGGAGTTCATTGCAAATCTGCAAGGGGTAAATGAGGGTGTTGATTTCTCCAAGGATCTGCTGAAACAA	TTCGATATCCGCATGCTAGC	ACTAGTGCGGCCGCAAGAG	TTCGATATCCGCATGCTAGCTGCCTTACCTGTGCAATAATGCTTCTTAATACCGATCTACATGGCCACAATATTGGAAAGAAGATGACCTGTCAGGAGTTCATTGCAAATCTGCAAGGGGTAAATGAGGGTGTTGATTTCTCCAAGGATCTGCTGAAACAAACTAGTGCGGCCGCAAGAG
circRNA:PSD3	circRNA:PSD3_21	GCTTCTTAATACCGATCTACATGGCCACAATATTGGAAAGAAGATGACCTGTCAGGAGTTCATTGCAAATCTGCAAGGGGTAAATGAGGGTGTTGATTTCTCCAAGGATCTGCTGAAACAATGCTGGGGTGAAAACAACAC	TTCGATATCCGCATGCTAGC	ACTAGTGCGGCCGCAAGAG	TTCGATATCCGCATGCTAGCGCTTCTTAATACCGATCTACATGGCCACAATATTGGAAAGAAGATGACCTGTCAGGAGTTCATTGCAAATCTGCAAGGGGTAAATGAGGGTGTTGATTTCTCCAAGGATCTGCTGAAACAATGCTGGGGTGAAAACAACACACTAGTGCGGCCGCAAGAG
circRNA:PSD3	circRNA:PSD3_22	ATGGCCACAATATTGGAAAGAAGATGACCTGTCAGGAGTTCATTGCAAATCTGCAAGGGGTAAATGAGGGTGTTGATTTCTCCAAGGATCTGCTGAAACAATGCTGGGGTGAAAACAACACGGCTAGAAGCTCATTCTGAA	TTCGATATCCGCATGCTAGC	ACTAGTGCGGCCGCAAGAG	TTCGATATCCGCATGCTAGCATGGCCACAATATTGGAAAGAAGATGACCTGTCAGGAGTTCATTGCAAATCTGCAAGGGGTAAATGAGGGTGTTGATTTCTCCAAGGATCTGCTGAAACAATGCTGGGGTGAAAACAACACGGCTAGAAGCTCATTCTGAAACTAGTGCGGCCGCAAGAG
circRNA:PSD3	circRNA:PSD3_23	AAGATGACCTGTCAGGAGTTCATTGCAAATCTGCAAGGGGTAAATGAGGGTGTTGATTTCTCCAAGGATCTGCTGAAACAATGCTGGGGTGAAAACAACACGGCTAGAAGCTCATTCTGAAATGGGGAGCACTGAAATTTT	TTCGATATCCGCATGCTAGC	ACTAGTGCGGCCGCAAGAG	TTCGATATCCGCATGCTAGCAAGATGACCTGTCAGGAGTTCATTGCAAATCTGCAAGGGGTAAATGAGGGTGTTGATTTCTCCAAGGATCTGCTGAAACAATGCTGGGGTGAAAACAACACGGCTAGAAGCTCATTCTGAAATGGGGAGCACTGAAATTTTACTAGTGCGGCCGCAAGAG
circRNA:PSD3	circRNA:PSD3_24	CATTGCAAATCTGCAAGGGGTAAATGAGGGTGTTGATTTCTCCAAGGATCTGCTGAAACAATGCTGGGGTGAAAACAACACGGCTAGAAGCTCATTCTGAAATGGGGAGCACTGAAATTTTGGAAAAGGAGACCCCAGAAA	TTCGATATCCGCATGCTAGC	ACTAGTGCGGCCGCAAGAG	TTCGATATCCGCATGCTAGCCATTGCAAATCTGCAAGGGGTAAATGAGGGTGTTGATTTCTCCAAGGATCTGCTGAAACAATGCTGGGGTGAAAACAACACGGCTAGAAGCTCATTCTGAAATGGGGAGCACTGAAATTTTGGAAAAGGAGACCCCAGAAAACTAGTGCGGCCGCAAGAG
circRNA:PSD3	circRNA:PSD3_25	TAAATGAGGGTGTTGATTTCTCCAAGGATCTGCTGAAACAATGCTGGGGTGAAAACAACACGGCTAGAAGCTCATTCTGAAATGGGGAGCACTGAAATTTTGGAAAAGGAGACCCCAGAAAATCTCAGTAATGGTACCAGC	TTCGATATCCGCATGCTAGC	ACTAGTGCGGCCGCAAGAG	TTCGATATCCGCATGCTAGCTAAATGAGGGTGTTGATTTCTCCAAGGATCTGCTGAAACAATGCTGGGGTGAAAACAACACGGCTAGAAGCTCATTCTGAAATGGGGAGCACTGAAATTTTGGAAAAGGAGACCCCAGAAAATCTCAGTAATGGTACCAGCACTAGTGCGGCCGCAAGAG
circRNA:PSD3	circRNA:PSD3_26	TCCAAGGATCTGCTGAAACAATGCTGGGGTGAAAACAACACGGCTAGAAGCTCATTCTGAAATGGGGAGCACTGAAATTTTGGAAAAGGAGACCCCAGAAAATCTCAGTAATGGTACCAGCAGCAATGTGGAAGCAGCCAA	TTCGATATCCGCATGCTAGC	ACTAGTGCGGCCGCAAGAG	TTCGATATCCGCATGCTAGCTCCAAGGATCTGCTGAAACAATGCTGGGGTGAAAACAACACGGCTAGAAGCTCATTCTGAAATGGGGAGCACTGAAATTTTGGAAAAGGAGACCCCAGAAAATCTCAGTAATGGTACCAGCAGCAATGTGGAAGCAGCCAAACTAGTGCGGCCGCAAGAG
circRNA:CSNK1G3	circRNA:CSNK1G3_0	CTCTCTATCAATATCAGCTCACATCATTGAAAAGATAATTTTGAAGACATGTTTTGCTGAAAAGACACTAAGAAAAATTTTACGAATGGGATGAACATGCTCCAGTTAATTGACTACCTACTGCAATTTGAATGTTAACAT	TTCGATATCCGCATGCTAGC	ACTAGTGCGGCCGCAAGAG	TTCGATATCCGCATGCTAGCCTCTCTATCAATATCAGCTCACATCATTGAAAAGATAATTTTGAAGACATGTTTTGCTGAAAAGACACTAAGAAAAATTTTACGAATGGGATGAACATGCTCCAGTTAATTGACTACCTACTGCAATTTGAATGTTAACATACTAGTGCGGCCGCAAGAG
circRNA:CSNK1G3	circRNA:CSNK1G3_1	ACATCATTGAAAAGATAATTTTGAAGACATGTTTTGCTGAAAAGACACTAAGAAAAATTTTACGAATGGGATGAACATGCTCCAGTTAATTGACTACCTACTGCAATTTGAATGTTAACATTACCCATCTGGTACAGTTAC	TTCGATATCCGCATGCTAGC	ACTAGTGCGGCCGCAAGAG	TTCGATATCCGCATGCTAGCACATCATTGAAAAGATAATTTTGAAGACATGTTTTGCTGAAAAGACACTAAGAAAAATTTTACGAATGGGATGAACATGCTCCAGTTAATTGACTACCTACTGCAATTTGAATGTTAACATTACCCATCTGGTACAGTTACACTAGTGCGGCCGCAAGAG
circRNA:CSNK1G3	circRNA:CSNK1G3_2	TTGAAGACATGTTTTGCTGAAAAGACACTAAGAAAAATTTTACGAATGGGATGAACATGCTCCAGTTAATTGACTACCTACTGCAATTTGAATGTTAACATTACCCATCTGGTACAGTTACCTAGTGATGTACCTATTTTC	TTCGATATCCGCATGCTAGC	ACTAGTGCGGCCGCAAGAG	TTCGATATCCGCATGCTAGCTTGAAGACATGTTTTGCTGAAAAGACACTAAGAAAAATTTTACGAATGGGATGAACATGCTCCAGTTAATTGACTACCTACTGCAATTTGAATGTTAACATTACCCATCTGGTACAGTTACCTAGTGATGTACCTATTTTCACTAGTGCGGCCGCAAGAG
circRNA:CSNK1G3	circRNA:CSNK1G3_3	AAAGACACTAAGAAAAATTTTACGAATGGGATGAACATGCTCCAGTTAATTGACTACCTACTGCAATTTGAATGTTAACATTACCCATCTGGTACAGTTACCTAGTGATGTACCTATTTTCACAATACCCTGTTTCAGTGT	TTCGATATCCGCATGCTAGC	ACTAGTGCGGCCGCAAGAG	TTCGATATCCGCATGCTAGCAAAGACACTAAGAAAAATTTTACGAATGGGATGAACATGCTCCAGTTAATTGACTACCTACTGCAATTTGAATGTTAACATTACCCATCTGGTACAGTTACCTAGTGATGTACCTATTTTCACAATACCCTGTTTCAGTGTACTAGTGCGGCCGCAAGAG
circRNA:CSNK1G3	circRNA:CSNK1G3_4	TACGAATGGGATGAACATGCTCCAGTTAATTGACTACCTACTGCAATTTGAATGTTAACATTACCCATCTGGTACAGTTACCTAGTGATGTACCTATTTTCACAATACCCTGTTTCAGTGTGCTTGTCTTGATTAAAGAAT	TTCGATATCCGCATGCTAGC	ACTAGTGCGGCCGCAAGAG	TTCGATATCCGCATGCTAGCTACGAATGGGATGAACATGCTCCAGTTAATTGACTACCTACTGCAATTTGAATGTTAACATTACCCATCTGGTACAGTTACCTAGTGATGTACCTATTTTCACAATACCCTGTTTCAGTGTGCTTGTCTTGATTAAAGAATACTAGTGCGGCCGCAAGAG
circRNA:CSNK1G3	circRNA:CSNK1G3_5	TCCAGTTAATTGACTACCTACTGCAATTTGAATGTTAACATTACCCATCTGGTACAGTTACCTAGTGATGTACCTATTTTCACAATACCCTGTTTCAGTGTGCTTGTCTTGATTAAAGAATTCAAAGTGGAGTACCGCAAA	TTCGATATCCGCATGCTAGC	ACTAGTGCGGCCGCAAGAG	TTCGATATCCGCATGCTAGCTCCAGTTAATTGACTACCTACTGCAATTTGAATGTTAACATTACCCATCTGGTACAGTTACCTAGTGATGTACCTATTTTCACAATACCCTGTTTCAGTGTGCTTGTCTTGATTAAAGAATTCAAAGTGGAGTACCGCAAAACTAGTGCGGCCGCAAGAG
circRNA:CSNK1G3	circRNA:CSNK1G3_6	CTGCAATTTGAATGTTAACATTACCCATCTGGTACAGTTACCTAGTGATGTACCTATTTTCACAATACCCTGTTTCAGTGTGCTTGTCTTGATTAAAGAATTCAAAGTGGAGTACCGCAAACTTGATATGGAAAATAAAAA	TTCGATATCCGCATGCTAGC	ACTAGTGCGGCCGCAAGAG	TTCGATATCCGCATGCTAGCCTGCAATTTGAATGTTAACATTACCCATCTGGTACAGTTACCTAGTGATGTACCTATTTTCACAATACCCTGTTTCAGTGTGCTTGTCTTGATTAAAGAATTCAAAGTGGAGTACCGCAAACTTGATATGGAAAATAAAAAACTAGTGCGGCCGCAAGAG
circRNA:CSNK1G3	circRNA:CSNK1G3_7	TTACCCATCTGGTACAGTTACCTAGTGATGTACCTATTTTCACAATACCCTGTTTCAGTGTGCTTGTCTTGATTAAAGAATTCAAAGTGGAGTACCGCAAACTTGATATGGAAAATAAAAAGAAAGACAAGGACAAATCAG	TTCGATATCCGCATGCTAGC	ACTAGTGCGGCCGCAAGAG	TTCGATATCCGCATGCTAGCTTACCCATCTGGTACAGTTACCTAGTGATGTACCTATTTTCACAATACCCTGTTTCAGTGTGCTTGTCTTGATTAAAGAATTCAAAGTGGAGTACCGCAAACTTGATATGGAAAATAAAAAGAAAGACAAGGACAAATCAGACTAGTGCGGCCGCAAGAG
circRNA:CSNK1G3	circRNA:CSNK1G3_8	CCTAGTGATGTACCTATTTTCACAATACCCTGTTTCAGTGTGCTTGTCTTGATTAAAGAATTCAAAGTGGAGTACCGCAAACTTGATATGGAAAATAAAAAGAAAGACAAGGACAAATCAGATGATAGAATGGCACGACCT	TTCGATATCCGCATGCTAGC	ACTAGTGCGGCCGCAAGAG	TTCGATATCCGCATGCTAGCCCTAGTGATGTACCTATTTTCACAATACCCTGTTTCAGTGTGCTTGTCTTGATTAAAGAATTCAAAGTGGAGTACCGCAAACTTGATATGGAAAATAAAAAGAAAGACAAGGACAAATCAGATGATAGAATGGCACGACCTACTAGTGCGGCCGCAAGAG
circRNA:CSNK1G3	circRNA:CSNK1G3_9	CACAATACCCTGTTTCAGTGTGCTTGTCTTGATTAAAGAATTCAAAGTGGAGTACCGCAAACTTGATATGGAAAATAAAAAGAAAGACAAGGACAAATCAGATGATAGAATGGCACGACCTAGTGGTCGATCGGGACACAA	TTCGATATCCGCATGCTAGC	ACTAGTGCGGCCGCAAGAG	TTCGATATCCGCATGCTAGCCACAATACCCTGTTTCAGTGTGCTTGTCTTGATTAAAGAATTCAAAGTGGAGTACCGCAAACTTGATATGGAAAATAAAAAGAAAGACAAGGACAAATCAGATGATAGAATGGCACGACCTAGTGGTCGATCGGGACACAAACTAGTGCGGCCGCAAGAG
circRNA:CSNK1G3	circRNA:CSNK1G3_10	TGCTTGTCTTGATTAAAGAATTCAAAGTGGAGTACCGCAAACTTGATATGGAAAATAAAAAGAAAGACAAGGACAAATCAGATGATAGAATGGCACGACCTAGTGGTCGATCGGGACACAACACTCGAGGAACTGGGTCTT	TTCGATATCCGCATGCTAGC	ACTAGTGCGGCCGCAAGAG	TTCGATATCCGCATGCTAGCTGCTTGTCTTGATTAAAGAATTCAAAGTGGAGTACCGCAAACTTGATATGGAAAATAAAAAGAAAGACAAGGACAAATCAGATGATAGAATGGCACGACCTAGTGGTCGATCGGGACACAACACTCGAGGAACTGGGTCTTACTAGTGCGGCCGCAAGAG
circRNA:CSNK1G3	circRNA:CSNK1G3_11	TTCAAAGTGGAGTACCGCAAACTTGATATGGAAAATAAAAAGAAAGACAAGGACAAATCAGATGATAGAATGGCACGACCTAGTGGTCGATCGGGACACAACACTCGAGGAACTGGGTCTTCATCGTCTGGAGTTTTAATG	TTCGATATCCGCATGCTAGC	ACTAGTGCGGCCGCAAGAG	TTCGATATCCGCATGCTAGCTTCAAAGTGGAGTACCGCAAACTTGATATGGAAAATAAAAAGAAAGACAAGGACAAATCAGATGATAGAATGGCACGACCTAGTGGTCGATCGGGACACAACACTCGAGGAACTGGGTCTTCATCGTCTGGAGTTTTAATGACTAGTGCGGCCGCAAGAG
circRNA:CSNK1G3	circRNA:CSNK1G3_12	ACTTGATATGGAAAATAAAAAGAAAGACAAGGACAAATCAGATGATAGAATGGCACGACCTAGTGGTCGATCGGGACACAACACTCGAGGAACTGGGTCTTCATCGTCTGGAGTTTTAATGGTTGGACCTAACTTTAGAGT	TTCGATATCCGCATGCTAGC	ACTAGTGCGGCCGCAAGAG	TTCGATATCCGCATGCTAGCACTTGATATGGAAAATAAAAAGAAAGACAAGGACAAATCAGATGATAGAATGGCACGACCTAGTGGTCGATCGGGACACAACACTCGAGGAACTGGGTCTTCATCGTCTGGAGTTTTAATGGTTGGACCTAACTTTAGAGTACTAGTGCGGCCGCAAGAG
circRNA:CSNK1G3	circRNA:CSNK1G3_13	AGAAAGACAAGGACAAATCAGATGATAGAATGGCACGACCTAGTGGTCGATCGGGACACAACACTCGAGGAACTGGGTCTTCATCGTCTGGAGTTTTAATGGTTGGACCTAACTTTAGAGTTGGAAAAAAAATTGGATGTG	TTCGATATCCGCATGCTAGC	ACTAGTGCGGCCGCAAGAG	TTCGATATCCGCATGCTAGCAGAAAGACAAGGACAAATCAGATGATAGAATGGCACGACCTAGTGGTCGATCGGGACACAACACTCGAGGAACTGGGTCTTCATCGTCTGGAGTTTTAATGGTTGGACCTAACTTTAGAGTTGGAAAAAAAATTGGATGTGACTAGTGCGGCCGCAAGAG
circRNA:CSNK1G3	circRNA:CSNK1G3_14	GATGATAGAATGGCACGACCTAGTGGTCGATCGGGACACAACACTCGAGGAACTGGGTCTTCATCGTCTGGAGTTTTAATGGTTGGACCTAACTTTAGAGTTGGAAAAAAAATTGGATGTGGCAATTTTGGAGAATTACGA	TTCGATATCCGCATGCTAGC	ACTAGTGCGGCCGCAAGAG	TTCGATATCCGCATGCTAGCGATGATAGAATGGCACGACCTAGTGGTCGATCGGGACACAACACTCGAGGAACTGGGTCTTCATCGTCTGGAGTTTTAATGGTTGGACCTAACTTTAGAGTTGGAAAAAAAATTGGATGTGGCAATTTTGGAGAATTACGAACTAGTGCGGCCGCAAGAG
circRNA:CSNK1G3	circRNA:CSNK1G3_15	TAGTGGTCGATCGGGACACAACACTCGAGGAACTGGGTCTTCATCGTCTGGAGTTTTAATGGTTGGACCTAACTTTAGAGTTGGAAAAAAAATTGGATGTGGCAATTTTGGAGAATTACGATTAGGGAAAAATTTATACAC	TTCGATATCCGCATGCTAGC	ACTAGTGCGGCCGCAAGAG	TTCGATATCCGCATGCTAGCTAGTGGTCGATCGGGACACAACACTCGAGGAACTGGGTCTTCATCGTCTGGAGTTTTAATGGTTGGACCTAACTTTAGAGTTGGAAAAAAAATTGGATGTGGCAATTTTGGAGAATTACGATTAGGGAAAAATTTATACACACTAGTGCGGCCGCAAGAG
circRNA:CSNK1G3	circRNA:CSNK1G3_16	ACACTCGAGGAACTGGGTCTTCATCGTCTGGAGTTTTAATGGTTGGACCTAACTTTAGAGTTGGAAAAAAAATTGGATGTGGCAATTTTGGAGAATTACGATTAGGGAAAAATTTATACACAAATGAATATGTGGCAATTA	TTCGATATCCGCATGCTAGC	ACTAGTGCGGCCGCAAGAG	TTCGATATCCGCATGCTAGCACACTCGAGGAACTGGGTCTTCATCGTCTGGAGTTTTAATGGTTGGACCTAACTTTAGAGTTGGAAAAAAAATTGGATGTGGCAATTTTGGAGAATTACGATTAGGGAAAAATTTATACACAAATGAATATGTGGCAATTAACTAGTGCGGCCGCAAGAG
circRNA:CSNK1G3	circRNA:CSNK1G3_17	TCATCGTCTGGAGTTTTAATGGTTGGACCTAACTTTAGAGTTGGAAAAAAAATTGGATGTGGCAATTTTGGAGAATTACGATTAGGGAAAAATTTATACACAAATGAATATGTGGCAATTAAGTTGGAGCCCATGAAATCA	TTCGATATCCGCATGCTAGC	ACTAGTGCGGCCGCAAGAG	TTCGATATCCGCATGCTAGCTCATCGTCTGGAGTTTTAATGGTTGGACCTAACTTTAGAGTTGGAAAAAAAATTGGATGTGGCAATTTTGGAGAATTACGATTAGGGAAAAATTTATACACAAATGAATATGTGGCAATTAAGTTGGAGCCCATGAAATCAACTAGTGCGGCCGCAAGAG
circRNA:CSNK1G3	circRNA:CSNK1G3_18	GGTTGGACCTAACTTTAGAGTTGGAAAAAAAATTGGATGTGGCAATTTTGGAGAATTACGATTAGGGAAAAATTTATACACAAATGAATATGTGGCAATTAAGTTGGAGCCCATGAAATCAAGAGCACCACAGCTACATTT	TTCGATATCCGCATGCTAGC	ACTAGTGCGGCCGCAAGAG	TTCGATATCCGCATGCTAGCGGTTGGACCTAACTTTAGAGTTGGAAAAAAAATTGGATGTGGCAATTTTGGAGAATTACGATTAGGGAAAAATTTATACACAAATGAATATGTGGCAATTAAGTTGGAGCCCATGAAATCAAGAGCACCACAGCTACATTTACTAGTGCGGCCGCAAGAG
circRNA:CSNK1G3	circRNA:CSNK1G3_19	TTGGAAAAAAAATTGGATGTGGCAATTTTGGAGAATTACGATTAGGGAAAAATTTATACACAAATGAATATGTGGCAATTAAGTTGGAGCCCATGAAATCAAGAGCACCACAGCTACATTTGGAATACAGATTCTATAAGC	TTCGATATCCGCATGCTAGC	ACTAGTGCGGCCGCAAGAG	TTCGATATCCGCATGCTAGCTTGGAAAAAAAATTGGATGTGGCAATTTTGGAGAATTACGATTAGGGAAAAATTTATACACAAATGAATATGTGGCAATTAAGTTGGAGCCCATGAAATCAAGAGCACCACAGCTACATTTGGAATACAGATTCTATAAGCACTAGTGCGGCCGCAAGAG
circRNA:CSNK1G3	circRNA:CSNK1G3_20	GGCAATTTTGGAGAATTACGATTAGGGAAAAATTTATACACAAATGAATATGTGGCAATTAAGTTGGAGCCCATGAAATCAAGAGCACCACAGCTACATTTGGAATACAGATTCTATAAGCAGTTAGGATCTGGAGATGGT	TTCGATATCCGCATGCTAGC	ACTAGTGCGGCCGCAAGAG	TTCGATATCCGCATGCTAGCGGCAATTTTGGAGAATTACGATTAGGGAAAAATTTATACACAAATGAATATGTGGCAATTAAGTTGGAGCCCATGAAATCAAGAGCACCACAGCTACATTTGGAATACAGATTCTATAAGCAGTTAGGATCTGGAGATGGTACTAGTGCGGCCGCAAGAG
circRNA:CSNK1G3	circRNA:CSNK1G3_21	ATTAGGGAAAAATTTATACACAAATGAATATGTGGCAATTAAGTTGGAGCCCATGAAATCAAGAGCACCACAGCTACATTTGGAATACAGATTCTATAAGCAGTTAGGATCTGGAGATGGTATACCTCAAGTTTACTATTT	TTCGATATCCGCATGCTAGC	ACTAGTGCGGCCGCAAGAG	TTCGATATCCGCATGCTAGCATTAGGGAAAAATTTATACACAAATGAATATGTGGCAATTAAGTTGGAGCCCATGAAATCAAGAGCACCACAGCTACATTTGGAATACAGATTCTATAAGCAGTTAGGATCTGGAGATGGTATACCTCAAGTTTACTATTTACTAGTGCGGCCGCAAGAG
circRNA:CSNK1G3	circRNA:CSNK1G3_22	CAAATGAATATGTGGCAATTAAGTTGGAGCCCATGAAATCAAGAGCACCACAGCTACATTTGGAATACAGATTCTATAAGCAGTTAGGATCTGGAGATGGTATACCTCAAGTTTACTATTTCGGCCCTTGTGGTAAATACA	TTCGATATCCGCATGCTAGC	ACTAGTGCGGCCGCAAGAG	TTCGATATCCGCATGCTAGCCAAATGAATATGTGGCAATTAAGTTGGAGCCCATGAAATCAAGAGCACCACAGCTACATTTGGAATACAGATTCTATAAGCAGTTAGGATCTGGAGATGGTATACCTCAAGTTTACTATTTCGGCCCTTGTGGTAAATACAACTAGTGCGGCCGCAAGAG
circRNA:CSNK1G3	circRNA:CSNK1G3_23	AAGTTGGAGCCCATGAAATCAAGAGCACCACAGCTACATTTGGAATACAGATTCTATAAGCAGTTAGGATCTGGAGATGGTATACCTCAAGTTTACTATTTCGGCCCTTGTGGTAAATACAATGCTATGGTGCTGGAACTG	TTCGATATCCGCATGCTAGC	ACTAGTGCGGCCGCAAGAG	TTCGATATCCGCATGCTAGCAAGTTGGAGCCCATGAAATCAAGAGCACCACAGCTACATTTGGAATACAGATTCTATAAGCAGTTAGGATCTGGAGATGGTATACCTCAAGTTTACTATTTCGGCCCTTGTGGTAAATACAATGCTATGGTGCTGGAACTGACTAGTGCGGCCGCAAGAG
circRNA:CSNK1G3	circRNA:CSNK1G3_24	AAGAGCACCACAGCTACATTTGGAATACAGATTCTATAAGCAGTTAGGATCTGGAGATGGTATACCTCAAGTTTACTATTTCGGCCCTTGTGGTAAATACAATGCTATGGTGCTGGAACTGCTGGGACCTAGTTTGGAAGA	TTCGATATCCGCATGCTAGC	ACTAGTGCGGCCGCAAGAG	TTCGATATCCGCATGCTAGCAAGAGCACCACAGCTACATTTGGAATACAGATTCTATAAGCAGTTAGGATCTGGAGATGGTATACCTCAAGTTTACTATTTCGGCCCTTGTGGTAAATACAATGCTATGGTGCTGGAACTGCTGGGACCTAGTTTGGAAGAACTAGTGCGGCCGCAAGAG
circRNA:CSNK1G3	circRNA:CSNK1G3_25	TGGAATACAGATTCTATAAGCAGTTAGGATCTGGAGATGGTATACCTCAAGTTTACTATTTCGGCCCTTGTGGTAAATACAATGCTATGGTGCTGGAACTGCTGGGACCTAGTTTGGAAGACTTGTTTGACTTGTGTGACA	TTCGATATCCGCATGCTAGC	ACTAGTGCGGCCGCAAGAG	TTCGATATCCGCATGCTAGCTGGAATACAGATTCTATAAGCAGTTAGGATCTGGAGATGGTATACCTCAAGTTTACTATTTCGGCCCTTGTGGTAAATACAATGCTATGGTGCTGGAACTGCTGGGACCTAGTTTGGAAGACTTGTTTGACTTGTGTGACAACTAGTGCGGCCGCAAGAG
circRNA:CSNK1G3	circRNA:CSNK1G3_26	CAGTTAGGATCTGGAGATGGTATACCTCAAGTTTACTATTTCGGCCCTTGTGGTAAATACAATGCTATGGTGCTGGAACTGCTGGGACCTAGTTTGGAAGACTTGTTTGACTTGTGTGACAGAACATTTTCTCTTAAAACA	TTCGATATCCGCATGCTAGC	ACTAGTGCGGCCGCAAGAG	TTCGATATCCGCATGCTAGCCAGTTAGGATCTGGAGATGGTATACCTCAAGTTTACTATTTCGGCCCTTGTGGTAAATACAATGCTATGGTGCTGGAACTGCTGGGACCTAGTTTGGAAGACTTGTTTGACTTGTGTGACAGAACATTTTCTCTTAAAACAACTAGTGCGGCCGCAAGAG
circRNA:CSNK1G3	circRNA:CSNK1G3_27	TATACCTCAAGTTTACTATTTCGGCCCTTGTGGTAAATACAATGCTATGGTGCTGGAACTGCTGGGACCTAGTTTGGAAGACTTGTTTGACTTGTGTGACAGAACATTTTCTCTTAAAACAGTTCTCATGATAGCTATACA	TTCGATATCCGCATGCTAGC	ACTAGTGCGGCCGCAAGAG	TTCGATATCCGCATGCTAGCTATACCTCAAGTTTACTATTTCGGCCCTTGTGGTAAATACAATGCTATGGTGCTGGAACTGCTGGGACCTAGTTTGGAAGACTTGTTTGACTTGTGTGACAGAACATTTTCTCTTAAAACAGTTCTCATGATAGCTATACAACTAGTGCGGCCGCAAGAG
circRNA:CSNK1G3	circRNA:CSNK1G3_28	TCGGCCCTTGTGGTAAATACAATGCTATGGTGCTGGAACTGCTGGGACCTAGTTTGGAAGACTTGTTTGACTTGTGTGACAGAACATTTTCTCTTAAAACAGTTCTCATGATAGCTATACAACTGATTTCTCGCATGGAAT	TTCGATATCCGCATGCTAGC	ACTAGTGCGGCCGCAAGAG	TTCGATATCCGCATGCTAGCTCGGCCCTTGTGGTAAATACAATGCTATGGTGCTGGAACTGCTGGGACCTAGTTTGGAAGACTTGTTTGACTTGTGTGACAGAACATTTTCTCTTAAAACAGTTCTCATGATAGCTATACAACTGATTTCTCGCATGGAATACTAGTGCGGCCGCAAGAG
circRNA:CSNK1G3	circRNA:CSNK1G3_29	AATGCTATGGTGCTGGAACTGCTGGGACCTAGTTTGGAAGACTTGTTTGACTTGTGTGACAGAACATTTTCTCTTAAAACAGTTCTCATGATAGCTATACAACTGATTTCTCGCATGGAATATGTCCATTCAAAGAACTTG	TTCGATATCCGCATGCTAGC	ACTAGTGCGGCCGCAAGAG	TTCGATATCCGCATGCTAGCAATGCTATGGTGCTGGAACTGCTGGGACCTAGTTTGGAAGACTTGTTTGACTTGTGTGACAGAACATTTTCTCTTAAAACAGTTCTCATGATAGCTATACAACTGATTTCTCGCATGGAATATGTCCATTCAAAGAACTTGACTAGTGCGGCCGCAAGAG
circRNA:CSNK1G3	circRNA:CSNK1G3_30	GCTGGGACCTAGTTTGGAAGACTTGTTTGACTTGTGTGACAGAACATTTTCTCTTAAAACAGTTCTCATGATAGCTATACAACTGATTTCTCGCATGGAATATGTCCATTCAAAGAACTTGATATACAGAGATGTAAAACC	TTCGATATCCGCATGCTAGC	ACTAGTGCGGCCGCAAGAG	TTCGATATCCGCATGCTAGCGCTGGGACCTAGTTTGGAAGACTTGTTTGACTTGTGTGACAGAACATTTTCTCTTAAAACAGTTCTCATGATAGCTATACAACTGATTTCTCGCATGGAATATGTCCATTCAAAGAACTTGATATACAGAGATGTAAAACCACTAGTGCGGCCGCAAGAG
circRNA:CSNK1G3	circRNA:CSNK1G3_31	ACTTGTTTGACTTGTGTGACAGAACATTTTCTCTTAAAACAGTTCTCATGATAGCTATACAACTGATTTCTCGCATGGAATATGTCCATTCAAAGAACTTGATATACAGAGATGTAAAACCTGAGAACTTCTTAATAGGAC	TTCGATATCCGCATGCTAGC	ACTAGTGCGGCCGCAAGAG	TTCGATATCCGCATGCTAGCACTTGTTTGACTTGTGTGACAGAACATTTTCTCTTAAAACAGTTCTCATGATAGCTATACAACTGATTTCTCGCATGGAATATGTCCATTCAAAGAACTTGATATACAGAGATGTAAAACCTGAGAACTTCTTAATAGGACACTAGTGCGGCCGCAAGAG
circRNA:CSNK1G3	circRNA:CSNK1G3_32	AGAACATTTTCTCTTAAAACAGTTCTCATGATAGCTATACAACTGATTTCTCGCATGGAATATGTCCATTCAAAGAACTTGATATACAGAGATGTAAAACCTGAGAACTTCTTAATAGGACGACCAGGAAACAAAACCCAG	TTCGATATCCGCATGCTAGC	ACTAGTGCGGCCGCAAGAG	TTCGATATCCGCATGCTAGCAGAACATTTTCTCTTAAAACAGTTCTCATGATAGCTATACAACTGATTTCTCGCATGGAATATGTCCATTCAAAGAACTTGATATACAGAGATGTAAAACCTGAGAACTTCTTAATAGGACGACCAGGAAACAAAACCCAGACTAGTGCGGCCGCAAGAG
circRNA:CSNK1G3	circRNA:CSNK1G3_33	AGTTCTCATGATAGCTATACAACTGATTTCTCGCATGGAATATGTCCATTCAAAGAACTTGATATACAGAGATGTAAAACCTGAGAACTTCTTAATAGGACGACCAGGAAACAAAACCCAGCAAGTTATTCACATTATAGA	TTCGATATCCGCATGCTAGC	ACTAGTGCGGCCGCAAGAG	TTCGATATCCGCATGCTAGCAGTTCTCATGATAGCTATACAACTGATTTCTCGCATGGAATATGTCCATTCAAAGAACTTGATATACAGAGATGTAAAACCTGAGAACTTCTTAATAGGACGACCAGGAAACAAAACCCAGCAAGTTATTCACATTATAGAACTAGTGCGGCCGCAAGAG
circRNA:CSNK1G3	circRNA:CSNK1G3_34	AACTGATTTCTCGCATGGAATATGTCCATTCAAAGAACTTGATATACAGAGATGTAAAACCTGAGAACTTCTTAATAGGACGACCAGGAAACAAAACCCAGCAAGTTATTCACATTATAGATTTTGGTTTGGCAAAGGAAT	TTCGATATCCGCATGCTAGC	ACTAGTGCGGCCGCAAGAG	TTCGATATCCGCATGCTAGCAACTGATTTCTCGCATGGAATATGTCCATTCAAAGAACTTGATATACAGAGATGTAAAACCTGAGAACTTCTTAATAGGACGACCAGGAAACAAAACCCAGCAAGTTATTCACATTATAGATTTTGGTTTGGCAAAGGAATACTAGTGCGGCCGCAAGAG
circRNA:CSNK1G3	circRNA:CSNK1G3_35	TATGTCCATTCAAAGAACTTGATATACAGAGATGTAAAACCTGAGAACTTCTTAATAGGACGACCAGGAAACAAAACCCAGCAAGTTATTCACATTATAGATTTTGGTTTGGCAAAGGAATATATTGATCCGGAGACAAAG	TTCGATATCCGCATGCTAGC	ACTAGTGCGGCCGCAAGAG	TTCGATATCCGCATGCTAGCTATGTCCATTCAAAGAACTTGATATACAGAGATGTAAAACCTGAGAACTTCTTAATAGGACGACCAGGAAACAAAACCCAGCAAGTTATTCACATTATAGATTTTGGTTTGGCAAAGGAATATATTGATCCGGAGACAAAGACTAGTGCGGCCGCAAGAG
circRNA:CSNK1G3	circRNA:CSNK1G3_36	GATATACAGAGATGTAAAACCTGAGAACTTCTTAATAGGACGACCAGGAAACAAAACCCAGCAAGTTATTCACATTATAGATTTTGGTTTGGCAAAGGAATATATTGATCCGGAGACAAAGAAACACATACCATACAGAGA	TTCGATATCCGCATGCTAGC	ACTAGTGCGGCCGCAAGAG	TTCGATATCCGCATGCTAGCGATATACAGAGATGTAAAACCTGAGAACTTCTTAATAGGACGACCAGGAAACAAAACCCAGCAAGTTATTCACATTATAGATTTTGGTTTGGCAAAGGAATATATTGATCCGGAGACAAAGAAACACATACCATACAGAGAACTAGTGCGGCCGCAAGAG
circRNA:CSNK1G3	circRNA:CSNK1G3_37	CTGAGAACTTCTTAATAGGACGACCAGGAAACAAAACCCAGCAAGTTATTCACATTATAGATTTTGGTTTGGCAAAGGAATATATTGATCCGGAGACAAAGAAACACATACCATACAGAGAACACAAGAGCCTTACAGGAA	TTCGATATCCGCATGCTAGC	ACTAGTGCGGCCGCAAGAG	TTCGATATCCGCATGCTAGCCTGAGAACTTCTTAATAGGACGACCAGGAAACAAAACCCAGCAAGTTATTCACATTATAGATTTTGGTTTGGCAAAGGAATATATTGATCCGGAGACAAAGAAACACATACCATACAGAGAACACAAGAGCCTTACAGGAAACTAGTGCGGCCGCAAGAG
circRNA:CSNK1G3	circRNA:CSNK1G3_38	CGACCAGGAAACAAAACCCAGCAAGTTATTCACATTATAGATTTTGGTTTGGCAAAGGAATATATTGATCCGGAGACAAAGAAACACATACCATACAGAGAACACAAGAGCCTTACAGGAACAGCTAGATATATGAGCATA	TTCGATATCCGCATGCTAGC	ACTAGTGCGGCCGCAAGAG	TTCGATATCCGCATGCTAGCCGACCAGGAAACAAAACCCAGCAAGTTATTCACATTATAGATTTTGGTTTGGCAAAGGAATATATTGATCCGGAGACAAAGAAACACATACCATACAGAGAACACAAGAGCCTTACAGGAACAGCTAGATATATGAGCATAACTAGTGCGGCCGCAAGAG
circRNA:CSNK1G3	circRNA:CSNK1G3_39	GCAAGTTATTCACATTATAGATTTTGGTTTGGCAAAGGAATATATTGATCCGGAGACAAAGAAACACATACCATACAGAGAACACAAGAGCCTTACAGGAACAGCTAGATATATGAGCATAAACACACATTTAGGAAAAGC	TTCGATATCCGCATGCTAGC	ACTAGTGCGGCCGCAAGAG	TTCGATATCCGCATGCTAGCGCAAGTTATTCACATTATAGATTTTGGTTTGGCAAAGGAATATATTGATCCGGAGACAAAGAAACACATACCATACAGAGAACACAAGAGCCTTACAGGAACAGCTAGATATATGAGCATAAACACACATTTAGGAAAAGCACTAGTGCGGCCGCAAGAG
circRNA:CSNK1G3	circRNA:CSNK1G3_40	ATTTTGGTTTGGCAAAGGAATATATTGATCCGGAGACAAAGAAACACATACCATACAGAGAACACAAGAGCCTTACAGGAACAGCTAGATATATGAGCATAAACACACATTTAGGAAAAGCTCTCTATCAATATCAGCTCA	TTCGATATCCGCATGCTAGC	ACTAGTGCGGCCGCAAGAG	TTCGATATCCGCATGCTAGCATTTTGGTTTGGCAAAGGAATATATTGATCCGGAGACAAAGAAACACATACCATACAGAGAACACAAGAGCCTTACAGGAACAGCTAGATATATGAGCATAAACACACATTTAGGAAAAGCTCTCTATCAATATCAGCTCAACTAGTGCGGCCGCAAGAG
circRNA:CSNK1G3	circRNA:CSNK1G3_41	TATATTGATCCGGAGACAAAGAAACACATACCATACAGAGAACACAAGAGCCTTACAGGAACAGCTAGATATATGAGCATAAACACACATTTAGGAAAAGCTCTCTATCAATATCAGCTCACATCATTGAAAAGATAATTT	TTCGATATCCGCATGCTAGC	ACTAGTGCGGCCGCAAGAG	TTCGATATCCGCATGCTAGCTATATTGATCCGGAGACAAAGAAACACATACCATACAGAGAACACAAGAGCCTTACAGGAACAGCTAGATATATGAGCATAAACACACATTTAGGAAAAGCTCTCTATCAATATCAGCTCACATCATTGAAAAGATAATTTACTAGTGCGGCCGCAAGAG
circRNA:CSNK1G3	circRNA:CSNK1G3_42	GAAACACATACCATACAGAGAACACAAGAGCCTTACAGGAACAGCTAGATATATGAGCATAAACACACATTTAGGAAAAGCTCTCTATCAATATCAGCTCACATCATTGAAAAGATAATTTTGAAGACATGTTTTGCTGAA	TTCGATATCCGCATGCTAGC	ACTAGTGCGGCCGCAAGAG	TTCGATATCCGCATGCTAGCGAAACACATACCATACAGAGAACACAAGAGCCTTACAGGAACAGCTAGATATATGAGCATAAACACACATTTAGGAAAAGCTCTCTATCAATATCAGCTCACATCATTGAAAAGATAATTTTGAAGACATGTTTTGCTGAAACTAGTGCGGCCGCAAGAG
circRNA:CSNK1G3	circRNA:CSNK1G3_43	AACACAAGAGCCTTACAGGAACAGCTAGATATATGAGCATAAACACACATTTAGGAAAAGCTCTCTATCAATATCAGCTCACATCATTGAAAAGATAATTTTGAAGACATGTTTTGCTGAAAAGACACTAAGAAAAATTTT	TTCGATATCCGCATGCTAGC	ACTAGTGCGGCCGCAAGAG	TTCGATATCCGCATGCTAGCAACACAAGAGCCTTACAGGAACAGCTAGATATATGAGCATAAACACACATTTAGGAAAAGCTCTCTATCAATATCAGCTCACATCATTGAAAAGATAATTTTGAAGACATGTTTTGCTGAAAAGACACTAAGAAAAATTTTACTAGTGCGGCCGCAAGAG
circRNA:CSNK1G3	circRNA:CSNK1G3_44	ACAGCTAGATATATGAGCATAAACACACATTTAGGAAAAGCTCTCTATCAATATCAGCTCACATCATTGAAAAGATAATTTTGAAGACATGTTTTGCTGAAAAGACACTAAGAAAAATTTTACGAATGGGATGAACATGCT	TTCGATATCCGCATGCTAGC	ACTAGTGCGGCCGCAAGAG	TTCGATATCCGCATGCTAGCACAGCTAGATATATGAGCATAAACACACATTTAGGAAAAGCTCTCTATCAATATCAGCTCACATCATTGAAAAGATAATTTTGAAGACATGTTTTGCTGAAAAGACACTAAGAAAAATTTTACGAATGGGATGAACATGCTACTAGTGCGGCCGCAAGAG
circRNA:CSNK1G3	circRNA:CSNK1G3_45	AAACACACATTTAGGAAAAGCTCTCTATCAATATCAGCTCACATCATTGAAAAGATAATTTTGAAGACATGTTTTGCTGAAAAGACACTAAGAAAAATTTTACGAATGGGATGAACATGCTCCAGTTAATTGACTACCTAC	TTCGATATCCGCATGCTAGC	ACTAGTGCGGCCGCAAGAG	TTCGATATCCGCATGCTAGCAAACACACATTTAGGAAAAGCTCTCTATCAATATCAGCTCACATCATTGAAAAGATAATTTTGAAGACATGTTTTGCTGAAAAGACACTAAGAAAAATTTTACGAATGGGATGAACATGCTCCAGTTAATTGACTACCTACACTAGTGCGGCCGCAAGAG
circRNA:RERE	circRNA:RERE_0	GTCCACAACTCCCAGGCCTGTTGCAGATCTCCAACTCCTGCTTTGTGTGACCCCCCAGCATGCTCTCTGCCGGTGGCATCACAGCCACCACAGCATCTTTCTGAAGCCGGGAGAGGGCCTGTAGGGAGTAAGAGGGACCAT	TTCGATATCCGCATGCTAGC	ACTAGTGCGGCCGCAAGAG	TTCGATATCCGCATGCTAGCGTCCACAACTCCCAGGCCTGTTGCAGATCTCCAACTCCTGCTTTGTGTGACCCCCCAGCATGCTCTCTGCCGGTGGCATCACAGCCACCACAGCATCTTTCTGAAGCCGGGAGAGGGCCTGTAGGGAGTAAGAGGGACCATACTAGTGCGGCCGCAAGAG
circRNA:RERE	circRNA:RERE_1	TTGCAGATCTCCAACTCCTGCTTTGTGTGACCCCCCAGCATGCTCTCTGCCGGTGGCATCACAGCCACCACAGCATCTTTCTGAAGCCGGGAGAGGGCCTGTAGGGAGTAAGAGGGACCATCTCCTCATGAACGTCAAATG	TTCGATATCCGCATGCTAGC	ACTAGTGCGGCCGCAAGAG	TTCGATATCCGCATGCTAGCTTGCAGATCTCCAACTCCTGCTTTGTGTGACCCCCCAGCATGCTCTCTGCCGGTGGCATCACAGCCACCACAGCATCTTTCTGAAGCCGGGAGAGGGCCTGTAGGGAGTAAGAGGGACCATCTCCTCATGAACGTCAAATGACTAGTGCGGCCGCAAGAG
circRNA:RERE	circRNA:RERE_2	CTTTGTGTGACCCCCCAGCATGCTCTCTGCCGGTGGCATCACAGCCACCACAGCATCTTTCTGAAGCCGGGAGAGGGCCTGTAGGGAGTAAGAGGGACCATCTCCTCATGAACGTCAAATGGTACTACCGTCAATCTGAGG	TTCGATATCCGCATGCTAGC	ACTAGTGCGGCCGCAAGAG	TTCGATATCCGCATGCTAGCCTTTGTGTGACCCCCCAGCATGCTCTCTGCCGGTGGCATCACAGCCACCACAGCATCTTTCTGAAGCCGGGAGAGGGCCTGTAGGGAGTAAGAGGGACCATCTCCTCATGAACGTCAAATGGTACTACCGTCAATCTGAGGACTAGTGCGGCCGCAAGAG
circRNA:RERE	circRNA:RERE_3	TGCTCTCTGCCGGTGGCATCACAGCCACCACAGCATCTTTCTGAAGCCGGGAGAGGGCCTGTAGGGAGTAAGAGGGACCATCTCCTCATGAACGTCAAATGGTACTACCGTCAATCTGAGGTTCCAGATTCTGTGTATCAG	TTCGATATCCGCATGCTAGC	ACTAGTGCGGCCGCAAGAG	TTCGATATCCGCATGCTAGCTGCTCTCTGCCGGTGGCATCACAGCCACCACAGCATCTTTCTGAAGCCGGGAGAGGGCCTGTAGGGAGTAAGAGGGACCATCTCCTCATGAACGTCAAATGGTACTACCGTCAATCTGAGGTTCCAGATTCTGTGTATCAGACTAGTGCGGCCGCAAGAG
circRNA:RERE	circRNA:RERE_4	ACAGCCACCACAGCATCTTTCTGAAGCCGGGAGAGGGCCTGTAGGGAGTAAGAGGGACCATCTCCTCATGAACGTCAAATGGTACTACCGTCAATCTGAGGTTCCAGATTCTGTGTATCAGCATTTGGTTCAGGATCGACA	TTCGATATCCGCATGCTAGC	ACTAGTGCGGCCGCAAGAG	TTCGATATCCGCATGCTAGCACAGCCACCACAGCATCTTTCTGAAGCCGGGAGAGGGCCTGTAGGGAGTAAGAGGGACCATCTCCTCATGAACGTCAAATGGTACTACCGTCAATCTGAGGTTCCAGATTCTGTGTATCAGCATTTGGTTCAGGATCGACAACTAGTGCGGCCGCAAGAG
circRNA:RERE	circRNA:RERE_5	CTGAAGCCGGGAGAGGGCCTGTAGGGAGTAAGAGGGACCATCTCCTCATGAACGTCAAATGGTACTACCGTCAATCTGAGGTTCCAGATTCTGTGTATCAGCATTTGGTTCAGGATCGACATAATGAAAATGACTCTGGAA	TTCGATATCCGCATGCTAGC	ACTAGTGCGGCCGCAAGAG	TTCGATATCCGCATGCTAGCCTGAAGCCGGGAGAGGGCCTGTAGGGAGTAAGAGGGACCATCTCCTCATGAACGTCAAATGGTACTACCGTCAATCTGAGGTTCCAGATTCTGTGTATCAGCATTTGGTTCAGGATCGACATAATGAAAATGACTCTGGAAACTAGTGCGGCCGCAAGAG
circRNA:RERE	circRNA:RERE_6	GTAGGGAGTAAGAGGGACCATCTCCTCATGAACGTCAAATGGTACTACCGTCAATCTGAGGTTCCAGATTCTGTGTATCAGCATTTGGTTCAGGATCGACATAATGAAAATGACTCTGGAAGAGAACTTGTCATTACAGAC	TTCGATATCCGCATGCTAGC	ACTAGTGCGGCCGCAAGAG	TTCGATATCCGCATGCTAGCGTAGGGAGTAAGAGGGACCATCTCCTCATGAACGTCAAATGGTACTACCGTCAATCTGAGGTTCCAGATTCTGTGTATCAGCATTTGGTTCAGGATCGACATAATGAAAATGACTCTGGAAGAGAACTTGTCATTACAGACACTAGTGCGGCCGCAAGAG
circRNA:RERE	circRNA:RERE_7	TCTCCTCATGAACGTCAAATGGTACTACCGTCAATCTGAGGTTCCAGATTCTGTGTATCAGCATTTGGTTCAGGATCGACATAATGAAAATGACTCTGGAAGAGAACTTGTCATTACAGACCCAGTTATCAAGAACCGAGA	TTCGATATCCGCATGCTAGC	ACTAGTGCGGCCGCAAGAG	TTCGATATCCGCATGCTAGCTCTCCTCATGAACGTCAAATGGTACTACCGTCAATCTGAGGTTCCAGATTCTGTGTATCAGCATTTGGTTCAGGATCGACATAATGAAAATGACTCTGGAAGAGAACTTGTCATTACAGACCCAGTTATCAAGAACCGAGAACTAGTGCGGCCGCAAGAG
circRNA:RERE	circRNA:RERE_8	GGTACTACCGTCAATCTGAGGTTCCAGATTCTGTGTATCAGCATTTGGTTCAGGATCGACATAATGAAAATGACTCTGGAAGAGAACTTGTCATTACAGACCCAGTTATCAAGAACCGAGAGCTCTTCATTTCTGATTACG	TTCGATATCCGCATGCTAGC	ACTAGTGCGGCCGCAAGAG	TTCGATATCCGCATGCTAGCGGTACTACCGTCAATCTGAGGTTCCAGATTCTGTGTATCAGCATTTGGTTCAGGATCGACATAATGAAAATGACTCTGGAAGAGAACTTGTCATTACAGACCCAGTTATCAAGAACCGAGAGCTCTTCATTTCTGATTACGACTAGTGCGGCCGCAAGAG
circRNA:RERE	circRNA:RERE_9	GTTCCAGATTCTGTGTATCAGCATTTGGTTCAGGATCGACATAATGAAAATGACTCTGGAAGAGAACTTGTCATTACAGACCCAGTTATCAAGAACCGAGAGCTCTTCATTTCTGATTACGTTGACACTTACCATGCTGCT	TTCGATATCCGCATGCTAGC	ACTAGTGCGGCCGCAAGAG	TTCGATATCCGCATGCTAGCGTTCCAGATTCTGTGTATCAGCATTTGGTTCAGGATCGACATAATGAAAATGACTCTGGAAGAGAACTTGTCATTACAGACCCAGTTATCAAGAACCGAGAGCTCTTCATTTCTGATTACGTTGACACTTACCATGCTGCTACTAGTGCGGCCGCAAGAG
circRNA:RERE	circRNA:RERE_10	GCATTTGGTTCAGGATCGACATAATGAAAATGACTCTGGAAGAGAACTTGTCATTACAGACCCAGTTATCAAGAACCGAGAGCTCTTCATTTCTGATTACGTTGACACTTACCATGCTGCTGCCCTTAGAGGGAAGTGTAA	TTCGATATCCGCATGCTAGC	ACTAGTGCGGCCGCAAGAG	TTCGATATCCGCATGCTAGCGCATTTGGTTCAGGATCGACATAATGAAAATGACTCTGGAAGAGAACTTGTCATTACAGACCCAGTTATCAAGAACCGAGAGCTCTTCATTTCTGATTACGTTGACACTTACCATGCTGCTGCCCTTAGAGGGAAGTGTAAACTAGTGCGGCCGCAAGAG
circRNA:RERE	circRNA:RERE_11	ATAATGAAAATGACTCTGGAAGAGAACTTGTCATTACAGACCCAGTTATCAAGAACCGAGAGCTCTTCATTTCTGATTACGTTGACACTTACCATGCTGCTGCCCTTAGAGGGAAGTGTAACATCTCCCATTTTTCTGACA	TTCGATATCCGCATGCTAGC	ACTAGTGCGGCCGCAAGAG	TTCGATATCCGCATGCTAGCATAATGAAAATGACTCTGGAAGAGAACTTGTCATTACAGACCCAGTTATCAAGAACCGAGAGCTCTTCATTTCTGATTACGTTGACACTTACCATGCTGCTGCCCTTAGAGGGAAGTGTAACATCTCCCATTTTTCTGACAACTAGTGCGGCCGCAAGAG
circRNA:RERE	circRNA:RERE_12	AGAGAACTTGTCATTACAGACCCAGTTATCAAGAACCGAGAGCTCTTCATTTCTGATTACGTTGACACTTACCATGCTGCTGCCCTTAGAGGGAAGTGTAACATCTCCCATTTTTCTGACATATTTGCTGCTAGAGAGTTT	TTCGATATCCGCATGCTAGC	ACTAGTGCGGCCGCAAGAG	TTCGATATCCGCATGCTAGCAGAGAACTTGTCATTACAGACCCAGTTATCAAGAACCGAGAGCTCTTCATTTCTGATTACGTTGACACTTACCATGCTGCTGCCCTTAGAGGGAAGTGTAACATCTCCCATTTTTCTGACATATTTGCTGCTAGAGAGTTTACTAGTGCGGCCGCAAGAG
circRNA:RERE	circRNA:RERE_13	CCCAGTTATCAAGAACCGAGAGCTCTTCATTTCTGATTACGTTGACACTTACCATGCTGCTGCCCTTAGAGGGAAGTGTAACATCTCCCATTTTTCTGACATATTTGCTGCTAGAGAGTTTAAAGCCCGAGTGGATTCATT	TTCGATATCCGCATGCTAGC	ACTAGTGCGGCCGCAAGAG	TTCGATATCCGCATGCTAGCCCCAGTTATCAAGAACCGAGAGCTCTTCATTTCTGATTACGTTGACACTTACCATGCTGCTGCCCTTAGAGGGAAGTGTAACATCTCCCATTTTTCTGACATATTTGCTGCTAGAGAGTTTAAAGCCCGAGTGGATTCATTACTAGTGCGGCCGCAAGAG
circRNA:RERE	circRNA:RERE_14	AGCTCTTCATTTCTGATTACGTTGACACTTACCATGCTGCTGCCCTTAGAGGGAAGTGTAACATCTCCCATTTTTCTGACATATTTGCTGCTAGAGAGTTTAAAGCCCGAGTGGATTCATTTTTCTACATATTAGGATATA	TTCGATATCCGCATGCTAGC	ACTAGTGCGGCCGCAAGAG	TTCGATATCCGCATGCTAGCAGCTCTTCATTTCTGATTACGTTGACACTTACCATGCTGCTGCCCTTAGAGGGAAGTGTAACATCTCCCATTTTTCTGACATATTTGCTGCTAGAGAGTTTAAAGCCCGAGTGGATTCATTTTTCTACATATTAGGATATAACTAGTGCGGCCGCAAGAG
circRNA:RERE	circRNA:RERE_15	GTTGACACTTACCATGCTGCTGCCCTTAGAGGGAAGTGTAACATCTCCCATTTTTCTGACATATTTGCTGCTAGAGAGTTTAAAGCCCGAGTGGATTCATTTTTCTACATATTAGGATATAACCCTGAGACAAGGTCCACA	TTCGATATCCGCATGCTAGC	ACTAGTGCGGCCGCAAGAG	TTCGATATCCGCATGCTAGCGTTGACACTTACCATGCTGCTGCCCTTAGAGGGAAGTGTAACATCTCCCATTTTTCTGACATATTTGCTGCTAGAGAGTTTAAAGCCCGAGTGGATTCATTTTTCTACATATTAGGATATAACCCTGAGACAAGGTCCACAACTAGTGCGGCCGCAAGAG
circRNA:RERE	circRNA:RERE_16	TGCCCTTAGAGGGAAGTGTAACATCTCCCATTTTTCTGACATATTTGCTGCTAGAGAGTTTAAAGCCCGAGTGGATTCATTTTTCTACATATTAGGATATAACCCTGAGACAAGGTCCACAACTCCCAGGCCTGTTGCAGA	TTCGATATCCGCATGCTAGC	ACTAGTGCGGCCGCAAGAG	TTCGATATCCGCATGCTAGCTGCCCTTAGAGGGAAGTGTAACATCTCCCATTTTTCTGACATATTTGCTGCTAGAGAGTTTAAAGCCCGAGTGGATTCATTTTTCTACATATTAGGATATAACCCTGAGACAAGGTCCACAACTCCCAGGCCTGTTGCAGAACTAGTGCGGCCGCAAGAG
circRNA:RERE	circRNA:RERE_17	ACATCTCCCATTTTTCTGACATATTTGCTGCTAGAGAGTTTAAAGCCCGAGTGGATTCATTTTTCTACATATTAGGATATAACCCTGAGACAAGGTCCACAACTCCCAGGCCTGTTGCAGATCTCCAACTCCTGCTTTGTG	TTCGATATCCGCATGCTAGC	ACTAGTGCGGCCGCAAGAG	TTCGATATCCGCATGCTAGCACATCTCCCATTTTTCTGACATATTTGCTGCTAGAGAGTTTAAAGCCCGAGTGGATTCATTTTTCTACATATTAGGATATAACCCTGAGACAAGGTCCACAACTCCCAGGCCTGTTGCAGATCTCCAACTCCTGCTTTGTGACTAGTGCGGCCGCAAGAG
circRNA:RERE	circRNA:RERE_18	ATATTTGCTGCTAGAGAGTTTAAAGCCCGAGTGGATTCATTTTTCTACATATTAGGATATAACCCTGAGACAAGGTCCACAACTCCCAGGCCTGTTGCAGATCTCCAACTCCTGCTTTGTGTGACCCCCCAGCATGCTCTC	TTCGATATCCGCATGCTAGC	ACTAGTGCGGCCGCAAGAG	TTCGATATCCGCATGCTAGCATATTTGCTGCTAGAGAGTTTAAAGCCCGAGTGGATTCATTTTTCTACATATTAGGATATAACCCTGAGACAAGGTCCACAACTCCCAGGCCTGTTGCAGATCTCCAACTCCTGCTTTGTGTGACCCCCCAGCATGCTCTCACTAGTGCGGCCGCAAGAG
circRNA:RERE	circRNA:RERE_19	TAAAGCCCGAGTGGATTCATTTTTCTACATATTAGGATATAACCCTGAGACAAGGTCCACAACTCCCAGGCCTGTTGCAGATCTCCAACTCCTGCTTTGTGTGACCCCCCAGCATGCTCTCTGCCGGTGGCATCACAGCCA	TTCGATATCCGCATGCTAGC	ACTAGTGCGGCCGCAAGAG	TTCGATATCCGCATGCTAGCTAAAGCCCGAGTGGATTCATTTTTCTACATATTAGGATATAACCCTGAGACAAGGTCCACAACTCCCAGGCCTGTTGCAGATCTCCAACTCCTGCTTTGTGTGACCCCCCAGCATGCTCTCTGCCGGTGGCATCACAGCCAACTAGTGCGGCCGCAAGAG
circRNA:RERE	circRNA:RERE_20	TTTTCTACATATTAGGATATAACCCTGAGACAAGGTCCACAACTCCCAGGCCTGTTGCAGATCTCCAACTCCTGCTTTGTGTGACCCCCCAGCATGCTCTCTGCCGGTGGCATCACAGCCACCACAGCATCTTTCTGAAGC	TTCGATATCCGCATGCTAGC	ACTAGTGCGGCCGCAAGAG	TTCGATATCCGCATGCTAGCTTTTCTACATATTAGGATATAACCCTGAGACAAGGTCCACAACTCCCAGGCCTGTTGCAGATCTCCAACTCCTGCTTTGTGTGACCCCCCAGCATGCTCTCTGCCGGTGGCATCACAGCCACCACAGCATCTTTCTGAAGCACTAGTGCGGCCGCAAGAG
circRNA:RERE	circRNA:RERE_21	AACCCTGAGACAAGGTCCACAACTCCCAGGCCTGTTGCAGATCTCCAACTCCTGCTTTGTGTGACCCCCCAGCATGCTCTCTGCCGGTGGCATCACAGCCACCACAGCATCTTTCTGAAGCCGGGAGAGGGCCTGTAGGGA	TTCGATATCCGCATGCTAGC	ACTAGTGCGGCCGCAAGAG	TTCGATATCCGCATGCTAGCAACCCTGAGACAAGGTCCACAACTCCCAGGCCTGTTGCAGATCTCCAACTCCTGCTTTGTGTGACCCCCCAGCATGCTCTCTGCCGGTGGCATCACAGCCACCACAGCATCTTTCTGAAGCCGGGAGAGGGCCTGTAGGGAACTAGTGCGGCCGCAAGAG
circRNA:CNOT	circRNA:CNOT_0	AGGGAGACGTGGTGGGCGGTCCTTCCTGTGACACGACCCTTGAGTGACAGTTCTATTTGATTGCCTCCGGTACTGTGAGGAAAGGACACGACTCTATGGTGAGGACTGATGGACATACATTATCTGAGAAAAGAAACTACC	TTCGATATCCGCATGCTAGC	ACTAGTGCGGCCGCAAGAG	TTCGATATCCGCATGCTAGCAGGGAGACGTGGTGGGCGGTCCTTCCTGTGACACGACCCTTGAGTGACAGTTCTATTTGATTGCCTCCGGTACTGTGAGGAAAGGACACGACTCTATGGTGAGGACTGATGGACATACATTATCTGAGAAAAGAAACTACCACTAGTGCGGCCGCAAGAG
circRNA:CNOT	circRNA:CNOT_1	CCTTCCTGTGACACGACCCTTGAGTGACAGTTCTATTTGATTGCCTCCGGTACTGTGAGGAAAGGACACGACTCTATGGTGAGGACTGATGGACATACATTATCTGAGAAAAGAAACTACCAGAGCGGAAGAATCCCATCG	TTCGATATCCGCATGCTAGC	ACTAGTGCGGCCGCAAGAG	TTCGATATCCGCATGCTAGCCCTTCCTGTGACACGACCCTTGAGTGACAGTTCTATTTGATTGCCTCCGGTACTGTGAGGAAAGGACACGACTCTATGGTGAGGACTGATGGACATACATTATCTGAGAAAAGAAACTACCAGAGCGGAAGAATCCCATCGACTAGTGCGGCCGCAAGAG
circRNA:CNOT	circRNA:CNOT_2	TGAGTGACAGTTCTATTTGATTGCCTCCGGTACTGTGAGGAAAGGACACGACTCTATGGTGAGGACTGATGGACATACATTATCTGAGAAAAGAAACTACCAGAGCGGAAGAATCCCATCGTTTATCATGTTCTGGTTGGA	TTCGATATCCGCATGCTAGC	ACTAGTGCGGCCGCAAGAG	TTCGATATCCGCATGCTAGCTGAGTGACAGTTCTATTTGATTGCCTCCGGTACTGTGAGGAAAGGACACGACTCTATGGTGAGGACTGATGGACATACATTATCTGAGAAAAGAAACTACCAGAGCGGAAGAATCCCATCGTTTATCATGTTCTGGTTGGAACTAGTGCGGCCGCAAGAG
circRNA:CNOT	circRNA:CNOT_3	TTGCCTCCGGTACTGTGAGGAAAGGACACGACTCTATGGTGAGGACTGATGGACATACATTATCTGAGAAAAGAAACTACCAGAGCGGAAGAATCCCATCGTTTATCATGTTCTGGTTGGACTTTCTTACTGTTTGCTGGA	TTCGATATCCGCATGCTAGC	ACTAGTGCGGCCGCAAGAG	TTCGATATCCGCATGCTAGCTTGCCTCCGGTACTGTGAGGAAAGGACACGACTCTATGGTGAGGACTGATGGACATACATTATCTGAGAAAAGAAACTACCAGAGCGGAAGAATCCCATCGTTTATCATGTTCTGGTTGGACTTTCTTACTGTTTGCTGGAACTAGTGCGGCCGCAAGAG
circRNA:CNOT	circRNA:CNOT_4	AAAGGACACGACTCTATGGTGAGGACTGATGGACATACATTATCTGAGAAAAGAAACTACCAGAGCGGAAGAATCCCATCGTTTATCATGTTCTGGTTGGACTTTCTTACTGTTTGCTGGAGTTGAACTTCAGAGCTATGG	TTCGATATCCGCATGCTAGC	ACTAGTGCGGCCGCAAGAG	TTCGATATCCGCATGCTAGCAAAGGACACGACTCTATGGTGAGGACTGATGGACATACATTATCTGAGAAAAGAAACTACCAGAGCGGAAGAATCCCATCGTTTATCATGTTCTGGTTGGACTTTCTTACTGTTTGCTGGAGTTGAACTTCAGAGCTATGGACTAGTGCGGCCGCAAGAG
circRNA:CNOT	circRNA:CNOT_5	GAGGACTGATGGACATACATTATCTGAGAAAAGAAACTACCAGAGCGGAAGAATCCCATCGTTTATCATGTTCTGGTTGGACTTTCTTACTGTTTGCTGGAGTTGAACTTCAGAGCTATGGCGTCAACCCTGCTGTAATAT	TTCGATATCCGCATGCTAGC	ACTAGTGCGGCCGCAAGAG	TTCGATATCCGCATGCTAGCGAGGACTGATGGACATACATTATCTGAGAAAAGAAACTACCAGAGCGGAAGAATCCCATCGTTTATCATGTTCTGGTTGGACTTTCTTACTGTTTGCTGGAGTTGAACTTCAGAGCTATGGCGTCAACCCTGCTGTAATATACTAGTGCGGCCGCAAGAG
circRNA:CNOT	circRNA:CNOT_6	TATCTGAGAAAAGAAACTACCAGAGCGGAAGAATCCCATCGTTTATCATGTTCTGGTTGGACTTTCTTACTGTTTGCTGGAGTTGAACTTCAGAGCTATGGCGTCAACCCTGCTGTAATATCTCAGGGGAGCTCCTAGGGT	TTCGATATCCGCATGCTAGC	ACTAGTGCGGCCGCAAGAG	TTCGATATCCGCATGCTAGCTATCTGAGAAAAGAAACTACCAGAGCGGAAGAATCCCATCGTTTATCATGTTCTGGTTGGACTTTCTTACTGTTTGCTGGAGTTGAACTTCAGAGCTATGGCGTCAACCCTGCTGTAATATCTCAGGGGAGCTCCTAGGGTACTAGTGCGGCCGCAAGAG
circRNA:CNOT	circRNA:CNOT_7	CAGAGCGGAAGAATCCCATCGTTTATCATGTTCTGGTTGGACTTTCTTACTGTTTGCTGGAGTTGAACTTCAGAGCTATGGCGTCAACCCTGCTGTAATATCTCAGGGGAGCTCCTAGGGTGGGGCTGGTGCCATGGCTCA	TTCGATATCCGCATGCTAGC	ACTAGTGCGGCCGCAAGAG	TTCGATATCCGCATGCTAGCCAGAGCGGAAGAATCCCATCGTTTATCATGTTCTGGTTGGACTTTCTTACTGTTTGCTGGAGTTGAACTTCAGAGCTATGGCGTCAACCCTGCTGTAATATCTCAGGGGAGCTCCTAGGGTGGGGCTGGTGCCATGGCTCAACTAGTGCGGCCGCAAGAG
circRNA:CNOT	circRNA:CNOT_8	GTTTATCATGTTCTGGTTGGACTTTCTTACTGTTTGCTGGAGTTGAACTTCAGAGCTATGGCGTCAACCCTGCTGTAATATCTCAGGGGAGCTCCTAGGGTGGGGCTGGTGCCATGGCTCACCCTCCAACCTTTCCTTCTT	TTCGATATCCGCATGCTAGC	ACTAGTGCGGCCGCAAGAG	TTCGATATCCGCATGCTAGCGTTTATCATGTTCTGGTTGGACTTTCTTACTGTTTGCTGGAGTTGAACTTCAGAGCTATGGCGTCAACCCTGCTGTAATATCTCAGGGGAGCTCCTAGGGTGGGGCTGGTGCCATGGCTCACCCTCCAACCTTTCCTTCTTACTAGTGCGGCCGCAAGAG
circRNA:CNOT	circRNA:CNOT_9	ACTTTCTTACTGTTTGCTGGAGTTGAACTTCAGAGCTATGGCGTCAACCCTGCTGTAATATCTCAGGGGAGCTCCTAGGGTGGGGCTGGTGCCATGGCTCACCCTCCAACCTTTCCTTCTTCACTTCAGCCTCCAGCTCTG	TTCGATATCCGCATGCTAGC	ACTAGTGCGGCCGCAAGAG	TTCGATATCCGCATGCTAGCACTTTCTTACTGTTTGCTGGAGTTGAACTTCAGAGCTATGGCGTCAACCCTGCTGTAATATCTCAGGGGAGCTCCTAGGGTGGGGCTGGTGCCATGGCTCACCCTCCAACCTTTCCTTCTTCACTTCAGCCTCCAGCTCTGACTAGTGCGGCCGCAAGAG
circRNA:CNOT	circRNA:CNOT_10	AGTTGAACTTCAGAGCTATGGCGTCAACCCTGCTGTAATATCTCAGGGGAGCTCCTAGGGTGGGGCTGGTGCCATGGCTCACCCTCCAACCTTTCCTTCTTCACTTCAGCCTCCAGCTCTGAGCTTTCCAATCCCCAGAGT	TTCGATATCCGCATGCTAGC	ACTAGTGCGGCCGCAAGAG	TTCGATATCCGCATGCTAGCAGTTGAACTTCAGAGCTATGGCGTCAACCCTGCTGTAATATCTCAGGGGAGCTCCTAGGGTGGGGCTGGTGCCATGGCTCACCCTCCAACCTTTCCTTCTTCACTTCAGCCTCCAGCTCTGAGCTTTCCAATCCCCAGAGTACTAGTGCGGCCGCAAGAG
circRNA:CNOT	circRNA:CNOT_11	GCGTCAACCCTGCTGTAATATCTCAGGGGAGCTCCTAGGGTGGGGCTGGTGCCATGGCTCACCCTCCAACCTTTCCTTCTTCACTTCAGCCTCCAGCTCTGAGCTTTCCAATCCCCAGAGTAGCAAATGTTGAAAGAAGTT	TTCGATATCCGCATGCTAGC	ACTAGTGCGGCCGCAAGAG	TTCGATATCCGCATGCTAGCGCGTCAACCCTGCTGTAATATCTCAGGGGAGCTCCTAGGGTGGGGCTGGTGCCATGGCTCACCCTCCAACCTTTCCTTCTTCACTTCAGCCTCCAGCTCTGAGCTTTCCAATCCCCAGAGTAGCAAATGTTGAAAGAAGTTACTAGTGCGGCCGCAAGAG
circRNA:CNOT	circRNA:CNOT_12	TCTCAGGGGAGCTCCTAGGGTGGGGCTGGTGCCATGGCTCACCCTCCAACCTTTCCTTCTTCACTTCAGCCTCCAGCTCTGAGCTTTCCAATCCCCAGAGTAGCAAATGTTGAAAGAAGTTGCACAGGTGACAAACAGCAT	TTCGATATCCGCATGCTAGC	ACTAGTGCGGCCGCAAGAG	TTCGATATCCGCATGCTAGCTCTCAGGGGAGCTCCTAGGGTGGGGCTGGTGCCATGGCTCACCCTCCAACCTTTCCTTCTTCACTTCAGCCTCCAGCTCTGAGCTTTCCAATCCCCAGAGTAGCAAATGTTGAAAGAAGTTGCACAGGTGACAAACAGCATACTAGTGCGGCCGCAAGAG
circRNA:CNOT	circRNA:CNOT_13	TGGGGCTGGTGCCATGGCTCACCCTCCAACCTTTCCTTCTTCACTTCAGCCTCCAGCTCTGAGCTTTCCAATCCCCAGAGTAGCAAATGTTGAAAGAAGTTGCACAGGTGACAAACAGCATGTTTGGTGCTTCAAGAAAGA	TTCGATATCCGCATGCTAGC	ACTAGTGCGGCCGCAAGAG	TTCGATATCCGCATGCTAGCTGGGGCTGGTGCCATGGCTCACCCTCCAACCTTTCCTTCTTCACTTCAGCCTCCAGCTCTGAGCTTTCCAATCCCCAGAGTAGCAAATGTTGAAAGAAGTTGCACAGGTGACAAACAGCATGTTTGGTGCTTCAAGAAAGAACTAGTGCGGCCGCAAGAG
circRNA:CNOT	circRNA:CNOT_14	ACCCTCCAACCTTTCCTTCTTCACTTCAGCCTCCAGCTCTGAGCTTTCCAATCCCCAGAGTAGCAAATGTTGAAAGAAGTTGCACAGGTGACAAACAGCATGTTTGGTGCTTCAAGAAAGAAGTTTGTAGAGGGGGTCGAC	TTCGATATCCGCATGCTAGC	ACTAGTGCGGCCGCAAGAG	TTCGATATCCGCATGCTAGCACCCTCCAACCTTTCCTTCTTCACTTCAGCCTCCAGCTCTGAGCTTTCCAATCCCCAGAGTAGCAAATGTTGAAAGAAGTTGCACAGGTGACAAACAGCATGTTTGGTGCTTCAAGAAAGAAGTTTGTAGAGGGGGTCGACACTAGTGCGGCCGCAAGAG
circRNA:CNOT	circRNA:CNOT_15	TCACTTCAGCCTCCAGCTCTGAGCTTTCCAATCCCCAGAGTAGCAAATGTTGAAAGAAGTTGCACAGGTGACAAACAGCATGTTTGGTGCTTCAAGAAAGAAGTTTGTAGAGGGGGTCGACAGTGACTACCATGACGAAAA	TTCGATATCCGCATGCTAGC	ACTAGTGCGGCCGCAAGAG	TTCGATATCCGCATGCTAGCTCACTTCAGCCTCCAGCTCTGAGCTTTCCAATCCCCAGAGTAGCAAATGTTGAAAGAAGTTGCACAGGTGACAAACAGCATGTTTGGTGCTTCAAGAAAGAAGTTTGTAGAGGGGGTCGACAGTGACTACCATGACGAAAAACTAGTGCGGCCGCAAGAG
circRNA:CNOT	circRNA:CNOT_16	GAGCTTTCCAATCCCCAGAGTAGCAAATGTTGAAAGAAGTTGCACAGGTGACAAACAGCATGTTTGGTGCTTCAAGAAAGAAGTTTGTAGAGGGGGTCGACAGTGACTACCATGACGAAAACATGTACTACAGCCAGTCTT	TTCGATATCCGCATGCTAGC	ACTAGTGCGGCCGCAAGAG	TTCGATATCCGCATGCTAGCGAGCTTTCCAATCCCCAGAGTAGCAAATGTTGAAAGAAGTTGCACAGGTGACAAACAGCATGTTTGGTGCTTCAAGAAAGAAGTTTGTAGAGGGGGTCGACAGTGACTACCATGACGAAAACATGTACTACAGCCAGTCTTACTAGTGCGGCCGCAAGAG
circRNA:CNOT	circRNA:CNOT_17	TAGCAAATGTTGAAAGAAGTTGCACAGGTGACAAACAGCATGTTTGGTGCTTCAAGAAAGAAGTTTGTAGAGGGGGTCGACAGTGACTACCATGACGAAAACATGTACTACAGCCAGTCTTCTATGTTTCCACATCGGTCA	TTCGATATCCGCATGCTAGC	ACTAGTGCGGCCGCAAGAG	TTCGATATCCGCATGCTAGCTAGCAAATGTTGAAAGAAGTTGCACAGGTGACAAACAGCATGTTTGGTGCTTCAAGAAAGAAGTTTGTAGAGGGGGTCGACAGTGACTACCATGACGAAAACATGTACTACAGCCAGTCTTCTATGTTTCCACATCGGTCAACTAGTGCGGCCGCAAGAG
circRNA:CNOT	circRNA:CNOT_18	TGCACAGGTGACAAACAGCATGTTTGGTGCTTCAAGAAAGAAGTTTGTAGAGGGGGTCGACAGTGACTACCATGACGAAAACATGTACTACAGCCAGTCTTCTATGTTTCCACATCGGTCAGAAAAAGATATGCTGGCATC	TTCGATATCCGCATGCTAGC	ACTAGTGCGGCCGCAAGAG	TTCGATATCCGCATGCTAGCTGCACAGGTGACAAACAGCATGTTTGGTGCTTCAAGAAAGAAGTTTGTAGAGGGGGTCGACAGTGACTACCATGACGAAAACATGTACTACAGCCAGTCTTCTATGTTTCCACATCGGTCAGAAAAAGATATGCTGGCATCACTAGTGCGGCCGCAAGAG
circRNA:CNOT	circRNA:CNOT_19	TGTTTGGTGCTTCAAGAAAGAAGTTTGTAGAGGGGGTCGACAGTGACTACCATGACGAAAACATGTACTACAGCCAGTCTTCTATGTTTCCACATCGGTCAGAAAAAGATATGCTGGCATCACCATCTACATCAGGTCAGC	TTCGATATCCGCATGCTAGC	ACTAGTGCGGCCGCAAGAG	TTCGATATCCGCATGCTAGCTGTTTGGTGCTTCAAGAAAGAAGTTTGTAGAGGGGGTCGACAGTGACTACCATGACGAAAACATGTACTACAGCCAGTCTTCTATGTTTCCACATCGGTCAGAAAAAGATATGCTGGCATCACCATCTACATCAGGTCAGCACTAGTGCGGCCGCAAGAG
circRNA:CNOT	circRNA:CNOT_20	AAGTTTGTAGAGGGGGTCGACAGTGACTACCATGACGAAAACATGTACTACAGCCAGTCTTCTATGTTTCCACATCGGTCAGAAAAAGATATGCTGGCATCACCATCTACATCAGGTCAGCTGTCTCAGTTTGGGGCAAGT	TTCGATATCCGCATGCTAGC	ACTAGTGCGGCCGCAAGAG	TTCGATATCCGCATGCTAGCAAGTTTGTAGAGGGGGTCGACAGTGACTACCATGACGAAAACATGTACTACAGCCAGTCTTCTATGTTTCCACATCGGTCAGAAAAAGATATGCTGGCATCACCATCTACATCAGGTCAGCTGTCTCAGTTTGGGGCAAGTACTAGTGCGGCCGCAAGAG
circRNA:CNOT	circRNA:CNOT_21	CAGTGACTACCATGACGAAAACATGTACTACAGCCAGTCTTCTATGTTTCCACATCGGTCAGAAAAAGATATGCTGGCATCACCATCTACATCAGGTCAGCTGTCTCAGTTTGGGGCAAGTTTATACGGGCAACAAAAGGG	TTCGATATCCGCATGCTAGC	ACTAGTGCGGCCGCAAGAG	TTCGATATCCGCATGCTAGCCAGTGACTACCATGACGAAAACATGTACTACAGCCAGTCTTCTATGTTTCCACATCGGTCAGAAAAAGATATGCTGGCATCACCATCTACATCAGGTCAGCTGTCTCAGTTTGGGGCAAGTTTATACGGGCAACAAAAGGGACTAGTGCGGCCGCAAGAG
circRNA:CNOT	circRNA:CNOT_22	ACATGTACTACAGCCAGTCTTCTATGTTTCCACATCGGTCAGAAAAAGATATGCTGGCATCACCATCTACATCAGGTCAGCTGTCTCAGTTTGGGGCAAGTTTATACGGGCAACAAAAGGGAGACGTGGTGGGCGGTCCTT	TTCGATATCCGCATGCTAGC	ACTAGTGCGGCCGCAAGAG	TTCGATATCCGCATGCTAGCACATGTACTACAGCCAGTCTTCTATGTTTCCACATCGGTCAGAAAAAGATATGCTGGCATCACCATCTACATCAGGTCAGCTGTCTCAGTTTGGGGCAAGTTTATACGGGCAACAAAAGGGAGACGTGGTGGGCGGTCCTTACTAGTGCGGCCGCAAGAG
circRNA:CNOT	circRNA:CNOT_23	TCTATGTTTCCACATCGGTCAGAAAAAGATATGCTGGCATCACCATCTACATCAGGTCAGCTGTCTCAGTTTGGGGCAAGTTTATACGGGCAACAAAAGGGAGACGTGGTGGGCGGTCCTTCCTGTGACACGACCCTTGAG	TTCGATATCCGCATGCTAGC	ACTAGTGCGGCCGCAAGAG	TTCGATATCCGCATGCTAGCTCTATGTTTCCACATCGGTCAGAAAAAGATATGCTGGCATCACCATCTACATCAGGTCAGCTGTCTCAGTTTGGGGCAAGTTTATACGGGCAACAAAAGGGAGACGTGGTGGGCGGTCCTTCCTGTGACACGACCCTTGAGACTAGTGCGGCCGCAAGAG
circRNA:CNOT	circRNA:CNOT_24	AGAAAAAGATATGCTGGCATCACCATCTACATCAGGTCAGCTGTCTCAGTTTGGGGCAAGTTTATACGGGCAACAAAAGGGAGACGTGGTGGGCGGTCCTTCCTGTGACACGACCCTTGAGTGACAGTTCTATTTGATTGC	TTCGATATCCGCATGCTAGC	ACTAGTGCGGCCGCAAGAG	TTCGATATCCGCATGCTAGCAGAAAAAGATATGCTGGCATCACCATCTACATCAGGTCAGCTGTCTCAGTTTGGGGCAAGTTTATACGGGCAACAAAAGGGAGACGTGGTGGGCGGTCCTTCCTGTGACACGACCCTTGAGTGACAGTTCTATTTGATTGCACTAGTGCGGCCGCAAGAG
circRNA:CNOT	circRNA:CNOT_25	CACCATCTACATCAGGTCAGCTGTCTCAGTTTGGGGCAAGTTTATACGGGCAACAAAAGGGAGACGTGGTGGGCGGTCCTTCCTGTGACACGACCCTTGAGTGACAGTTCTATTTGATTGCCTCCGGTACTGTGAGGAAAG	TTCGATATCCGCATGCTAGC	ACTAGTGCGGCCGCAAGAG	TTCGATATCCGCATGCTAGCCACCATCTACATCAGGTCAGCTGTCTCAGTTTGGGGCAAGTTTATACGGGCAACAAAAGGGAGACGTGGTGGGCGGTCCTTCCTGTGACACGACCCTTGAGTGACAGTTCTATTTGATTGCCTCCGGTACTGTGAGGAAAGACTAGTGCGGCCGCAAGAG
circRNA:CNOT	circRNA:CNOT_26	CTGTCTCAGTTTGGGGCAAGTTTATACGGGCAACAAAAGGGAGACGTGGTGGGCGGTCCTTCCTGTGACACGACCCTTGAGTGACAGTTCTATTTGATTGCCTCCGGTACTGTGAGGAAAGGACACGACTCTATGGTGAGG	TTCGATATCCGCATGCTAGC	ACTAGTGCGGCCGCAAGAG	TTCGATATCCGCATGCTAGCCTGTCTCAGTTTGGGGCAAGTTTATACGGGCAACAAAAGGGAGACGTGGTGGGCGGTCCTTCCTGTGACACGACCCTTGAGTGACAGTTCTATTTGATTGCCTCCGGTACTGTGAGGAAAGGACACGACTCTATGGTGAGGACTAGTGCGGCCGCAAGAG
circRNA:CNOT	circRNA:CNOT_27	TTTATACGGGCAACAAAAGGGAGACGTGGTGGGCGGTCCTTCCTGTGACACGACCCTTGAGTGACAGTTCTATTTGATTGCCTCCGGTACTGTGAGGAAAGGACACGACTCTATGGTGAGGACTGATGGACATACATTATC	TTCGATATCCGCATGCTAGC	ACTAGTGCGGCCGCAAGAG	TTCGATATCCGCATGCTAGCTTTATACGGGCAACAAAAGGGAGACGTGGTGGGCGGTCCTTCCTGTGACACGACCCTTGAGTGACAGTTCTATTTGATTGCCTCCGGTACTGTGAGGAAAGGACACGACTCTATGGTGAGGACTGATGGACATACATTATCACTAGTGCGGCCGCAAGAG
circRNA:MYH11	circRNA:MYH11_0	ATTTGCGGCAGGAACTGGCCGTGCAGCAGAAGCAGGAGAAACCCAGGACCCCCATGCCCAGCTCAGTGGAAGCTGAGAGGACAGACACAGCTGTGCAGGCCACGGGCTCCGTGCCGTCCACGCCCATTGCTCACCGAGGAC	TTCGATATCCGCATGCTAGC	ACTAGTGCGGCCGCAAGAG	TTCGATATCCGCATGCTAGCATTTGCGGCAGGAACTGGCCGTGCAGCAGAAGCAGGAGAAACCCAGGACCCCCATGCCCAGCTCAGTGGAAGCTGAGAGGACAGACACAGCTGTGCAGGCCACGGGCTCCGTGCCGTCCACGCCCATTGCTCACCGAGGACACTAGTGCGGCCGCAAGAG
circRNA:MYH11	circRNA:MYH11_1	GTGCAGCAGAAGCAGGAGAAACCCAGGACCCCCATGCCCAGCTCAGTGGAAGCTGAGAGGACAGACACAGCTGTGCAGGCCACGGGCTCCGTGCCGTCCACGCCCATTGCTCACCGAGGACCCAGCTCAAGTTTAAACACA	TTCGATATCCGCATGCTAGC	ACTAGTGCGGCCGCAAGAG	TTCGATATCCGCATGCTAGCGTGCAGCAGAAGCAGGAGAAACCCAGGACCCCCATGCCCAGCTCAGTGGAAGCTGAGAGGACAGACACAGCTGTGCAGGCCACGGGCTCCGTGCCGTCCACGCCCATTGCTCACCGAGGACCCAGCTCAAGTTTAAACACAACTAGTGCGGCCGCAAGAG
circRNA:MYH11	circRNA:MYH11_2	ACCCAGGACCCCCATGCCCAGCTCAGTGGAAGCTGAGAGGACAGACACAGCTGTGCAGGCCACGGGCTCCGTGCCGTCCACGCCCATTGCTCACCGAGGACCCAGCTCAAGTTTAAACACACCTGGGAGCTTCAGACGTGG	TTCGATATCCGCATGCTAGC	ACTAGTGCGGCCGCAAGAG	TTCGATATCCGCATGCTAGCACCCAGGACCCCCATGCCCAGCTCAGTGGAAGCTGAGAGGACAGACACAGCTGTGCAGGCCACGGGCTCCGTGCCGTCCACGCCCATTGCTCACCGAGGACCCAGCTCAAGTTTAAACACACCTGGGAGCTTCAGACGTGGACTAGTGCGGCCGCAAGAG
circRNA:MYH11	circRNA:MYH11_3	GCTCAGTGGAAGCTGAGAGGACAGACACAGCTGTGCAGGCCACGGGCTCCGTGCCGTCCACGCCCATTGCTCACCGAGGACCCAGCTCAAGTTTAAACACACCTGGGAGCTTCAGACGTGGCCTGGACGACTCCACCGGGG	TTCGATATCCGCATGCTAGC	ACTAGTGCGGCCGCAAGAG	TTCGATATCCGCATGCTAGCGCTCAGTGGAAGCTGAGAGGACAGACACAGCTGTGCAGGCCACGGGCTCCGTGCCGTCCACGCCCATTGCTCACCGAGGACCCAGCTCAAGTTTAAACACACCTGGGAGCTTCAGACGTGGCCTGGACGACTCCACCGGGGACTAGTGCGGCCGCAAGAG
circRNA:MYH11	circRNA:MYH11_4	ACAGACACAGCTGTGCAGGCCACGGGCTCCGTGCCGTCCACGCCCATTGCTCACCGAGGACCCAGCTCAAGTTTAAACACACCTGGGAGCTTCAGACGTGGCCTGGACGACTCCACCGGGGGGACCCCCCTCACACCTGCG	TTCGATATCCGCATGCTAGC	ACTAGTGCGGCCGCAAGAG	TTCGATATCCGCATGCTAGCACAGACACAGCTGTGCAGGCCACGGGCTCCGTGCCGTCCACGCCCATTGCTCACCGAGGACCCAGCTCAAGTTTAAACACACCTGGGAGCTTCAGACGTGGCCTGGACGACTCCACCGGGGGGACCCCCCTCACACCTGCGACTAGTGCGGCCGCAAGAG
circRNA:MYH11	circRNA:MYH11_5	CACGGGCTCCGTGCCGTCCACGCCCATTGCTCACCGAGGACCCAGCTCAAGTTTAAACACACCTGGGAGCTTCAGACGTGGCCTGGACGACTCCACCGGGGGGACCCCCCTCACACCTGCGGCCCGGATATCAGCCCTCAA	TTCGATATCCGCATGCTAGC	ACTAGTGCGGCCGCAAGAG	TTCGATATCCGCATGCTAGCCACGGGCTCCGTGCCGTCCACGCCCATTGCTCACCGAGGACCCAGCTCAAGTTTAAACACACCTGGGAGCTTCAGACGTGGCCTGGACGACTCCACCGGGGGGACCCCCCTCACACCTGCGGCCCGGATATCAGCCCTCAAACTAGTGCGGCCGCAAGAG
circRNA:MYH11	circRNA:MYH11_6	CGCCCATTGCTCACCGAGGACCCAGCTCAAGTTTAAACACACCTGGGAGCTTCAGACGTGGCCTGGACGACTCCACCGGGGGGACCCCCCTCACACCTGCGGCCCGGATATCAGCCCTCAACATTGTGGGAGACCTACTGC	TTCGATATCCGCATGCTAGC	ACTAGTGCGGCCGCAAGAG	TTCGATATCCGCATGCTAGCCGCCCATTGCTCACCGAGGACCCAGCTCAAGTTTAAACACACCTGGGAGCTTCAGACGTGGCCTGGACGACTCCACCGGGGGGACCCCCCTCACACCTGCGGCCCGGATATCAGCCCTCAACATTGTGGGAGACCTACTGCACTAGTGCGGCCGCAAGAG
circRNA:MYH11	circRNA:MYH11_7	CCCAGCTCAAGTTTAAACACACCTGGGAGCTTCAGACGTGGCCTGGACGACTCCACCGGGGGGACCCCCCTCACACCTGCGGCCCGGATATCAGCCCTCAACATTGTGGGAGACCTACTGCGGAAAGTCGGGGCACTGGAG	TTCGATATCCGCATGCTAGC	ACTAGTGCGGCCGCAAGAG	TTCGATATCCGCATGCTAGCCCCAGCTCAAGTTTAAACACACCTGGGAGCTTCAGACGTGGCCTGGACGACTCCACCGGGGGGACCCCCCTCACACCTGCGGCCCGGATATCAGCCCTCAACATTGTGGGAGACCTACTGCGGAAAGTCGGGGCACTGGAGACTAGTGCGGCCGCAAGAG
circRNA:MYH11	circRNA:MYH11_8	ACCTGGGAGCTTCAGACGTGGCCTGGACGACTCCACCGGGGGGACCCCCCTCACACCTGCGGCCCGGATATCAGCCCTCAACATTGTGGGAGACCTACTGCGGAAAGTCGGGGCACTGGAGTCCAAACTCGCTTCCTGCCG	TTCGATATCCGCATGCTAGC	ACTAGTGCGGCCGCAAGAG	TTCGATATCCGCATGCTAGCACCTGGGAGCTTCAGACGTGGCCTGGACGACTCCACCGGGGGGACCCCCCTCACACCTGCGGCCCGGATATCAGCCCTCAACATTGTGGGAGACCTACTGCGGAAAGTCGGGGCACTGGAGTCCAAACTCGCTTCCTGCCGACTAGTGCGGCCGCAAGAG
circRNA:MYH11	circRNA:MYH11_9	GCCTGGACGACTCCACCGGGGGGACCCCCCTCACACCTGCGGCCCGGATATCAGCCCTCAACATTGTGGGAGACCTACTGCGGAAAGTCGGGGCACTGGAGTCCAAACTCGCTTCCTGCCGGAACCTCGTGTACGATCAGT	TTCGATATCCGCATGCTAGC	ACTAGTGCGGCCGCAAGAG	TTCGATATCCGCATGCTAGCGCCTGGACGACTCCACCGGGGGGACCCCCCTCACACCTGCGGCCCGGATATCAGCCCTCAACATTGTGGGAGACCTACTGCGGAAAGTCGGGGCACTGGAGTCCAAACTCGCTTCCTGCCGGAACCTCGTGTACGATCAGTACTAGTGCGGCCGCAAGAG
circRNA:MYH11	circRNA:MYH11_10	GGGACCCCCCTCACACCTGCGGCCCGGATATCAGCCCTCAACATTGTGGGAGACCTACTGCGGAAAGTCGGGGCACTGGAGTCCAAACTCGCTTCCTGCCGGAACCTCGTGTACGATCAGTCCCCAAACCGAACAGGTGGC	TTCGATATCCGCATGCTAGC	ACTAGTGCGGCCGCAAGAG	TTCGATATCCGCATGCTAGCGGGACCCCCCTCACACCTGCGGCCCGGATATCAGCCCTCAACATTGTGGGAGACCTACTGCGGAAAGTCGGGGCACTGGAGTCCAAACTCGCTTCCTGCCGGAACCTCGTGTACGATCAGTCCCCAAACCGAACAGGTGGCACTAGTGCGGCCGCAAGAG
circRNA:MYH11	circRNA:MYH11_11	GGCCCGGATATCAGCCCTCAACATTGTGGGAGACCTACTGCGGAAAGTCGGGGCACTGGAGTCCAAACTCGCTTCCTGCCGGAACCTCGTGTACGATCAGTCCCCAAACCGAACAGGTGGCCCAGCCTCTGGGCGGAGCAG	TTCGATATCCGCATGCTAGC	ACTAGTGCGGCCGCAAGAG	TTCGATATCCGCATGCTAGCGGCCCGGATATCAGCCCTCAACATTGTGGGAGACCTACTGCGGAAAGTCGGGGCACTGGAGTCCAAACTCGCTTCCTGCCGGAACCTCGTGTACGATCAGTCCCCAAACCGAACAGGTGGCCCAGCCTCTGGGCGGAGCAGACTAGTGCGGCCGCAAGAG
circRNA:MYH11	circRNA:MYH11_12	ACATTGTGGGAGACCTACTGCGGAAAGTCGGGGCACTGGAGTCCAAACTCGCTTCCTGCCGGAACCTCGTGTACGATCAGTCCCCAAACCGAACAGGTGGCCCAGCCTCTGGGCGGAGCAGCAAGAACAGAGATGGCGGGG	TTCGATATCCGCATGCTAGC	ACTAGTGCGGCCGCAAGAG	TTCGATATCCGCATGCTAGCACATTGTGGGAGACCTACTGCGGAAAGTCGGGGCACTGGAGTCCAAACTCGCTTCCTGCCGGAACCTCGTGTACGATCAGTCCCCAAACCGAACAGGTGGCCCAGCCTCTGGGCGGAGCAGCAAGAACAGAGATGGCGGGGACTAGTGCGGCCGCAAGAG
circRNA:MYH11	circRNA:MYH11_13	CGGAAAGTCGGGGCACTGGAGTCCAAACTCGCTTCCTGCCGGAACCTCGTGTACGATCAGTCCCCAAACCGAACAGGTGGCCCAGCCTCTGGGCGGAGCAGCAAGAACAGAGATGGCGGGGAGAGACGGCCAAGCAGCACC	TTCGATATCCGCATGCTAGC	ACTAGTGCGGCCGCAAGAG	TTCGATATCCGCATGCTAGCCGGAAAGTCGGGGCACTGGAGTCCAAACTCGCTTCCTGCCGGAACCTCGTGTACGATCAGTCCCCAAACCGAACAGGTGGCCCAGCCTCTGGGCGGAGCAGCAAGAACAGAGATGGCGGGGAGAGACGGCCAAGCAGCACCACTAGTGCGGCCGCAAGAG
circRNA:MYH11	circRNA:MYH11_14	GTCCAAACTCGCTTCCTGCCGGAACCTCGTGTACGATCAGTCCCCAAACCGAACAGGTGGCCCAGCCTCTGGGCGGAGCAGCAAGAACAGAGATGGCGGGGAGAGACGGCCAAGCAGCACCAGCGTGCCTTTGGGTGATAA	TTCGATATCCGCATGCTAGC	ACTAGTGCGGCCGCAAGAG	TTCGATATCCGCATGCTAGCGTCCAAACTCGCTTCCTGCCGGAACCTCGTGTACGATCAGTCCCCAAACCGAACAGGTGGCCCAGCCTCTGGGCGGAGCAGCAAGAACAGAGATGGCGGGGAGAGACGGCCAAGCAGCACCAGCGTGCCTTTGGGTGATAAACTAGTGCGGCCGCAAGAG
circRNA:MYH11	circRNA:MYH11_15	GGAACCTCGTGTACGATCAGTCCCCAAACCGAACAGGTGGCCCAGCCTCTGGGCGGAGCAGCAAGAACAGAGATGGCGGGGAGAGACGGCCAAGCAGCACCAGCGTGCCTTTGGGTGATAAGGGATTTGCGGCAGGAACTG	TTCGATATCCGCATGCTAGC	ACTAGTGCGGCCGCAAGAG	TTCGATATCCGCATGCTAGCGGAACCTCGTGTACGATCAGTCCCCAAACCGAACAGGTGGCCCAGCCTCTGGGCGGAGCAGCAAGAACAGAGATGGCGGGGAGAGACGGCCAAGCAGCACCAGCGTGCCTTTGGGTGATAAGGGATTTGCGGCAGGAACTGACTAGTGCGGCCGCAAGAG
circRNA:MYH11	circRNA:MYH11_16	TCCCCAAACCGAACAGGTGGCCCAGCCTCTGGGCGGAGCAGCAAGAACAGAGATGGCGGGGAGAGACGGCCAAGCAGCACCAGCGTGCCTTTGGGTGATAAGGGATTTGCGGCAGGAACTGGCCGTGCAGCAGAAGCAGGA	TTCGATATCCGCATGCTAGC	ACTAGTGCGGCCGCAAGAG	TTCGATATCCGCATGCTAGCTCCCCAAACCGAACAGGTGGCCCAGCCTCTGGGCGGAGCAGCAAGAACAGAGATGGCGGGGAGAGACGGCCAAGCAGCACCAGCGTGCCTTTGGGTGATAAGGGATTTGCGGCAGGAACTGGCCGTGCAGCAGAAGCAGGAACTAGTGCGGCCGCAAGAG
circRNA:MYH11	circRNA:MYH11_17	CCCAGCCTCTGGGCGGAGCAGCAAGAACAGAGATGGCGGGGAGAGACGGCCAAGCAGCACCAGCGTGCCTTTGGGTGATAAGGGATTTGCGGCAGGAACTGGCCGTGCAGCAGAAGCAGGAGAAACCCAGGACCCCCATGC	TTCGATATCCGCATGCTAGC	ACTAGTGCGGCCGCAAGAG	TTCGATATCCGCATGCTAGCCCCAGCCTCTGGGCGGAGCAGCAAGAACAGAGATGGCGGGGAGAGACGGCCAAGCAGCACCAGCGTGCCTTTGGGTGATAAGGGATTTGCGGCAGGAACTGGCCGTGCAGCAGAAGCAGGAGAAACCCAGGACCCCCATGCACTAGTGCGGCCGCAAGAG
circRNA:MYH11	circRNA:MYH11_18	GCAAGAACAGAGATGGCGGGGAGAGACGGCCAAGCAGCACCAGCGTGCCTTTGGGTGATAAGGGATTTGCGGCAGGAACTGGCCGTGCAGCAGAAGCAGGAGAAACCCAGGACCCCCATGCCCAGCTCAGTGGAAGCTGAG	TTCGATATCCGCATGCTAGC	ACTAGTGCGGCCGCAAGAG	TTCGATATCCGCATGCTAGCGCAAGAACAGAGATGGCGGGGAGAGACGGCCAAGCAGCACCAGCGTGCCTTTGGGTGATAAGGGATTTGCGGCAGGAACTGGCCGTGCAGCAGAAGCAGGAGAAACCCAGGACCCCCATGCCCAGCTCAGTGGAAGCTGAGACTAGTGCGGCCGCAAGAG
circRNA:MYH11	circRNA:MYH11_19	GAGAGACGGCCAAGCAGCACCAGCGTGCCTTTGGGTGATAAGGGATTTGCGGCAGGAACTGGCCGTGCAGCAGAAGCAGGAGAAACCCAGGACCCCCATGCCCAGCTCAGTGGAAGCTGAGAGGACAGACACAGCTGTGCA	TTCGATATCCGCATGCTAGC	ACTAGTGCGGCCGCAAGAG	TTCGATATCCGCATGCTAGCGAGAGACGGCCAAGCAGCACCAGCGTGCCTTTGGGTGATAAGGGATTTGCGGCAGGAACTGGCCGTGCAGCAGAAGCAGGAGAAACCCAGGACCCCCATGCCCAGCTCAGTGGAAGCTGAGAGGACAGACACAGCTGTGCAACTAGTGCGGCCGCAAGAG
circRNA:MYH11	circRNA:MYH11_20	CAGCGTGCCTTTGGGTGATAAGGGATTTGCGGCAGGAACTGGCCGTGCAGCAGAAGCAGGAGAAACCCAGGACCCCCATGCCCAGCTCAGTGGAAGCTGAGAGGACAGACACAGCTGTGCAGGCCACGGGCTCCGTGCCGT	TTCGATATCCGCATGCTAGC	ACTAGTGCGGCCGCAAGAG	TTCGATATCCGCATGCTAGCCAGCGTGCCTTTGGGTGATAAGGGATTTGCGGCAGGAACTGGCCGTGCAGCAGAAGCAGGAGAAACCCAGGACCCCCATGCCCAGCTCAGTGGAAGCTGAGAGGACAGACACAGCTGTGCAGGCCACGGGCTCCGTGCCGTACTAGTGCGGCCGCAAGAG
circRNA:MYH11	circRNA:MYH11_21	AGGGATTTGCGGCAGGAACTGGCCGTGCAGCAGAAGCAGGAGAAACCCAGGACCCCCATGCCCAGCTCAGTGGAAGCTGAGAGGACAGACACAGCTGTGCAGGCCACGGGCTCCGTGCCGTCCACGCCCATTGCTCACCGA	TTCGATATCCGCATGCTAGC	ACTAGTGCGGCCGCAAGAG	TTCGATATCCGCATGCTAGCAGGGATTTGCGGCAGGAACTGGCCGTGCAGCAGAAGCAGGAGAAACCCAGGACCCCCATGCCCAGCTCAGTGGAAGCTGAGAGGACAGACACAGCTGTGCAGGCCACGGGCTCCGTGCCGTCCACGCCCATTGCTCACCGAACTAGTGCGGCCGCAAGAG
circRNA:UGP2	circRNA:UGP2_0	ATCTTAGCAAAGCAATGTCTCAAGATGGTGCTTCTCAGTTCCAAGAAGTCATTCGGCAAGAGCTAGAATTATCTGTGAAGAAGGAACTAGAAAAAATACTCACCACAGCATCATCACATGAATTTGAGCACACCAAAAAAG	TTCGATATCCGCATGCTAGC	ACTAGTGCGGCCGCAAGAG	TTCGATATCCGCATGCTAGCATCTTAGCAAAGCAATGTCTCAAGATGGTGCTTCTCAGTTCCAAGAAGTCATTCGGCAAGAGCTAGAATTATCTGTGAAGAAGGAACTAGAAAAAATACTCACCACAGCATCATCACATGAATTTGAGCACACCAAAAAAGACTAGTGCGGCCGCAAGAG
circRNA:UGP2	circRNA:UGP2_1	CAAGATGGTGCTTCTCAGTTCCAAGAAGTCATTCGGCAAGAGCTAGAATTATCTGTGAAGAAGGAACTAGAAAAAATACTCACCACAGCATCATCACATGAATTTGAGCACACCAAAAAAGACCTGGATGGATTTCGGAAG	TTCGATATCCGCATGCTAGC	ACTAGTGCGGCCGCAAGAG	TTCGATATCCGCATGCTAGCCAAGATGGTGCTTCTCAGTTCCAAGAAGTCATTCGGCAAGAGCTAGAATTATCTGTGAAGAAGGAACTAGAAAAAATACTCACCACAGCATCATCACATGAATTTGAGCACACCAAAAAAGACCTGGATGGATTTCGGAAGACTAGTGCGGCCGCAAGAG
circRNA:UGP2	circRNA:UGP2_2	CCAAGAAGTCATTCGGCAAGAGCTAGAATTATCTGTGAAGAAGGAACTAGAAAAAATACTCACCACAGCATCATCACATGAATTTGAGCACACCAAAAAAGACCTGGATGGATTTCGGAAGCTATTTCATAGATTTTTGCA	TTCGATATCCGCATGCTAGC	ACTAGTGCGGCCGCAAGAG	TTCGATATCCGCATGCTAGCCCAAGAAGTCATTCGGCAAGAGCTAGAATTATCTGTGAAGAAGGAACTAGAAAAAATACTCACCACAGCATCATCACATGAATTTGAGCACACCAAAAAAGACCTGGATGGATTTCGGAAGCTATTTCATAGATTTTTGCAACTAGTGCGGCCGCAAGAG
circRNA:UGP2	circRNA:UGP2_3	AGCTAGAATTATCTGTGAAGAAGGAACTAGAAAAAATACTCACCACAGCATCATCACATGAATTTGAGCACACCAAAAAAGACCTGGATGGATTTCGGAAGCTATTTCATAGATTTTTGCAAGAAAAGGGGCCTTCTGTGG	TTCGATATCCGCATGCTAGC	ACTAGTGCGGCCGCAAGAG	TTCGATATCCGCATGCTAGCAGCTAGAATTATCTGTGAAGAAGGAACTAGAAAAAATACTCACCACAGCATCATCACATGAATTTGAGCACACCAAAAAAGACCTGGATGGATTTCGGAAGCTATTTCATAGATTTTTGCAAGAAAAGGGGCCTTCTGTGGACTAGTGCGGCCGCAAGAG
circRNA:UGP2	circRNA:UGP2_4	AAGGAACTAGAAAAAATACTCACCACAGCATCATCACATGAATTTGAGCACACCAAAAAAGACCTGGATGGATTTCGGAAGCTATTTCATAGATTTTTGCAAGAAAAGGGGCCTTCTGTGGATTGGGGAAAAATCCAGAGA	TTCGATATCCGCATGCTAGC	ACTAGTGCGGCCGCAAGAG	TTCGATATCCGCATGCTAGCAAGGAACTAGAAAAAATACTCACCACAGCATCATCACATGAATTTGAGCACACCAAAAAAGACCTGGATGGATTTCGGAAGCTATTTCATAGATTTTTGCAAGAAAAGGGGCCTTCTGTGGATTGGGGAAAAATCCAGAGAACTAGTGCGGCCGCAAGAG
circRNA:UGP2	circRNA:UGP2_5	CACCACAGCATCATCACATGAATTTGAGCACACCAAAAAAGACCTGGATGGATTTCGGAAGCTATTTCATAGATTTTTGCAAGAAAAGGGGCCTTCTGTGGATTGGGGAAAAATCCAGAGACCCCCTGAAGATTCGATCTT	TTCGATATCCGCATGCTAGC	ACTAGTGCGGCCGCAAGAG	TTCGATATCCGCATGCTAGCCACCACAGCATCATCACATGAATTTGAGCACACCAAAAAAGACCTGGATGGATTTCGGAAGCTATTTCATAGATTTTTGCAAGAAAAGGGGCCTTCTGTGGATTGGGGAAAAATCCAGAGACCCCCTGAAGATTCGATCTTACTAGTGCGGCCGCAAGAG
circRNA:UGP2	circRNA:UGP2_6	AATTTGAGCACACCAAAAAAGACCTGGATGGATTTCGGAAGCTATTTCATAGATTTTTGCAAGAAAAGGGGCCTTCTGTGGATTGGGGAAAAATCCAGAGACCCCCTGAAGATTCGATCTTAGCAAAGCAATGTCTCAAGA	TTCGATATCCGCATGCTAGC	ACTAGTGCGGCCGCAAGAG	TTCGATATCCGCATGCTAGCAATTTGAGCACACCAAAAAAGACCTGGATGGATTTCGGAAGCTATTTCATAGATTTTTGCAAGAAAAGGGGCCTTCTGTGGATTGGGGAAAAATCCAGAGACCCCCTGAAGATTCGATCTTAGCAAAGCAATGTCTCAAGAACTAGTGCGGCCGCAAGAG
circRNA:UGP2	circRNA:UGP2_7	GACCTGGATGGATTTCGGAAGCTATTTCATAGATTTTTGCAAGAAAAGGGGCCTTCTGTGGATTGGGGAAAAATCCAGAGACCCCCTGAAGATTCGATCTTAGCAAAGCAATGTCTCAAGATGGTGCTTCTCAGTTCCAAG	TTCGATATCCGCATGCTAGC	ACTAGTGCGGCCGCAAGAG	TTCGATATCCGCATGCTAGCGACCTGGATGGATTTCGGAAGCTATTTCATAGATTTTTGCAAGAAAAGGGGCCTTCTGTGGATTGGGGAAAAATCCAGAGACCCCCTGAAGATTCGATCTTAGCAAAGCAATGTCTCAAGATGGTGCTTCTCAGTTCCAAGACTAGTGCGGCCGCAAGAG
circRNA:UGP2	circRNA:UGP2_8	GCTATTTCATAGATTTTTGCAAGAAAAGGGGCCTTCTGTGGATTGGGGAAAAATCCAGAGACCCCCTGAAGATTCGATCTTAGCAAAGCAATGTCTCAAGATGGTGCTTCTCAGTTCCAAGAAGTCATTCGGCAAGAGCTA	TTCGATATCCGCATGCTAGC	ACTAGTGCGGCCGCAAGAG	TTCGATATCCGCATGCTAGCGCTATTTCATAGATTTTTGCAAGAAAAGGGGCCTTCTGTGGATTGGGGAAAAATCCAGAGACCCCCTGAAGATTCGATCTTAGCAAAGCAATGTCTCAAGATGGTGCTTCTCAGTTCCAAGAAGTCATTCGGCAAGAGCTAACTAGTGCGGCCGCAAGAG
circRNA:UGP2	circRNA:UGP2_9	AAGAAAAGGGGCCTTCTGTGGATTGGGGAAAAATCCAGAGACCCCCTGAAGATTCGATCTTAGCAAAGCAATGTCTCAAGATGGTGCTTCTCAGTTCCAAGAAGTCATTCGGCAAGAGCTAGAATTATCTGTGAAGAAGGA	TTCGATATCCGCATGCTAGC	ACTAGTGCGGCCGCAAGAG	TTCGATATCCGCATGCTAGCAAGAAAAGGGGCCTTCTGTGGATTGGGGAAAAATCCAGAGACCCCCTGAAGATTCGATCTTAGCAAAGCAATGTCTCAAGATGGTGCTTCTCAGTTCCAAGAAGTCATTCGGCAAGAGCTAGAATTATCTGTGAAGAAGGAACTAGTGCGGCCGCAAGAG
circRNA:UGP2	circRNA:UGP2_10	GATTGGGGAAAAATCCAGAGACCCCCTGAAGATTCGATCTTAGCAAAGCAATGTCTCAAGATGGTGCTTCTCAGTTCCAAGAAGTCATTCGGCAAGAGCTAGAATTATCTGTGAAGAAGGAACTAGAAAAAATACTCACCA	TTCGATATCCGCATGCTAGC	ACTAGTGCGGCCGCAAGAG	TTCGATATCCGCATGCTAGCGATTGGGGAAAAATCCAGAGACCCCCTGAAGATTCGATCTTAGCAAAGCAATGTCTCAAGATGGTGCTTCTCAGTTCCAAGAAGTCATTCGGCAAGAGCTAGAATTATCTGTGAAGAAGGAACTAGAAAAAATACTCACCAACTAGTGCGGCCGCAAGAG
circRNA:UGP2	circRNA:UGP2_11	ACCCCCTGAAGATTCGATCTTAGCAAAGCAATGTCTCAAGATGGTGCTTCTCAGTTCCAAGAAGTCATTCGGCAAGAGCTAGAATTATCTGTGAAGAAGGAACTAGAAAAAATACTCACCACAGCATCATCACATGAATTT	TTCGATATCCGCATGCTAGC	ACTAGTGCGGCCGCAAGAG	TTCGATATCCGCATGCTAGCACCCCCTGAAGATTCGATCTTAGCAAAGCAATGTCTCAAGATGGTGCTTCTCAGTTCCAAGAAGTCATTCGGCAAGAGCTAGAATTATCTGTGAAGAAGGAACTAGAAAAAATACTCACCACAGCATCATCACATGAATTTACTAGTGCGGCCGCAAGAG
circRNA:BBS9_1	circRNA:BBS9_1_0	GTCACACTGCAGAACAGAGTGATATTGCAAAAAGCCAAATTATCAGTCTACGTGCAACCACCATTAGAATTGACTTGTGATCAGTTCACCTTTGAATTTATGACACCAGATTTGACTAGAACAGTAAGCTTTTCTGTTTAT	TTCGATATCCGCATGCTAGC	ACTAGTGCGGCCGCAAGAG	TTCGATATCCGCATGCTAGCGTCACACTGCAGAACAGAGTGATATTGCAAAAAGCCAAATTATCAGTCTACGTGCAACCACCATTAGAATTGACTTGTGATCAGTTCACCTTTGAATTTATGACACCAGATTTGACTAGAACAGTAAGCTTTTCTGTTTATACTAGTGCGGCCGCAAGAG
circRNA:BBS9_1	circRNA:BBS9_1_1	GATATTGCAAAAAGCCAAATTATCAGTCTACGTGCAACCACCATTAGAATTGACTTGTGATCAGTTCACCTTTGAATTTATGACACCAGATTTGACTAGAACAGTAAGCTTTTCTGTTTATCTGAAAAGAAGTTATACACC	TTCGATATCCGCATGCTAGC	ACTAGTGCGGCCGCAAGAG	TTCGATATCCGCATGCTAGCGATATTGCAAAAAGCCAAATTATCAGTCTACGTGCAACCACCATTAGAATTGACTTGTGATCAGTTCACCTTTGAATTTATGACACCAGATTTGACTAGAACAGTAAGCTTTTCTGTTTATCTGAAAAGAAGTTATACACCACTAGTGCGGCCGCAAGAG
circRNA:BBS9_1	circRNA:BBS9_1_2	TATCAGTCTACGTGCAACCACCATTAGAATTGACTTGTGATCAGTTCACCTTTGAATTTATGACACCAGATTTGACTAGAACAGTAAGCTTTTCTGTTTATCTGAAAAGAAGTTATACACCATCAGAATTGGAAGGAAATG	TTCGATATCCGCATGCTAGC	ACTAGTGCGGCCGCAAGAG	TTCGATATCCGCATGCTAGCTATCAGTCTACGTGCAACCACCATTAGAATTGACTTGTGATCAGTTCACCTTTGAATTTATGACACCAGATTTGACTAGAACAGTAAGCTTTTCTGTTTATCTGAAAAGAAGTTATACACCATCAGAATTGGAAGGAAATGACTAGTGCGGCCGCAAGAG
circRNA:BBS9_1	circRNA:BBS9_1_3	CCATTAGAATTGACTTGTGATCAGTTCACCTTTGAATTTATGACACCAGATTTGACTAGAACAGTAAGCTTTTCTGTTTATCTGAAAAGAAGTTATACACCATCAGAATTGGAAGGAAATGCTGTTGTTTCTTATTCCAGA	TTCGATATCCGCATGCTAGC	ACTAGTGCGGCCGCAAGAG	TTCGATATCCGCATGCTAGCCCATTAGAATTGACTTGTGATCAGTTCACCTTTGAATTTATGACACCAGATTTGACTAGAACAGTAAGCTTTTCTGTTTATCTGAAAAGAAGTTATACACCATCAGAATTGGAAGGAAATGCTGTTGTTTCTTATTCCAGAACTAGTGCGGCCGCAAGAG
circRNA:BBS9_1	circRNA:BBS9_1_4	TCAGTTCACCTTTGAATTTATGACACCAGATTTGACTAGAACAGTAAGCTTTTCTGTTTATCTGAAAAGAAGTTATACACCATCAGAATTGGAAGGAAATGCTGTTGTTTCTTATTCCAGACCAACAGATCGAAATCCTGA	TTCGATATCCGCATGCTAGC	ACTAGTGCGGCCGCAAGAG	TTCGATATCCGCATGCTAGCTCAGTTCACCTTTGAATTTATGACACCAGATTTGACTAGAACAGTAAGCTTTTCTGTTTATCTGAAAAGAAGTTATACACCATCAGAATTGGAAGGAAATGCTGTTGTTTCTTATTCCAGACCAACAGATCGAAATCCTGAACTAGTGCGGCCGCAAGAG
circRNA:BBS9_1	circRNA:BBS9_1_5	TGACACCAGATTTGACTAGAACAGTAAGCTTTTCTGTTTATCTGAAAAGAAGTTATACACCATCAGAATTGGAAGGAAATGCTGTTGTTTCTTATTCCAGACCAACAGATCGAAATCCTGATGGCATTCCGCGAGTTATCC	TTCGATATCCGCATGCTAGC	ACTAGTGCGGCCGCAAGAG	TTCGATATCCGCATGCTAGCTGACACCAGATTTGACTAGAACAGTAAGCTTTTCTGTTTATCTGAAAAGAAGTTATACACCATCAGAATTGGAAGGAAATGCTGTTGTTTCTTATTCCAGACCAACAGATCGAAATCCTGATGGCATTCCGCGAGTTATCCACTAGTGCGGCCGCAAGAG
circRNA:BBS9_1	circRNA:BBS9_1_6	ACAGTAAGCTTTTCTGTTTATCTGAAAAGAAGTTATACACCATCAGAATTGGAAGGAAATGCTGTTGTTTCTTATTCCAGACCAACAGATCGAAATCCTGATGGCATTCCGCGAGTTATCCAATGTAAATTTAGACTTCCC	TTCGATATCCGCATGCTAGC	ACTAGTGCGGCCGCAAGAG	TTCGATATCCGCATGCTAGCACAGTAAGCTTTTCTGTTTATCTGAAAAGAAGTTATACACCATCAGAATTGGAAGGAAATGCTGTTGTTTCTTATTCCAGACCAACAGATCGAAATCCTGATGGCATTCCGCGAGTTATCCAATGTAAATTTAGACTTCCCACTAGTGCGGCCGCAAGAG
circRNA:BBS9_1	circRNA:BBS9_1_7	TCTGAAAAGAAGTTATACACCATCAGAATTGGAAGGAAATGCTGTTGTTTCTTATTCCAGACCAACAGATCGAAATCCTGATGGCATTCCGCGAGTTATCCAATGTAAATTTAGACTTCCCCTAAAGTTAATTTGCCTACC	TTCGATATCCGCATGCTAGC	ACTAGTGCGGCCGCAAGAG	TTCGATATCCGCATGCTAGCTCTGAAAAGAAGTTATACACCATCAGAATTGGAAGGAAATGCTGTTGTTTCTTATTCCAGACCAACAGATCGAAATCCTGATGGCATTCCGCGAGTTATCCAATGTAAATTTAGACTTCCCCTAAAGTTAATTTGCCTACCACTAGTGCGGCCGCAAGAG
circRNA:BBS9_1	circRNA:BBS9_1_8	CATCAGAATTGGAAGGAAATGCTGTTGTTTCTTATTCCAGACCAACAGATCGAAATCCTGATGGCATTCCGCGAGTTATCCAATGTAAATTTAGACTTCCCCTAAAGTTAATTTGCCTACCAGGTCAGCCTTCAAAAACTG	TTCGATATCCGCATGCTAGC	ACTAGTGCGGCCGCAAGAG	TTCGATATCCGCATGCTAGCCATCAGAATTGGAAGGAAATGCTGTTGTTTCTTATTCCAGACCAACAGATCGAAATCCTGATGGCATTCCGCGAGTTATCCAATGTAAATTTAGACTTCCCCTAAAGTTAATTTGCCTACCAGGTCAGCCTTCAAAAACTGACTAGTGCGGCCGCAAGAG
circRNA:BBS9_1	circRNA:BBS9_1_9	GCTGTTGTTTCTTATTCCAGACCAACAGATCGAAATCCTGATGGCATTCCGCGAGTTATCCAATGTAAATTTAGACTTCCCCTAAAGTTAATTTGCCTACCAGGTCAGCCTTCAAAAACTGCAAGCCACAAAATTACTATT	TTCGATATCCGCATGCTAGC	ACTAGTGCGGCCGCAAGAG	TTCGATATCCGCATGCTAGCGCTGTTGTTTCTTATTCCAGACCAACAGATCGAAATCCTGATGGCATTCCGCGAGTTATCCAATGTAAATTTAGACTTCCCCTAAAGTTAATTTGCCTACCAGGTCAGCCTTCAAAAACTGCAAGCCACAAAATTACTATTACTAGTGCGGCCGCAAGAG
circRNA:BBS9_1	circRNA:BBS9_1_10	ACCAACAGATCGAAATCCTGATGGCATTCCGCGAGTTATCCAATGTAAATTTAGACTTCCCCTAAAGTTAATTTGCCTACCAGGTCAGCCTTCAAAAACTGCAAGCCACAAAATTACTATTGATACCAACAAATCTCCAGT	TTCGATATCCGCATGCTAGC	ACTAGTGCGGCCGCAAGAG	TTCGATATCCGCATGCTAGCACCAACAGATCGAAATCCTGATGGCATTCCGCGAGTTATCCAATGTAAATTTAGACTTCCCCTAAAGTTAATTTGCCTACCAGGTCAGCCTTCAAAAACTGCAAGCCACAAAATTACTATTGATACCAACAAATCTCCAGTACTAGTGCGGCCGCAAGAG
circRNA:BBS9_1	circRNA:BBS9_1_11	ATGGCATTCCGCGAGTTATCCAATGTAAATTTAGACTTCCCCTAAAGTTAATTTGCCTACCAGGTCAGCCTTCAAAAACTGCAAGCCACAAAATTACTATTGATACCAACAAATCTCCAGTCAGTCTTCTTAGTCTCTTCC	TTCGATATCCGCATGCTAGC	ACTAGTGCGGCCGCAAGAG	TTCGATATCCGCATGCTAGCATGGCATTCCGCGAGTTATCCAATGTAAATTTAGACTTCCCCTAAAGTTAATTTGCCTACCAGGTCAGCCTTCAAAAACTGCAAGCCACAAAATTACTATTGATACCAACAAATCTCCAGTCAGTCTTCTTAGTCTCTTCCACTAGTGCGGCCGCAAGAG
circRNA:BBS9_1	circRNA:BBS9_1_12	CAATGTAAATTTAGACTTCCCCTAAAGTTAATTTGCCTACCAGGTCAGCCTTCAAAAACTGCAAGCCACAAAATTACTATTGATACCAACAAATCTCCAGTCAGTCTTCTTAGTCTCTTCCCAGGTTTTGCCAGTCAGTCA	TTCGATATCCGCATGCTAGC	ACTAGTGCGGCCGCAAGAG	TTCGATATCCGCATGCTAGCCAATGTAAATTTAGACTTCCCCTAAAGTTAATTTGCCTACCAGGTCAGCCTTCAAAAACTGCAAGCCACAAAATTACTATTGATACCAACAAATCTCCAGTCAGTCTTCTTAGTCTCTTCCCAGGTTTTGCCAGTCAGTCAACTAGTGCGGCCGCAAGAG
circRNA:BBS9_1	circRNA:BBS9_1_13	CCTAAAGTTAATTTGCCTACCAGGTCAGCCTTCAAAAACTGCAAGCCACAAAATTACTATTGATACCAACAAATCTCCAGTCAGTCTTCTTAGTCTCTTCCCAGGTTTTGCCAGTCAGTCAGATGATGATCAGGTGAATGT	TTCGATATCCGCATGCTAGC	ACTAGTGCGGCCGCAAGAG	TTCGATATCCGCATGCTAGCCCTAAAGTTAATTTGCCTACCAGGTCAGCCTTCAAAAACTGCAAGCCACAAAATTACTATTGATACCAACAAATCTCCAGTCAGTCTTCTTAGTCTCTTCCCAGGTTTTGCCAGTCAGTCAGATGATGATCAGGTGAATGTACTAGTGCGGCCGCAAGAG
circRNA:BBS9_1	circRNA:BBS9_1_14	CAGGTCAGCCTTCAAAAACTGCAAGCCACAAAATTACTATTGATACCAACAAATCTCCAGTCAGTCTTCTTAGTCTCTTCCCAGGTTTTGCCAGTCAGTCAGATGATGATCAGGTGAATGTAATGGGTTTTCACTTCTTAG	TTCGATATCCGCATGCTAGC	ACTAGTGCGGCCGCAAGAG	TTCGATATCCGCATGCTAGCCAGGTCAGCCTTCAAAAACTGCAAGCCACAAAATTACTATTGATACCAACAAATCTCCAGTCAGTCTTCTTAGTCTCTTCCCAGGTTTTGCCAGTCAGTCAGATGATGATCAGGTGAATGTAATGGGTTTTCACTTCTTAGACTAGTGCGGCCGCAAGAG
circRNA:BBS9_1	circRNA:BBS9_1_15	GCAAGCCACAAAATTACTATTGATACCAACAAATCTCCAGTCAGTCTTCTTAGTCTCTTCCCAGGTTTTGCCAGTCAGTCAGATGATGATCAGGTGAATGTAATGGGTTTTCACTTCTTAGGAGGTGCTCGAATTACTGTT	TTCGATATCCGCATGCTAGC	ACTAGTGCGGCCGCAAGAG	TTCGATATCCGCATGCTAGCGCAAGCCACAAAATTACTATTGATACCAACAAATCTCCAGTCAGTCTTCTTAGTCTCTTCCCAGGTTTTGCCAGTCAGTCAGATGATGATCAGGTGAATGTAATGGGTTTTCACTTCTTAGGAGGTGCTCGAATTACTGTTACTAGTGCGGCCGCAAGAG
circRNA:BBS9_1	circRNA:BBS9_1_16	TGATACCAACAAATCTCCAGTCAGTCTTCTTAGTCTCTTCCCAGGTTTTGCCAGTCAGTCAGATGATGATCAGGTGAATGTAATGGGTTTTCACTTCTTAGGAGGTGCTCGAATTACTGTTCTTGCTTCCAAAACTTCTCG	TTCGATATCCGCATGCTAGC	ACTAGTGCGGCCGCAAGAG	TTCGATATCCGCATGCTAGCTGATACCAACAAATCTCCAGTCAGTCTTCTTAGTCTCTTCCCAGGTTTTGCCAGTCAGTCAGATGATGATCAGGTGAATGTAATGGGTTTTCACTTCTTAGGAGGTGCTCGAATTACTGTTCTTGCTTCCAAAACTTCTCGACTAGTGCGGCCGCAAGAG
circRNA:BBS9_1	circRNA:BBS9_1_17	TCAGTCTTCTTAGTCTCTTCCCAGGTTTTGCCAGTCAGTCAGATGATGATCAGGTGAATGTAATGGGTTTTCACTTCTTAGGAGGTGCTCGAATTACTGTTCTTGCTTCCAAAACTTCTCGTCACACTGCAGAACAGAGTG	TTCGATATCCGCATGCTAGC	ACTAGTGCGGCCGCAAGAG	TTCGATATCCGCATGCTAGCTCAGTCTTCTTAGTCTCTTCCCAGGTTTTGCCAGTCAGTCAGATGATGATCAGGTGAATGTAATGGGTTTTCACTTCTTAGGAGGTGCTCGAATTACTGTTCTTGCTTCCAAAACTTCTCGTCACACTGCAGAACAGAGTGACTAGTGCGGCCGCAAGAG
circRNA:BBS9_1	circRNA:BBS9_1_18	CCAGGTTTTGCCAGTCAGTCAGATGATGATCAGGTGAATGTAATGGGTTTTCACTTCTTAGGAGGTGCTCGAATTACTGTTCTTGCTTCCAAAACTTCTCGTCACACTGCAGAACAGAGTGATATTGCAAAAAGCCAAATT	TTCGATATCCGCATGCTAGC	ACTAGTGCGGCCGCAAGAG	TTCGATATCCGCATGCTAGCCCAGGTTTTGCCAGTCAGTCAGATGATGATCAGGTGAATGTAATGGGTTTTCACTTCTTAGGAGGTGCTCGAATTACTGTTCTTGCTTCCAAAACTTCTCGTCACACTGCAGAACAGAGTGATATTGCAAAAAGCCAAATTACTAGTGCGGCCGCAAGAG
circRNA:BBS9_1	circRNA:BBS9_1_19	AGATGATGATCAGGTGAATGTAATGGGTTTTCACTTCTTAGGAGGTGCTCGAATTACTGTTCTTGCTTCCAAAACTTCTCGTCACACTGCAGAACAGAGTGATATTGCAAAAAGCCAAATTATCAGTCTACGTGCAACCAC	TTCGATATCCGCATGCTAGC	ACTAGTGCGGCCGCAAGAG	TTCGATATCCGCATGCTAGCAGATGATGATCAGGTGAATGTAATGGGTTTTCACTTCTTAGGAGGTGCTCGAATTACTGTTCTTGCTTCCAAAACTTCTCGTCACACTGCAGAACAGAGTGATATTGCAAAAAGCCAAATTATCAGTCTACGTGCAACCACACTAGTGCGGCCGCAAGAG
circRNA:BBS9_1	circRNA:BBS9_1_20	TAATGGGTTTTCACTTCTTAGGAGGTGCTCGAATTACTGTTCTTGCTTCCAAAACTTCTCGTCACACTGCAGAACAGAGTGATATTGCAAAAAGCCAAATTATCAGTCTACGTGCAACCACCATTAGAATTGACTTGTGAT	TTCGATATCCGCATGCTAGC	ACTAGTGCGGCCGCAAGAG	TTCGATATCCGCATGCTAGCTAATGGGTTTTCACTTCTTAGGAGGTGCTCGAATTACTGTTCTTGCTTCCAAAACTTCTCGTCACACTGCAGAACAGAGTGATATTGCAAAAAGCCAAATTATCAGTCTACGTGCAACCACCATTAGAATTGACTTGTGATACTAGTGCGGCCGCAAGAG
circRNA:BBS9_1	circRNA:BBS9_1_21	GGAGGTGCTCGAATTACTGTTCTTGCTTCCAAAACTTCTCGTCACACTGCAGAACAGAGTGATATTGCAAAAAGCCAAATTATCAGTCTACGTGCAACCACCATTAGAATTGACTTGTGATCAGTTCACCTTTGAATTTAT	TTCGATATCCGCATGCTAGC	ACTAGTGCGGCCGCAAGAG	TTCGATATCCGCATGCTAGCGGAGGTGCTCGAATTACTGTTCTTGCTTCCAAAACTTCTCGTCACACTGCAGAACAGAGTGATATTGCAAAAAGCCAAATTATCAGTCTACGTGCAACCACCATTAGAATTGACTTGTGATCAGTTCACCTTTGAATTTATACTAGTGCGGCCGCAAGAG
circRNA:BBS9_1	circRNA:BBS9_1_22	TCTTGCTTCCAAAACTTCTCGTCACACTGCAGAACAGAGTGATATTGCAAAAAGCCAAATTATCAGTCTACGTGCAACCACCATTAGAATTGACTTGTGATCAGTTCACCTTTGAATTTATGACACCAGATTTGACTAGAA	TTCGATATCCGCATGCTAGC	ACTAGTGCGGCCGCAAGAG	TTCGATATCCGCATGCTAGCTCTTGCTTCCAAAACTTCTCGTCACACTGCAGAACAGAGTGATATTGCAAAAAGCCAAATTATCAGTCTACGTGCAACCACCATTAGAATTGACTTGTGATCAGTTCACCTTTGAATTTATGACACCAGATTTGACTAGAAACTAGTGCGGCCGCAAGAG
circRNA:BBS9_2	circRNA:BBS9_2_0	GTTTTGCCAGTCAGTCAGATGATGATCAGGTGAATGTAATGGGTTTTCACTTCTTAGGAGGTGCTCGAATTACTGTTCTTGCTTCCAAAACTTCTCAACGATATCGCATTCAGAGTGAACAATTTGAAGATCTTTGGCTCA	TTCGATATCCGCATGCTAGC	ACTAGTGCGGCCGCAAGAG	TTCGATATCCGCATGCTAGCGTTTTGCCAGTCAGTCAGATGATGATCAGGTGAATGTAATGGGTTTTCACTTCTTAGGAGGTGCTCGAATTACTGTTCTTGCTTCCAAAACTTCTCAACGATATCGCATTCAGAGTGAACAATTTGAAGATCTTTGGCTCAACTAGTGCGGCCGCAAGAG
circRNA:BBS9_2	circRNA:BBS9_2_1	GATGATCAGGTGAATGTAATGGGTTTTCACTTCTTAGGAGGTGCTCGAATTACTGTTCTTGCTTCCAAAACTTCTCAACGATATCGCATTCAGAGTGAACAATTTGAAGATCTTTGGCTCATAACCAATGAGCTTATTCTT	TTCGATATCCGCATGCTAGC	ACTAGTGCGGCCGCAAGAG	TTCGATATCCGCATGCTAGCGATGATCAGGTGAATGTAATGGGTTTTCACTTCTTAGGAGGTGCTCGAATTACTGTTCTTGCTTCCAAAACTTCTCAACGATATCGCATTCAGAGTGAACAATTTGAAGATCTTTGGCTCATAACCAATGAGCTTATTCTTACTAGTGCGGCCGCAAGAG
circRNA:BBS9_2	circRNA:BBS9_2_2	GGGTTTTCACTTCTTAGGAGGTGCTCGAATTACTGTTCTTGCTTCCAAAACTTCTCAACGATATCGCATTCAGAGTGAACAATTTGAAGATCTTTGGCTCATAACCAATGAGCTTATTCTTCGCCTTCAAGAATATTTTGA	TTCGATATCCGCATGCTAGC	ACTAGTGCGGCCGCAAGAG	TTCGATATCCGCATGCTAGCGGGTTTTCACTTCTTAGGAGGTGCTCGAATTACTGTTCTTGCTTCCAAAACTTCTCAACGATATCGCATTCAGAGTGAACAATTTGAAGATCTTTGGCTCATAACCAATGAGCTTATTCTTCGCCTTCAAGAATATTTTGAACTAGTGCGGCCGCAAGAG
circRNA:BBS9_2	circRNA:BBS9_2_3	GTGCTCGAATTACTGTTCTTGCTTCCAAAACTTCTCAACGATATCGCATTCAGAGTGAACAATTTGAAGATCTTTGGCTCATAACCAATGAGCTTATTCTTCGCCTTCAAGAATATTTTGAAAAACAGGGAGTCAAAGATT	TTCGATATCCGCATGCTAGC	ACTAGTGCGGCCGCAAGAG	TTCGATATCCGCATGCTAGCGTGCTCGAATTACTGTTCTTGCTTCCAAAACTTCTCAACGATATCGCATTCAGAGTGAACAATTTGAAGATCTTTGGCTCATAACCAATGAGCTTATTCTTCGCCTTCAAGAATATTTTGAAAAACAGGGAGTCAAAGATTACTAGTGCGGCCGCAAGAG
circRNA:BBS9_2	circRNA:BBS9_2_4	GCTTCCAAAACTTCTCAACGATATCGCATTCAGAGTGAACAATTTGAAGATCTTTGGCTCATAACCAATGAGCTTATTCTTCGCCTTCAAGAATATTTTGAAAAACAGGGAGTCAAAGATTTTGCATGTTCTTTTTCGGGA	TTCGATATCCGCATGCTAGC	ACTAGTGCGGCCGCAAGAG	TTCGATATCCGCATGCTAGCGCTTCCAAAACTTCTCAACGATATCGCATTCAGAGTGAACAATTTGAAGATCTTTGGCTCATAACCAATGAGCTTATTCTTCGCCTTCAAGAATATTTTGAAAAACAGGGAGTCAAAGATTTTGCATGTTCTTTTTCGGGAACTAGTGCGGCCGCAAGAG
circRNA:BBS9_2	circRNA:BBS9_2_5	ATATCGCATTCAGAGTGAACAATTTGAAGATCTTTGGCTCATAACCAATGAGCTTATTCTTCGCCTTCAAGAATATTTTGAAAAACAGGGAGTCAAAGATTTTGCATGTTCTTTTTCGGGATCTATACCCCTTCAAGAATA	TTCGATATCCGCATGCTAGC	ACTAGTGCGGCCGCAAGAG	TTCGATATCCGCATGCTAGCATATCGCATTCAGAGTGAACAATTTGAAGATCTTTGGCTCATAACCAATGAGCTTATTCTTCGCCTTCAAGAATATTTTGAAAAACAGGGAGTCAAAGATTTTGCATGTTCTTTTTCGGGATCTATACCCCTTCAAGAATAACTAGTGCGGCCGCAAGAG
circRNA:BBS9_2	circRNA:BBS9_2_6	AATTTGAAGATCTTTGGCTCATAACCAATGAGCTTATTCTTCGCCTTCAAGAATATTTTGAAAAACAGGGAGTCAAAGATTTTGCATGTTCTTTTTCGGGATCTATACCCCTTCAAGAATATTTTGAGTTGATTGATCATC	TTCGATATCCGCATGCTAGC	ACTAGTGCGGCCGCAAGAG	TTCGATATCCGCATGCTAGCAATTTGAAGATCTTTGGCTCATAACCAATGAGCTTATTCTTCGCCTTCAAGAATATTTTGAAAAACAGGGAGTCAAAGATTTTGCATGTTCTTTTTCGGGATCTATACCCCTTCAAGAATATTTTGAGTTGATTGATCATCACTAGTGCGGCCGCAAGAG
circRNA:BBS9_2	circRNA:BBS9_2_7	ATAACCAATGAGCTTATTCTTCGCCTTCAAGAATATTTTGAAAAACAGGGAGTCAAAGATTTTGCATGTTCTTTTTCGGGATCTATACCCCTTCAAGAATATTTTGAGTTGATTGATCATCATTTTGAGCTACGGATAAAT	TTCGATATCCGCATGCTAGC	ACTAGTGCGGCCGCAAGAG	TTCGATATCCGCATGCTAGCATAACCAATGAGCTTATTCTTCGCCTTCAAGAATATTTTGAAAAACAGGGAGTCAAAGATTTTGCATGTTCTTTTTCGGGATCTATACCCCTTCAAGAATATTTTGAGTTGATTGATCATCATTTTGAGCTACGGATAAATACTAGTGCGGCCGCAAGAG
circRNA:BBS9_2	circRNA:BBS9_2_8	TCGCCTTCAAGAATATTTTGAAAAACAGGGAGTCAAAGATTTTGCATGTTCTTTTTCGGGATCTATACCCCTTCAAGAATATTTTGAGTTGATTGATCATCATTTTGAGCTACGGATAAATGGTGAAAAATTAGAAGAACT	TTCGATATCCGCATGCTAGC	ACTAGTGCGGCCGCAAGAG	TTCGATATCCGCATGCTAGCTCGCCTTCAAGAATATTTTGAAAAACAGGGAGTCAAAGATTTTGCATGTTCTTTTTCGGGATCTATACCCCTTCAAGAATATTTTGAGTTGATTGATCATCATTTTGAGCTACGGATAAATGGTGAAAAATTAGAAGAACTACTAGTGCGGCCGCAAGAG
circRNA:BBS9_2	circRNA:BBS9_2_9	AAAAACAGGGAGTCAAAGATTTTGCATGTTCTTTTTCGGGATCTATACCCCTTCAAGAATATTTTGAGTTGATTGATCATCATTTTGAGCTACGGATAAATGGTGAAAAATTAGAAGAACTCTTATCTGAGAGAGCTGTAC	TTCGATATCCGCATGCTAGC	ACTAGTGCGGCCGCAAGAG	TTCGATATCCGCATGCTAGCAAAAACAGGGAGTCAAAGATTTTGCATGTTCTTTTTCGGGATCTATACCCCTTCAAGAATATTTTGAGTTGATTGATCATCATTTTGAGCTACGGATAAATGGTGAAAAATTAGAAGAACTCTTATCTGAGAGAGCTGTACACTAGTGCGGCCGCAAGAG
circRNA:BBS9_2	circRNA:BBS9_2_10	TTTGCATGTTCTTTTTCGGGATCTATACCCCTTCAAGAATATTTTGAGTTGATTGATCATCATTTTGAGCTACGGATAAATGGTGAAAAATTAGAAGAACTCTTATCTGAGAGAGCTGTACAATTTCGGGCCATTCAACGC	TTCGATATCCGCATGCTAGC	ACTAGTGCGGCCGCAAGAG	TTCGATATCCGCATGCTAGCTTTGCATGTTCTTTTTCGGGATCTATACCCCTTCAAGAATATTTTGAGTTGATTGATCATCATTTTGAGCTACGGATAAATGGTGAAAAATTAGAAGAACTCTTATCTGAGAGAGCTGTACAATTTCGGGCCATTCAACGCACTAGTGCGGCCGCAAGAG
circRNA:BBS9_2	circRNA:BBS9_2_11	ATCTATACCCCTTCAAGAATATTTTGAGTTGATTGATCATCATTTTGAGCTACGGATAAATGGTGAAAAATTAGAAGAACTCTTATCTGAGAGAGCTGTACAATTTCGGGCCATTCAACGCCGGCTACTAGCAAGATTCAA	TTCGATATCCGCATGCTAGC	ACTAGTGCGGCCGCAAGAG	TTCGATATCCGCATGCTAGCATCTATACCCCTTCAAGAATATTTTGAGTTGATTGATCATCATTTTGAGCTACGGATAAATGGTGAAAAATTAGAAGAACTCTTATCTGAGAGAGCTGTACAATTTCGGGCCATTCAACGCCGGCTACTAGCAAGATTCAAACTAGTGCGGCCGCAAGAG
circRNA:BBS9_2	circRNA:BBS9_2_12	ATTTTGAGTTGATTGATCATCATTTTGAGCTACGGATAAATGGTGAAAAATTAGAAGAACTCTTATCTGAGAGAGCTGTACAATTTCGGGCCATTCAACGCCGGCTACTAGCAAGATTCAAAGATAAAACTCCTGCCCCTC	TTCGATATCCGCATGCTAGC	ACTAGTGCGGCCGCAAGAG	TTCGATATCCGCATGCTAGCATTTTGAGTTGATTGATCATCATTTTGAGCTACGGATAAATGGTGAAAAATTAGAAGAACTCTTATCTGAGAGAGCTGTACAATTTCGGGCCATTCAACGCCGGCTACTAGCAAGATTCAAAGATAAAACTCCTGCCCCTCACTAGTGCGGCCGCAAGAG
circRNA:BBS9_2	circRNA:BBS9_2_13	CATTTTGAGCTACGGATAAATGGTGAAAAATTAGAAGAACTCTTATCTGAGAGAGCTGTACAATTTCGGGCCATTCAACGCCGGCTACTAGCAAGATTCAAAGATAAAACTCCTGCCCCTCTTCAACACCTGGACACCTTG	TTCGATATCCGCATGCTAGC	ACTAGTGCGGCCGCAAGAG	TTCGATATCCGCATGCTAGCCATTTTGAGCTACGGATAAATGGTGAAAAATTAGAAGAACTCTTATCTGAGAGAGCTGTACAATTTCGGGCCATTCAACGCCGGCTACTAGCAAGATTCAAAGATAAAACTCCTGCCCCTCTTCAACACCTGGACACCTTGACTAGTGCGGCCGCAAGAG
circRNA:BBS9_2	circRNA:BBS9_2_14	TGGTGAAAAATTAGAAGAACTCTTATCTGAGAGAGCTGTACAATTTCGGGCCATTCAACGCCGGCTACTAGCAAGATTCAAAGATAAAACTCCTGCCCCTCTTCAACACCTGGACACCTTGTTAGATGGAACCTACAAGCA	TTCGATATCCGCATGCTAGC	ACTAGTGCGGCCGCAAGAG	TTCGATATCCGCATGCTAGCTGGTGAAAAATTAGAAGAACTCTTATCTGAGAGAGCTGTACAATTTCGGGCCATTCAACGCCGGCTACTAGCAAGATTCAAAGATAAAACTCCTGCCCCTCTTCAACACCTGGACACCTTGTTAGATGGAACCTACAAGCAACTAGTGCGGCCGCAAGAG
circRNA:BBS9_2	circRNA:BBS9_2_15	TCTTATCTGAGAGAGCTGTACAATTTCGGGCCATTCAACGCCGGCTACTAGCAAGATTCAAAGATAAAACTCCTGCCCCTCTTCAACACCTGGACACCTTGTTAGATGGAACCTACAAGCAGGTTTTGCCAGTCAGTCAGA	TTCGATATCCGCATGCTAGC	ACTAGTGCGGCCGCAAGAG	TTCGATATCCGCATGCTAGCTCTTATCTGAGAGAGCTGTACAATTTCGGGCCATTCAACGCCGGCTACTAGCAAGATTCAAAGATAAAACTCCTGCCCCTCTTCAACACCTGGACACCTTGTTAGATGGAACCTACAAGCAGGTTTTGCCAGTCAGTCAGAACTAGTGCGGCCGCAAGAG
circRNA:BBS9_2	circRNA:BBS9_2_16	CAATTTCGGGCCATTCAACGCCGGCTACTAGCAAGATTCAAAGATAAAACTCCTGCCCCTCTTCAACACCTGGACACCTTGTTAGATGGAACCTACAAGCAGGTTTTGCCAGTCAGTCAGATGATGATCAGGTGAATGTAA	TTCGATATCCGCATGCTAGC	ACTAGTGCGGCCGCAAGAG	TTCGATATCCGCATGCTAGCCAATTTCGGGCCATTCAACGCCGGCTACTAGCAAGATTCAAAGATAAAACTCCTGCCCCTCTTCAACACCTGGACACCTTGTTAGATGGAACCTACAAGCAGGTTTTGCCAGTCAGTCAGATGATGATCAGGTGAATGTAAACTAGTGCGGCCGCAAGAG
circRNA:BBS9_2	circRNA:BBS9_2_17	CCGGCTACTAGCAAGATTCAAAGATAAAACTCCTGCCCCTCTTCAACACCTGGACACCTTGTTAGATGGAACCTACAAGCAGGTTTTGCCAGTCAGTCAGATGATGATCAGGTGAATGTAATGGGTTTTCACTTCTTAGGA	TTCGATATCCGCATGCTAGC	ACTAGTGCGGCCGCAAGAG	TTCGATATCCGCATGCTAGCCCGGCTACTAGCAAGATTCAAAGATAAAACTCCTGCCCCTCTTCAACACCTGGACACCTTGTTAGATGGAACCTACAAGCAGGTTTTGCCAGTCAGTCAGATGATGATCAGGTGAATGTAATGGGTTTTCACTTCTTAGGAACTAGTGCGGCCGCAAGAG
circRNA:BBS9_2	circRNA:BBS9_2_18	AAGATAAAACTCCTGCCCCTCTTCAACACCTGGACACCTTGTTAGATGGAACCTACAAGCAGGTTTTGCCAGTCAGTCAGATGATGATCAGGTGAATGTAATGGGTTTTCACTTCTTAGGAGGTGCTCGAATTACTGTTCT	TTCGATATCCGCATGCTAGC	ACTAGTGCGGCCGCAAGAG	TTCGATATCCGCATGCTAGCAAGATAAAACTCCTGCCCCTCTTCAACACCTGGACACCTTGTTAGATGGAACCTACAAGCAGGTTTTGCCAGTCAGTCAGATGATGATCAGGTGAATGTAATGGGTTTTCACTTCTTAGGAGGTGCTCGAATTACTGTTCTACTAGTGCGGCCGCAAGAG
circRNA:BBS9_2	circRNA:BBS9_2_19	CTTCAACACCTGGACACCTTGTTAGATGGAACCTACAAGCAGGTTTTGCCAGTCAGTCAGATGATGATCAGGTGAATGTAATGGGTTTTCACTTCTTAGGAGGTGCTCGAATTACTGTTCTTGCTTCCAAAACTTCTCAAC	TTCGATATCCGCATGCTAGC	ACTAGTGCGGCCGCAAGAG	TTCGATATCCGCATGCTAGCCTTCAACACCTGGACACCTTGTTAGATGGAACCTACAAGCAGGTTTTGCCAGTCAGTCAGATGATGATCAGGTGAATGTAATGGGTTTTCACTTCTTAGGAGGTGCTCGAATTACTGTTCTTGCTTCCAAAACTTCTCAACACTAGTGCGGCCGCAAGAG
circRNA:BBS9_2	circRNA:BBS9_2_20	GTTAGATGGAACCTACAAGCAGGTTTTGCCAGTCAGTCAGATGATGATCAGGTGAATGTAATGGGTTTTCACTTCTTAGGAGGTGCTCGAATTACTGTTCTTGCTTCCAAAACTTCTCAACGATATCGCATTCAGAGTGAA	TTCGATATCCGCATGCTAGC	ACTAGTGCGGCCGCAAGAG	TTCGATATCCGCATGCTAGCGTTAGATGGAACCTACAAGCAGGTTTTGCCAGTCAGTCAGATGATGATCAGGTGAATGTAATGGGTTTTCACTTCTTAGGAGGTGCTCGAATTACTGTTCTTGCTTCCAAAACTTCTCAACGATATCGCATTCAGAGTGAAACTAGTGCGGCCGCAAGAG
circRNA:BBS9_2	circRNA:BBS9_2_21	AGGTTTTGCCAGTCAGTCAGATGATGATCAGGTGAATGTAATGGGTTTTCACTTCTTAGGAGGTGCTCGAATTACTGTTCTTGCTTCCAAAACTTCTCAACGATATCGCATTCAGAGTGAACAATTTGAAGATCTTTGGCT	TTCGATATCCGCATGCTAGC	ACTAGTGCGGCCGCAAGAG	TTCGATATCCGCATGCTAGCAGGTTTTGCCAGTCAGTCAGATGATGATCAGGTGAATGTAATGGGTTTTCACTTCTTAGGAGGTGCTCGAATTACTGTTCTTGCTTCCAAAACTTCTCAACGATATCGCATTCAGAGTGAACAATTTGAAGATCTTTGGCTACTAGTGCGGCCGCAAGAG
circRNA:NEIL3	circRNA:NEIL3_0	ATTCAGTGCTCAAGAGTGAAGAAAATTCTACTGTCTTTAGCCACTTAATGAAGTACCCGTGTAATACTTTTGGAAAACCTCATACAGAAGTCAAGATCAACAGAAAAACTGCATTTGGAACTACAACTCTTGTCTTGACTG	TTCGATATCCGCATGCTAGC	ACTAGTGCGGCCGCAAGAG	TTCGATATCCGCATGCTAGCATTCAGTGCTCAAGAGTGAAGAAAATTCTACTGTCTTTAGCCACTTAATGAAGTACCCGTGTAATACTTTTGGAAAACCTCATACAGAAGTCAAGATCAACAGAAAAACTGCATTTGGAACTACAACTCTTGTCTTGACTGACTAGTGCGGCCGCAAGAG
circRNA:NEIL3	circRNA:NEIL3_1	GAAAATTCTACTGTCTTTAGCCACTTAATGAAGTACCCGTGTAATACTTTTGGAAAACCTCATACAGAAGTCAAGATCAACAGAAAAACTGCATTTGGAACTACAACTCTTGTCTTGACTGATTTTAGCAATAAATCCAGT	TTCGATATCCGCATGCTAGC	ACTAGTGCGGCCGCAAGAG	TTCGATATCCGCATGCTAGCGAAAATTCTACTGTCTTTAGCCACTTAATGAAGTACCCGTGTAATACTTTTGGAAAACCTCATACAGAAGTCAAGATCAACAGAAAAACTGCATTTGGAACTACAACTCTTGTCTTGACTGATTTTAGCAATAAATCCAGTACTAGTGCGGCCGCAAGAG
circRNA:NEIL3	circRNA:NEIL3_2	CCACTTAATGAAGTACCCGTGTAATACTTTTGGAAAACCTCATACAGAAGTCAAGATCAACAGAAAAACTGCATTTGGAACTACAACTCTTGTCTTGACTGATTTTAGCAATAAATCCAGTACTTTGGAAAGAAAAACAAA	TTCGATATCCGCATGCTAGC	ACTAGTGCGGCCGCAAGAG	TTCGATATCCGCATGCTAGCCCACTTAATGAAGTACCCGTGTAATACTTTTGGAAAACCTCATACAGAAGTCAAGATCAACAGAAAAACTGCATTTGGAACTACAACTCTTGTCTTGACTGATTTTAGCAATAAATCCAGTACTTTGGAAAGAAAAACAAAACTAGTGCGGCCGCAAGAG
circRNA:NEIL3	circRNA:NEIL3_3	GTAATACTTTTGGAAAACCTCATACAGAAGTCAAGATCAACAGAAAAACTGCATTTGGAACTACAACTCTTGTCTTGACTGATTTTAGCAATAAATCCAGTACTTTGGAAAGAAAAACAAAGCAAAACCAGATACTAGATG	TTCGATATCCGCATGCTAGC	ACTAGTGCGGCCGCAAGAG	TTCGATATCCGCATGCTAGCGTAATACTTTTGGAAAACCTCATACAGAAGTCAAGATCAACAGAAAAACTGCATTTGGAACTACAACTCTTGTCTTGACTGATTTTAGCAATAAATCCAGTACTTTGGAAAGAAAAACAAAGCAAAACCAGATACTAGATGACTAGTGCGGCCGCAAGAG
circRNA:NEIL3	circRNA:NEIL3_4	CATACAGAAGTCAAGATCAACAGAAAAACTGCATTTGGAACTACAACTCTTGTCTTGACTGATTTTAGCAATAAATCCAGTACTTTGGAAAGAAAAACAAAGCAAAACCAGATACTAGATGAGGAGTTTCAAAACTCTCCT	TTCGATATCCGCATGCTAGC	ACTAGTGCGGCCGCAAGAG	TTCGATATCCGCATGCTAGCCATACAGAAGTCAAGATCAACAGAAAAACTGCATTTGGAACTACAACTCTTGTCTTGACTGATTTTAGCAATAAATCCAGTACTTTGGAAAGAAAAACAAAGCAAAACCAGATACTAGATGAGGAGTTTCAAAACTCTCCTACTAGTGCGGCCGCAAGAG
circRNA:NEIL3	circRNA:NEIL3_5	CAGAAAAACTGCATTTGGAACTACAACTCTTGTCTTGACTGATTTTAGCAATAAATCCAGTACTTTGGAAAGAAAAACAAAGCAAAACCAGATACTAGATGAGGAGTTTCAAAACTCTCCTCCTGCTAGTGTTTGTTTGAA	TTCGATATCCGCATGCTAGC	ACTAGTGCGGCCGCAAGAG	TTCGATATCCGCATGCTAGCCAGAAAAACTGCATTTGGAACTACAACTCTTGTCTTGACTGATTTTAGCAATAAATCCAGTACTTTGGAAAGAAAAACAAAGCAAAACCAGATACTAGATGAGGAGTTTCAAAACTCTCCTCCTGCTAGTGTTTGTTTGAAACTAGTGCGGCCGCAAGAG
circRNA:NEIL3	circRNA:NEIL3_6	CTACAACTCTTGTCTTGACTGATTTTAGCAATAAATCCAGTACTTTGGAAAGAAAAACAAAGCAAAACCAGATACTAGATGAGGAGTTTCAAAACTCTCCTCCTGCTAGTGTTTGTTTGAATGATATACAGCACCCCTCCA	TTCGATATCCGCATGCTAGC	ACTAGTGCGGCCGCAAGAG	TTCGATATCCGCATGCTAGCCTACAACTCTTGTCTTGACTGATTTTAGCAATAAATCCAGTACTTTGGAAAGAAAAACAAAGCAAAACCAGATACTAGATGAGGAGTTTCAAAACTCTCCTCCTGCTAGTGTTTGTTTGAATGATATACAGCACCCCTCCAACTAGTGCGGCCGCAAGAG
circRNA:NEIL3	circRNA:NEIL3_7	GATTTTAGCAATAAATCCAGTACTTTGGAAAGAAAAACAAAGCAAAACCAGATACTAGATGAGGAGTTTCAAAACTCTCCTCCTGCTAGTGTTTGTTTGAATGATATACAGCACCCCTCCAAGAAGACAACAAACGATATA	TTCGATATCCGCATGCTAGC	ACTAGTGCGGCCGCAAGAG	TTCGATATCCGCATGCTAGCGATTTTAGCAATAAATCCAGTACTTTGGAAAGAAAAACAAAGCAAAACCAGATACTAGATGAGGAGTTTCAAAACTCTCCTCCTGCTAGTGTTTGTTTGAATGATATACAGCACCCCTCCAAGAAGACAACAAACGATATAACTAGTGCGGCCGCAAGAG
circRNA:NEIL3	circRNA:NEIL3_8	TACTTTGGAAAGAAAAACAAAGCAAAACCAGATACTAGATGAGGAGTTTCAAAACTCTCCTCCTGCTAGTGTTTGTTTGAATGATATACAGCACCCCTCCAAGAAGACAACAAACGATATAACTCAACCATCCAGCAAAGT	TTCGATATCCGCATGCTAGC	ACTAGTGCGGCCGCAAGAG	TTCGATATCCGCATGCTAGCTACTTTGGAAAGAAAAACAAAGCAAAACCAGATACTAGATGAGGAGTTTCAAAACTCTCCTCCTGCTAGTGTTTGTTTGAATGATATACAGCACCCCTCCAAGAAGACAACAAACGATATAACTCAACCATCCAGCAAAGTACTAGTGCGGCCGCAAGAG
circRNA:NEIL3	circRNA:NEIL3_9	AGCAAAACCAGATACTAGATGAGGAGTTTCAAAACTCTCCTCCTGCTAGTGTTTGTTTGAATGATATACAGCACCCCTCCAAGAAGACAACAAACGATATAACTCAACCATCCAGCAAAGTAAACATATCACCTACAATCA	TTCGATATCCGCATGCTAGC	ACTAGTGCGGCCGCAAGAG	TTCGATATCCGCATGCTAGCAGCAAAACCAGATACTAGATGAGGAGTTTCAAAACTCTCCTCCTGCTAGTGTTTGTTTGAATGATATACAGCACCCCTCCAAGAAGACAACAAACGATATAACTCAACCATCCAGCAAAGTAAACATATCACCTACAATCAACTAGTGCGGCCGCAAGAG
circRNA:NEIL3	circRNA:NEIL3_10	GAGGAGTTTCAAAACTCTCCTCCTGCTAGTGTTTGTTTGAATGATATACAGCACCCCTCCAAGAAGACAACAAACGATATAACTCAACCATCCAGCAAAGTAAACATATCACCTACAATCAGTTCAGAATCTAAATTATTT	TTCGATATCCGCATGCTAGC	ACTAGTGCGGCCGCAAGAG	TTCGATATCCGCATGCTAGCGAGGAGTTTCAAAACTCTCCTCCTGCTAGTGTTTGTTTGAATGATATACAGCACCCCTCCAAGAAGACAACAAACGATATAACTCAACCATCCAGCAAAGTAAACATATCACCTACAATCAGTTCAGAATCTAAATTATTTACTAGTGCGGCCGCAAGAG
circRNA:NEIL3	circRNA:NEIL3_11	TCCTGCTAGTGTTTGTTTGAATGATATACAGCACCCCTCCAAGAAGACAACAAACGATATAACTCAACCATCCAGCAAAGTAAACATATCACCTACAATCAGTTCAGAATCTAAATTATTTAGTCCAGCACATAAAAAACC	TTCGATATCCGCATGCTAGC	ACTAGTGCGGCCGCAAGAG	TTCGATATCCGCATGCTAGCTCCTGCTAGTGTTTGTTTGAATGATATACAGCACCCCTCCAAGAAGACAACAAACGATATAACTCAACCATCCAGCAAAGTAAACATATCACCTACAATCAGTTCAGAATCTAAATTATTTAGTCCAGCACATAAAAAACCACTAGTGCGGCCGCAAGAG
circRNA:NEIL3	circRNA:NEIL3_12	ATGATATACAGCACCCCTCCAAGAAGACAACAAACGATATAACTCAACCATCCAGCAAAGTAAACATATCACCTACAATCAGTTCAGAATCTAAATTATTTAGTCCAGCACATAAAAAACCGAAAACAGCCCAATACTCAT	TTCGATATCCGCATGCTAGC	ACTAGTGCGGCCGCAAGAG	TTCGATATCCGCATGCTAGCATGATATACAGCACCCCTCCAAGAAGACAACAAACGATATAACTCAACCATCCAGCAAAGTAAACATATCACCTACAATCAGTTCAGAATCTAAATTATTTAGTCCAGCACATAAAAAACCGAAAACAGCCCAATACTCATACTAGTGCGGCCGCAAGAG
circRNA:NEIL3	circRNA:NEIL3_13	AAGAAGACAACAAACGATATAACTCAACCATCCAGCAAAGTAAACATATCACCTACAATCAGTTCAGAATCTAAATTATTTAGTCCAGCACATAAAAAACCGAAAACAGCCCAATACTCATCACCAGAGCTTAAAAGCTGC	TTCGATATCCGCATGCTAGC	ACTAGTGCGGCCGCAAGAG	TTCGATATCCGCATGCTAGCAAGAAGACAACAAACGATATAACTCAACCATCCAGCAAAGTAAACATATCACCTACAATCAGTTCAGAATCTAAATTATTTAGTCCAGCACATAAAAAACCGAAAACAGCCCAATACTCATCACCAGAGCTTAAAAGCTGCACTAGTGCGGCCGCAAGAG
circRNA:NEIL3	circRNA:NEIL3_14	AACTCAACCATCCAGCAAAGTAAACATATCACCTACAATCAGTTCAGAATCTAAATTATTTAGTCCAGCACATAAAAAACCGAAAACAGCCCAATACTCATCACCAGAGCTTAAAAGCTGCAACCCTGGATATTCTAACAG	TTCGATATCCGCATGCTAGC	ACTAGTGCGGCCGCAAGAG	TTCGATATCCGCATGCTAGCAACTCAACCATCCAGCAAAGTAAACATATCACCTACAATCAGTTCAGAATCTAAATTATTTAGTCCAGCACATAAAAAACCGAAAACAGCCCAATACTCATCACCAGAGCTTAAAAGCTGCAACCCTGGATATTCTAACAGACTAGTGCGGCCGCAAGAG
circRNA:NEIL3	circRNA:NEIL3_15	TAAACATATCACCTACAATCAGTTCAGAATCTAAATTATTTAGTCCAGCACATAAAAAACCGAAAACAGCCCAATACTCATCACCAGAGCTTAAAAGCTGCAACCCTGGATATTCTAACAGTGAACTTCAAATTAATATGA	TTCGATATCCGCATGCTAGC	ACTAGTGCGGCCGCAAGAG	TTCGATATCCGCATGCTAGCTAAACATATCACCTACAATCAGTTCAGAATCTAAATTATTTAGTCCAGCACATAAAAAACCGAAAACAGCCCAATACTCATCACCAGAGCTTAAAAGCTGCAACCCTGGATATTCTAACAGTGAACTTCAAATTAATATGAACTAGTGCGGCCGCAAGAG
circRNA:NEIL3	circRNA:NEIL3_16	AGTTCAGAATCTAAATTATTTAGTCCAGCACATAAAAAACCGAAAACAGCCCAATACTCATCACCAGAGCTTAAAAGCTGCAACCCTGGATATTCTAACAGTGAACTTCAAATTAATATGACAGATGGCCCTCGTACCTTA	TTCGATATCCGCATGCTAGC	ACTAGTGCGGCCGCAAGAG	TTCGATATCCGCATGCTAGCAGTTCAGAATCTAAATTATTTAGTCCAGCACATAAAAAACCGAAAACAGCCCAATACTCATCACCAGAGCTTAAAAGCTGCAACCCTGGATATTCTAACAGTGAACTTCAAATTAATATGACAGATGGCCCTCGTACCTTAACTAGTGCGGCCGCAAGAG
circRNA:NEIL3	circRNA:NEIL3_17	TAGTCCAGCACATAAAAAACCGAAAACAGCCCAATACTCATCACCAGAGCTTAAAAGCTGCAACCCTGGATATTCTAACAGTGAACTTCAAATTAATATGACAGATGGCCCTCGTACCTTAAATCCTGACAGCCCTCGCTG	TTCGATATCCGCATGCTAGC	ACTAGTGCGGCCGCAAGAG	TTCGATATCCGCATGCTAGCTAGTCCAGCACATAAAAAACCGAAAACAGCCCAATACTCATCACCAGAGCTTAAAAGCTGCAACCCTGGATATTCTAACAGTGAACTTCAAATTAATATGACAGATGGCCCTCGTACCTTAAATCCTGACAGCCCTCGCTGACTAGTGCGGCCGCAAGAG
circRNA:NEIL3	circRNA:NEIL3_18	CGAAAACAGCCCAATACTCATCACCAGAGCTTAAAAGCTGCAACCCTGGATATTCTAACAGTGAACTTCAAATTAATATGACAGATGGCCCTCGTACCTTAAATCCTGACAGCCCTCGCTGCAGTAAACACAACCGCCTCT	TTCGATATCCGCATGCTAGC	ACTAGTGCGGCCGCAAGAG	TTCGATATCCGCATGCTAGCCGAAAACAGCCCAATACTCATCACCAGAGCTTAAAAGCTGCAACCCTGGATATTCTAACAGTGAACTTCAAATTAATATGACAGATGGCCCTCGTACCTTAAATCCTGACAGCCCTCGCTGCAGTAAACACAACCGCCTCTACTAGTGCGGCCGCAAGAG
circRNA:NEIL3	circRNA:NEIL3_19	TCACCAGAGCTTAAAAGCTGCAACCCTGGATATTCTAACAGTGAACTTCAAATTAATATGACAGATGGCCCTCGTACCTTAAATCCTGACAGCCCTCGCTGCAGTAAACACAACCGCCTCTGCATTCTCCGAGTTGTGGGG	TTCGATATCCGCATGCTAGC	ACTAGTGCGGCCGCAAGAG	TTCGATATCCGCATGCTAGCTCACCAGAGCTTAAAAGCTGCAACCCTGGATATTCTAACAGTGAACTTCAAATTAATATGACAGATGGCCCTCGTACCTTAAATCCTGACAGCCCTCGCTGCAGTAAACACAACCGCCTCTGCATTCTCCGAGTTGTGGGGACTAGTGCGGCCGCAAGAG
circRNA:NEIL3	circRNA:NEIL3_20	CAACCCTGGATATTCTAACAGTGAACTTCAAATTAATATGACAGATGGCCCTCGTACCTTAAATCCTGACAGCCCTCGCTGCAGTAAACACAACCGCCTCTGCATTCTCCGAGTTGTGGGGAAGGATGGGGAAAACAAGGG	TTCGATATCCGCATGCTAGC	ACTAGTGCGGCCGCAAGAG	TTCGATATCCGCATGCTAGCCAACCCTGGATATTCTAACAGTGAACTTCAAATTAATATGACAGATGGCCCTCGTACCTTAAATCCTGACAGCCCTCGCTGCAGTAAACACAACCGCCTCTGCATTCTCCGAGTTGTGGGGAAGGATGGGGAAAACAAGGGACTAGTGCGGCCGCAAGAG
circRNA:NEIL3	circRNA:NEIL3_21	GTGAACTTCAAATTAATATGACAGATGGCCCTCGTACCTTAAATCCTGACAGCCCTCGCTGCAGTAAACACAACCGCCTCTGCATTCTCCGAGTTGTGGGGAAGGATGGGGAAAACAAGGGCAGGCAGTTTTATGCCTGTC	TTCGATATCCGCATGCTAGC	ACTAGTGCGGCCGCAAGAG	TTCGATATCCGCATGCTAGCGTGAACTTCAAATTAATATGACAGATGGCCCTCGTACCTTAAATCCTGACAGCCCTCGCTGCAGTAAACACAACCGCCTCTGCATTCTCCGAGTTGTGGGGAAGGATGGGGAAAACAAGGGCAGGCAGTTTTATGCCTGTCACTAGTGCGGCCGCAAGAG
circRNA:NEIL3	circRNA:NEIL3_22	ACAGATGGCCCTCGTACCTTAAATCCTGACAGCCCTCGCTGCAGTAAACACAACCGCCTCTGCATTCTCCGAGTTGTGGGGAAGGATGGGGAAAACAAGGGCAGGCAGTTTTATGCCTGTCCTCTACCTAGAGAAGCACAA	TTCGATATCCGCATGCTAGC	ACTAGTGCGGCCGCAAGAG	TTCGATATCCGCATGCTAGCACAGATGGCCCTCGTACCTTAAATCCTGACAGCCCTCGCTGCAGTAAACACAACCGCCTCTGCATTCTCCGAGTTGTGGGGAAGGATGGGGAAAACAAGGGCAGGCAGTTTTATGCCTGTCCTCTACCTAGAGAAGCACAAACTAGTGCGGCCGCAAGAG
circRNA:NEIL3	circRNA:NEIL3_23	AAATCCTGACAGCCCTCGCTGCAGTAAACACAACCGCCTCTGCATTCTCCGAGTTGTGGGGAAGGATGGGGAAAACAAGGGCAGGCAGTTTTATGCCTGTCCTCTACCTAGAGAAGCACAATGTGGATTTTTTGAAATTCA	TTCGATATCCGCATGCTAGC	ACTAGTGCGGCCGCAAGAG	TTCGATATCCGCATGCTAGCAAATCCTGACAGCCCTCGCTGCAGTAAACACAACCGCCTCTGCATTCTCCGAGTTGTGGGGAAGGATGGGGAAAACAAGGGCAGGCAGTTTTATGCCTGTCCTCTACCTAGAGAAGCACAATGTGGATTTTTTGAAATTCAACTAGTGCGGCCGCAAGAG
circRNA:NEIL3	circRNA:NEIL3_24	GCAGTAAACACAACCGCCTCTGCATTCTCCGAGTTGTGGGGAAGGATGGGGAAAACAAGGGCAGGCAGTTTTATGCCTGTCCTCTACCTAGAGAAGCACAATGTGGATTTTTTGAAATTCAGTGCTCAAGAGTGAAGAAAA	TTCGATATCCGCATGCTAGC	ACTAGTGCGGCCGCAAGAG	TTCGATATCCGCATGCTAGCGCAGTAAACACAACCGCCTCTGCATTCTCCGAGTTGTGGGGAAGGATGGGGAAAACAAGGGCAGGCAGTTTTATGCCTGTCCTCTACCTAGAGAAGCACAATGTGGATTTTTTGAAATTCAGTGCTCAAGAGTGAAGAAAAACTAGTGCGGCCGCAAGAG
circRNA:NEIL3	circRNA:NEIL3_25	TGCATTCTCCGAGTTGTGGGGAAGGATGGGGAAAACAAGGGCAGGCAGTTTTATGCCTGTCCTCTACCTAGAGAAGCACAATGTGGATTTTTTGAAATTCAGTGCTCAAGAGTGAAGAAAATTCTACTGTCTTTAGCCACT	TTCGATATCCGCATGCTAGC	ACTAGTGCGGCCGCAAGAG	TTCGATATCCGCATGCTAGCTGCATTCTCCGAGTTGTGGGGAAGGATGGGGAAAACAAGGGCAGGCAGTTTTATGCCTGTCCTCTACCTAGAGAAGCACAATGTGGATTTTTTGAAATTCAGTGCTCAAGAGTGAAGAAAATTCTACTGTCTTTAGCCACTACTAGTGCGGCCGCAAGAG
circRNA:NEIL3	circRNA:NEIL3_26	GAAGGATGGGGAAAACAAGGGCAGGCAGTTTTATGCCTGTCCTCTACCTAGAGAAGCACAATGTGGATTTTTTGAAATTCAGTGCTCAAGAGTGAAGAAAATTCTACTGTCTTTAGCCACTTAATGAAGTACCCGTGTAAT	TTCGATATCCGCATGCTAGC	ACTAGTGCGGCCGCAAGAG	TTCGATATCCGCATGCTAGCGAAGGATGGGGAAAACAAGGGCAGGCAGTTTTATGCCTGTCCTCTACCTAGAGAAGCACAATGTGGATTTTTTGAAATTCAGTGCTCAAGAGTGAAGAAAATTCTACTGTCTTTAGCCACTTAATGAAGTACCCGTGTAATACTAGTGCGGCCGCAAGAG
circRNA:NEIL3	circRNA:NEIL3_27	GCAGGCAGTTTTATGCCTGTCCTCTACCTAGAGAAGCACAATGTGGATTTTTTGAAATTCAGTGCTCAAGAGTGAAGAAAATTCTACTGTCTTTAGCCACTTAATGAAGTACCCGTGTAATACTTTTGGAAAACCTCATAC	TTCGATATCCGCATGCTAGC	ACTAGTGCGGCCGCAAGAG	TTCGATATCCGCATGCTAGCGCAGGCAGTTTTATGCCTGTCCTCTACCTAGAGAAGCACAATGTGGATTTTTTGAAATTCAGTGCTCAAGAGTGAAGAAAATTCTACTGTCTTTAGCCACTTAATGAAGTACCCGTGTAATACTTTTGGAAAACCTCATACACTAGTGCGGCCGCAAGAG
circRNA:NEIL3	circRNA:NEIL3_28	CCTCTACCTAGAGAAGCACAATGTGGATTTTTTGAAATTCAGTGCTCAAGAGTGAAGAAAATTCTACTGTCTTTAGCCACTTAATGAAGTACCCGTGTAATACTTTTGGAAAACCTCATACAGAAGTCAAGATCAACAGAA	TTCGATATCCGCATGCTAGC	ACTAGTGCGGCCGCAAGAG	TTCGATATCCGCATGCTAGCCCTCTACCTAGAGAAGCACAATGTGGATTTTTTGAAATTCAGTGCTCAAGAGTGAAGAAAATTCTACTGTCTTTAGCCACTTAATGAAGTACCCGTGTAATACTTTTGGAAAACCTCATACAGAAGTCAAGATCAACAGAAACTAGTGCGGCCGCAAGAG
circRNA:NEIL3	circRNA:NEIL3_29	ATGTGGATTTTTTGAAATTCAGTGCTCAAGAGTGAAGAAAATTCTACTGTCTTTAGCCACTTAATGAAGTACCCGTGTAATACTTTTGGAAAACCTCATACAGAAGTCAAGATCAACAGAAAAACTGCATTTGGAACTACA	TTCGATATCCGCATGCTAGC	ACTAGTGCGGCCGCAAGAG	TTCGATATCCGCATGCTAGCATGTGGATTTTTTGAAATTCAGTGCTCAAGAGTGAAGAAAATTCTACTGTCTTTAGCCACTTAATGAAGTACCCGTGTAATACTTTTGGAAAACCTCATACAGAAGTCAAGATCAACAGAAAAACTGCATTTGGAACTACAACTAGTGCGGCCGCAAGAG
circRNA:ASH1L_1	circRNA:ASH1L_1_0	TAAACGGAGTTCCCTCTCGAAGTCCAAGATTAGTTGCTTCTGGGGATGACTCTGTGGATAGTCTGCTGCAGCGGATGGTACAAAATGAGGACCAAGAGCCCATGGAGAAAAGTATTGATGCTGTGATTGCAACTGCCTCTG	TTCGATATCCGCATGCTAGC	ACTAGTGCGGCCGCAAGAG	TTCGATATCCGCATGCTAGCTAAACGGAGTTCCCTCTCGAAGTCCAAGATTAGTTGCTTCTGGGGATGACTCTGTGGATAGTCTGCTGCAGCGGATGGTACAAAATGAGGACCAAGAGCCCATGGAGAAAAGTATTGATGCTGTGATTGCAACTGCCTCTGACTAGTGCGGCCGCAAGAG
circRNA:ASH1L_1	circRNA:ASH1L_1_1	AGTCCAAGATTAGTTGCTTCTGGGGATGACTCTGTGGATAGTCTGCTGCAGCGGATGGTACAAAATGAGGACCAAGAGCCCATGGAGAAAAGTATTGATGCTGTGATTGCAACTGCCTCTGCACCACCTTCTTCCAGTCCA	TTCGATATCCGCATGCTAGC	ACTAGTGCGGCCGCAAGAG	TTCGATATCCGCATGCTAGCAGTCCAAGATTAGTTGCTTCTGGGGATGACTCTGTGGATAGTCTGCTGCAGCGGATGGTACAAAATGAGGACCAAGAGCCCATGGAGAAAAGTATTGATGCTGTGATTGCAACTGCCTCTGCACCACCTTCTTCCAGTCCAACTAGTGCGGCCGCAAGAG
circRNA:ASH1L_1	circRNA:ASH1L_1_2	TGGGGATGACTCTGTGGATAGTCTGCTGCAGCGGATGGTACAAAATGAGGACCAAGAGCCCATGGAGAAAAGTATTGATGCTGTGATTGCAACTGCCTCTGCACCACCTTCTTCCAGTCCAGGCCGTAGCCACAGCAAGGA	TTCGATATCCGCATGCTAGC	ACTAGTGCGGCCGCAAGAG	TTCGATATCCGCATGCTAGCTGGGGATGACTCTGTGGATAGTCTGCTGCAGCGGATGGTACAAAATGAGGACCAAGAGCCCATGGAGAAAAGTATTGATGCTGTGATTGCAACTGCCTCTGCACCACCTTCTTCCAGTCCAGGCCGTAGCCACAGCAAGGAACTAGTGCGGCCGCAAGAG
circRNA:ASH1L_1	circRNA:ASH1L_1_3	GTCTGCTGCAGCGGATGGTACAAAATGAGGACCAAGAGCCCATGGAGAAAAGTATTGATGCTGTGATTGCAACTGCCTCTGCACCACCTTCTTCCAGTCCAGGCCGTAGCCACAGCAAGGACCGAACCCTGGGAAAACCAG	TTCGATATCCGCATGCTAGC	ACTAGTGCGGCCGCAAGAG	TTCGATATCCGCATGCTAGCGTCTGCTGCAGCGGATGGTACAAAATGAGGACCAAGAGCCCATGGAGAAAAGTATTGATGCTGTGATTGCAACTGCCTCTGCACCACCTTCTTCCAGTCCAGGCCGTAGCCACAGCAAGGACCGAACCCTGGGAAAACCAGACTAGTGCGGCCGCAAGAG
circRNA:ASH1L_1	circRNA:ASH1L_1_4	CAAAATGAGGACCAAGAGCCCATGGAGAAAAGTATTGATGCTGTGATTGCAACTGCCTCTGCACCACCTTCTTCCAGTCCAGGCCGTAGCCACAGCAAGGACCGAACCCTGGGAAAACCAGACAGCCTTTTAGTGCCTGCA	TTCGATATCCGCATGCTAGC	ACTAGTGCGGCCGCAAGAG	TTCGATATCCGCATGCTAGCCAAAATGAGGACCAAGAGCCCATGGAGAAAAGTATTGATGCTGTGATTGCAACTGCCTCTGCACCACCTTCTTCCAGTCCAGGCCGTAGCCACAGCAAGGACCGAACCCTGGGAAAACCAGACAGCCTTTTAGTGCCTGCAACTAGTGCGGCCGCAAGAG
circRNA:ASH1L_1	circRNA:ASH1L_1_5	CATGGAGAAAAGTATTGATGCTGTGATTGCAACTGCCTCTGCACCACCTTCTTCCAGTCCAGGCCGTAGCCACAGCAAGGACCGAACCCTGGGAAAACCAGACAGCCTTTTAGTGCCTGCAGTCACAAGTGACTCTTGCAA	TTCGATATCCGCATGCTAGC	ACTAGTGCGGCCGCAAGAG	TTCGATATCCGCATGCTAGCCATGGAGAAAAGTATTGATGCTGTGATTGCAACTGCCTCTGCACCACCTTCTTCCAGTCCAGGCCGTAGCCACAGCAAGGACCGAACCCTGGGAAAACCAGACAGCCTTTTAGTGCCTGCAGTCACAAGTGACTCTTGCAAACTAGTGCGGCCGCAAGAG
circRNA:ASH1L_1	circRNA:ASH1L_1_6	CTGTGATTGCAACTGCCTCTGCACCACCTTCTTCCAGTCCAGGCCGTAGCCACAGCAAGGACCGAACCCTGGGAAAACCAGACAGCCTTTTAGTGCCTGCAGTCACAAGTGACTCTTGCAATAATAGCATCTCACTCCTAT	TTCGATATCCGCATGCTAGC	ACTAGTGCGGCCGCAAGAG	TTCGATATCCGCATGCTAGCCTGTGATTGCAACTGCCTCTGCACCACCTTCTTCCAGTCCAGGCCGTAGCCACAGCAAGGACCGAACCCTGGGAAAACCAGACAGCCTTTTAGTGCCTGCAGTCACAAGTGACTCTTGCAATAATAGCATCTCACTCCTATACTAGTGCGGCCGCAAGAG
circRNA:ASH1L_1	circRNA:ASH1L_1_7	GCACCACCTTCTTCCAGTCCAGGCCGTAGCCACAGCAAGGACCGAACCCTGGGAAAACCAGACAGCCTTTTAGTGCCTGCAGTCACAAGTGACTCTTGCAATAATAGCATCTCACTCCTATCTGAAAAGTTGACAAGCAGC	TTCGATATCCGCATGCTAGC	ACTAGTGCGGCCGCAAGAG	TTCGATATCCGCATGCTAGCGCACCACCTTCTTCCAGTCCAGGCCGTAGCCACAGCAAGGACCGAACCCTGGGAAAACCAGACAGCCTTTTAGTGCCTGCAGTCACAAGTGACTCTTGCAATAATAGCATCTCACTCCTATCTGAAAAGTTGACAAGCAGCACTAGTGCGGCCGCAAGAG
circRNA:ASH1L_1	circRNA:ASH1L_1_8	AGGCCGTAGCCACAGCAAGGACCGAACCCTGGGAAAACCAGACAGCCTTTTAGTGCCTGCAGTCACAAGTGACTCTTGCAATAATAGCATCTCACTCCTATCTGAAAAGTTGACAAGCAGCTGTTCCCCCCATCATATCAA	TTCGATATCCGCATGCTAGC	ACTAGTGCGGCCGCAAGAG	TTCGATATCCGCATGCTAGCAGGCCGTAGCCACAGCAAGGACCGAACCCTGGGAAAACCAGACAGCCTTTTAGTGCCTGCAGTCACAAGTGACTCTTGCAATAATAGCATCTCACTCCTATCTGAAAAGTTGACAAGCAGCTGTTCCCCCCATCATATCAAACTAGTGCGGCCGCAAGAG
circRNA:ASH1L_1	circRNA:ASH1L_1_9	ACCGAACCCTGGGAAAACCAGACAGCCTTTTAGTGCCTGCAGTCACAAGTGACTCTTGCAATAATAGCATCTCACTCCTATCTGAAAAGTTGACAAGCAGCTGTTCCCCCCATCATATCAAGAGAAGTGTAGTGGAAGCTA	TTCGATATCCGCATGCTAGC	ACTAGTGCGGCCGCAAGAG	TTCGATATCCGCATGCTAGCACCGAACCCTGGGAAAACCAGACAGCCTTTTAGTGCCTGCAGTCACAAGTGACTCTTGCAATAATAGCATCTCACTCCTATCTGAAAAGTTGACAAGCAGCTGTTCCCCCCATCATATCAAGAGAAGTGTAGTGGAAGCTAACTAGTGCGGCCGCAAGAG
circRNA:ASH1L_1	circRNA:ASH1L_1_10	GACAGCCTTTTAGTGCCTGCAGTCACAAGTGACTCTTGCAATAATAGCATCTCACTCCTATCTGAAAAGTTGACAAGCAGCTGTTCCCCCCATCATATCAAGAGAAGTGTAGTGGAAGCTATGCAACGCCAAGCTCGGAAA	TTCGATATCCGCATGCTAGC	ACTAGTGCGGCCGCAAGAG	TTCGATATCCGCATGCTAGCGACAGCCTTTTAGTGCCTGCAGTCACAAGTGACTCTTGCAATAATAGCATCTCACTCCTATCTGAAAAGTTGACAAGCAGCTGTTCCCCCCATCATATCAAGAGAAGTGTAGTGGAAGCTATGCAACGCCAAGCTCGGAAAACTAGTGCGGCCGCAAGAG
circRNA:ASH1L_1	circRNA:ASH1L_1_11	AGTCACAAGTGACTCTTGCAATAATAGCATCTCACTCCTATCTGAAAAGTTGACAAGCAGCTGTTCCCCCCATCATATCAAGAGAAGTGTAGTGGAAGCTATGCAACGCCAAGCTCGGAAAATGTGCAATTACGACAAAAT	TTCGATATCCGCATGCTAGC	ACTAGTGCGGCCGCAAGAG	TTCGATATCCGCATGCTAGCAGTCACAAGTGACTCTTGCAATAATAGCATCTCACTCCTATCTGAAAAGTTGACAAGCAGCTGTTCCCCCCATCATATCAAGAGAAGTGTAGTGGAAGCTATGCAACGCCAAGCTCGGAAAATGTGCAATTACGACAAAATACTAGTGCGGCCGCAAGAG
circRNA:ASH1L_1	circRNA:ASH1L_1_12	ATAATAGCATCTCACTCCTATCTGAAAAGTTGACAAGCAGCTGTTCCCCCCATCATATCAAGAGAAGTGTAGTGGAAGCTATGCAACGCCAAGCTCGGAAAATGTGCAATTACGACAAAATCTTGGCCACAAAGAAAAACC	TTCGATATCCGCATGCTAGC	ACTAGTGCGGCCGCAAGAG	TTCGATATCCGCATGCTAGCATAATAGCATCTCACTCCTATCTGAAAAGTTGACAAGCAGCTGTTCCCCCCATCATATCAAGAGAAGTGTAGTGGAAGCTATGCAACGCCAAGCTCGGAAAATGTGCAATTACGACAAAATCTTGGCCACAAAGAAAAACCACTAGTGCGGCCGCAAGAG
circRNA:ASH1L_1	circRNA:ASH1L_1_13	TCTGAAAAGTTGACAAGCAGCTGTTCCCCCCATCATATCAAGAGAAGTGTAGTGGAAGCTATGCAACGCCAAGCTCGGAAAATGTGCAATTACGACAAAATCTTGGCCACAAAGAAAAACCTAGACCATGTCAATAAAATC	TTCGATATCCGCATGCTAGC	ACTAGTGCGGCCGCAAGAG	TTCGATATCCGCATGCTAGCTCTGAAAAGTTGACAAGCAGCTGTTCCCCCCATCATATCAAGAGAAGTGTAGTGGAAGCTATGCAACGCCAAGCTCGGAAAATGTGCAATTACGACAAAATCTTGGCCACAAAGAAAAACCTAGACCATGTCAATAAAATCACTAGTGCGGCCGCAAGAG
circRNA:ASH1L_1	circRNA:ASH1L_1_14	CTGTTCCCCCCATCATATCAAGAGAAGTGTAGTGGAAGCTATGCAACGCCAAGCTCGGAAAATGTGCAATTACGACAAAATCTTGGCCACAAAGAAAAACCTAGACCATGTCAATAAAATCTTAAAAGCCAAAAAACTTCA	TTCGATATCCGCATGCTAGC	ACTAGTGCGGCCGCAAGAG	TTCGATATCCGCATGCTAGCCTGTTCCCCCCATCATATCAAGAGAAGTGTAGTGGAAGCTATGCAACGCCAAGCTCGGAAAATGTGCAATTACGACAAAATCTTGGCCACAAAGAAAAACCTAGACCATGTCAATAAAATCTTAAAAGCCAAAAAACTTCAACTAGTGCGGCCGCAAGAG
circRNA:ASH1L_1	circRNA:ASH1L_1_15	AGAGAAGTGTAGTGGAAGCTATGCAACGCCAAGCTCGGAAAATGTGCAATTACGACAAAATCTTGGCCACAAAGAAAAACCTAGACCATGTCAATAAAATCTTAAAAGCCAAAAAACTTCAAAGGCAGGCCAGGACAGGGA	TTCGATATCCGCATGCTAGC	ACTAGTGCGGCCGCAAGAG	TTCGATATCCGCATGCTAGCAGAGAAGTGTAGTGGAAGCTATGCAACGCCAAGCTCGGAAAATGTGCAATTACGACAAAATCTTGGCCACAAAGAAAAACCTAGACCATGTCAATAAAATCTTAAAAGCCAAAAAACTTCAAAGGCAGGCCAGGACAGGGAACTAGTGCGGCCGCAAGAG
circRNA:ASH1L_1	circRNA:ASH1L_1_16	ATGCAACGCCAAGCTCGGAAAATGTGCAATTACGACAAAATCTTGGCCACAAAGAAAAACCTAGACCATGTCAATAAAATCTTAAAAGCCAAAAAACTTCAAAGGCAGGCCAGGACAGGGAATAACTTTGTGAAACGTAGG	TTCGATATCCGCATGCTAGC	ACTAGTGCGGCCGCAAGAG	TTCGATATCCGCATGCTAGCATGCAACGCCAAGCTCGGAAAATGTGCAATTACGACAAAATCTTGGCCACAAAGAAAAACCTAGACCATGTCAATAAAATCTTAAAAGCCAAAAAACTTCAAAGGCAGGCCAGGACAGGGAATAACTTTGTGAAACGTAGGACTAGTGCGGCCGCAAGAG
circRNA:ASH1L_1	circRNA:ASH1L_1_17	AATGTGCAATTACGACAAAATCTTGGCCACAAAGAAAAACCTAGACCATGTCAATAAAATCTTAAAAGCCAAAAAACTTCAAAGGCAGGCCAGGACAGGGAATAACTTTGTGAAACGTAGGCCAGGTCGACCTCGGAAATG	TTCGATATCCGCATGCTAGC	ACTAGTGCGGCCGCAAGAG	TTCGATATCCGCATGCTAGCAATGTGCAATTACGACAAAATCTTGGCCACAAAGAAAAACCTAGACCATGTCAATAAAATCTTAAAAGCCAAAAAACTTCAAAGGCAGGCCAGGACAGGGAATAACTTTGTGAAACGTAGGCCAGGTCGACCTCGGAAATGACTAGTGCGGCCGCAAGAG
circRNA:ASH1L_1	circRNA:ASH1L_1_18	TCTTGGCCACAAAGAAAAACCTAGACCATGTCAATAAAATCTTAAAAGCCAAAAAACTTCAAAGGCAGGCCAGGACAGGGAATAACTTTGTGAAACGTAGGCCAGGTCGACCTCGGAAATGTCCCCTTCAGGCTGTCGTAT	TTCGATATCCGCATGCTAGC	ACTAGTGCGGCCGCAAGAG	TTCGATATCCGCATGCTAGCTCTTGGCCACAAAGAAAAACCTAGACCATGTCAATAAAATCTTAAAAGCCAAAAAACTTCAAAGGCAGGCCAGGACAGGGAATAACTTTGTGAAACGTAGGCCAGGTCGACCTCGGAAATGTCCCCTTCAGGCTGTCGTATACTAGTGCGGCCGCAAGAG
circRNA:ASH1L_1	circRNA:ASH1L_1_19	CTAGACCATGTCAATAAAATCTTAAAAGCCAAAAAACTTCAAAGGCAGGCCAGGACAGGGAATAACTTTGTGAAACGTAGGCCAGGTCGACCTCGGAAATGTCCCCTTCAGGCTGTCGTATCAATGCAAGCATTCCAGGCT	TTCGATATCCGCATGCTAGC	ACTAGTGCGGCCGCAAGAG	TTCGATATCCGCATGCTAGCCTAGACCATGTCAATAAAATCTTAAAAGCCAAAAAACTTCAAAGGCAGGCCAGGACAGGGAATAACTTTGTGAAACGTAGGCCAGGTCGACCTCGGAAATGTCCCCTTCAGGCTGTCGTATCAATGCAAGCATTCCAGGCTACTAGTGCGGCCGCAAGAG
circRNA:ASH1L_1	circRNA:ASH1L_1_20	CTTAAAAGCCAAAAAACTTCAAAGGCAGGCCAGGACAGGGAATAACTTTGTGAAACGTAGGCCAGGTCGACCTCGGAAATGTCCCCTTCAGGCTGTCGTATCAATGCAAGCATTCCAGGCTGCTCAGTTTGTCAACCCAGA	TTCGATATCCGCATGCTAGC	ACTAGTGCGGCCGCAAGAG	TTCGATATCCGCATGCTAGCCTTAAAAGCCAAAAAACTTCAAAGGCAGGCCAGGACAGGGAATAACTTTGTGAAACGTAGGCCAGGTCGACCTCGGAAATGTCCCCTTCAGGCTGTCGTATCAATGCAAGCATTCCAGGCTGCTCAGTTTGTCAACCCAGAACTAGTGCGGCCGCAAGAG
circRNA:ASH1L_1	circRNA:ASH1L_1_21	AAAGGCAGGCCAGGACAGGGAATAACTTTGTGAAACGTAGGCCAGGTCGACCTCGGAAATGTCCCCTTCAGGCTGTCGTATCAATGCAAGCATTCCAGGCTGCTCAGTTTGTCAACCCAGAATTGAACAGAGACGAGGAAG	TTCGATATCCGCATGCTAGC	ACTAGTGCGGCCGCAAGAG	TTCGATATCCGCATGCTAGCAAAGGCAGGCCAGGACAGGGAATAACTTTGTGAAACGTAGGCCAGGTCGACCTCGGAAATGTCCCCTTCAGGCTGTCGTATCAATGCAAGCATTCCAGGCTGCTCAGTTTGTCAACCCAGAATTGAACAGAGACGAGGAAGACTAGTGCGGCCGCAAGAG
circRNA:ASH1L_1	circRNA:ASH1L_1_22	AATAACTTTGTGAAACGTAGGCCAGGTCGACCTCGGAAATGTCCCCTTCAGGCTGTCGTATCAATGCAAGCATTCCAGGCTGCTCAGTTTGTCAACCCAGAATTGAACAGAGACGAGGAAGGAGCAGCACTGCACCTCAGT	TTCGATATCCGCATGCTAGC	ACTAGTGCGGCCGCAAGAG	TTCGATATCCGCATGCTAGCAATAACTTTGTGAAACGTAGGCCAGGTCGACCTCGGAAATGTCCCCTTCAGGCTGTCGTATCAATGCAAGCATTCCAGGCTGCTCAGTTTGTCAACCCAGAATTGAACAGAGACGAGGAAGGAGCAGCACTGCACCTCAGTACTAGTGCGGCCGCAAGAG
circRNA:ASH1L_1	circRNA:ASH1L_1_23	GCCAGGTCGACCTCGGAAATGTCCCCTTCAGGCTGTCGTATCAATGCAAGCATTCCAGGCTGCTCAGTTTGTCAACCCAGAATTGAACAGAGACGAGGAAGGAGCAGCACTGCACCTCAGTCCTGACACAGTTACAGATGT	TTCGATATCCGCATGCTAGC	ACTAGTGCGGCCGCAAGAG	TTCGATATCCGCATGCTAGCGCCAGGTCGACCTCGGAAATGTCCCCTTCAGGCTGTCGTATCAATGCAAGCATTCCAGGCTGCTCAGTTTGTCAACCCAGAATTGAACAGAGACGAGGAAGGAGCAGCACTGCACCTCAGTCCTGACACAGTTACAGATGTACTAGTGCGGCCGCAAGAG
circRNA:ASH1L_1	circRNA:ASH1L_1_24	GTCCCCTTCAGGCTGTCGTATCAATGCAAGCATTCCAGGCTGCTCAGTTTGTCAACCCAGAATTGAACAGAGACGAGGAAGGAGCAGCACTGCACCTCAGTCCTGACACAGTTACAGATGTAATTGAGGCTGTTGTTCAGA	TTCGATATCCGCATGCTAGC	ACTAGTGCGGCCGCAAGAG	TTCGATATCCGCATGCTAGCGTCCCCTTCAGGCTGTCGTATCAATGCAAGCATTCCAGGCTGCTCAGTTTGTCAACCCAGAATTGAACAGAGACGAGGAAGGAGCAGCACTGCACCTCAGTCCTGACACAGTTACAGATGTAATTGAGGCTGTTGTTCAGAACTAGTGCGGCCGCAAGAG
circRNA:ASH1L_1	circRNA:ASH1L_1_25	TCAATGCAAGCATTCCAGGCTGCTCAGTTTGTCAACCCAGAATTGAACAGAGACGAGGAAGGAGCAGCACTGCACCTCAGTCCTGACACAGTTACAGATGTAATTGAGGCTGTTGTTCAGAGTGTAAATCTGAACCCAGAA	TTCGATATCCGCATGCTAGC	ACTAGTGCGGCCGCAAGAG	TTCGATATCCGCATGCTAGCTCAATGCAAGCATTCCAGGCTGCTCAGTTTGTCAACCCAGAATTGAACAGAGACGAGGAAGGAGCAGCACTGCACCTCAGTCCTGACACAGTTACAGATGTAATTGAGGCTGTTGTTCAGAGTGTAAATCTGAACCCAGAAACTAGTGCGGCCGCAAGAG
circRNA:ASH1L_1	circRNA:ASH1L_1_26	TGCTCAGTTTGTCAACCCAGAATTGAACAGAGACGAGGAAGGAGCAGCACTGCACCTCAGTCCTGACACAGTTACAGATGTAATTGAGGCTGTTGTTCAGAGTGTAAATCTGAACCCAGAACATAAAAAGGGGTTGAAGAG	TTCGATATCCGCATGCTAGC	ACTAGTGCGGCCGCAAGAG	TTCGATATCCGCATGCTAGCTGCTCAGTTTGTCAACCCAGAATTGAACAGAGACGAGGAAGGAGCAGCACTGCACCTCAGTCCTGACACAGTTACAGATGTAATTGAGGCTGTTGTTCAGAGTGTAAATCTGAACCCAGAACATAAAAAGGGGTTGAAGAGACTAGTGCGGCCGCAAGAG
circRNA:ASH1L_1	circRNA:ASH1L_1_27	AATTGAACAGAGACGAGGAAGGAGCAGCACTGCACCTCAGTCCTGACACAGTTACAGATGTAATTGAGGCTGTTGTTCAGAGTGTAAATCTGAACCCAGAACATAAAAAGGGGTTGAAGAGAAAAGGTTGGCTATTGGAAG	TTCGATATCCGCATGCTAGC	ACTAGTGCGGCCGCAAGAG	TTCGATATCCGCATGCTAGCAATTGAACAGAGACGAGGAAGGAGCAGCACTGCACCTCAGTCCTGACACAGTTACAGATGTAATTGAGGCTGTTGTTCAGAGTGTAAATCTGAACCCAGAACATAAAAAGGGGTTGAAGAGAAAAGGTTGGCTATTGGAAGACTAGTGCGGCCGCAAGAG
circRNA:ASH1L_1	circRNA:ASH1L_1_28	GGAGCAGCACTGCACCTCAGTCCTGACACAGTTACAGATGTAATTGAGGCTGTTGTTCAGAGTGTAAATCTGAACCCAGAACATAAAAAGGGGTTGAAGAGAAAAGGTTGGCTATTGGAAGAACAGACCAGAAAAAAGCAG	TTCGATATCCGCATGCTAGC	ACTAGTGCGGCCGCAAGAG	TTCGATATCCGCATGCTAGCGGAGCAGCACTGCACCTCAGTCCTGACACAGTTACAGATGTAATTGAGGCTGTTGTTCAGAGTGTAAATCTGAACCCAGAACATAAAAAGGGGTTGAAGAGAAAAGGTTGGCTATTGGAAGAACAGACCAGAAAAAAGCAGACTAGTGCGGCCGCAAGAG
circRNA:ASH1L_1	circRNA:ASH1L_1_29	TCCTGACACAGTTACAGATGTAATTGAGGCTGTTGTTCAGAGTGTAAATCTGAACCCAGAACATAAAAAGGGGTTGAAGAGAAAAGGTTGGCTATTGGAAGAACAGACCAGAAAAAAGCAGAAGCCATTACCAGAGGAAGA	TTCGATATCCGCATGCTAGC	ACTAGTGCGGCCGCAAGAG	TTCGATATCCGCATGCTAGCTCCTGACACAGTTACAGATGTAATTGAGGCTGTTGTTCAGAGTGTAAATCTGAACCCAGAACATAAAAAGGGGTTGAAGAGAAAAGGTTGGCTATTGGAAGAACAGACCAGAAAAAAGCAGAAGCCATTACCAGAGGAAGAACTAGTGCGGCCGCAAGAG
circRNA:ASH1L_1	circRNA:ASH1L_1_30	TAATTGAGGCTGTTGTTCAGAGTGTAAATCTGAACCCAGAACATAAAAAGGGGTTGAAGAGAAAAGGTTGGCTATTGGAAGAACAGACCAGAAAAAAGCAGAAGCCATTACCAGAGGAAGAAGAGCAAGAGAATAATAAAA	TTCGATATCCGCATGCTAGC	ACTAGTGCGGCCGCAAGAG	TTCGATATCCGCATGCTAGCTAATTGAGGCTGTTGTTCAGAGTGTAAATCTGAACCCAGAACATAAAAAGGGGTTGAAGAGAAAAGGTTGGCTATTGGAAGAACAGACCAGAAAAAAGCAGAAGCCATTACCAGAGGAAGAAGAGCAAGAGAATAATAAAAACTAGTGCGGCCGCAAGAG
circRNA:ASH1L_1	circRNA:ASH1L_1_31	AGTGTAAATCTGAACCCAGAACATAAAAAGGGGTTGAAGAGAAAAGGTTGGCTATTGGAAGAACAGACCAGAAAAAAGCAGAAGCCATTACCAGAGGAAGAAGAGCAAGAGAATAATAAAAGCTTTAATGAAGCACCAGTT	TTCGATATCCGCATGCTAGC	ACTAGTGCGGCCGCAAGAG	TTCGATATCCGCATGCTAGCAGTGTAAATCTGAACCCAGAACATAAAAAGGGGTTGAAGAGAAAAGGTTGGCTATTGGAAGAACAGACCAGAAAAAAGCAGAAGCCATTACCAGAGGAAGAAGAGCAAGAGAATAATAAAAGCTTTAATGAAGCACCAGTTACTAGTGCGGCCGCAAGAG
circRNA:ASH1L_1	circRNA:ASH1L_1_32	ACATAAAAAGGGGTTGAAGAGAAAAGGTTGGCTATTGGAAGAACAGACCAGAAAAAAGCAGAAGCCATTACCAGAGGAAGAAGAGCAAGAGAATAATAAAAGCTTTAATGAAGCACCAGTTGAGATTCCCAGTCCTTCTGA	TTCGATATCCGCATGCTAGC	ACTAGTGCGGCCGCAAGAG	TTCGATATCCGCATGCTAGCACATAAAAAGGGGTTGAAGAGAAAAGGTTGGCTATTGGAAGAACAGACCAGAAAAAAGCAGAAGCCATTACCAGAGGAAGAAGAGCAAGAGAATAATAAAAGCTTTAATGAAGCACCAGTTGAGATTCCCAGTCCTTCTGAACTAGTGCGGCCGCAAGAG
circRNA:ASH1L_1	circRNA:ASH1L_1_33	GAAAAGGTTGGCTATTGGAAGAACAGACCAGAAAAAAGCAGAAGCCATTACCAGAGGAAGAAGAGCAAGAGAATAATAAAAGCTTTAATGAAGCACCAGTTGAGATTCCCAGTCCTTCTGAAACCCCAGCTAAACCTTCTG	TTCGATATCCGCATGCTAGC	ACTAGTGCGGCCGCAAGAG	TTCGATATCCGCATGCTAGCGAAAAGGTTGGCTATTGGAAGAACAGACCAGAAAAAAGCAGAAGCCATTACCAGAGGAAGAAGAGCAAGAGAATAATAAAAGCTTTAATGAAGCACCAGTTGAGATTCCCAGTCCTTCTGAAACCCCAGCTAAACCTTCTGACTAGTGCGGCCGCAAGAG
circRNA:ASH1L_1	circRNA:ASH1L_1_34	GAACAGACCAGAAAAAAGCAGAAGCCATTACCAGAGGAAGAAGAGCAAGAGAATAATAAAAGCTTTAATGAAGCACCAGTTGAGATTCCCAGTCCTTCTGAAACCCCAGCTAAACCTTCTGAACCTGAAAGTACCTTGCAG	TTCGATATCCGCATGCTAGC	ACTAGTGCGGCCGCAAGAG	TTCGATATCCGCATGCTAGCGAACAGACCAGAAAAAAGCAGAAGCCATTACCAGAGGAAGAAGAGCAAGAGAATAATAAAAGCTTTAATGAAGCACCAGTTGAGATTCCCAGTCCTTCTGAAACCCCAGCTAAACCTTCTGAACCTGAAAGTACCTTGCAGACTAGTGCGGCCGCAAGAG
circRNA:ASH1L_1	circRNA:ASH1L_1_35	GAAGCCATTACCAGAGGAAGAAGAGCAAGAGAATAATAAAAGCTTTAATGAAGCACCAGTTGAGATTCCCAGTCCTTCTGAAACCCCAGCTAAACCTTCTGAACCTGAAAGTACCTTGCAGCCTGTGCTTTCTCTCATCCC	TTCGATATCCGCATGCTAGC	ACTAGTGCGGCCGCAAGAG	TTCGATATCCGCATGCTAGCGAAGCCATTACCAGAGGAAGAAGAGCAAGAGAATAATAAAAGCTTTAATGAAGCACCAGTTGAGATTCCCAGTCCTTCTGAAACCCCAGCTAAACCTTCTGAACCTGAAAGTACCTTGCAGCCTGTGCTTTCTCTCATCCCACTAGTGCGGCCGCAAGAG
circRNA:ASH1L_1	circRNA:ASH1L_1_36	AAGAGCAAGAGAATAATAAAAGCTTTAATGAAGCACCAGTTGAGATTCCCAGTCCTTCTGAAACCCCAGCTAAACCTTCTGAACCTGAAAGTACCTTGCAGCCTGTGCTTTCTCTCATCCCAAGGGAAAAGAAGCCCCCAC	TTCGATATCCGCATGCTAGC	ACTAGTGCGGCCGCAAGAG	TTCGATATCCGCATGCTAGCAAGAGCAAGAGAATAATAAAAGCTTTAATGAAGCACCAGTTGAGATTCCCAGTCCTTCTGAAACCCCAGCTAAACCTTCTGAACCTGAAAGTACCTTGCAGCCTGTGCTTTCTCTCATCCCAAGGGAAAAGAAGCCCCCACACTAGTGCGGCCGCAAGAG
circRNA:ASH1L_1	circRNA:ASH1L_1_37	AGCTTTAATGAAGCACCAGTTGAGATTCCCAGTCCTTCTGAAACCCCAGCTAAACCTTCTGAACCTGAAAGTACCTTGCAGCCTGTGCTTTCTCTCATCCCAAGGGAAAAGAAGCCCCCACGTCCCCCAAAGAAGAAGTAT	TTCGATATCCGCATGCTAGC	ACTAGTGCGGCCGCAAGAG	TTCGATATCCGCATGCTAGCAGCTTTAATGAAGCACCAGTTGAGATTCCCAGTCCTTCTGAAACCCCAGCTAAACCTTCTGAACCTGAAAGTACCTTGCAGCCTGTGCTTTCTCTCATCCCAAGGGAAAAGAAGCCCCCACGTCCCCCAAAGAAGAAGTATACTAGTGCGGCCGCAAGAG
circRNA:ASH1L_1	circRNA:ASH1L_1_38	TGAGATTCCCAGTCCTTCTGAAACCCCAGCTAAACCTTCTGAACCTGAAAGTACCTTGCAGCCTGTGCTTTCTCTCATCCCAAGGGAAAAGAAGCCCCCACGTCCCCCAAAGAAGAAGTATCAGAAAGCAGGGCTGTATTC	TTCGATATCCGCATGCTAGC	ACTAGTGCGGCCGCAAGAG	TTCGATATCCGCATGCTAGCTGAGATTCCCAGTCCTTCTGAAACCCCAGCTAAACCTTCTGAACCTGAAAGTACCTTGCAGCCTGTGCTTTCTCTCATCCCAAGGGAAAAGAAGCCCCCACGTCCCCCAAAGAAGAAGTATCAGAAAGCAGGGCTGTATTCACTAGTGCGGCCGCAAGAG
circRNA:ASH1L_1	circRNA:ASH1L_1_39	AAACCCCAGCTAAACCTTCTGAACCTGAAAGTACCTTGCAGCCTGTGCTTTCTCTCATCCCAAGGGAAAAGAAGCCCCCACGTCCCCCAAAGAAGAAGTATCAGAAAGCAGGGCTGTATTCTGACGTTTACAAAACTACAG	TTCGATATCCGCATGCTAGC	ACTAGTGCGGCCGCAAGAG	TTCGATATCCGCATGCTAGCAAACCCCAGCTAAACCTTCTGAACCTGAAAGTACCTTGCAGCCTGTGCTTTCTCTCATCCCAAGGGAAAAGAAGCCCCCACGTCCCCCAAAGAAGAAGTATCAGAAAGCAGGGCTGTATTCTGACGTTTACAAAACTACAGACTAGTGCGGCCGCAAGAG
circRNA:ASH1L_1	circRNA:ASH1L_1_40	GAACCTGAAAGTACCTTGCAGCCTGTGCTTTCTCTCATCCCAAGGGAAAAGAAGCCCCCACGTCCCCCAAAGAAGAAGTATCAGAAAGCAGGGCTGTATTCTGACGTTTACAAAACTACAGATAAACGGAGTTCCCTCTCG	TTCGATATCCGCATGCTAGC	ACTAGTGCGGCCGCAAGAG	TTCGATATCCGCATGCTAGCGAACCTGAAAGTACCTTGCAGCCTGTGCTTTCTCTCATCCCAAGGGAAAAGAAGCCCCCACGTCCCCCAAAGAAGAAGTATCAGAAAGCAGGGCTGTATTCTGACGTTTACAAAACTACAGATAAACGGAGTTCCCTCTCGACTAGTGCGGCCGCAAGAG
circRNA:ASH1L_1	circRNA:ASH1L_1_41	GCCTGTGCTTTCTCTCATCCCAAGGGAAAAGAAGCCCCCACGTCCCCCAAAGAAGAAGTATCAGAAAGCAGGGCTGTATTCTGACGTTTACAAAACTACAGATAAACGGAGTTCCCTCTCGAAGTCCAAGATTAGTTGCTT	TTCGATATCCGCATGCTAGC	ACTAGTGCGGCCGCAAGAG	TTCGATATCCGCATGCTAGCGCCTGTGCTTTCTCTCATCCCAAGGGAAAAGAAGCCCCCACGTCCCCCAAAGAAGAAGTATCAGAAAGCAGGGCTGTATTCTGACGTTTACAAAACTACAGATAAACGGAGTTCCCTCTCGAAGTCCAAGATTAGTTGCTTACTAGTGCGGCCGCAAGAG
circRNA:ASH1L_1	circRNA:ASH1L_1_42	CAAGGGAAAAGAAGCCCCCACGTCCCCCAAAGAAGAAGTATCAGAAAGCAGGGCTGTATTCTGACGTTTACAAAACTACAGATAAACGGAGTTCCCTCTCGAAGTCCAAGATTAGTTGCTTCTGGGGATGACTCTGTGGAT	TTCGATATCCGCATGCTAGC	ACTAGTGCGGCCGCAAGAG	TTCGATATCCGCATGCTAGCCAAGGGAAAAGAAGCCCCCACGTCCCCCAAAGAAGAAGTATCAGAAAGCAGGGCTGTATTCTGACGTTTACAAAACTACAGATAAACGGAGTTCCCTCTCGAAGTCCAAGATTAGTTGCTTCTGGGGATGACTCTGTGGATACTAGTGCGGCCGCAAGAG
circRNA:ASH1L_1	circRNA:ASH1L_1_43	CGTCCCCCAAAGAAGAAGTATCAGAAAGCAGGGCTGTATTCTGACGTTTACAAAACTACAGATAAACGGAGTTCCCTCTCGAAGTCCAAGATTAGTTGCTTCTGGGGATGACTCTGTGGATAGTCTGCTGCAGCGGATGGT	TTCGATATCCGCATGCTAGC	ACTAGTGCGGCCGCAAGAG	TTCGATATCCGCATGCTAGCCGTCCCCCAAAGAAGAAGTATCAGAAAGCAGGGCTGTATTCTGACGTTTACAAAACTACAGATAAACGGAGTTCCCTCTCGAAGTCCAAGATTAGTTGCTTCTGGGGATGACTCTGTGGATAGTCTGCTGCAGCGGATGGTACTAGTGCGGCCGCAAGAG
circRNA:ASH1L_1	circRNA:ASH1L_1_44	TCAGAAAGCAGGGCTGTATTCTGACGTTTACAAAACTACAGATAAACGGAGTTCCCTCTCGAAGTCCAAGATTAGTTGCTTCTGGGGATGACTCTGTGGATAGTCTGCTGCAGCGGATGGTACAAAATGAGGACCAAGAGC	TTCGATATCCGCATGCTAGC	ACTAGTGCGGCCGCAAGAG	TTCGATATCCGCATGCTAGCTCAGAAAGCAGGGCTGTATTCTGACGTTTACAAAACTACAGATAAACGGAGTTCCCTCTCGAAGTCCAAGATTAGTTGCTTCTGGGGATGACTCTGTGGATAGTCTGCTGCAGCGGATGGTACAAAATGAGGACCAAGAGCACTAGTGCGGCCGCAAGAG
circRNA:ASH1L_1	circRNA:ASH1L_1_45	CTGACGTTTACAAAACTACAGATAAACGGAGTTCCCTCTCGAAGTCCAAGATTAGTTGCTTCTGGGGATGACTCTGTGGATAGTCTGCTGCAGCGGATGGTACAAAATGAGGACCAAGAGCCCATGGAGAAAAGTATTGAT	TTCGATATCCGCATGCTAGC	ACTAGTGCGGCCGCAAGAG	TTCGATATCCGCATGCTAGCCTGACGTTTACAAAACTACAGATAAACGGAGTTCCCTCTCGAAGTCCAAGATTAGTTGCTTCTGGGGATGACTCTGTGGATAGTCTGCTGCAGCGGATGGTACAAAATGAGGACCAAGAGCCCATGGAGAAAAGTATTGATACTAGTGCGGCCGCAAGAG
circRNA:ASH1L_1	circRNA:ASH1L_1_46	GATAAACGGAGTTCCCTCTCGAAGTCCAAGATTAGTTGCTTCTGGGGATGACTCTGTGGATAGTCTGCTGCAGCGGATGGTACAAAATGAGGACCAAGAGCCCATGGAGAAAAGTATTGATGCTGTGATTGCAACTGCCTC	TTCGATATCCGCATGCTAGC	ACTAGTGCGGCCGCAAGAG	TTCGATATCCGCATGCTAGCGATAAACGGAGTTCCCTCTCGAAGTCCAAGATTAGTTGCTTCTGGGGATGACTCTGTGGATAGTCTGCTGCAGCGGATGGTACAAAATGAGGACCAAGAGCCCATGGAGAAAAGTATTGATGCTGTGATTGCAACTGCCTCACTAGTGCGGCCGCAAGAG
circRNA:ASH1L_2	circRNA:ASH1L_2_0	GTATGGCAGCACTGTGATTGTATGGGAGTGAACTCAGATGTGGAGCACTACCTTTGTGAGCAGTGTGACCCAAGGCCTGTGGACAGGGAGGTTCCCATGATCCCTCGGCCCCACTATGCCCAACCTGGCTGTGTCTACTTC	TTCGATATCCGCATGCTAGC	ACTAGTGCGGCCGCAAGAG	TTCGATATCCGCATGCTAGCGTATGGCAGCACTGTGATTGTATGGGAGTGAACTCAGATGTGGAGCACTACCTTTGTGAGCAGTGTGACCCAAGGCCTGTGGACAGGGAGGTTCCCATGATCCCTCGGCCCCACTATGCCCAACCTGGCTGTGTCTACTTCACTAGTGCGGCCGCAAGAG
circRNA:ASH1L_2	circRNA:ASH1L_2_1	TATGGGAGTGAACTCAGATGTGGAGCACTACCTTTGTGAGCAGTGTGACCCAAGGCCTGTGGACAGGGAGGTTCCCATGATCCCTCGGCCCCACTATGCCCAACCTGGCTGTGTCTACTTCATCTGTTTGCTCCGAGATGA	TTCGATATCCGCATGCTAGC	ACTAGTGCGGCCGCAAGAG	TTCGATATCCGCATGCTAGCTATGGGAGTGAACTCAGATGTGGAGCACTACCTTTGTGAGCAGTGTGACCCAAGGCCTGTGGACAGGGAGGTTCCCATGATCCCTCGGCCCCACTATGCCCAACCTGGCTGTGTCTACTTCATCTGTTTGCTCCGAGATGAACTAGTGCGGCCGCAAGAG
circRNA:ASH1L_2	circRNA:ASH1L_2_2	TGGAGCACTACCTTTGTGAGCAGTGTGACCCAAGGCCTGTGGACAGGGAGGTTCCCATGATCCCTCGGCCCCACTATGCCCAACCTGGCTGTGTCTACTTCATCTGTTTGCTCCGAGATGACTTGCTGCTTCGTCAGGGTG	TTCGATATCCGCATGCTAGC	ACTAGTGCGGCCGCAAGAG	TTCGATATCCGCATGCTAGCTGGAGCACTACCTTTGTGAGCAGTGTGACCCAAGGCCTGTGGACAGGGAGGTTCCCATGATCCCTCGGCCCCACTATGCCCAACCTGGCTGTGTCTACTTCATCTGTTTGCTCCGAGATGACTTGCTGCTTCGTCAGGGTGACTAGTGCGGCCGCAAGAG
circRNA:ASH1L_2	circRNA:ASH1L_2_3	CAGTGTGACCCAAGGCCTGTGGACAGGGAGGTTCCCATGATCCCTCGGCCCCACTATGCCCAACCTGGCTGTGTCTACTTCATCTGTTTGCTCCGAGATGACTTGCTGCTTCGTCAGGGTGACTGTGTGTATCTGATGAGG	TTCGATATCCGCATGCTAGC	ACTAGTGCGGCCGCAAGAG	TTCGATATCCGCATGCTAGCCAGTGTGACCCAAGGCCTGTGGACAGGGAGGTTCCCATGATCCCTCGGCCCCACTATGCCCAACCTGGCTGTGTCTACTTCATCTGTTTGCTCCGAGATGACTTGCTGCTTCGTCAGGGTGACTGTGTGTATCTGATGAGGACTAGTGCGGCCGCAAGAG
circRNA:ASH1L_2	circRNA:ASH1L_2_4	GGACAGGGAGGTTCCCATGATCCCTCGGCCCCACTATGCCCAACCTGGCTGTGTCTACTTCATCTGTTTGCTCCGAGATGACTTGCTGCTTCGTCAGGGTGACTGTGTGTATCTGATGAGGGATAGTCGGCGCACCCCTGA	TTCGATATCCGCATGCTAGC	ACTAGTGCGGCCGCAAGAG	TTCGATATCCGCATGCTAGCGGACAGGGAGGTTCCCATGATCCCTCGGCCCCACTATGCCCAACCTGGCTGTGTCTACTTCATCTGTTTGCTCCGAGATGACTTGCTGCTTCGTCAGGGTGACTGTGTGTATCTGATGAGGGATAGTCGGCGCACCCCTGAACTAGTGCGGCCGCAAGAG
circRNA:ASH1L_2	circRNA:ASH1L_2_5	TCCCTCGGCCCCACTATGCCCAACCTGGCTGTGTCTACTTCATCTGTTTGCTCCGAGATGACTTGCTGCTTCGTCAGGGTGACTGTGTGTATCTGATGAGGGATAGTCGGCGCACCCCTGATGGCCACCCGGTCCGTCAGT	TTCGATATCCGCATGCTAGC	ACTAGTGCGGCCGCAAGAG	TTCGATATCCGCATGCTAGCTCCCTCGGCCCCACTATGCCCAACCTGGCTGTGTCTACTTCATCTGTTTGCTCCGAGATGACTTGCTGCTTCGTCAGGGTGACTGTGTGTATCTGATGAGGGATAGTCGGCGCACCCCTGATGGCCACCCGGTCCGTCAGTACTAGTGCGGCCGCAAGAG
circRNA:ASH1L_2	circRNA:ASH1L_2_6	CAACCTGGCTGTGTCTACTTCATCTGTTTGCTCCGAGATGACTTGCTGCTTCGTCAGGGTGACTGTGTGTATCTGATGAGGGATAGTCGGCGCACCCCTGATGGCCACCCGGTCCGTCAGTCCTATCGACTGTTATCTCAC	TTCGATATCCGCATGCTAGC	ACTAGTGCGGCCGCAAGAG	TTCGATATCCGCATGCTAGCCAACCTGGCTGTGTCTACTTCATCTGTTTGCTCCGAGATGACTTGCTGCTTCGTCAGGGTGACTGTGTGTATCTGATGAGGGATAGTCGGCGCACCCCTGATGGCCACCCGGTCCGTCAGTCCTATCGACTGTTATCTCACACTAGTGCGGCCGCAAGAG
circRNA:ASH1L_2	circRNA:ASH1L_2_7	CATCTGTTTGCTCCGAGATGACTTGCTGCTTCGTCAGGGTGACTGTGTGTATCTGATGAGGGATAGTCGGCGCACCCCTGATGGCCACCCGGTCCGTCAGTCCTATCGACTGTTATCTCACATTAACCGAGATAAACTTGA	TTCGATATCCGCATGCTAGC	ACTAGTGCGGCCGCAAGAG	TTCGATATCCGCATGCTAGCCATCTGTTTGCTCCGAGATGACTTGCTGCTTCGTCAGGGTGACTGTGTGTATCTGATGAGGGATAGTCGGCGCACCCCTGATGGCCACCCGGTCCGTCAGTCCTATCGACTGTTATCTCACATTAACCGAGATAAACTTGAACTAGTGCGGCCGCAAGAG
circRNA:ASH1L_2	circRNA:ASH1L_2_8	ACTTGCTGCTTCGTCAGGGTGACTGTGTGTATCTGATGAGGGATAGTCGGCGCACCCCTGATGGCCACCCGGTCCGTCAGTCCTATCGACTGTTATCTCACATTAACCGAGATAAACTTGACATCTTTCGCATTGAGAAGC	TTCGATATCCGCATGCTAGC	ACTAGTGCGGCCGCAAGAG	TTCGATATCCGCATGCTAGCACTTGCTGCTTCGTCAGGGTGACTGTGTGTATCTGATGAGGGATAGTCGGCGCACCCCTGATGGCCACCCGGTCCGTCAGTCCTATCGACTGTTATCTCACATTAACCGAGATAAACTTGACATCTTTCGCATTGAGAAGCACTAGTGCGGCCGCAAGAG
circRNA:ASH1L_2	circRNA:ASH1L_2_9	GACTGTGTGTATCTGATGAGGGATAGTCGGCGCACCCCTGATGGCCACCCGGTCCGTCAGTCCTATCGACTGTTATCTCACATTAACCGAGATAAACTTGACATCTTTCGCATTGAGAAGCTTTGGAAGAATGAAAAAGAG	TTCGATATCCGCATGCTAGC	ACTAGTGCGGCCGCAAGAG	TTCGATATCCGCATGCTAGCGACTGTGTGTATCTGATGAGGGATAGTCGGCGCACCCCTGATGGCCACCCGGTCCGTCAGTCCTATCGACTGTTATCTCACATTAACCGAGATAAACTTGACATCTTTCGCATTGAGAAGCTTTGGAAGAATGAAAAAGAGACTAGTGCGGCCGCAAGAG
circRNA:ASH1L_2	circRNA:ASH1L_2_10	GGATAGTCGGCGCACCCCTGATGGCCACCCGGTCCGTCAGTCCTATCGACTGTTATCTCACATTAACCGAGATAAACTTGACATCTTTCGCATTGAGAAGCTTTGGAAGAATGAAAAAGAGGAACGGTTTGCCTTTGGTCA	TTCGATATCCGCATGCTAGC	ACTAGTGCGGCCGCAAGAG	TTCGATATCCGCATGCTAGCGGATAGTCGGCGCACCCCTGATGGCCACCCGGTCCGTCAGTCCTATCGACTGTTATCTCACATTAACCGAGATAAACTTGACATCTTTCGCATTGAGAAGCTTTGGAAGAATGAAAAAGAGGAACGGTTTGCCTTTGGTCAACTAGTGCGGCCGCAAGAG
circRNA:ASH1L_2	circRNA:ASH1L_2_11	ATGGCCACCCGGTCCGTCAGTCCTATCGACTGTTATCTCACATTAACCGAGATAAACTTGACATCTTTCGCATTGAGAAGCTTTGGAAGAATGAAAAAGAGGAACGGTTTGCCTTTGGTCACCATTATTTCCGTCCCCACG	TTCGATATCCGCATGCTAGC	ACTAGTGCGGCCGCAAGAG	TTCGATATCCGCATGCTAGCATGGCCACCCGGTCCGTCAGTCCTATCGACTGTTATCTCACATTAACCGAGATAAACTTGACATCTTTCGCATTGAGAAGCTTTGGAAGAATGAAAAAGAGGAACGGTTTGCCTTTGGTCACCATTATTTCCGTCCCCACGACTAGTGCGGCCGCAAGAG
circRNA:ASH1L_2	circRNA:ASH1L_2_12	TCCTATCGACTGTTATCTCACATTAACCGAGATAAACTTGACATCTTTCGCATTGAGAAGCTTTGGAAGAATGAAAAAGAGGAACGGTTTGCCTTTGGTCACCATTATTTCCGTCCCCACGAAACACACCACTCTCCATCC	TTCGATATCCGCATGCTAGC	ACTAGTGCGGCCGCAAGAG	TTCGATATCCGCATGCTAGCTCCTATCGACTGTTATCTCACATTAACCGAGATAAACTTGACATCTTTCGCATTGAGAAGCTTTGGAAGAATGAAAAAGAGGAACGGTTTGCCTTTGGTCACCATTATTTCCGTCCCCACGAAACACACCACTCTCCATCCACTAGTGCGGCCGCAAGAG
circRNA:ASH1L_2	circRNA:ASH1L_2_13	CATTAACCGAGATAAACTTGACATCTTTCGCATTGAGAAGCTTTGGAAGAATGAAAAAGAGGAACGGTTTGCCTTTGGTCACCATTATTTCCGTCCCCACGAAACACACCACTCTCCATCCCGTCGGTTCTATCATAATGA	TTCGATATCCGCATGCTAGC	ACTAGTGCGGCCGCAAGAG	TTCGATATCCGCATGCTAGCCATTAACCGAGATAAACTTGACATCTTTCGCATTGAGAAGCTTTGGAAGAATGAAAAAGAGGAACGGTTTGCCTTTGGTCACCATTATTTCCGTCCCCACGAAACACACCACTCTCCATCCCGTCGGTTCTATCATAATGAACTAGTGCGGCCGCAAGAG
circRNA:ASH1L_2	circRNA:ASH1L_2_14	ACATCTTTCGCATTGAGAAGCTTTGGAAGAATGAAAAAGAGGAACGGTTTGCCTTTGGTCACCATTATTTCCGTCCCCACGAAACACACCACTCTCCATCCCGTCGGTTCTATCATAATGAACTATTTCGGGTGCCACTCT	TTCGATATCCGCATGCTAGC	ACTAGTGCGGCCGCAAGAG	TTCGATATCCGCATGCTAGCACATCTTTCGCATTGAGAAGCTTTGGAAGAATGAAAAAGAGGAACGGTTTGCCTTTGGTCACCATTATTTCCGTCCCCACGAAACACACCACTCTCCATCCCGTCGGTTCTATCATAATGAACTATTTCGGGTGCCACTCTACTAGTGCGGCCGCAAGAG
circRNA:ASH1L_2	circRNA:ASH1L_2_15	CTTTGGAAGAATGAAAAAGAGGAACGGTTTGCCTTTGGTCACCATTATTTCCGTCCCCACGAAACACACCACTCTCCATCCCGTCGGTTCTATCATAATGAACTATTTCGGGTGCCACTCTATGAGATCATTCCCTTGGAG	TTCGATATCCGCATGCTAGC	ACTAGTGCGGCCGCAAGAG	TTCGATATCCGCATGCTAGCCTTTGGAAGAATGAAAAAGAGGAACGGTTTGCCTTTGGTCACCATTATTTCCGTCCCCACGAAACACACCACTCTCCATCCCGTCGGTTCTATCATAATGAACTATTTCGGGTGCCACTCTATGAGATCATTCCCTTGGAGACTAGTGCGGCCGCAAGAG
circRNA:ASH1L_2	circRNA:ASH1L_2_16	GGAACGGTTTGCCTTTGGTCACCATTATTTCCGTCCCCACGAAACACACCACTCTCCATCCCGTCGGTTCTATCATAATGAACTATTTCGGGTGCCACTCTATGAGATCATTCCCTTGGAGGCTGTAGTGGGGACCTGCTG	TTCGATATCCGCATGCTAGC	ACTAGTGCGGCCGCAAGAG	TTCGATATCCGCATGCTAGCGGAACGGTTTGCCTTTGGTCACCATTATTTCCGTCCCCACGAAACACACCACTCTCCATCCCGTCGGTTCTATCATAATGAACTATTTCGGGTGCCACTCTATGAGATCATTCCCTTGGAGGCTGTAGTGGGGACCTGCTGACTAGTGCGGCCGCAAGAG
circRNA:ASH1L_2	circRNA:ASH1L_2_17	ACCATTATTTCCGTCCCCACGAAACACACCACTCTCCATCCCGTCGGTTCTATCATAATGAACTATTTCGGGTGCCACTCTATGAGATCATTCCCTTGGAGGCTGTAGTGGGGACCTGCTGTGTGTTGGACCTTTATACGT	TTCGATATCCGCATGCTAGC	ACTAGTGCGGCCGCAAGAG	TTCGATATCCGCATGCTAGCACCATTATTTCCGTCCCCACGAAACACACCACTCTCCATCCCGTCGGTTCTATCATAATGAACTATTTCGGGTGCCACTCTATGAGATCATTCCCTTGGAGGCTGTAGTGGGGACCTGCTGTGTGTTGGACCTTTATACGTACTAGTGCGGCCGCAAGAG
circRNA:ASH1L_2	circRNA:ASH1L_2_18	GAAACACACCACTCTCCATCCCGTCGGTTCTATCATAATGAACTATTTCGGGTGCCACTCTATGAGATCATTCCCTTGGAGGCTGTAGTGGGGACCTGCTGTGTGTTGGACCTTTATACGTATTGTAAAGGTATGGCAGCA	TTCGATATCCGCATGCTAGC	ACTAGTGCGGCCGCAAGAG	TTCGATATCCGCATGCTAGCGAAACACACCACTCTCCATCCCGTCGGTTCTATCATAATGAACTATTTCGGGTGCCACTCTATGAGATCATTCCCTTGGAGGCTGTAGTGGGGACCTGCTGTGTGTTGGACCTTTATACGTATTGTAAAGGTATGGCAGCAACTAGTGCGGCCGCAAGAG
circRNA:ASH1L_2	circRNA:ASH1L_2_19	CCGTCGGTTCTATCATAATGAACTATTTCGGGTGCCACTCTATGAGATCATTCCCTTGGAGGCTGTAGTGGGGACCTGCTGTGTGTTGGACCTTTATACGTATTGTAAAGGTATGGCAGCACTGTGATTGTATGGGAGTGA	TTCGATATCCGCATGCTAGC	ACTAGTGCGGCCGCAAGAG	TTCGATATCCGCATGCTAGCCCGTCGGTTCTATCATAATGAACTATTTCGGGTGCCACTCTATGAGATCATTCCCTTGGAGGCTGTAGTGGGGACCTGCTGTGTGTTGGACCTTTATACGTATTGTAAAGGTATGGCAGCACTGTGATTGTATGGGAGTGAACTAGTGCGGCCGCAAGAG
circRNA:ASH1L_2	circRNA:ASH1L_2_20	AACTATTTCGGGTGCCACTCTATGAGATCATTCCCTTGGAGGCTGTAGTGGGGACCTGCTGTGTGTTGGACCTTTATACGTATTGTAAAGGTATGGCAGCACTGTGATTGTATGGGAGTGAACTCAGATGTGGAGCACTAC	TTCGATATCCGCATGCTAGC	ACTAGTGCGGCCGCAAGAG	TTCGATATCCGCATGCTAGCAACTATTTCGGGTGCCACTCTATGAGATCATTCCCTTGGAGGCTGTAGTGGGGACCTGCTGTGTGTTGGACCTTTATACGTATTGTAAAGGTATGGCAGCACTGTGATTGTATGGGAGTGAACTCAGATGTGGAGCACTACACTAGTGCGGCCGCAAGAG
circRNA:ASH1L_2	circRNA:ASH1L_2_21	TATGAGATCATTCCCTTGGAGGCTGTAGTGGGGACCTGCTGTGTGTTGGACCTTTATACGTATTGTAAAGGTATGGCAGCACTGTGATTGTATGGGAGTGAACTCAGATGTGGAGCACTACCTTTGTGAGCAGTGTGACCC	TTCGATATCCGCATGCTAGC	ACTAGTGCGGCCGCAAGAG	TTCGATATCCGCATGCTAGCTATGAGATCATTCCCTTGGAGGCTGTAGTGGGGACCTGCTGTGTGTTGGACCTTTATACGTATTGTAAAGGTATGGCAGCACTGTGATTGTATGGGAGTGAACTCAGATGTGGAGCACTACCTTTGTGAGCAGTGTGACCCACTAGTGCGGCCGCAAGAG
circRNA:ASH1L_2	circRNA:ASH1L_2_22	GGCTGTAGTGGGGACCTGCTGTGTGTTGGACCTTTATACGTATTGTAAAGGTATGGCAGCACTGTGATTGTATGGGAGTGAACTCAGATGTGGAGCACTACCTTTGTGAGCAGTGTGACCCAAGGCCTGTGGACAGGGAGG	TTCGATATCCGCATGCTAGC	ACTAGTGCGGCCGCAAGAG	TTCGATATCCGCATGCTAGCGGCTGTAGTGGGGACCTGCTGTGTGTTGGACCTTTATACGTATTGTAAAGGTATGGCAGCACTGTGATTGTATGGGAGTGAACTCAGATGTGGAGCACTACCTTTGTGAGCAGTGTGACCCAAGGCCTGTGGACAGGGAGGACTAGTGCGGCCGCAAGAG
circRNA:ASH1L_2	circRNA:ASH1L_2_23	GTGTGTTGGACCTTTATACGTATTGTAAAGGTATGGCAGCACTGTGATTGTATGGGAGTGAACTCAGATGTGGAGCACTACCTTTGTGAGCAGTGTGACCCAAGGCCTGTGGACAGGGAGGTTCCCATGATCCCTCGGCCC	TTCGATATCCGCATGCTAGC	ACTAGTGCGGCCGCAAGAG	TTCGATATCCGCATGCTAGCGTGTGTTGGACCTTTATACGTATTGTAAAGGTATGGCAGCACTGTGATTGTATGGGAGTGAACTCAGATGTGGAGCACTACCTTTGTGAGCAGTGTGACCCAAGGCCTGTGGACAGGGAGGTTCCCATGATCCCTCGGCCCACTAGTGCGGCCGCAAGAG
circRNA:ASH1L_2	circRNA:ASH1L_2_24	TATTGTAAAGGTATGGCAGCACTGTGATTGTATGGGAGTGAACTCAGATGTGGAGCACTACCTTTGTGAGCAGTGTGACCCAAGGCCTGTGGACAGGGAGGTTCCCATGATCCCTCGGCCCCACTATGCCCAACCTGGCTG	TTCGATATCCGCATGCTAGC	ACTAGTGCGGCCGCAAGAG	TTCGATATCCGCATGCTAGCTATTGTAAAGGTATGGCAGCACTGTGATTGTATGGGAGTGAACTCAGATGTGGAGCACTACCTTTGTGAGCAGTGTGACCCAAGGCCTGTGGACAGGGAGGTTCCCATGATCCCTCGGCCCCACTATGCCCAACCTGGCTGACTAGTGCGGCCGCAAGAG
circRNA:ASH1L_3	circRNA:ASH1L_3_0	CTTTAATGAAGCACCAGTTGAGATTCCCAGTCCTTCTGAAACCCCAGCTAAACCTTCTGAACCTGAAAGTACCTTGCAGCCTGTGCTTTCTCTCATCCCAAGGGAAAAGAAGCCCCCACGTCCCCCAAAGAAGAAGTATCA	TTCGATATCCGCATGCTAGC	ACTAGTGCGGCCGCAAGAG	TTCGATATCCGCATGCTAGCCTTTAATGAAGCACCAGTTGAGATTCCCAGTCCTTCTGAAACCCCAGCTAAACCTTCTGAACCTGAAAGTACCTTGCAGCCTGTGCTTTCTCTCATCCCAAGGGAAAAGAAGCCCCCACGTCCCCCAAAGAAGAAGTATCAACTAGTGCGGCCGCAAGAG
circRNA:ASH1L_3	circRNA:ASH1L_3_1	AGATTCCCAGTCCTTCTGAAACCCCAGCTAAACCTTCTGAACCTGAAAGTACCTTGCAGCCTGTGCTTTCTCTCATCCCAAGGGAAAAGAAGCCCCCACGTCCCCCAAAGAAGAAGTATCAGAAAGCAGGGCTGTATTCTG	TTCGATATCCGCATGCTAGC	ACTAGTGCGGCCGCAAGAG	TTCGATATCCGCATGCTAGCAGATTCCCAGTCCTTCTGAAACCCCAGCTAAACCTTCTGAACCTGAAAGTACCTTGCAGCCTGTGCTTTCTCTCATCCCAAGGGAAAAGAAGCCCCCACGTCCCCCAAAGAAGAAGTATCAGAAAGCAGGGCTGTATTCTGACTAGTGCGGCCGCAAGAG
circRNA:ASH1L_3	circRNA:ASH1L_3_2	ACCCCAGCTAAACCTTCTGAACCTGAAAGTACCTTGCAGCCTGTGCTTTCTCTCATCCCAAGGGAAAAGAAGCCCCCACGTCCCCCAAAGAAGAAGTATCAGAAAGCAGGGCTGTATTCTGACGTTTACAAAACTACAGAC	TTCGATATCCGCATGCTAGC	ACTAGTGCGGCCGCAAGAG	TTCGATATCCGCATGCTAGCACCCCAGCTAAACCTTCTGAACCTGAAAGTACCTTGCAGCCTGTGCTTTCTCTCATCCCAAGGGAAAAGAAGCCCCCACGTCCCCCAAAGAAGAAGTATCAGAAAGCAGGGCTGTATTCTGACGTTTACAAAACTACAGACACTAGTGCGGCCGCAAGAG
circRNA:ASH1L_3	circRNA:ASH1L_3_3	ACCTGAAAGTACCTTGCAGCCTGTGCTTTCTCTCATCCCAAGGGAAAAGAAGCCCCCACGTCCCCCAAAGAAGAAGTATCAGAAAGCAGGGCTGTATTCTGACGTTTACAAAACTACAGACCCAAAGAGTCGATTGATCCA	TTCGATATCCGCATGCTAGC	ACTAGTGCGGCCGCAAGAG	TTCGATATCCGCATGCTAGCACCTGAAAGTACCTTGCAGCCTGTGCTTTCTCTCATCCCAAGGGAAAAGAAGCCCCCACGTCCCCCAAAGAAGAAGTATCAGAAAGCAGGGCTGTATTCTGACGTTTACAAAACTACAGACCCAAAGAGTCGATTGATCCAACTAGTGCGGCCGCAAGAG
circRNA:ASH1L_3	circRNA:ASH1L_3_4	CTGTGCTTTCTCTCATCCCAAGGGAAAAGAAGCCCCCACGTCCCCCAAAGAAGAAGTATCAGAAAGCAGGGCTGTATTCTGACGTTTACAAAACTACAGACCCAAAGAGTCGATTGATCCAATTAAAGAAAGAGAAGCTGG	TTCGATATCCGCATGCTAGC	ACTAGTGCGGCCGCAAGAG	TTCGATATCCGCATGCTAGCCTGTGCTTTCTCTCATCCCAAGGGAAAAGAAGCCCCCACGTCCCCCAAAGAAGAAGTATCAGAAAGCAGGGCTGTATTCTGACGTTTACAAAACTACAGACCCAAAGAGTCGATTGATCCAATTAAAGAAAGAGAAGCTGGACTAGTGCGGCCGCAAGAG
circRNA:ASH1L_3	circRNA:ASH1L_3_5	AGGGAAAAGAAGCCCCCACGTCCCCCAAAGAAGAAGTATCAGAAAGCAGGGCTGTATTCTGACGTTTACAAAACTACAGACCCAAAGAGTCGATTGATCCAATTAAAGAAAGAGAAGCTGGAGTATACTCCAGGAGAGCAT	TTCGATATCCGCATGCTAGC	ACTAGTGCGGCCGCAAGAG	TTCGATATCCGCATGCTAGCAGGGAAAAGAAGCCCCCACGTCCCCCAAAGAAGAAGTATCAGAAAGCAGGGCTGTATTCTGACGTTTACAAAACTACAGACCCAAAGAGTCGATTGATCCAATTAAAGAAAGAGAAGCTGGAGTATACTCCAGGAGAGCATACTAGTGCGGCCGCAAGAG
circRNA:ASH1L_3	circRNA:ASH1L_3_6	TCCCCCAAAGAAGAAGTATCAGAAAGCAGGGCTGTATTCTGACGTTTACAAAACTACAGACCCAAAGAGTCGATTGATCCAATTAAAGAAAGAGAAGCTGGAGTATACTCCAGGAGAGCATGAATATGGATTATTTCCAGC	TTCGATATCCGCATGCTAGC	ACTAGTGCGGCCGCAAGAG	TTCGATATCCGCATGCTAGCTCCCCCAAAGAAGAAGTATCAGAAAGCAGGGCTGTATTCTGACGTTTACAAAACTACAGACCCAAAGAGTCGATTGATCCAATTAAAGAAAGAGAAGCTGGAGTATACTCCAGGAGAGCATGAATATGGATTATTTCCAGCACTAGTGCGGCCGCAAGAG
circRNA:ASH1L_3	circRNA:ASH1L_3_7	AGAAAGCAGGGCTGTATTCTGACGTTTACAAAACTACAGACCCAAAGAGTCGATTGATCCAATTAAAGAAAGAGAAGCTGGAGTATACTCCAGGAGAGCATGAATATGGATTATTTCCAGCGCCCATTCATGTTGGAAAGT	TTCGATATCCGCATGCTAGC	ACTAGTGCGGCCGCAAGAG	TTCGATATCCGCATGCTAGCAGAAAGCAGGGCTGTATTCTGACGTTTACAAAACTACAGACCCAAAGAGTCGATTGATCCAATTAAAGAAAGAGAAGCTGGAGTATACTCCAGGAGAGCATGAATATGGATTATTTCCAGCGCCCATTCATGTTGGAAAGTACTAGTGCGGCCGCAAGAG
circRNA:ASH1L_3	circRNA:ASH1L_3_8	GACGTTTACAAAACTACAGACCCAAAGAGTCGATTGATCCAATTAAAGAAAGAGAAGCTGGAGTATACTCCAGGAGAGCATGAATATGGATTATTTCCAGCGCCCATTCATGTTGGAAAGTATCTAAGACAAAAGAGAATT	TTCGATATCCGCATGCTAGC	ACTAGTGCGGCCGCAAGAG	TTCGATATCCGCATGCTAGCGACGTTTACAAAACTACAGACCCAAAGAGTCGATTGATCCAATTAAAGAAAGAGAAGCTGGAGTATACTCCAGGAGAGCATGAATATGGATTATTTCCAGCGCCCATTCATGTTGGAAAGTATCTAAGACAAAAGAGAATTACTAGTGCGGCCGCAAGAG
circRNA:ASH1L_3	circRNA:ASH1L_3_9	CCCAAAGAGTCGATTGATCCAATTAAAGAAAGAGAAGCTGGAGTATACTCCAGGAGAGCATGAATATGGATTATTTCCAGCGCCCATTCATGTTGGAAAGTATCTAAGACAAAAGAGAATTGACTTCCAGCTTCCTTATGA	TTCGATATCCGCATGCTAGC	ACTAGTGCGGCCGCAAGAG	TTCGATATCCGCATGCTAGCCCCAAAGAGTCGATTGATCCAATTAAAGAAAGAGAAGCTGGAGTATACTCCAGGAGAGCATGAATATGGATTATTTCCAGCGCCCATTCATGTTGGAAAGTATCTAAGACAAAAGAGAATTGACTTCCAGCTTCCTTATGAACTAGTGCGGCCGCAAGAG
circRNA:ASH1L_3	circRNA:ASH1L_3_10	AATTAAAGAAAGAGAAGCTGGAGTATACTCCAGGAGAGCATGAATATGGATTATTTCCAGCGCCCATTCATGTTGGAAAGTATCTAAGACAAAAGAGAATTGACTTCCAGCTTCCTTATGATATCCTTTGGCAGTGGAAAC	TTCGATATCCGCATGCTAGC	ACTAGTGCGGCCGCAAGAG	TTCGATATCCGCATGCTAGCAATTAAAGAAAGAGAAGCTGGAGTATACTCCAGGAGAGCATGAATATGGATTATTTCCAGCGCCCATTCATGTTGGAAAGTATCTAAGACAAAAGAGAATTGACTTCCAGCTTCCTTATGATATCCTTTGGCAGTGGAAACACTAGTGCGGCCGCAAGAG
circRNA:ASH1L_3	circRNA:ASH1L_3_11	GAGTATACTCCAGGAGAGCATGAATATGGATTATTTCCAGCGCCCATTCATGTTGGAAAGTATCTAAGACAAAAGAGAATTGACTTCCAGCTTCCTTATGATATCCTTTGGCAGTGGAAACACAATCAGCTATACAAAAAG	TTCGATATCCGCATGCTAGC	ACTAGTGCGGCCGCAAGAG	TTCGATATCCGCATGCTAGCGAGTATACTCCAGGAGAGCATGAATATGGATTATTTCCAGCGCCCATTCATGTTGGAAAGTATCTAAGACAAAAGAGAATTGACTTCCAGCTTCCTTATGATATCCTTTGGCAGTGGAAACACAATCAGCTATACAAAAAGACTAGTGCGGCCGCAAGAG
circRNA:ASH1L_3	circRNA:ASH1L_3_12	TGAATATGGATTATTTCCAGCGCCCATTCATGTTGGAAAGTATCTAAGACAAAAGAGAATTGACTTCCAGCTTCCTTATGATATCCTTTGGCAGTGGAAACACAATCAGCTATACAAAAAGCCAGATGTCCCACTATATAA	TTCGATATCCGCATGCTAGC	ACTAGTGCGGCCGCAAGAG	TTCGATATCCGCATGCTAGCTGAATATGGATTATTTCCAGCGCCCATTCATGTTGGAAAGTATCTAAGACAAAAGAGAATTGACTTCCAGCTTCCTTATGATATCCTTTGGCAGTGGAAACACAATCAGCTATACAAAAAGCCAGATGTCCCACTATATAAACTAGTGCGGCCGCAAGAG
circRNA:ASH1L_3	circRNA:ASH1L_3_13	CGCCCATTCATGTTGGAAAGTATCTAAGACAAAAGAGAATTGACTTCCAGCTTCCTTATGATATCCTTTGGCAGTGGAAACACAATCAGCTATACAAAAAGCCAGATGTCCCACTATATAAGAAAATTCGTTCAAATGTCT	TTCGATATCCGCATGCTAGC	ACTAGTGCGGCCGCAAGAG	TTCGATATCCGCATGCTAGCCGCCCATTCATGTTGGAAAGTATCTAAGACAAAAGAGAATTGACTTCCAGCTTCCTTATGATATCCTTTGGCAGTGGAAACACAATCAGCTATACAAAAAGCCAGATGTCCCACTATATAAGAAAATTCGTTCAAATGTCTACTAGTGCGGCCGCAAGAG
circRNA:ASH1L_3	circRNA:ASH1L_3_14	TATCTAAGACAAAAGAGAATTGACTTCCAGCTTCCTTATGATATCCTTTGGCAGTGGAAACACAATCAGCTATACAAAAAGCCAGATGTCCCACTATATAAGAAAATTCGTTCAAATGTCTACGTTGATGTCAAACCCCTT	TTCGATATCCGCATGCTAGC	ACTAGTGCGGCCGCAAGAG	TTCGATATCCGCATGCTAGCTATCTAAGACAAAAGAGAATTGACTTCCAGCTTCCTTATGATATCCTTTGGCAGTGGAAACACAATCAGCTATACAAAAAGCCAGATGTCCCACTATATAAGAAAATTCGTTCAAATGTCTACGTTGATGTCAAACCCCTTACTAGTGCGGCCGCAAGAG
circRNA:ASH1L_3	circRNA:ASH1L_3_15	TGACTTCCAGCTTCCTTATGATATCCTTTGGCAGTGGAAACACAATCAGCTATACAAAAAGCCAGATGTCCCACTATATAAGAAAATTCGTTCAAATGTCTACGTTGATGTCAAACCCCTTTCTGGTTACGAAGCTACCAC	TTCGATATCCGCATGCTAGC	ACTAGTGCGGCCGCAAGAG	TTCGATATCCGCATGCTAGCTGACTTCCAGCTTCCTTATGATATCCTTTGGCAGTGGAAACACAATCAGCTATACAAAAAGCCAGATGTCCCACTATATAAGAAAATTCGTTCAAATGTCTACGTTGATGTCAAACCCCTTTCTGGTTACGAAGCTACCACACTAGTGCGGCCGCAAGAG
circRNA:ASH1L_3	circRNA:ASH1L_3_16	ATATCCTTTGGCAGTGGAAACACAATCAGCTATACAAAAAGCCAGATGTCCCACTATATAAGAAAATTCGTTCAAATGTCTACGTTGATGTCAAACCCCTTTCTGGTTACGAAGCTACCACCTGTAACTGTAAGAAGCCAG	TTCGATATCCGCATGCTAGC	ACTAGTGCGGCCGCAAGAG	TTCGATATCCGCATGCTAGCATATCCTTTGGCAGTGGAAACACAATCAGCTATACAAAAAGCCAGATGTCCCACTATATAAGAAAATTCGTTCAAATGTCTACGTTGATGTCAAACCCCTTTCTGGTTACGAAGCTACCACCTGTAACTGTAAGAAGCCAGACTAGTGCGGCCGCAAGAG
circRNA:ASH1L_3	circRNA:ASH1L_3_17	CACAATCAGCTATACAAAAAGCCAGATGTCCCACTATATAAGAAAATTCGTTCAAATGTCTACGTTGATGTCAAACCCCTTTCTGGTTACGAAGCTACCACCTGTAACTGTAAGAAGCCAGATGATGACACCAGGAAGGGC	TTCGATATCCGCATGCTAGC	ACTAGTGCGGCCGCAAGAG	TTCGATATCCGCATGCTAGCCACAATCAGCTATACAAAAAGCCAGATGTCCCACTATATAAGAAAATTCGTTCAAATGTCTACGTTGATGTCAAACCCCTTTCTGGTTACGAAGCTACCACCTGTAACTGTAAGAAGCCAGATGATGACACCAGGAAGGGCACTAGTGCGGCCGCAAGAG
circRNA:ASH1L_3	circRNA:ASH1L_3_18	GCCAGATGTCCCACTATATAAGAAAATTCGTTCAAATGTCTACGTTGATGTCAAACCCCTTTCTGGTTACGAAGCTACCACCTGTAACTGTAAGAAGCCAGATGATGACACCAGGAAGGGCTGTGTTGATGACTGCCTCAA	TTCGATATCCGCATGCTAGC	ACTAGTGCGGCCGCAAGAG	TTCGATATCCGCATGCTAGCGCCAGATGTCCCACTATATAAGAAAATTCGTTCAAATGTCTACGTTGATGTCAAACCCCTTTCTGGTTACGAAGCTACCACCTGTAACTGTAAGAAGCCAGATGATGACACCAGGAAGGGCTGTGTTGATGACTGCCTCAAACTAGTGCGGCCGCAAGAG
circRNA:ASH1L_3	circRNA:ASH1L_3_19	AGAAAATTCGTTCAAATGTCTACGTTGATGTCAAACCCCTTTCTGGTTACGAAGCTACCACCTGTAACTGTAAGAAGCCAGATGATGACACCAGGAAGGGCTGTGTTGATGACTGCCTCAATAGCTTTAATGAAGCACCAG	TTCGATATCCGCATGCTAGC	ACTAGTGCGGCCGCAAGAG	TTCGATATCCGCATGCTAGCAGAAAATTCGTTCAAATGTCTACGTTGATGTCAAACCCCTTTCTGGTTACGAAGCTACCACCTGTAACTGTAAGAAGCCAGATGATGACACCAGGAAGGGCTGTGTTGATGACTGCCTCAATAGCTTTAATGAAGCACCAGACTAGTGCGGCCGCAAGAG
circRNA:ASH1L_3	circRNA:ASH1L_3_20	TACGTTGATGTCAAACCCCTTTCTGGTTACGAAGCTACCACCTGTAACTGTAAGAAGCCAGATGATGACACCAGGAAGGGCTGTGTTGATGACTGCCTCAATAGCTTTAATGAAGCACCAGTTGAGATTCCCAGTCCTTCT	TTCGATATCCGCATGCTAGC	ACTAGTGCGGCCGCAAGAG	TTCGATATCCGCATGCTAGCTACGTTGATGTCAAACCCCTTTCTGGTTACGAAGCTACCACCTGTAACTGTAAGAAGCCAGATGATGACACCAGGAAGGGCTGTGTTGATGACTGCCTCAATAGCTTTAATGAAGCACCAGTTGAGATTCCCAGTCCTTCTACTAGTGCGGCCGCAAGAG
circRNA:ASH1L_3	circRNA:ASH1L_3_21	TTCTGGTTACGAAGCTACCACCTGTAACTGTAAGAAGCCAGATGATGACACCAGGAAGGGCTGTGTTGATGACTGCCTCAATAGCTTTAATGAAGCACCAGTTGAGATTCCCAGTCCTTCTGAAACCCCAGCTAAACCTTC	TTCGATATCCGCATGCTAGC	ACTAGTGCGGCCGCAAGAG	TTCGATATCCGCATGCTAGCTTCTGGTTACGAAGCTACCACCTGTAACTGTAAGAAGCCAGATGATGACACCAGGAAGGGCTGTGTTGATGACTGCCTCAATAGCTTTAATGAAGCACCAGTTGAGATTCCCAGTCCTTCTGAAACCCCAGCTAAACCTTCACTAGTGCGGCCGCAAGAG
circRNA:ASH1L_3	circRNA:ASH1L_3_22	CCTGTAACTGTAAGAAGCCAGATGATGACACCAGGAAGGGCTGTGTTGATGACTGCCTCAATAGCTTTAATGAAGCACCAGTTGAGATTCCCAGTCCTTCTGAAACCCCAGCTAAACCTTCTGAACCTGAAAGTACCTTGC	TTCGATATCCGCATGCTAGC	ACTAGTGCGGCCGCAAGAG	TTCGATATCCGCATGCTAGCCCTGTAACTGTAAGAAGCCAGATGATGACACCAGGAAGGGCTGTGTTGATGACTGCCTCAATAGCTTTAATGAAGCACCAGTTGAGATTCCCAGTCCTTCTGAAACCCCAGCTAAACCTTCTGAACCTGAAAGTACCTTGCACTAGTGCGGCCGCAAGAG
circRNA:ASH1L_3	circRNA:ASH1L_3_23	GATGATGACACCAGGAAGGGCTGTGTTGATGACTGCCTCAATAGCTTTAATGAAGCACCAGTTGAGATTCCCAGTCCTTCTGAAACCCCAGCTAAACCTTCTGAACCTGAAAGTACCTTGCAGCCTGTGCTTTCTCTCATC	TTCGATATCCGCATGCTAGC	ACTAGTGCGGCCGCAAGAG	TTCGATATCCGCATGCTAGCGATGATGACACCAGGAAGGGCTGTGTTGATGACTGCCTCAATAGCTTTAATGAAGCACCAGTTGAGATTCCCAGTCCTTCTGAAACCCCAGCTAAACCTTCTGAACCTGAAAGTACCTTGCAGCCTGTGCTTTCTCTCATCACTAGTGCGGCCGCAAGAG
circRNA:ASH1L_3	circRNA:ASH1L_3_24	CTGTGTTGATGACTGCCTCAATAGCTTTAATGAAGCACCAGTTGAGATTCCCAGTCCTTCTGAAACCCCAGCTAAACCTTCTGAACCTGAAAGTACCTTGCAGCCTGTGCTTTCTCTCATCCCAAGGGAAAAGAAGCCCCC	TTCGATATCCGCATGCTAGC	ACTAGTGCGGCCGCAAGAG	TTCGATATCCGCATGCTAGCCTGTGTTGATGACTGCCTCAATAGCTTTAATGAAGCACCAGTTGAGATTCCCAGTCCTTCTGAAACCCCAGCTAAACCTTCTGAACCTGAAAGTACCTTGCAGCCTGTGCTTTCTCTCATCCCAAGGGAAAAGAAGCCCCCACTAGTGCGGCCGCAAGAG
circRNA:ASH1L_3	circRNA:ASH1L_3_25	ATAGCTTTAATGAAGCACCAGTTGAGATTCCCAGTCCTTCTGAAACCCCAGCTAAACCTTCTGAACCTGAAAGTACCTTGCAGCCTGTGCTTTCTCTCATCCCAAGGGAAAAGAAGCCCCCACGTCCCCCAAAGAAGAAGT	TTCGATATCCGCATGCTAGC	ACTAGTGCGGCCGCAAGAG	TTCGATATCCGCATGCTAGCATAGCTTTAATGAAGCACCAGTTGAGATTCCCAGTCCTTCTGAAACCCCAGCTAAACCTTCTGAACCTGAAAGTACCTTGCAGCCTGTGCTTTCTCTCATCCCAAGGGAAAAGAAGCCCCCACGTCCCCCAAAGAAGAAGTACTAGTGCGGCCGCAAGAG
circRNA:PTBP3_1	circRNA:PTBP3_1_0	CGGGGATCTGATGAGCTTCTTTCTTCTGGCATCATTAACGGACCTTTTACCATGAATAGTTCTACTCCTTCTACAGGTGTGTATGCTAATGGGAATGACAGCAAGAAATTTAAACGAGATAGACCTCCCTGTTCGCCTTCC	TTCGATATCCGCATGCTAGC	ACTAGTGCGGCCGCAAGAG	TTCGATATCCGCATGCTAGCCGGGGATCTGATGAGCTTCTTTCTTCTGGCATCATTAACGGACCTTTTACCATGAATAGTTCTACTCCTTCTACAGGTGTGTATGCTAATGGGAATGACAGCAAGAAATTTAAACGAGATAGACCTCCCTGTTCGCCTTCCACTAGTGCGGCCGCAAGAG
circRNA:PTBP3_1	circRNA:PTBP3_1_1	TTCTTCTGGCATCATTAACGGACCTTTTACCATGAATAGTTCTACTCCTTCTACAGGTGTGTATGCTAATGGGAATGACAGCAAGAAATTTAAACGAGATAGACCTCCCTGTTCGCCTTCCCGTGTTCTCCATCTTCGAAA	TTCGATATCCGCATGCTAGC	ACTAGTGCGGCCGCAAGAG	TTCGATATCCGCATGCTAGCTTCTTCTGGCATCATTAACGGACCTTTTACCATGAATAGTTCTACTCCTTCTACAGGTGTGTATGCTAATGGGAATGACAGCAAGAAATTTAAACGAGATAGACCTCCCTGTTCGCCTTCCCGTGTTCTCCATCTTCGAAAACTAGTGCGGCCGCAAGAG
circRNA:PTBP3_1	circRNA:PTBP3_1_2	GACCTTTTACCATGAATAGTTCTACTCCTTCTACAGGTGTGTATGCTAATGGGAATGACAGCAAGAAATTTAAACGAGATAGACCTCCCTGTTCGCCTTCCCGTGTTCTCCATCTTCGAAAAATTCCATGTGATGTCACCG	TTCGATATCCGCATGCTAGC	ACTAGTGCGGCCGCAAGAG	TTCGATATCCGCATGCTAGCGACCTTTTACCATGAATAGTTCTACTCCTTCTACAGGTGTGTATGCTAATGGGAATGACAGCAAGAAATTTAAACGAGATAGACCTCCCTGTTCGCCTTCCCGTGTTCTCCATCTTCGAAAAATTCCATGTGATGTCACCGACTAGTGCGGCCGCAAGAG
circRNA:PTBP3_1	circRNA:PTBP3_1_3	TCTACTCCTTCTACAGGTGTGTATGCTAATGGGAATGACAGCAAGAAATTTAAACGAGATAGACCTCCCTGTTCGCCTTCCCGTGTTCTCCATCTTCGAAAAATTCCATGTGATGTCACCGAAGCAGAGATCATATCATTA	TTCGATATCCGCATGCTAGC	ACTAGTGCGGCCGCAAGAG	TTCGATATCCGCATGCTAGCTCTACTCCTTCTACAGGTGTGTATGCTAATGGGAATGACAGCAAGAAATTTAAACGAGATAGACCTCCCTGTTCGCCTTCCCGTGTTCTCCATCTTCGAAAAATTCCATGTGATGTCACCGAAGCAGAGATCATATCATTAACTAGTGCGGCCGCAAGAG
circRNA:PTBP3_1	circRNA:PTBP3_1_4	GTATGCTAATGGGAATGACAGCAAGAAATTTAAACGAGATAGACCTCCCTGTTCGCCTTCCCGTGTTCTCCATCTTCGAAAAATTCCATGTGATGTCACCGAAGCAGAGATCATATCATTAGGTCTACCATTTGGCAAAGT	TTCGATATCCGCATGCTAGC	ACTAGTGCGGCCGCAAGAG	TTCGATATCCGCATGCTAGCGTATGCTAATGGGAATGACAGCAAGAAATTTAAACGAGATAGACCTCCCTGTTCGCCTTCCCGTGTTCTCCATCTTCGAAAAATTCCATGTGATGTCACCGAAGCAGAGATCATATCATTAGGTCTACCATTTGGCAAAGTACTAGTGCGGCCGCAAGAG
circRNA:PTBP3_1	circRNA:PTBP3_1_5	GCAAGAAATTTAAACGAGATAGACCTCCCTGTTCGCCTTCCCGTGTTCTCCATCTTCGAAAAATTCCATGTGATGTCACCGAAGCAGAGATCATATCATTAGGTCTACCATTTGGCAAAGTAACTAATCTTTTGATGTTGA	TTCGATATCCGCATGCTAGC	ACTAGTGCGGCCGCAAGAG	TTCGATATCCGCATGCTAGCGCAAGAAATTTAAACGAGATAGACCTCCCTGTTCGCCTTCCCGTGTTCTCCATCTTCGAAAAATTCCATGTGATGTCACCGAAGCAGAGATCATATCATTAGGTCTACCATTTGGCAAAGTAACTAATCTTTTGATGTTGAACTAGTGCGGCCGCAAGAG
circRNA:PTBP3_1	circRNA:PTBP3_1_6	AGACCTCCCTGTTCGCCTTCCCGTGTTCTCCATCTTCGAAAAATTCCATGTGATGTCACCGAAGCAGAGATCATATCATTAGGTCTACCATTTGGCAAAGTAACTAATCTTTTGATGTTGAAAGGAAAAAGCCAGGCTTTC	TTCGATATCCGCATGCTAGC	ACTAGTGCGGCCGCAAGAG	TTCGATATCCGCATGCTAGCAGACCTCCCTGTTCGCCTTCCCGTGTTCTCCATCTTCGAAAAATTCCATGTGATGTCACCGAAGCAGAGATCATATCATTAGGTCTACCATTTGGCAAAGTAACTAATCTTTTGATGTTGAAAGGAAAAAGCCAGGCTTTCACTAGTGCGGCCGCAAGAG
circRNA:PTBP3_1	circRNA:PTBP3_1_7	CCGTGTTCTCCATCTTCGAAAAATTCCATGTGATGTCACCGAAGCAGAGATCATATCATTAGGTCTACCATTTGGCAAAGTAACTAATCTTTTGATGTTGAAAGGAAAAAGCCAGGCTTTCTTAGAAATGGCTTCTGAGGA	TTCGATATCCGCATGCTAGC	ACTAGTGCGGCCGCAAGAG	TTCGATATCCGCATGCTAGCCCGTGTTCTCCATCTTCGAAAAATTCCATGTGATGTCACCGAAGCAGAGATCATATCATTAGGTCTACCATTTGGCAAAGTAACTAATCTTTTGATGTTGAAAGGAAAAAGCCAGGCTTTCTTAGAAATGGCTTCTGAGGAACTAGTGCGGCCGCAAGAG
circRNA:PTBP3_1	circRNA:PTBP3_1_8	AAATTCCATGTGATGTCACCGAAGCAGAGATCATATCATTAGGTCTACCATTTGGCAAAGTAACTAATCTTTTGATGTTGAAAGGAAAAAGCCAGGCTTTCTTAGAAATGGCTTCTGAGGAAGCTGCCGTTACTATGGTGA	TTCGATATCCGCATGCTAGC	ACTAGTGCGGCCGCAAGAG	TTCGATATCCGCATGCTAGCAAATTCCATGTGATGTCACCGAAGCAGAGATCATATCATTAGGTCTACCATTTGGCAAAGTAACTAATCTTTTGATGTTGAAAGGAAAAAGCCAGGCTTTCTTAGAAATGGCTTCTGAGGAAGCTGCCGTTACTATGGTGAACTAGTGCGGCCGCAAGAG
circRNA:PTBP3_1	circRNA:PTBP3_1_9	GAAGCAGAGATCATATCATTAGGTCTACCATTTGGCAAAGTAACTAATCTTTTGATGTTGAAAGGAAAAAGCCAGGCTTTCTTAGAAATGGCTTCTGAGGAAGCTGCCGTTACTATGGTGAATTATTACACTCCTATTACT	TTCGATATCCGCATGCTAGC	ACTAGTGCGGCCGCAAGAG	TTCGATATCCGCATGCTAGCGAAGCAGAGATCATATCATTAGGTCTACCATTTGGCAAAGTAACTAATCTTTTGATGTTGAAAGGAAAAAGCCAGGCTTTCTTAGAAATGGCTTCTGAGGAAGCTGCCGTTACTATGGTGAATTATTACACTCCTATTACTACTAGTGCGGCCGCAAGAG
circRNA:PTBP3_1	circRNA:PTBP3_1_10	AGGTCTACCATTTGGCAAAGTAACTAATCTTTTGATGTTGAAAGGAAAAAGCCAGGCTTTCTTAGAAATGGCTTCTGAGGAAGCTGCCGTTACTATGGTGAATTATTACACTCCTATTACTCCTCACCTTCGAAGCCAGCC	TTCGATATCCGCATGCTAGC	ACTAGTGCGGCCGCAAGAG	TTCGATATCCGCATGCTAGCAGGTCTACCATTTGGCAAAGTAACTAATCTTTTGATGTTGAAAGGAAAAAGCCAGGCTTTCTTAGAAATGGCTTCTGAGGAAGCTGCCGTTACTATGGTGAATTATTACACTCCTATTACTCCTCACCTTCGAAGCCAGCCACTAGTGCGGCCGCAAGAG
circRNA:PTBP3_1	circRNA:PTBP3_1_11	TAACTAATCTTTTGATGTTGAAAGGAAAAAGCCAGGCTTTCTTAGAAATGGCTTCTGAGGAAGCTGCCGTTACTATGGTGAATTATTACACTCCTATTACTCCTCACCTTCGAAGCCAGCCTGTTTATATTCAGTATTCCA	TTCGATATCCGCATGCTAGC	ACTAGTGCGGCCGCAAGAG	TTCGATATCCGCATGCTAGCTAACTAATCTTTTGATGTTGAAAGGAAAAAGCCAGGCTTTCTTAGAAATGGCTTCTGAGGAAGCTGCCGTTACTATGGTGAATTATTACACTCCTATTACTCCTCACCTTCGAAGCCAGCCTGTTTATATTCAGTATTCCAACTAGTGCGGCCGCAAGAG
circRNA:PTBP3_1	circRNA:PTBP3_1_12	AAAGGAAAAAGCCAGGCTTTCTTAGAAATGGCTTCTGAGGAAGCTGCCGTTACTATGGTGAATTATTACACTCCTATTACTCCTCACCTTCGAAGCCAGCCTGTTTATATTCAGTATTCCAATCACAGAGAACTTAAGACT	TTCGATATCCGCATGCTAGC	ACTAGTGCGGCCGCAAGAG	TTCGATATCCGCATGCTAGCAAAGGAAAAAGCCAGGCTTTCTTAGAAATGGCTTCTGAGGAAGCTGCCGTTACTATGGTGAATTATTACACTCCTATTACTCCTCACCTTCGAAGCCAGCCTGTTTATATTCAGTATTCCAATCACAGAGAACTTAAGACTACTAGTGCGGCCGCAAGAG
circRNA:PTBP3_1	circRNA:PTBP3_1_13	CTTAGAAATGGCTTCTGAGGAAGCTGCCGTTACTATGGTGAATTATTACACTCCTATTACTCCTCACCTTCGAAGCCAGCCTGTTTATATTCAGTATTCCAATCACAGAGAACTTAAGACTGACAATCTACCTAATCAAGC	TTCGATATCCGCATGCTAGC	ACTAGTGCGGCCGCAAGAG	TTCGATATCCGCATGCTAGCCTTAGAAATGGCTTCTGAGGAAGCTGCCGTTACTATGGTGAATTATTACACTCCTATTACTCCTCACCTTCGAAGCCAGCCTGTTTATATTCAGTATTCCAATCACAGAGAACTTAAGACTGACAATCTACCTAATCAAGCACTAGTGCGGCCGCAAGAG
circRNA:PTBP3_1	circRNA:PTBP3_1_14	AAGCTGCCGTTACTATGGTGAATTATTACACTCCTATTACTCCTCACCTTCGAAGCCAGCCTGTTTATATTCAGTATTCCAATCACAGAGAACTTAAGACTGACAATCTACCTAATCAAGCTCGAGCCCAAGCTGCACTGC	TTCGATATCCGCATGCTAGC	ACTAGTGCGGCCGCAAGAG	TTCGATATCCGCATGCTAGCAAGCTGCCGTTACTATGGTGAATTATTACACTCCTATTACTCCTCACCTTCGAAGCCAGCCTGTTTATATTCAGTATTCCAATCACAGAGAACTTAAGACTGACAATCTACCTAATCAAGCTCGAGCCCAAGCTGCACTGCACTAGTGCGGCCGCAAGAG
circRNA:PTBP3_1	circRNA:PTBP3_1_15	AATTATTACACTCCTATTACTCCTCACCTTCGAAGCCAGCCTGTTTATATTCAGTATTCCAATCACAGAGAACTTAAGACTGACAATCTACCTAATCAAGCTCGAGCCCAAGCTGCACTGCAGGCTGTCAGTGCCGTCCAA	TTCGATATCCGCATGCTAGC	ACTAGTGCGGCCGCAAGAG	TTCGATATCCGCATGCTAGCAATTATTACACTCCTATTACTCCTCACCTTCGAAGCCAGCCTGTTTATATTCAGTATTCCAATCACAGAGAACTTAAGACTGACAATCTACCTAATCAAGCTCGAGCCCAAGCTGCACTGCAGGCTGTCAGTGCCGTCCAAACTAGTGCGGCCGCAAGAG
circRNA:PTBP3_1	circRNA:PTBP3_1_16	TCCTCACCTTCGAAGCCAGCCTGTTTATATTCAGTATTCCAATCACAGAGAACTTAAGACTGACAATCTACCTAATCAAGCTCGAGCCCAAGCTGCACTGCAGGCTGTCAGTGCCGTCCAATCAGGAAGCCTGGCCCTTTC	TTCGATATCCGCATGCTAGC	ACTAGTGCGGCCGCAAGAG	TTCGATATCCGCATGCTAGCTCCTCACCTTCGAAGCCAGCCTGTTTATATTCAGTATTCCAATCACAGAGAACTTAAGACTGACAATCTACCTAATCAAGCTCGAGCCCAAGCTGCACTGCAGGCTGTCAGTGCCGTCCAATCAGGAAGCCTGGCCCTTTCACTAGTGCGGCCGCAAGAG
circRNA:PTBP3_1	circRNA:PTBP3_1_17	CTGTTTATATTCAGTATTCCAATCACAGAGAACTTAAGACTGACAATCTACCTAATCAAGCTCGAGCCCAAGCTGCACTGCAGGCTGTCAGTGCCGTCCAATCAGGAAGCCTGGCCCTTTCTGGAGGTCCTTCCAATGAAG	TTCGATATCCGCATGCTAGC	ACTAGTGCGGCCGCAAGAG	TTCGATATCCGCATGCTAGCCTGTTTATATTCAGTATTCCAATCACAGAGAACTTAAGACTGACAATCTACCTAATCAAGCTCGAGCCCAAGCTGCACTGCAGGCTGTCAGTGCCGTCCAATCAGGAAGCCTGGCCCTTTCTGGAGGTCCTTCCAATGAAGACTAGTGCGGCCGCAAGAG
circRNA:PTBP3_1	circRNA:PTBP3_1_18	AATCACAGAGAACTTAAGACTGACAATCTACCTAATCAAGCTCGAGCCCAAGCTGCACTGCAGGCTGTCAGTGCCGTCCAATCAGGAAGCCTGGCCCTTTCTGGAGGTCCTTCCAATGAAGGCACAGTCCTACCTGGGCAG	TTCGATATCCGCATGCTAGC	ACTAGTGCGGCCGCAAGAG	TTCGATATCCGCATGCTAGCAATCACAGAGAACTTAAGACTGACAATCTACCTAATCAAGCTCGAGCCCAAGCTGCACTGCAGGCTGTCAGTGCCGTCCAATCAGGAAGCCTGGCCCTTTCTGGAGGTCCTTCCAATGAAGGCACAGTCCTACCTGGGCAGACTAGTGCGGCCGCAAGAG
circRNA:PTBP3_1	circRNA:PTBP3_1_19	TGACAATCTACCTAATCAAGCTCGAGCCCAAGCTGCACTGCAGGCTGTCAGTGCCGTCCAATCAGGAAGCCTGGCCCTTTCTGGAGGTCCTTCCAATGAAGGCACAGTCCTACCTGGGCAGAGCCCTGTGCTTCGAATAAT	TTCGATATCCGCATGCTAGC	ACTAGTGCGGCCGCAAGAG	TTCGATATCCGCATGCTAGCTGACAATCTACCTAATCAAGCTCGAGCCCAAGCTGCACTGCAGGCTGTCAGTGCCGTCCAATCAGGAAGCCTGGCCCTTTCTGGAGGTCCTTCCAATGAAGGCACAGTCCTACCTGGGCAGAGCCCTGTGCTTCGAATAATACTAGTGCGGCCGCAAGAG
circRNA:PTBP3_1	circRNA:PTBP3_1_20	CTCGAGCCCAAGCTGCACTGCAGGCTGTCAGTGCCGTCCAATCAGGAAGCCTGGCCCTTTCTGGAGGTCCTTCCAATGAAGGCACAGTCCTACCTGGGCAGAGCCCTGTGCTTCGAATAATTATTGAAAACCTCTTTTACC	TTCGATATCCGCATGCTAGC	ACTAGTGCGGCCGCAAGAG	TTCGATATCCGCATGCTAGCCTCGAGCCCAAGCTGCACTGCAGGCTGTCAGTGCCGTCCAATCAGGAAGCCTGGCCCTTTCTGGAGGTCCTTCCAATGAAGGCACAGTCCTACCTGGGCAGAGCCCTGTGCTTCGAATAATTATTGAAAACCTCTTTTACCACTAGTGCGGCCGCAAGAG
circRNA:PTBP3_1	circRNA:PTBP3_1_21	CAGGCTGTCAGTGCCGTCCAATCAGGAAGCCTGGCCCTTTCTGGAGGTCCTTCCAATGAAGGCACAGTCCTACCTGGGCAGAGCCCTGTGCTTCGAATAATTATTGAAAACCTCTTTTACCCTGTTACCCTGGAAGTTCTT	TTCGATATCCGCATGCTAGC	ACTAGTGCGGCCGCAAGAG	TTCGATATCCGCATGCTAGCCAGGCTGTCAGTGCCGTCCAATCAGGAAGCCTGGCCCTTTCTGGAGGTCCTTCCAATGAAGGCACAGTCCTACCTGGGCAGAGCCCTGTGCTTCGAATAATTATTGAAAACCTCTTTTACCCTGTTACCCTGGAAGTTCTTACTAGTGCGGCCGCAAGAG
circRNA:PTBP3_1	circRNA:PTBP3_1_22	ATCAGGAAGCCTGGCCCTTTCTGGAGGTCCTTCCAATGAAGGCACAGTCCTACCTGGGCAGAGCCCTGTGCTTCGAATAATTATTGAAAACCTCTTTTACCCTGTTACCCTGGAAGTTCTTCATCAGCGGGGATCTGATGA	TTCGATATCCGCATGCTAGC	ACTAGTGCGGCCGCAAGAG	TTCGATATCCGCATGCTAGCATCAGGAAGCCTGGCCCTTTCTGGAGGTCCTTCCAATGAAGGCACAGTCCTACCTGGGCAGAGCCCTGTGCTTCGAATAATTATTGAAAACCTCTTTTACCCTGTTACCCTGGAAGTTCTTCATCAGCGGGGATCTGATGAACTAGTGCGGCCGCAAGAG
circRNA:PTBP3_1	circRNA:PTBP3_1_23	CTGGAGGTCCTTCCAATGAAGGCACAGTCCTACCTGGGCAGAGCCCTGTGCTTCGAATAATTATTGAAAACCTCTTTTACCCTGTTACCCTGGAAGTTCTTCATCAGCGGGGATCTGATGAGCTTCTTTCTTCTGGCATCA	TTCGATATCCGCATGCTAGC	ACTAGTGCGGCCGCAAGAG	TTCGATATCCGCATGCTAGCCTGGAGGTCCTTCCAATGAAGGCACAGTCCTACCTGGGCAGAGCCCTGTGCTTCGAATAATTATTGAAAACCTCTTTTACCCTGTTACCCTGGAAGTTCTTCATCAGCGGGGATCTGATGAGCTTCTTTCTTCTGGCATCAACTAGTGCGGCCGCAAGAG
circRNA:PTBP3_1	circRNA:PTBP3_1_24	GGCACAGTCCTACCTGGGCAGAGCCCTGTGCTTCGAATAATTATTGAAAACCTCTTTTACCCTGTTACCCTGGAAGTTCTTCATCAGCGGGGATCTGATGAGCTTCTTTCTTCTGGCATCATTAACGGACCTTTTACCATG	TTCGATATCCGCATGCTAGC	ACTAGTGCGGCCGCAAGAG	TTCGATATCCGCATGCTAGCGGCACAGTCCTACCTGGGCAGAGCCCTGTGCTTCGAATAATTATTGAAAACCTCTTTTACCCTGTTACCCTGGAAGTTCTTCATCAGCGGGGATCTGATGAGCTTCTTTCTTCTGGCATCATTAACGGACCTTTTACCATGACTAGTGCGGCCGCAAGAG
circRNA:PTBP3_1	circRNA:PTBP3_1_25	GAGCCCTGTGCTTCGAATAATTATTGAAAACCTCTTTTACCCTGTTACCCTGGAAGTTCTTCATCAGCGGGGATCTGATGAGCTTCTTTCTTCTGGCATCATTAACGGACCTTTTACCATGAATAGTTCTACTCCTTCTAC	TTCGATATCCGCATGCTAGC	ACTAGTGCGGCCGCAAGAG	TTCGATATCCGCATGCTAGCGAGCCCTGTGCTTCGAATAATTATTGAAAACCTCTTTTACCCTGTTACCCTGGAAGTTCTTCATCAGCGGGGATCTGATGAGCTTCTTTCTTCTGGCATCATTAACGGACCTTTTACCATGAATAGTTCTACTCCTTCTACACTAGTGCGGCCGCAAGAG
circRNA:PTBP3_1	circRNA:PTBP3_1_26	TTATTGAAAACCTCTTTTACCCTGTTACCCTGGAAGTTCTTCATCAGCGGGGATCTGATGAGCTTCTTTCTTCTGGCATCATTAACGGACCTTTTACCATGAATAGTTCTACTCCTTCTACAGGTGTGTATGCTAATGGGA	TTCGATATCCGCATGCTAGC	ACTAGTGCGGCCGCAAGAG	TTCGATATCCGCATGCTAGCTTATTGAAAACCTCTTTTACCCTGTTACCCTGGAAGTTCTTCATCAGCGGGGATCTGATGAGCTTCTTTCTTCTGGCATCATTAACGGACCTTTTACCATGAATAGTTCTACTCCTTCTACAGGTGTGTATGCTAATGGGAACTAGTGCGGCCGCAAGAG
circRNA:PTBP3_1	circRNA:PTBP3_1_27	CCTGTTACCCTGGAAGTTCTTCATCAGCGGGGATCTGATGAGCTTCTTTCTTCTGGCATCATTAACGGACCTTTTACCATGAATAGTTCTACTCCTTCTACAGGTGTGTATGCTAATGGGAATGACAGCAAGAAATTTAAA	TTCGATATCCGCATGCTAGC	ACTAGTGCGGCCGCAAGAG	TTCGATATCCGCATGCTAGCCCTGTTACCCTGGAAGTTCTTCATCAGCGGGGATCTGATGAGCTTCTTTCTTCTGGCATCATTAACGGACCTTTTACCATGAATAGTTCTACTCCTTCTACAGGTGTGTATGCTAATGGGAATGACAGCAAGAAATTTAAAACTAGTGCGGCCGCAAGAG
circRNA:PTBP3_1	circRNA:PTBP3_1_28	TCATCAGCGGGGATCTGATGAGCTTCTTTCTTCTGGCATCATTAACGGACCTTTTACCATGAATAGTTCTACTCCTTCTACAGGTGTGTATGCTAATGGGAATGACAGCAAGAAATTTAAACGAGATAGACCTCCCTGTTC	TTCGATATCCGCATGCTAGC	ACTAGTGCGGCCGCAAGAG	TTCGATATCCGCATGCTAGCTCATCAGCGGGGATCTGATGAGCTTCTTTCTTCTGGCATCATTAACGGACCTTTTACCATGAATAGTTCTACTCCTTCTACAGGTGTGTATGCTAATGGGAATGACAGCAAGAAATTTAAACGAGATAGACCTCCCTGTTCACTAGTGCGGCCGCAAGAG
circRNA:PTBP3_2	circRNA:PTBP3_2_0	ATATTTTCTAAATTTGGCACAGTCTTGAAGATTATCACCTTTACAAAGAATAATCAGTTTCAAGCCTTGCTTCAGTATGCTGACCCAGTAAATGCACATTATGCCAAAATGGCTCTGGATGGCCAGAATATCTATAATGCA	TTCGATATCCGCATGCTAGC	ACTAGTGCGGCCGCAAGAG	TTCGATATCCGCATGCTAGCATATTTTCTAAATTTGGCACAGTCTTGAAGATTATCACCTTTACAAAGAATAATCAGTTTCAAGCCTTGCTTCAGTATGCTGACCCAGTAAATGCACATTATGCCAAAATGGCTCTGGATGGCCAGAATATCTATAATGCAACTAGTGCGGCCGCAAGAG
circRNA:PTBP3_2	circRNA:PTBP3_2_1	AGTCTTGAAGATTATCACCTTTACAAAGAATAATCAGTTTCAAGCCTTGCTTCAGTATGCTGACCCAGTAAATGCACATTATGCCAAAATGGCTCTGGATGGCCAGAATATCTATAATGCATGCTGCACTCTGCGCATTGA	TTCGATATCCGCATGCTAGC	ACTAGTGCGGCCGCAAGAG	TTCGATATCCGCATGCTAGCAGTCTTGAAGATTATCACCTTTACAAAGAATAATCAGTTTCAAGCCTTGCTTCAGTATGCTGACCCAGTAAATGCACATTATGCCAAAATGGCTCTGGATGGCCAGAATATCTATAATGCATGCTGCACTCTGCGCATTGAACTAGTGCGGCCGCAAGAG
circRNA:PTBP3_2	circRNA:PTBP3_2_2	TTACAAAGAATAATCAGTTTCAAGCCTTGCTTCAGTATGCTGACCCAGTAAATGCACATTATGCCAAAATGGCTCTGGATGGCCAGAATATCTATAATGCATGCTGCACTCTGCGCATTGACTTCTCCAAGCTCACCAGCC	TTCGATATCCGCATGCTAGC	ACTAGTGCGGCCGCAAGAG	TTCGATATCCGCATGCTAGCTTACAAAGAATAATCAGTTTCAAGCCTTGCTTCAGTATGCTGACCCAGTAAATGCACATTATGCCAAAATGGCTCTGGATGGCCAGAATATCTATAATGCATGCTGCACTCTGCGCATTGACTTCTCCAAGCTCACCAGCCACTAGTGCGGCCGCAAGAG
circRNA:PTBP3_2	circRNA:PTBP3_2_3	CAAGCCTTGCTTCAGTATGCTGACCCAGTAAATGCACATTATGCCAAAATGGCTCTGGATGGCCAGAATATCTATAATGCATGCTGCACTCTGCGCATTGACTTCTCCAAGCTCACCAGCCTTAATGTGAAATATAATAAT	TTCGATATCCGCATGCTAGC	ACTAGTGCGGCCGCAAGAG	TTCGATATCCGCATGCTAGCCAAGCCTTGCTTCAGTATGCTGACCCAGTAAATGCACATTATGCCAAAATGGCTCTGGATGGCCAGAATATCTATAATGCATGCTGCACTCTGCGCATTGACTTCTCCAAGCTCACCAGCCTTAATGTGAAATATAATAATACTAGTGCGGCCGCAAGAG
circRNA:PTBP3_2	circRNA:PTBP3_2_4	TGACCCAGTAAATGCACATTATGCCAAAATGGCTCTGGATGGCCAGAATATCTATAATGCATGCTGCACTCTGCGCATTGACTTCTCCAAGCTCACCAGCCTTAATGTGAAATATAATAATGACAAAAGCAGAGACTTCAC	TTCGATATCCGCATGCTAGC	ACTAGTGCGGCCGCAAGAG	TTCGATATCCGCATGCTAGCTGACCCAGTAAATGCACATTATGCCAAAATGGCTCTGGATGGCCAGAATATCTATAATGCATGCTGCACTCTGCGCATTGACTTCTCCAAGCTCACCAGCCTTAATGTGAAATATAATAATGACAAAAGCAGAGACTTCACACTAGTGCGGCCGCAAGAG
circRNA:PTBP3_2	circRNA:PTBP3_2_5	ATGCCAAAATGGCTCTGGATGGCCAGAATATCTATAATGCATGCTGCACTCTGCGCATTGACTTCTCCAAGCTCACCAGCCTTAATGTGAAATATAATAATGACAAAAGCAGAGACTTCACTCGCTTAGACCTTCCTACTG	TTCGATATCCGCATGCTAGC	ACTAGTGCGGCCGCAAGAG	TTCGATATCCGCATGCTAGCATGCCAAAATGGCTCTGGATGGCCAGAATATCTATAATGCATGCTGCACTCTGCGCATTGACTTCTCCAAGCTCACCAGCCTTAATGTGAAATATAATAATGACAAAAGCAGAGACTTCACTCGCTTAGACCTTCCTACTGACTAGTGCGGCCGCAAGAG
circRNA:PTBP3_2	circRNA:PTBP3_2_6	GGCCAGAATATCTATAATGCATGCTGCACTCTGCGCATTGACTTCTCCAAGCTCACCAGCCTTAATGTGAAATATAATAATGACAAAAGCAGAGACTTCACTCGCTTAGACCTTCCTACTGGTGATGGCCAGCCATCCCTT	TTCGATATCCGCATGCTAGC	ACTAGTGCGGCCGCAAGAG	TTCGATATCCGCATGCTAGCGGCCAGAATATCTATAATGCATGCTGCACTCTGCGCATTGACTTCTCCAAGCTCACCAGCCTTAATGTGAAATATAATAATGACAAAAGCAGAGACTTCACTCGCTTAGACCTTCCTACTGGTGATGGCCAGCCATCCCTTACTAGTGCGGCCGCAAGAG
circRNA:PTBP3_2	circRNA:PTBP3_2_7	ATGCTGCACTCTGCGCATTGACTTCTCCAAGCTCACCAGCCTTAATGTGAAATATAATAATGACAAAAGCAGAGACTTCACTCGCTTAGACCTTCCTACTGGTGATGGCCAGCCATCCCTTGAACCCCCTATGGCTGCTGC	TTCGATATCCGCATGCTAGC	ACTAGTGCGGCCGCAAGAG	TTCGATATCCGCATGCTAGCATGCTGCACTCTGCGCATTGACTTCTCCAAGCTCACCAGCCTTAATGTGAAATATAATAATGACAAAAGCAGAGACTTCACTCGCTTAGACCTTCCTACTGGTGATGGCCAGCCATCCCTTGAACCCCCTATGGCTGCTGCACTAGTGCGGCCGCAAGAG
circRNA:PTBP3_2	circRNA:PTBP3_2_8	ACTTCTCCAAGCTCACCAGCCTTAATGTGAAATATAATAATGACAAAAGCAGAGACTTCACTCGCTTAGACCTTCCTACTGGTGATGGCCAGCCATCCCTTGAACCCCCTATGGCTGCTGCTTTTGATATTTTCTAAATTT	TTCGATATCCGCATGCTAGC	ACTAGTGCGGCCGCAAGAG	TTCGATATCCGCATGCTAGCACTTCTCCAAGCTCACCAGCCTTAATGTGAAATATAATAATGACAAAAGCAGAGACTTCACTCGCTTAGACCTTCCTACTGGTGATGGCCAGCCATCCCTTGAACCCCCTATGGCTGCTGCTTTTGATATTTTCTAAATTTACTAGTGCGGCCGCAAGAG
circRNA:PTBP3_2	circRNA:PTBP3_2_9	CTTAATGTGAAATATAATAATGACAAAAGCAGAGACTTCACTCGCTTAGACCTTCCTACTGGTGATGGCCAGCCATCCCTTGAACCCCCTATGGCTGCTGCTTTTGATATTTTCTAAATTTGGCACAGTCTTGAAGATTAT	TTCGATATCCGCATGCTAGC	ACTAGTGCGGCCGCAAGAG	TTCGATATCCGCATGCTAGCCTTAATGTGAAATATAATAATGACAAAAGCAGAGACTTCACTCGCTTAGACCTTCCTACTGGTGATGGCCAGCCATCCCTTGAACCCCCTATGGCTGCTGCTTTTGATATTTTCTAAATTTGGCACAGTCTTGAAGATTATACTAGTGCGGCCGCAAGAG
circRNA:PTBP3_2	circRNA:PTBP3_2_10	TGACAAAAGCAGAGACTTCACTCGCTTAGACCTTCCTACTGGTGATGGCCAGCCATCCCTTGAACCCCCTATGGCTGCTGCTTTTGATATTTTCTAAATTTGGCACAGTCTTGAAGATTATCACCTTTACAAAGAATAATC	TTCGATATCCGCATGCTAGC	ACTAGTGCGGCCGCAAGAG	TTCGATATCCGCATGCTAGCTGACAAAAGCAGAGACTTCACTCGCTTAGACCTTCCTACTGGTGATGGCCAGCCATCCCTTGAACCCCCTATGGCTGCTGCTTTTGATATTTTCTAAATTTGGCACAGTCTTGAAGATTATCACCTTTACAAAGAATAATCACTAGTGCGGCCGCAAGAG
circRNA:PTBP3_2	circRNA:PTBP3_2_11	CTCGCTTAGACCTTCCTACTGGTGATGGCCAGCCATCCCTTGAACCCCCTATGGCTGCTGCTTTTGATATTTTCTAAATTTGGCACAGTCTTGAAGATTATCACCTTTACAAAGAATAATCAGTTTCAAGCCTTGCTTCAG	TTCGATATCCGCATGCTAGC	ACTAGTGCGGCCGCAAGAG	TTCGATATCCGCATGCTAGCCTCGCTTAGACCTTCCTACTGGTGATGGCCAGCCATCCCTTGAACCCCCTATGGCTGCTGCTTTTGATATTTTCTAAATTTGGCACAGTCTTGAAGATTATCACCTTTACAAAGAATAATCAGTTTCAAGCCTTGCTTCAGACTAGTGCGGCCGCAAGAG
circRNA:PTBP3_2	circRNA:PTBP3_2_12	GGTGATGGCCAGCCATCCCTTGAACCCCCTATGGCTGCTGCTTTTGATATTTTCTAAATTTGGCACAGTCTTGAAGATTATCACCTTTACAAAGAATAATCAGTTTCAAGCCTTGCTTCAGTATGCTGACCCAGTAAATGC	TTCGATATCCGCATGCTAGC	ACTAGTGCGGCCGCAAGAG	TTCGATATCCGCATGCTAGCGGTGATGGCCAGCCATCCCTTGAACCCCCTATGGCTGCTGCTTTTGATATTTTCTAAATTTGGCACAGTCTTGAAGATTATCACCTTTACAAAGAATAATCAGTTTCAAGCCTTGCTTCAGTATGCTGACCCAGTAAATGCACTAGTGCGGCCGCAAGAG
circRNA:PTBP3_2	circRNA:PTBP3_2_13	TGAACCCCCTATGGCTGCTGCTTTTGATATTTTCTAAATTTGGCACAGTCTTGAAGATTATCACCTTTACAAAGAATAATCAGTTTCAAGCCTTGCTTCAGTATGCTGACCCAGTAAATGCACATTATGCCAAAATGGCTC	TTCGATATCCGCATGCTAGC	ACTAGTGCGGCCGCAAGAG	TTCGATATCCGCATGCTAGCTGAACCCCCTATGGCTGCTGCTTTTGATATTTTCTAAATTTGGCACAGTCTTGAAGATTATCACCTTTACAAAGAATAATCAGTTTCAAGCCTTGCTTCAGTATGCTGACCCAGTAAATGCACATTATGCCAAAATGGCTCACTAGTGCGGCCGCAAGAG
circRNA:PTBP3_2	circRNA:PTBP3_2_14	CTTTTGATATTTTCTAAATTTGGCACAGTCTTGAAGATTATCACCTTTACAAAGAATAATCAGTTTCAAGCCTTGCTTCAGTATGCTGACCCAGTAAATGCACATTATGCCAAAATGGCTCTGGATGGCCAGAATATCTAT	TTCGATATCCGCATGCTAGC	ACTAGTGCGGCCGCAAGAG	TTCGATATCCGCATGCTAGCCTTTTGATATTTTCTAAATTTGGCACAGTCTTGAAGATTATCACCTTTACAAAGAATAATCAGTTTCAAGCCTTGCTTCAGTATGCTGACCCAGTAAATGCACATTATGCCAAAATGGCTCTGGATGGCCAGAATATCTATACTAGTGCGGCCGCAAGAG
circRNA:NFATC3	circRNA:NFATC3_0	ATCTTGAGCCAGATGATTGTGCATCCATTTACATCTTTAATGTAGATCCACCTCCATCTACTTTAACCACACCACTTTGCTTACCACATCATGGATTACCGTCTCACTCTTCTGTTTTGTCACCATCGTTTCAGCTCCAAA	TTCGATATCCGCATGCTAGC	ACTAGTGCGGCCGCAAGAG	TTCGATATCCGCATGCTAGCATCTTGAGCCAGATGATTGTGCATCCATTTACATCTTTAATGTAGATCCACCTCCATCTACTTTAACCACACCACTTTGCTTACCACATCATGGATTACCGTCTCACTCTTCTGTTTTGTCACCATCGTTTCAGCTCCAAAACTAGTGCGGCCGCAAGAG
circRNA:NFATC3	circRNA:NFATC3_1	GCATCCATTTACATCTTTAATGTAGATCCACCTCCATCTACTTTAACCACACCACTTTGCTTACCACATCATGGATTACCGTCTCACTCTTCTGTTTTGTCACCATCGTTTCAGCTCCAAAGTCACAAAAACTATGAAGGA	TTCGATATCCGCATGCTAGC	ACTAGTGCGGCCGCAAGAG	TTCGATATCCGCATGCTAGCGCATCCATTTACATCTTTAATGTAGATCCACCTCCATCTACTTTAACCACACCACTTTGCTTACCACATCATGGATTACCGTCTCACTCTTCTGTTTTGTCACCATCGTTTCAGCTCCAAAGTCACAAAAACTATGAAGGAACTAGTGCGGCCGCAAGAG
circRNA:NFATC3	circRNA:NFATC3_2	TGTAGATCCACCTCCATCTACTTTAACCACACCACTTTGCTTACCACATCATGGATTACCGTCTCACTCTTCTGTTTTGTCACCATCGTTTCAGCTCCAAAGTCACAAAAACTATGAAGGAACTTGTGAGATTCCTGAATC	TTCGATATCCGCATGCTAGC	ACTAGTGCGGCCGCAAGAG	TTCGATATCCGCATGCTAGCTGTAGATCCACCTCCATCTACTTTAACCACACCACTTTGCTTACCACATCATGGATTACCGTCTCACTCTTCTGTTTTGTCACCATCGTTTCAGCTCCAAAGTCACAAAAACTATGAAGGAACTTGTGAGATTCCTGAATCACTAGTGCGGCCGCAAGAG
circRNA:NFATC3	circRNA:NFATC3_3	CTTTAACCACACCACTTTGCTTACCACATCATGGATTACCGTCTCACTCTTCTGTTTTGTCACCATCGTTTCAGCTCCAAAGTCACAAAAACTATGAAGGAACTTGTGAGATTCCTGAATCTAAATATAGCCCATTAGGTG	TTCGATATCCGCATGCTAGC	ACTAGTGCGGCCGCAAGAG	TTCGATATCCGCATGCTAGCCTTTAACCACACCACTTTGCTTACCACATCATGGATTACCGTCTCACTCTTCTGTTTTGTCACCATCGTTTCAGCTCCAAAGTCACAAAAACTATGAAGGAACTTGTGAGATTCCTGAATCTAAATATAGCCCATTAGGTGACTAGTGCGGCCGCAAGAG
circRNA:NFATC3	circRNA:NFATC3_4	TTACCACATCATGGATTACCGTCTCACTCTTCTGTTTTGTCACCATCGTTTCAGCTCCAAAGTCACAAAAACTATGAAGGAACTTGTGAGATTCCTGAATCTAAATATAGCCCATTAGGTGGTCCCAAACCCTTTGAGTGC	TTCGATATCCGCATGCTAGC	ACTAGTGCGGCCGCAAGAG	TTCGATATCCGCATGCTAGCTTACCACATCATGGATTACCGTCTCACTCTTCTGTTTTGTCACCATCGTTTCAGCTCCAAAGTCACAAAAACTATGAAGGAACTTGTGAGATTCCTGAATCTAAATATAGCCCATTAGGTGGTCCCAAACCCTTTGAGTGCACTAGTGCGGCCGCAAGAG
circRNA:NFATC3	circRNA:NFATC3_5	GTCTCACTCTTCTGTTTTGTCACCATCGTTTCAGCTCCAAAGTCACAAAAACTATGAAGGAACTTGTGAGATTCCTGAATCTAAATATAGCCCATTAGGTGGTCCCAAACCCTTTGAGTGCCCAAGTATTCAAATTACATC	TTCGATATCCGCATGCTAGC	ACTAGTGCGGCCGCAAGAG	TTCGATATCCGCATGCTAGCGTCTCACTCTTCTGTTTTGTCACCATCGTTTCAGCTCCAAAGTCACAAAAACTATGAAGGAACTTGTGAGATTCCTGAATCTAAATATAGCCCATTAGGTGGTCCCAAACCCTTTGAGTGCCCAAGTATTCAAATTACATCACTAGTGCGGCCGCAAGAG
circRNA:NFATC3	circRNA:NFATC3_6	CACCATCGTTTCAGCTCCAAAGTCACAAAAACTATGAAGGAACTTGTGAGATTCCTGAATCTAAATATAGCCCATTAGGTGGTCCCAAACCCTTTGAGTGCCCAAGTATTCAAATTACATCTATCTCTCCTAACTGTCATC	TTCGATATCCGCATGCTAGC	ACTAGTGCGGCCGCAAGAG	TTCGATATCCGCATGCTAGCCACCATCGTTTCAGCTCCAAAGTCACAAAAACTATGAAGGAACTTGTGAGATTCCTGAATCTAAATATAGCCCATTAGGTGGTCCCAAACCCTTTGAGTGCCCAAGTATTCAAATTACATCTATCTCTCCTAACTGTCATCACTAGTGCGGCCGCAAGAG
circRNA:NFATC3	circRNA:NFATC3_7	AGTCACAAAAACTATGAAGGAACTTGTGAGATTCCTGAATCTAAATATAGCCCATTAGGTGGTCCCAAACCCTTTGAGTGCCCAAGTATTCAAATTACATCTATCTCTCCTAACTGTCATCAAGAATTAGATGCACATGAA	TTCGATATCCGCATGCTAGC	ACTAGTGCGGCCGCAAGAG	TTCGATATCCGCATGCTAGCAGTCACAAAAACTATGAAGGAACTTGTGAGATTCCTGAATCTAAATATAGCCCATTAGGTGGTCCCAAACCCTTTGAGTGCCCAAGTATTCAAATTACATCTATCTCTCCTAACTGTCATCAAGAATTAGATGCACATGAAACTAGTGCGGCCGCAAGAG
circRNA:NFATC3	circRNA:NFATC3_8	AACTTGTGAGATTCCTGAATCTAAATATAGCCCATTAGGTGGTCCCAAACCCTTTGAGTGCCCAAGTATTCAAATTACATCTATCTCTCCTAACTGTCATCAAGAATTAGATGCACATGAAGATGACCTACAGATAAATGA	TTCGATATCCGCATGCTAGC	ACTAGTGCGGCCGCAAGAG	TTCGATATCCGCATGCTAGCAACTTGTGAGATTCCTGAATCTAAATATAGCCCATTAGGTGGTCCCAAACCCTTTGAGTGCCCAAGTATTCAAATTACATCTATCTCTCCTAACTGTCATCAAGAATTAGATGCACATGAAGATGACCTACAGATAAATGAACTAGTGCGGCCGCAAGAG
circRNA:NFATC3	circRNA:NFATC3_9	CTAAATATAGCCCATTAGGTGGTCCCAAACCCTTTGAGTGCCCAAGTATTCAAATTACATCTATCTCTCCTAACTGTCATCAAGAATTAGATGCACATGAAGATGACCTACAGATAAATGACCCAGAACGGGAATTTTTGG	TTCGATATCCGCATGCTAGC	ACTAGTGCGGCCGCAAGAG	TTCGATATCCGCATGCTAGCCTAAATATAGCCCATTAGGTGGTCCCAAACCCTTTGAGTGCCCAAGTATTCAAATTACATCTATCTCTCCTAACTGTCATCAAGAATTAGATGCACATGAAGATGACCTACAGATAAATGACCCAGAACGGGAATTTTTGGACTAGTGCGGCCGCAAGAG
circRNA:NFATC3	circRNA:NFATC3_10	GGTCCCAAACCCTTTGAGTGCCCAAGTATTCAAATTACATCTATCTCTCCTAACTGTCATCAAGAATTAGATGCACATGAAGATGACCTACAGATAAATGACCCAGAACGGGAATTTTTGGAAAGGCCTTCTAGAGATCAT	TTCGATATCCGCATGCTAGC	ACTAGTGCGGCCGCAAGAG	TTCGATATCCGCATGCTAGCGGTCCCAAACCCTTTGAGTGCCCAAGTATTCAAATTACATCTATCTCTCCTAACTGTCATCAAGAATTAGATGCACATGAAGATGACCTACAGATAAATGACCCAGAACGGGAATTTTTGGAAAGGCCTTCTAGAGATCATACTAGTGCGGCCGCAAGAG
circRNA:NFATC3	circRNA:NFATC3_11	CCCAAGTATTCAAATTACATCTATCTCTCCTAACTGTCATCAAGAATTAGATGCACATGAAGATGACCTACAGATAAATGACCCAGAACGGGAATTTTTGGAAAGGCCTTCTAGAGATCATCTCTATCTTCCTCTTGAGCC	TTCGATATCCGCATGCTAGC	ACTAGTGCGGCCGCAAGAG	TTCGATATCCGCATGCTAGCCCCAAGTATTCAAATTACATCTATCTCTCCTAACTGTCATCAAGAATTAGATGCACATGAAGATGACCTACAGATAAATGACCCAGAACGGGAATTTTTGGAAAGGCCTTCTAGAGATCATCTCTATCTTCCTCTTGAGCCACTAGTGCGGCCGCAAGAG
circRNA:NFATC3	circRNA:NFATC3_12	CTATCTCTCCTAACTGTCATCAAGAATTAGATGCACATGAAGATGACCTACAGATAAATGACCCAGAACGGGAATTTTTGGAAAGGCCTTCTAGAGATCATCTCTATCTTCCTCTTGAGCCATCCTACCGGGAGTCTTCTC	TTCGATATCCGCATGCTAGC	ACTAGTGCGGCCGCAAGAG	TTCGATATCCGCATGCTAGCCTATCTCTCCTAACTGTCATCAAGAATTAGATGCACATGAAGATGACCTACAGATAAATGACCCAGAACGGGAATTTTTGGAAAGGCCTTCTAGAGATCATCTCTATCTTCCTCTTGAGCCATCCTACCGGGAGTCTTCTCACTAGTGCGGCCGCAAGAG
circRNA:NFATC3	circRNA:NFATC3_13	CAAGAATTAGATGCACATGAAGATGACCTACAGATAAATGACCCAGAACGGGAATTTTTGGAAAGGCCTTCTAGAGATCATCTCTATCTTCCTCTTGAGCCATCCTACCGGGAGTCTTCTCTTAGTCCTAGTCCTGCCAGC	TTCGATATCCGCATGCTAGC	ACTAGTGCGGCCGCAAGAG	TTCGATATCCGCATGCTAGCCAAGAATTAGATGCACATGAAGATGACCTACAGATAAATGACCCAGAACGGGAATTTTTGGAAAGGCCTTCTAGAGATCATCTCTATCTTCCTCTTGAGCCATCCTACCGGGAGTCTTCTCTTAGTCCTAGTCCTGCCAGCACTAGTGCGGCCGCAAGAG
circRNA:NFATC3	circRNA:NFATC3_14	AGATGACCTACAGATAAATGACCCAGAACGGGAATTTTTGGAAAGGCCTTCTAGAGATCATCTCTATCTTCCTCTTGAGCCATCCTACCGGGAGTCTTCTCTTAGTCCTAGTCCTGCCAGCAGCATCTCTTCTAGGAGTTG	TTCGATATCCGCATGCTAGC	ACTAGTGCGGCCGCAAGAG	TTCGATATCCGCATGCTAGCAGATGACCTACAGATAAATGACCCAGAACGGGAATTTTTGGAAAGGCCTTCTAGAGATCATCTCTATCTTCCTCTTGAGCCATCCTACCGGGAGTCTTCTCTTAGTCCTAGTCCTGCCAGCAGCATCTCTTCTAGGAGTTGACTAGTGCGGCCGCAAGAG
circRNA:NFATC3	circRNA:NFATC3_15	ACCCAGAACGGGAATTTTTGGAAAGGCCTTCTAGAGATCATCTCTATCTTCCTCTTGAGCCATCCTACCGGGAGTCTTCTCTTAGTCCTAGTCCTGCCAGCAGCATCTCTTCTAGGAGTTGGTTCTCTGATGCATCTTCTT	TTCGATATCCGCATGCTAGC	ACTAGTGCGGCCGCAAGAG	TTCGATATCCGCATGCTAGCACCCAGAACGGGAATTTTTGGAAAGGCCTTCTAGAGATCATCTCTATCTTCCTCTTGAGCCATCCTACCGGGAGTCTTCTCTTAGTCCTAGTCCTGCCAGCAGCATCTCTTCTAGGAGTTGGTTCTCTGATGCATCTTCTTACTAGTGCGGCCGCAAGAG
circRNA:NFATC3	circRNA:NFATC3_16	GAAAGGCCTTCTAGAGATCATCTCTATCTTCCTCTTGAGCCATCCTACCGGGAGTCTTCTCTTAGTCCTAGTCCTGCCAGCAGCATCTCTTCTAGGAGTTGGTTCTCTGATGCATCTTCTTGTGAATCGCTTTCACATATT	TTCGATATCCGCATGCTAGC	ACTAGTGCGGCCGCAAGAG	TTCGATATCCGCATGCTAGCGAAAGGCCTTCTAGAGATCATCTCTATCTTCCTCTTGAGCCATCCTACCGGGAGTCTTCTCTTAGTCCTAGTCCTGCCAGCAGCATCTCTTCTAGGAGTTGGTTCTCTGATGCATCTTCTTGTGAATCGCTTTCACATATTACTAGTGCGGCCGCAAGAG
circRNA:NFATC3	circRNA:NFATC3_17	TCTCTATCTTCCTCTTGAGCCATCCTACCGGGAGTCTTCTCTTAGTCCTAGTCCTGCCAGCAGCATCTCTTCTAGGAGTTGGTTCTCTGATGCATCTTCTTGTGAATCGCTTTCACATATTTATGATGATGTGGACTCAGA	TTCGATATCCGCATGCTAGC	ACTAGTGCGGCCGCAAGAG	TTCGATATCCGCATGCTAGCTCTCTATCTTCCTCTTGAGCCATCCTACCGGGAGTCTTCTCTTAGTCCTAGTCCTGCCAGCAGCATCTCTTCTAGGAGTTGGTTCTCTGATGCATCTTCTTGTGAATCGCTTTCACATATTTATGATGATGTGGACTCAGAACTAGTGCGGCCGCAAGAG
circRNA:NFATC3	circRNA:NFATC3_18	CATCCTACCGGGAGTCTTCTCTTAGTCCTAGTCCTGCCAGCAGCATCTCTTCTAGGAGTTGGTTCTCTGATGCATCTTCTTGTGAATCGCTTTCACATATTTATGATGATGTGGACTCAGAGTTGAATGAAGCTGCAGCCC	TTCGATATCCGCATGCTAGC	ACTAGTGCGGCCGCAAGAG	TTCGATATCCGCATGCTAGCCATCCTACCGGGAGTCTTCTCTTAGTCCTAGTCCTGCCAGCAGCATCTCTTCTAGGAGTTGGTTCTCTGATGCATCTTCTTGTGAATCGCTTTCACATATTTATGATGATGTGGACTCAGAGTTGAATGAAGCTGCAGCCCACTAGTGCGGCCGCAAGAG
circRNA:NFATC3	circRNA:NFATC3_19	CTTAGTCCTAGTCCTGCCAGCAGCATCTCTTCTAGGAGTTGGTTCTCTGATGCATCTTCTTGTGAATCGCTTTCACATATTTATGATGATGTGGACTCAGAGTTGAATGAAGCTGCAGCCCGATTTACCCTTGGATCCCCT	TTCGATATCCGCATGCTAGC	ACTAGTGCGGCCGCAAGAG	TTCGATATCCGCATGCTAGCCTTAGTCCTAGTCCTGCCAGCAGCATCTCTTCTAGGAGTTGGTTCTCTGATGCATCTTCTTGTGAATCGCTTTCACATATTTATGATGATGTGGACTCAGAGTTGAATGAAGCTGCAGCCCGATTTACCCTTGGATCCCCTACTAGTGCGGCCGCAAGAG
circRNA:NFATC3	circRNA:NFATC3_20	CAGCATCTCTTCTAGGAGTTGGTTCTCTGATGCATCTTCTTGTGAATCGCTTTCACATATTTATGATGATGTGGACTCAGAGTTGAATGAAGCTGCAGCCCGATTTACCCTTGGATCCCCTCTGACTTCTCCTGGTGGCTC	TTCGATATCCGCATGCTAGC	ACTAGTGCGGCCGCAAGAG	TTCGATATCCGCATGCTAGCCAGCATCTCTTCTAGGAGTTGGTTCTCTGATGCATCTTCTTGTGAATCGCTTTCACATATTTATGATGATGTGGACTCAGAGTTGAATGAAGCTGCAGCCCGATTTACCCTTGGATCCCCTCTGACTTCTCCTGGTGGCTCACTAGTGCGGCCGCAAGAG
circRNA:NFATC3	circRNA:NFATC3_21	GGTTCTCTGATGCATCTTCTTGTGAATCGCTTTCACATATTTATGATGATGTGGACTCAGAGTTGAATGAAGCTGCAGCCCGATTTACCCTTGGATCCCCTCTGACTTCTCCTGGTGGCTCTCCAGGGGGCTGCCCTGGAG	TTCGATATCCGCATGCTAGC	ACTAGTGCGGCCGCAAGAG	TTCGATATCCGCATGCTAGCGGTTCTCTGATGCATCTTCTTGTGAATCGCTTTCACATATTTATGATGATGTGGACTCAGAGTTGAATGAAGCTGCAGCCCGATTTACCCTTGGATCCCCTCTGACTTCTCCTGGTGGCTCTCCAGGGGGCTGCCCTGGAGACTAGTGCGGCCGCAAGAG
circRNA:NFATC3	circRNA:NFATC3_22	TGTGAATCGCTTTCACATATTTATGATGATGTGGACTCAGAGTTGAATGAAGCTGCAGCCCGATTTACCCTTGGATCCCCTCTGACTTCTCCTGGTGGCTCTCCAGGGGGCTGCCCTGGAGAAGAAACTTGGCATCAACAG	TTCGATATCCGCATGCTAGC	ACTAGTGCGGCCGCAAGAG	TTCGATATCCGCATGCTAGCTGTGAATCGCTTTCACATATTTATGATGATGTGGACTCAGAGTTGAATGAAGCTGCAGCCCGATTTACCCTTGGATCCCCTCTGACTTCTCCTGGTGGCTCTCCAGGGGGCTGCCCTGGAGAAGAAACTTGGCATCAACAGACTAGTGCGGCCGCAAGAG
circRNA:NFATC3	circRNA:NFATC3_23	TTATGATGATGTGGACTCAGAGTTGAATGAAGCTGCAGCCCGATTTACCCTTGGATCCCCTCTGACTTCTCCTGGTGGCTCTCCAGGGGGCTGCCCTGGAGAAGAAACTTGGCATCAACAGTATGGACTTGGACACTCATT	TTCGATATCCGCATGCTAGC	ACTAGTGCGGCCGCAAGAG	TTCGATATCCGCATGCTAGCTTATGATGATGTGGACTCAGAGTTGAATGAAGCTGCAGCCCGATTTACCCTTGGATCCCCTCTGACTTCTCCTGGTGGCTCTCCAGGGGGCTGCCCTGGAGAAGAAACTTGGCATCAACAGTATGGACTTGGACACTCATTACTAGTGCGGCCGCAAGAG
circRNA:NFATC3	circRNA:NFATC3_24	AGTTGAATGAAGCTGCAGCCCGATTTACCCTTGGATCCCCTCTGACTTCTCCTGGTGGCTCTCCAGGGGGCTGCCCTGGAGAAGAAACTTGGCATCAACAGTATGGACTTGGACACTCATTATCACCCAGGCAATCTCCTT	TTCGATATCCGCATGCTAGC	ACTAGTGCGGCCGCAAGAG	TTCGATATCCGCATGCTAGCAGTTGAATGAAGCTGCAGCCCGATTTACCCTTGGATCCCCTCTGACTTCTCCTGGTGGCTCTCCAGGGGGCTGCCCTGGAGAAGAAACTTGGCATCAACAGTATGGACTTGGACACTCATTATCACCCAGGCAATCTCCTTACTAGTGCGGCCGCAAGAG
circRNA:NFATC3	circRNA:NFATC3_25	CGATTTACCCTTGGATCCCCTCTGACTTCTCCTGGTGGCTCTCCAGGGGGCTGCCCTGGAGAAGAAACTTGGCATCAACAGTATGGACTTGGACACTCATTATCACCCAGGCAATCTCCTTGCCACTCTCCTAGATCCAGT	TTCGATATCCGCATGCTAGC	ACTAGTGCGGCCGCAAGAG	TTCGATATCCGCATGCTAGCCGATTTACCCTTGGATCCCCTCTGACTTCTCCTGGTGGCTCTCCAGGGGGCTGCCCTGGAGAAGAAACTTGGCATCAACAGTATGGACTTGGACACTCATTATCACCCAGGCAATCTCCTTGCCACTCTCCTAGATCCAGTACTAGTGCGGCCGCAAGAG
circRNA:NFATC3	circRNA:NFATC3_26	TCTGACTTCTCCTGGTGGCTCTCCAGGGGGCTGCCCTGGAGAAGAAACTTGGCATCAACAGTATGGACTTGGACACTCATTATCACCCAGGCAATCTCCTTGCCACTCTCCTAGATCCAGTGTCACTGATGAGAATTGGCT	TTCGATATCCGCATGCTAGC	ACTAGTGCGGCCGCAAGAG	TTCGATATCCGCATGCTAGCTCTGACTTCTCCTGGTGGCTCTCCAGGGGGCTGCCCTGGAGAAGAAACTTGGCATCAACAGTATGGACTTGGACACTCATTATCACCCAGGCAATCTCCTTGCCACTCTCCTAGATCCAGTGTCACTGATGAGAATTGGCTACTAGTGCGGCCGCAAGAG
circRNA:NFATC3	circRNA:NFATC3_27	CTCCAGGGGGCTGCCCTGGAGAAGAAACTTGGCATCAACAGTATGGACTTGGACACTCATTATCACCCAGGCAATCTCCTTGCCACTCTCCTAGATCCAGTGTCACTGATGAGAATTGGCTGAGCCCCAGGCCAGCCTCAG	TTCGATATCCGCATGCTAGC	ACTAGTGCGGCCGCAAGAG	TTCGATATCCGCATGCTAGCCTCCAGGGGGCTGCCCTGGAGAAGAAACTTGGCATCAACAGTATGGACTTGGACACTCATTATCACCCAGGCAATCTCCTTGCCACTCTCCTAGATCCAGTGTCACTGATGAGAATTGGCTGAGCCCCAGGCCAGCCTCAGACTAGTGCGGCCGCAAGAG
circRNA:NFATC3	circRNA:NFATC3_28	GAAGAAACTTGGCATCAACAGTATGGACTTGGACACTCATTATCACCCAGGCAATCTCCTTGCCACTCTCCTAGATCCAGTGTCACTGATGAGAATTGGCTGAGCCCCAGGCCAGCCTCAGGACCCTCATCAAGGCCCACA	TTCGATATCCGCATGCTAGC	ACTAGTGCGGCCGCAAGAG	TTCGATATCCGCATGCTAGCGAAGAAACTTGGCATCAACAGTATGGACTTGGACACTCATTATCACCCAGGCAATCTCCTTGCCACTCTCCTAGATCCAGTGTCACTGATGAGAATTGGCTGAGCCCCAGGCCAGCCTCAGGACCCTCATCAAGGCCCACAACTAGTGCGGCCGCAAGAG
circRNA:NFATC3	circRNA:NFATC3_29	GTATGGACTTGGACACTCATTATCACCCAGGCAATCTCCTTGCCACTCTCCTAGATCCAGTGTCACTGATGAGAATTGGCTGAGCCCCAGGCCAGCCTCAGGACCCTCATCAAGGCCCACATCCCCCTGTGGGAAACGGAG	TTCGATATCCGCATGCTAGC	ACTAGTGCGGCCGCAAGAG	TTCGATATCCGCATGCTAGCGTATGGACTTGGACACTCATTATCACCCAGGCAATCTCCTTGCCACTCTCCTAGATCCAGTGTCACTGATGAGAATTGGCTGAGCCCCAGGCCAGCCTCAGGACCCTCATCAAGGCCCACATCCCCCTGTGGGAAACGGAGACTAGTGCGGCCGCAAGAG
[truncated: 1,649 more rows]

## Sheet: Summary
Name	Selection reason	Name	Symbol	Total length	Included patches
circANRIL.fa	Literature	circRNA:ANRIL		409	21
circBIRC6.fa	Literature	circRNA:BIRC6		1152	58
CDR1as.fa	Literature	circRNA:CDR1as		1485	75
circFAT1.fa	Literature	circRNA:FAT1		3283	165
circFOXO3.fa	Literature	circRNA:FOXO3		1435	72
[truncated: 77 more rows]
