# Supplementary material for: Context-specific effects of sequence elements on subcellular localization of linear and circular RNAs
Source: Nat Commun. 2022 May 5;13:2481. doi: 10.1038/s41467-022-30183-0 (PMC9072321; doi:10.1038/s41467-022-30183-0)
Supplement: Supplementary file 5 — Supplementary Data 2 [file 41467_2022_30183_MOESM5_ESM.xlsx]

## Sheet: Sheet1
RF primers	Sequence	Description
circPVT1_RF_F	ATGGAATGTAAGACCCCGACTCTTC-TTCGATATCCGCATGCTAGC	For cloning of NucLibA anc circLibA into ZKSCAN1-circPVT1 expression vector
circPVT1_RF_R	GAACGTGCATCAGATGCTTCACCAG-ATGACCGGCTTGCGGCCGCACTAGT
BetaGlobin_RF_F	AATGCCCTGGCCCACAAGTATCACTAAGCC-TTCGATATCCGCATGCTAGC	For cloning of NucLibA anc circLib A into beta-globin expression vector
BetaGlobin_RF_R	TAGGTGACACTATAGAATAGGGCCCTCTAG-ATGACCGGCTTGCGGCCGCACTAGT
SCRcircPVT_RF_F	GATCTGTCGAGCACCTCGAGATGAA-TTCGATATCCGCATGCTAGC	For cloning of NucLibA anc circLib A into SCR-circPVT1 expression vector
SCRcircPVT_RF_R	AGAGAAGGTTGCAAGCGACTTACCT-ATGACCGGCTTGCGGCCGCACTAGT
LinearcircPVT1_RF_F	CTGGGCTTGAGGCggcC-TTCGATATCCGCATGCTAGC	For cloning of NucLibA anc circLib A into Linear-circPVT1 expression vector
LinearcircPVT1_RF_R	TAGGTGACACTATAGAATAGGGCCCTCTAG-ATGACCGGCTTGCGGCCGCACTAGT
qPCR primers	Sequence
GAPDH_F	AGAAGGCTGGGGCTCATTTG
GAPDH_R	GGTGCTAAGCAGTTGGTGGT
MALAT1_F	ATGCAGTTGTCTTGACTTCAGGTCTGT
MALAT1_R	ACACCAGCAAAATGTACTCAGCTTCA
SRSF1_F	TCCAGACATCCGAACCAAGG
SRSF1_R	TCACCTAGGCCTGACAGAGT
SAFB_F	GCAGTTGCAACCGGGATACT
SAFB_R	TCACCTAGGCCTGACAGAGT
IGF2BP1_R	GCAGGCTGACGAGGTTCC
IGF2BP1_F	GCAACAATTCTCGATGGCCC
IGF2BP2_F	CGGGGAAGAGACGGATGATG
IGF2BP2_R	TACCCGAGAGGGTCTCGATG
SCRcircPVT1_F	TCGCTTGCAACCTTCTCTCG
SCRcircPVT1_R	GCGTACAGACGCTCGATACC
β-globin_F	GCACGTGGATCCTGAGAACT
β-globin_R	GTGATACTTGTGGGCCAGGG
circPVT1_F	TCTGATGCACGTTCCATCCG
circPVT1_R	GCCATCTTGAGGGGCATCTT
circMAN1A2_F	TCCTAGATGGGCAAAGATGG
circMAN1A2_R	TCCAAGGCCTTCTCATGATC
circBIRC6_F	TCAAGGAGACCAACTTTGGC
circBIRC6_R	CTGGAGTTTGCAGAGCAGTG
circPAIP2_F	CAGCTCGAGATCTCCCACAA
circPAIP2_R	GGCTAGTACTGCTGCGACTT
circGRHPR_F	GATCCGAGTTGGCTACACCC
circGRHPR_R	ACCTCGCTCTAGCTCCTTGG
circASAP1_F	ACAACTGCAGGAACACCGTC
circASAP1_R	AACCATGCCTCAGTGAAAACC
circMYBL2_F	TTCTCGCCCTCCCAGTTTCT
circMYBL2_R	ACTCAGGTCACACCAAGCAT
circCAMSAP_F	GTGTCAAGCGCTTCTCAACG
circCAMSAP_R	GCTGGACAGGAGAAGCTTGA
circPTBP3_F	TGTCAGTGCCGTCCAATCAG
circPTBP3_R	AAGGCGAACAGGGAGGTCTA
circMETTL3_F	CAGCATCGGAACCAGCAAAG
circMETTL3_R	CTGGGCTGTCACTACGGAAG
circPOLR2A_F	CGGCCTGTCATGGGTATTGT
circPOLR2A_R	TTTTGTGCAGAGTTGGCTGC
circRMRP_F	TCCCTCTAGTTACGCAGGCA
circRMRP_R	TATGCACGTGGCACTCTCTG
circGRNL3_F	GGACAAATTTGAGAAAGGCCCC
circGRNL3_R	TTTTGTGGGACTGTAGGGAAGG
circDHX43_F	TTCCGCCTCTATGCCGAATC
circDHX43_R	GCGGATCGTAGCTCATCTCC
circASAP1_F	ACAACTGCAGGAACACCGTC
circASAP1_R	AACCATGCCTCAGTGAAAACC
circMATR3_F	GCCCTGTGTGACACCAAGATA
circMATR3_R	CAGACTGTCACCTGCCACTA
Luciferase segments	Sequence	Description
NucCirc_Luciferase1_F	ttgaTTCGATATCCGCATGCTAGC-ATGGCTTCCAAGGTGTACGACC	For lifting luciferase segment #1 and adding nucLibA/circLibA adapters
NucCirc_Luciferase1_R	cggCTTGCGGCCGCACTAGTAGT-AGTTGATGAAGGAGTCCAGC
NucCirc_Luciferase2_F	ttgaTTCGATATCCGCATGCTAGC-TACCTCACCGCTTGGTTCGAGC	For lifting luciferase segment #2 and adding nucLibA/circLibA adapters
NucCirc_Luciferase2_R	cggCTTGCGGCCGCACTAGT-TCTTGGTGCTCGTAGGAGTAGTG
T7_NucCircLib_F	aaaaaaTAATACGACTCACTATAGGGttgaTTCGATATCCGCATGCTAGC	For adding T7 promoter to Luciferase IVT templates
NucCircLib_R	tttttcggCTTGCGGCCGCACTAGT
siRNAs	Sequences
SRSF1 siRNA smart pool	CGUGGAGUUUGUACGGAAA
	UGACCUAUGCAGUUCGAAA
	UCUCGAAGCCGUAGUCGUA
	CAGGAUUCAUGGAGCGGGA
SAFB siRNA smart pool	CGAACGGACUGUAGUAAUG
	GGUCGCAGCAGUUGUGGUA
	GAGAGAAGGUUCAAGGUCA
	UAAGAAGGGUGACGACGGA
IGF2BP1 siRNA smart pool	CGAAACACCUGACUCCAAA
	UGAAGGCCAUCGAAACUUU
	GAAAGUAGAAUUACAAGGA
	GCUUAGAGAUUGAACAUUC
IGF2BP2 siRNA smart pool	AAGGAGGGCUUGACCAUAA
	GUGCUGAGAUAGAGAUUAU
	GCUAAGCGGGCAUCAGUUU
	GAGCAUAUACAACCCGGAA
FISH probes
1	cacagttgtgtcagaagc
2	gtgtctgtttgaggttgc
3	tcctcaggagtcagatgc
4	acagggcagtaacggcag
5	tcatccacgttcaccttg
6	tagaccaccagcagcctg
7	agaacctctgggtccaag
8	ggacagatccccaaagga
9	gcccataacagcatcagg
10	tgagccttcaccttaggg
11	caccgagcactttcttgc
12	agccaggccatcactaaa
13	aaaggtgcccttgaggtt
14	agtgcagctcactcagtg
15	atccacgtgcagcttgtc
16	aggagcctgaagttctca
17	cacagaccagcacgttgc
18	gccaaagtgatgggccag
19	actggtggggtgaattct
20	ctttctgataggcagcct
21	attagccacaccagccac
22	tgatacttgtgggccagg
