# Supplementary material for: Context-specific effects of sequence elements on subcellular localization of linear and circular RNAs
Source: Nat Commun. 2022 May 5;13:2481. doi: 10.1038/s41467-022-30183-0 (PMC9072321; doi:10.1038/s41467-022-30183-0)
Supplement: Supplementary file 6 — Supplementary Data 3 [file 41467_2022_30183_MOESM6_ESM.xlsx]

## Sheet: finalTab_230221
	Library	Index	SegmentName	GeneName	String	GC	DeltaG	Spliced_Nuc/Cyto	Unspliced_Nuc/Cyto	Circular_Nuc/Cyto	SCRCircular_Nuc/Cyto	Spliced_Expression	Unspliced_Expression	Circular_Expression	SCRCircular_Expression	Spliced_Nuc/Cyto_p.value	Unspliced_Nuc/Cyto_p.value	Circular_Nuc/Cyto_p.value	SCR_Nuc/Cyto_p.value	Spliced_Expression_p.value	Unspliced_Expression_p.value	Circular_Expression_p.value	SCR_Expression_p.value	NT_Spliced_median	SRSF_Spliced_median	SAFB_Spliced_median	IGF2BP1_Spliced_median	IGF2BP2_Spliced_median	SRSFminusNT_Spliced_median	SAFBminusNT_Spliced_median	IGF2BP1minusNT_Spliced_median	IGF2BP2minusNT_Spliced_median	NT_Unspliced_median	SRSF_Unspliced_median	SAFB_Unspliced_median	IGF2BP1_Unspliced_median	IGF2BP2_Unspliced_median	SRSFminusNT_Unspliced_median	SAFBminusNT_Unspliced_median	IGF2BP1minusNT_Unspliced_median	IGF2BP2minusNT_Unspliced_median	NT_Circular_median	SRSF_Circular_median	SAFB_Circular_median	IGF2BP1_Circular_median	IGF2BP2_Circular_median	SRSFminusNT_Circular_median	SAFBminusNT_Circular_median	IGF2BP1minusNT_Circular_median
Acly_1	nucLib	1	Acly_1	Acly	CTGAGCCAGGAGCCCTACTGTAGGAAAAGGAAGACAAAAACCCCCTCCTCAACAATATAGTGGACAGATAGCTGGAAGCAGAGTCCAGTATAGGCTGGGCCTGGAGCGG	53.211	-32.9	-0.20077	0.401597	0.0547832	-0.123995	-0.422795	-0.818059	-1.18713	-0.456322	0.256218	0.0823228	0.796011	0.0670779	0.0235642	0.0347719	0.0335824	0.0588411				-0.174478		-0.147949	-0.245856	-0.384211	-0.221167			0.346376	0.441823			-0.0868472		-0.38932	-0.0968705	-0.100897	-0.224492	-0.17325	-0.0746897	-0.266554	-0.23478	-0.0987359
Acly_10	nucLib	10	Acly_10	Acly	TATTATATGGAAAAGTCTCAGCAAGCACTGTCAGAATAGTGTTCTTCTAGGGCCTTATGATGTTGCTTTCTTTTTTTTAATTAGTTAAAAAATTTATTTTTCCTCTAGA	29.3578	-19
Acly_11	nucLib	11	Acly_11	Acly	TCAGAATAGTGTTCTTCTAGGGCCTTATGATGTTGCTTTCTTTTTTTTAATTAGTTAAAAAATTTATTTTTCCTCTAGAGGAAGGGAATGCAAGTTTTAAGATTTTAAG	28.4404	-18				-0.703709				2.49165				0.135676				0.0170164				0.272596		-0.308843	-0.531938	0.188005	-0.530892
Acly_12	nucLib	12	Acly_12	Acly	TGTTGCTTTCTTTTTTTTAATTAGTTAAAAAATTTATTTTTCCTCTAGAGGAAGGGAATGCAAGTTTTAAGATTTTAAGATACTATCTGTAGGACCACTGTCTGGTATC	29.3578	-18.5				-0.0497196								0.762436										-0.190388	-0.100823		-0.539614
Acly_13	nucLib	13	Acly_13	Acly	AATTTATTTTTCCTCTAGAGGAAGGGAATGCAAGTTTTAAGATTTTAAGATACTATCTGTAGGACCACTGTCTGGTATCCCATTTCCCGTTCAGCTTCACACAACGTGA	38.5321	-16.6	-0.280282		-0.273245	-0.0877443	3.20994		1.43259	0.419894	0.304603		0.845432	0.430583	0.00145532		0.0124406	0.381552	-0.156788	0.198359	0.178036	-0.608086	-0.437961	0.277014	0.0276723	-0.704169	-0.250159						-0.586221	-0.00282219		-0.175739	-0.633785	0.309898	-0.0616995	-0.311393	-0.395552	0.890879	0.538866	0.260892
Acly_14	nucLib	14	Acly_14	Acly	CAAGTTTTAAGATTTTAAGATACTATCTGTAGGACCACTGTCTGGTATCCCATTTCCCGTTCAGCTTCACACAACGTGAAGAACACTGTATTAATCTGATTTTTAAGGA	36.6972	-13.8	0.157181		-0.555903	0.1963	0.89907		1.74809	0.700976	0.359761		0.152461	0.498755	0.0020047		0.0023889	0.0144069				-0.254964		0.244451	0.150689	-0.0539426	0.151679				-0.118962		-0.184847	-0.601774	-0.60188	0.333552	-0.184413	-0.020168	-0.224996	0.00809582	-0.234969	0.141185	0.105591	-0.0543449
Acly_15	nucLib	15	Acly_15	Acly	AGGACCACTGTCTGGTATCCCATTTCCCGTTCAGCTTCACACAACGTGAAGAACACTGTATTAATCTGATTTTTAAGGATCTTTTTTTTTTCTATGTTATGTGTTAAGG	36.6972	-13.6	0.0766483	0.903555	-0.189895	-0.467012	-0.0078827	-0.960273	2.16341	-0.055417	0.652498	0.0444045	0.0246765	0.204398	0.462313	0.218249	0.00801596	0.835773				-0.0960753		-0.0374442	0.240452	-0.293997	-0.251277				0.118876		0.689418	0.0645599	-0.357519	0.222611	0.0175173	0.0328045	0.012315	-0.0946502	-0.196702	-0.0503778	-0.0124183	0.152142
Acly_16	nucLib	16	Acly_16	Acly	TCAGCTTCACACAACGTGAAGAACACTGTATTAATCTGATTTTTAAGGATCTTTTTTTTTTCTATGTTATGTGTTAAGGGTTTATTTAGTATCCCACTGAAATGTTCCA	31.1927	-14.5	-0.453694	0.378176	0.0735618	0.0775839	0.342585	-0.612016		-0.18462	0.314666	0.0450224	0.924089	0.511081	0.00651434	0.062371		0.54752				-0.111006		-0.00724398	0.551268	-0.232509	0.0112616				0.153216		-0.0816897	-0.222975	-0.101156	0.0854212				-0.0122566		0.372702	0.0917791	-0.0330443
Acly_17	nucLib	17	Acly_17	Acly	TTAATCTGATTTTTAAGGATCTTTTTTTTTTCTATGTTATGTGTTAAGGGTTTATTTAGTATCCCACTGAAATGTTCCATGTTACAGACCAGTGTCTACTTATGTCAAG	30.2752	-11.3				-0.714709								0.604083										-1.376	0.405537		-1.52137
Acly_18	nucLib	18	Acly_18	Acly	TCTATGTTATGTGTTAAGGGTTTATTTAGTATCCCACTGAAATGTTCCATGTTACAGACCAGTGTCTACTTATGTCAAGGGGAGGAGGGCTGGGACCATTGTATCCTTA	41.2844	-18	-0.540927	-0.0220371	-0.846421	-0.0482003	2.4474	0.392996	1.92429	-0.488813	0.302897	0.0130529	0.0608056	0.495635	0.00536991	0.103861	0.0173067	0.0393182	-0.512376	-0.875377	-0.130903	0.252875	0.0699191	-0.161186	0.650567	0.765252	0.851389				0.10958		-0.738843	-0.577193	0.292962	1.04263	-0.178912	-0.639718	-0.556617	-0.699947	-0.70315	-0.541159	-0.588645	-0.521035
Acly_19	nucLib	19	Acly_19	Acly	ATCCCACTGAAATGTTCCATGTTACAGACCAGTGTCTACTTATGTCAAGGGGAGGAGGGCTGGGACCATTGTATCCTTAGCCATTGTTGCACATGTGGTGTAGTAACTT	45.8716	-26.1	0.104647	0.283758	-0.539321	-0.202079	1.03898	0.0497966	0.638776	-0.975625	0.154676	0.0322232	0.0849841	0.605611	0.00131422	0.678976	0.0332295	0.0434422	0.12408	0.191193	0.151506	0.0344559	0.0762101	0.0767632	0.0370755	-0.0424938	-0.03822	0.267701	0.449421	0.205442	0.220059	0.366981	0.0546139	0.0175944	0.0557879	0.166465	-0.304853	-0.200313	-0.313116	-0.234108	-0.237201	0.0815457	-0.130523	0.0325631
Acly_2	nucLib	2	Acly_2	Acly	AAGACAAAAACCCCCTCCTCAACAATATAGTGGACAGATAGCTGGAAGCAGAGTCCAGTATAGGCTGGGCCTGGAGCGGAAATAGCCATTGATGTGCAGGCATGGAAGG	50.4587	-28.5	-0.282871	0.134865	-0.393005	-0.168208	-1.53507	0.284441	-0.333433	-0.0913254	0.846399	0.273775	0.458057	0.705172	0.0316755	0.0559655	0.0923681	0.724843				0.00351666		-0.0164271	0.265735	-0.0411261	0.238644	0.0157383	0.06286	-0.25755	-0.225189	0.346683	-0.274042	-0.264439	-0.00849331	0.0684682	-0.0232219	0.0335	0.22404	0.220595	-0.0367798	0.148578	-0.0226512	0.317639
Acly_20	nucLib	20	Acly_20	Acly	AGTGTCTACTTATGTCAAGGGGAGGAGGGCTGGGACCATTGTATCCTTAGCCATTGTTGCACATGTGGTGTAGTAACTTAAATGTCAAGTTGTAACATACAAGTGTTTA	41.2844	-22.8	-0.0209047	0.0556857	-0.371972	-0.0629998	1.3425	1.19794	2.53904	-1.20198	0.460858	0.532603	0.178515	0.742248	0.000144411	0.0336715	0.0205077	0.0876727	-0.124702	-0.0671974	0.0321189	0.00486055	-0.0104384	0.168528	0.219824	-0.00812914	0.177267	0.0335068	-0.16283	0.00683889	0.107081	0.0165138	-0.205413	0.0290967	0.0941665	-0.0365649		-0.334555		-0.175232	-0.429683	0.246784	0.0136014	0.169903
Acly_21	nucLib	21	Acly_21	Acly	TGGGACCATTGTATCCTTAGCCATTGTTGCACATGTGGTGTAGTAACTTAAATGTCAAGTTGTAACATACAAGTGTTTAAAATGGAAACGCAAAGCAAAAAGCTGTGAA	36.6972	-22.7	0.241907	0.265122	-0.139642	-0.247789	1.14204	1.17152	1.48903	-0.159465	0.0378025	0.492077	0.131551	0.395705	0.000324249	0.00948261	0.00338957	0.0932127	0.153861	0.0943918	0.0844617	0.113537	-0.00705234	-0.076439	-0.101407	0.0917111	-0.0299427				0.00668854		0.0880509	0.00867792	-0.139733	0.1931	-0.195519	-0.0523377	-0.142648	-0.0139371	-0.151833	0.0895883	0.00178429	0.113564
Acly_22	nucLib	22	Acly_22	Acly	ACATGTGGTGTAGTAACTTAAATGTCAAGTTGTAACATACAAGTGTTTAAAATGGAAACGCAAAGCAAAAAGCTGTGAAATGTCTTGTGTCAGTGTCCTCTGTGTTCAT	35.7798	-14.3	0.222904	0.21823	-0.098185	-0.0638861	1.81193	2.27916	1.40357	-0.298236	0.123899	0.180426	0.831952	0.75505	0.00221321	0.0149907	0.00443289	0.163487	-0.0202677	0.0363396	0.0678361	-0.100337	-0.0536808	0.0382711	0.121736	-0.118573	0.000218982	0.0671161	-0.0648948	0.0388793	0.233553	0.122417	-0.0316279	-0.075543	0.0969616	0.136645	-0.0829008	0.0200081	0.0269826	-0.000922066	0.0934119	0.141725	-0.0762832	0.0819788
Acly_23	nucLib	23	Acly_23	Acly	TGTAACATACAAGTGTTTAAAATGGAAACGCAAAGCAAAAAGCTGTGAAATGTCTTGTGTCAGTGTCCTCTGTGTTCATGCAGCCGACTTGTCTGTTACTGAAGTGTGG	41.2844	-22	0.230146	0.0131416	-0.00261388	0.313516	0.755152	1.37854		-0.666676	0.041832	0.853228	0.64389	0.0337482	0.0282024	0.000885343		0.00767986	0.0803691	0.0298537	0.260805	-0.0581542	-0.067567	-0.000777888	0.0860292	-0.230201	-0.0855382	0.069218	0.182006	-0.0755098	0.209458	0.0067274	0.0462902	-0.173816	0.0971489	-0.0915786				0.0603463		-0.112052	-0.0323739	-0.01404
Acly_24	nucLib	24	Acly_24	Acly	CAAAGCAAAAAGCTGTGAAATGTCTTGTGTCAGTGTCCTCTGTGTTCATGCAGCCGACTTGTCTGTTACTGAAGTGTGGGTCCAAAGACTCACAGCTGTTCTGCATCTG	46.789	-27.2	0.41322	-0.0118182	0.0632576	0.237384	-0.743803	1.50157	2.16291	-0.943767	0.230237	0.00830042	0.74522	0.265664	0.00483718	0.00277979	0.00401513	0.0100975	0.208022	0.170314	0.176979	0.0611814	0.251898	-0.194816	-0.00107034	-0.0529871	0.0139039	0.0884732	-0.142868	0.0442893	0.168321	-0.00567585	-0.165997	0.290449	-0.10834	0.0336055	0.0810571	0.0481128	-0.0736378	0.0985048	0.180564	0.0935361	-0.16497	0.0174476
Acly_25	nucLib	25	Acly_25	Acly	CAGTGTCCTCTGTGTTCATGCAGCCGACTTGTCTGTTACTGAAGTGTGGGTCCAAAGACTCACAGCTGTTCTGCATCTGTAACCCACAAAGATTCTGGGCAGCTGCCAC	51.3761	-29.8	-0.32609	-0.0604936	-0.343833	0.356905	1.11196	1.43004	0.594979	-1.27405	0.0109748	0.031617	0.558154	0.211034	0.00215173	0.017613	0.0224054	0.0566793	-0.236073	-0.125886	-0.14368	-0.319969	-0.252445	-0.00218517	-0.0309642	-0.0651215	-0.026202	-0.129157	-0.270387	-0.111154	0.183824	-0.135869	-0.0383341	-0.0540155	0.218576	0.0826073	0.143728	0.102508	-0.0352555	0.106788	-0.049546	0.15049	-0.0742255	-0.00922641
Acly_26	nucLib	26	Acly_26	Acly	GTCTGTTACTGAAGTGTGGGTCCAAAGACTCACAGCTGTTCTGCATCTGTAACCCACAAAGATTCTGGGCAGCTGCCACCTCAGTCTCTTCTCTGTGTTATCTATCATG	47.7064	-28.8	-0.328659		0.179649	0.352906	2.01547			0.120488	0.0606043		0.17251	0.167504	0.00349669			0.147077	-0.27006	-0.180487	-0.290834	-0.189942	-0.234538	0.128189	0.053493	0.0801188	0.10979													0.307381		-0.224973	-0.0346906	0.0991155
Acly_27	nucLib	27	Acly_27	Acly	CAGCTGTTCTGCATCTGTAACCCACAAAGATTCTGGGCAGCTGCCACCTCAGTCTCTTCTCTGTGTTATCTATCATGTTTGCTTTAAATAAACTAGATAGTAACAATGG	41.2844	-26.8	-0.159964	0.553516		-0.0426193	1.17332	1.10943		-0.0604142	0.9028	0.069538		0.785389	0.00686493	0.0365065		0.637862	0.348814	0.101771	0.320701	-0.119592	-0.164662	-0.274908	0.180152	-0.546113	-0.44937	0.29795	0.199973	0.475079	0.236703	0.134784	-0.0762675	0.15542	-0.248261	0.0910597								-0.0183673
Acly_3	nucLib	3	Acly_3	Acly	TGGACAGATAGCTGGAAGCAGAGTCCAGTATAGGCTGGGCCTGGAGCGGAAATAGCCATTGATGTGCAGGCATGGAAGGCCGACACCCACAGGCCCATTCAGTCCACAC	56.8807	-41	0.181661	0.0381337	0.201622	-0.451639	-1.66626	-0.537207	-0.122878	-1.47575	0.0405132	0.860646	0.339543	0.217934	0.000317261	0.0592937	0.0843948	0.0171931	0.0689739	-0.00716844	0.108475	0.25314	0.216689	-0.0766478	-0.0330775	0.187621	0.178704	0.0203967	0.312083	0.141412	-0.0177308	0.0189594	0.271853	0.101182	0.0783949	0.0183958	0.188195	0.0594105	-0.0378324	0.109825	0.146351	-0.139885	-0.300989	-0.121933
Acly_4	nucLib	4	Acly_4	Acly	TAGGCTGGGCCTGGAGCGGAAATAGCCATTGATGTGCAGGCATGGAAGGCCGACACCCACAGGCCCATTCAGTCCACACAAAGAAGCTTAGTATTTTTTTTATATATCT	47.7064	-29.5			-0.130143	-0.193852		-2.67816		0.828995			0.259912	0.322759		0.00186613		0.121696						0.879207	0.130778						-0.351674		0.272988	0.280435	0.47567	-0.305117				-0.794853		0.609412	0.402033	-0.369624
Acly_5	nucLib	5	Acly_5	Acly	GATGTGCAGGCATGGAAGGCCGACACCCACAGGCCCATTCAGTCCACACAAAGAAGCTTAGTATTTTTTTTATATATCTCTCTATATATAAGCATAGAAATTTAAAACC	38.5321	-20.4	-0.245529	-0.0269596	0.352559	0.132809	-3.39864	-1.1733		1.02525	0.0144546	0.902972	0.179777	0.0444973	0.00374453	0.0613474		0.0188821				-0.152257		0.324813	0.0682388	0.104354	0.125379				-0.266671		0.467909	0.710685	-0.0999232	-0.156671	-0.0424943	-0.193678		0.119608		0.355572	0.572401	0.0787961
Acly_6	nucLib	6	Acly_6	Acly	AGGCCCATTCAGTCCACACAAAGAAGCTTAGTATTTTTTTTATATATCTCTCTATATATAAGCATAGAAATTTAAAACCAAGCCAATACCTGTGACATTTGCTCTGCTA	33.0275	-11.7	0.166813	-0.52154		-0.170331	-1.12855	2.95528			0.0842214	0.145368		0.19439	0.00612022	0.0637421						0.143139		0.0690026	0.144199	0.104238	-0.169498	0.0380667	0.365929	0.468476	-0.0312698	0.50295	0.168838	-0.263586	0.205829	-0.0624577				0.346145		-0.427683	-0.2956	0.183811
Acly_7	nucLib	7	Acly_7	Acly	GTATTTTTTTTATATATCTCTCTATATATAAGCATAGAAATTTAAAACCAAGCCAATACCTGTGACATTTGCTCTGCTACCTGCTGTATCTATTATATGGAAAAGTCTC	30.2752
Acly_8	nucLib	8	Acly_8	Acly	AGCATAGAAATTTAAAACCAAGCCAATACCTGTGACATTTGCTCTGCTACCTGCTGTATCTATTATATGGAAAAGTCTCAGCAAGCACTGTCAGAATAGTGTTCTTCTA	37.6147	-19	-0.153213	-0.231505	0.24093	-0.232578	1.9371	2.65596	2.00457	0.764631	0.248594	0.044008	0.00593221	0.660435	0.00431518	0.0208724	0.00144821	0.0130962	-0.172809	-0.336677	-0.22075	-0.175236	-0.183871	0.0733279	0.203799	-0.00242683	0.0635816	-0.0706616	-0.158269	-0.100678	-0.00600689	-0.190295	-0.111835	-0.0336916	0.107276	-0.287909	-0.214657	0.173236	0.454975	-0.109442	-0.148307	0.519108	0.774776	0.22742
Acly_9	nucLib	9	Acly_9	Acly	TGTGACATTTGCTCTGCTACCTGCTGTATCTATTATATGGAAAAGTCTCAGCAAGCACTGTCAGAATAGTGTTCTTCTAGGGCCTTATGATGTTGCTTTCTTTTTTTTA	37.6147	-22.3	0.129978		0.662008	0.574544	-1.12467	-1.42588	0.553119	-0.261124	0.191605		0.0274894	0.00468505	0.0110954		0.222437	0.069018				0.00457019		0.00408822	0.443346	-0.172896	-0.169072				-0.13776		-0.169764	-0.0549538	-0.204297	0.138915	0.289663	0.316121	0.269174	0.212201	0.383151	-0.0670746	-0.0396158	-0.0774621
acMalat1_0	nucLib	0	acMalat1_0	acMalat1	GCAGGGAGCGCCAGGCAGGAAGGGAGGGTGGGTGGCTGCAGAGCCAAGATAGACTTAAAAGAAAAACTTAAAATATTAAGTCATCTTTTAAAAACTATAACTAATATTT	39.4495	-21.2	0.521494		-0.756595		1.18835		0.570733		0.16538		0.0387451		0.00410255		0.273703					0.0276135		-0.326354	-0.366326	0.048285	-0.220848															-0.0255691
acMalat1_1	nucLib	1	acMalat1_1	acMalat1	GGGTGGGTGGCTGCAGAGCCAAGATAGACTTAAAAGAAAAACTTAAAATATTAAGTCATCTTTTAAAAACTATAACTAATATTTTTTAAAAGTAGAATAAGAAAATCTT	26.6055	-17.3		0.088851	-0.186598			0.528217				0.587084	0.693315			0.0126777															-0.237998		0.112266	-0.0997288	-0.0908329	-0.103042
acMalat1_10	nucLib	10	acMalat1_10	acMalat1	AACAGGGAGGAAATTAGGTGTTTTCCCGACGGCAGGCTTAAAAAACCAAACAAGGCAATTTTTAAGCCAAGCAAAAACTTAAAACTAGAGAAAAAGGCTGAAAAATTAG	36.6972	-21	0.0808695		-0.340054	-0.130234	1.5203	-0.580548	-0.889333	0.998326	0.308066		0.0107481	0.233974	0.00188069	0.331963	0.159949	0.0175282				0.137227		0.00391279	0.639448	0.0797006	0.496118				0.562701		0.180973	0.434795	-0.131253
acMalat1_100	nucLib	100	acMalat1_100	acMalat1	CCAGTGAATGATGGAAAAGGGCTGTTGGGCTTAGGCAAGTGTTAGGGTGGGGTGGAAACATTGTACTTCCGATGCAGTAGCCTGTGGTTTTCTTTTGGCCTTTTTTTCC	47.7064	-31.8	-1.20962	-0.500948	0.287768	-0.0764359	-0.255729	-1.80614	-1.77218	-0.413008	0.0379649	0.0112931	0.109465	0.791918	0.0438043	0.0444491	0.00165719	0.104189	-0.653205	-1.09195	-0.864405	-0.0934946	-0.401694	-0.185133	-0.229277	0.599872	0.0384072		-0.791906		-0.407255		0.69284	-0.157301	-0.0177153	-0.0659842	0.270941	0.0894866	-0.0846115	0.273663	0.225988	-0.395539	-0.312717	0.00272244
acMalat1_101	nucLib	101	acMalat1_101	acMalat1	TGGGCTTAGGCAAGTGTTAGGGTGGGGTGGAAACATTGTACTTCCGATGCAGTAGCCTGTGGTTTTCTTTTGGCCTTTTTTTCCAGGTACTTAATAGCCTTAAAGGCTT	44.9541	-28.7	-0.724715	-0.493417	1.58132	0.222006	-1.10557	0.00662675		-0.855092	0.00152534	0.392079	0.0163804	0.355294	0.00286689	0.973818		0.142358	-0.195126	-0.136792	-0.311944	0.0136362	0.102944	-0.068909	-0.370868	0.426763	0.141939	0.41583			-0.0881832	0.409501	-0.265476	-0.35477	-0.307234	-0.454929				0.310154		-0.103021	0.145231	0.0173347
acMalat1_102	nucLib	102	acMalat1_102	acMalat1	GGTGGAAACATTGTACTTCCGATGCAGTAGCCTGTGGTTTTCTTTTGGCCTTTTTTTCCAGGTACTTAATAGCCTTAAAGGCTTCAGGGAGAAGGAAGGAGCTTATTGA	43.1193	-25.4	0.062428	0.27605	1.48633	0.52327	0.0603058	-1.81192	-0.646601	-1.40145	0.665813	0.275444	0.0368451	0.407333	0.8349		0.113679	0.240599	-0.0984707	-0.468658	-0.401105	-0.110687	-0.113373	-0.163103	-0.283	0.14516	-0.0116126				-0.555666		0.0524082	0.420022	-0.372745	-0.0103633		1.22932		1.15888		0.125617		-0.0761744
acMalat1_103	nucLib	103	acMalat1_103	acMalat1	AGTAGCCTGTGGTTTTCTTTTGGCCTTTTTTTCCAGGTACTTAATAGCCTTAAAGGCTTCAGGGAGAAGGAAGGAGCTTATTGAGCCTGGTGGTGTGTGAGTCCTTCTG	45.8716	-31.9	-0.564549		0.443892	0.132231	-0.0530435			-0.0960149	0.0902273		0.218582	0.727742	0.690832							0.429301		-0.352914		0.239172								-0.703786						0.167455		0.0858253	0.525415	-0.202469
acMalat1_104	nucLib	104	acMalat1_104	acMalat1	TTTTTTTCCAGGTACTTAATAGCCTTAAAGGCTTCAGGGAGAAGGAAGGAGCTTATTGAGCCTGGTGGTGTGTGAGTCCTTCTGATGGTAGCTTGTGTAATGTAAATTC	42.2018	-26.4			-0.512439	1.07177			0.404788	0.197448			0.0258988	0.0830649			0.0259938	0.523254																						0.00234134		0.311737	0.896361	0.140312
acMalat1_105	nucLib	105	acMalat1_105	acMalat1	TAAAGGCTTCAGGGAGAAGGAAGGAGCTTATTGAGCCTGGTGGTGTGTGAGTCCTTCTGATGGTAGCTTGTGTAATGTAAATTCAAGTAAGATCCTGCTTTTGATTGTT	42.2018	-27	-0.205581		-0.230319	-0.138329	2.3604	-3.01082	-0.0115057	-0.102483	0.0590439		0.260866	0.311715	0.00309655		0.623252	0.851673	-0.145194	-0.383596	-0.190203	-0.188706	-0.0475128	-0.393393	-0.163587	-0.105499	0.0980673										0.463892	-0.496662	0.209354	0.369309	-0.366698	-0.58608	-0.301413	-0.0945825
acMalat1_106	nucLib	106	acMalat1_106	acMalat1	GCTTATTGAGCCTGGTGGTGTGTGAGTCCTTCTGATGGTAGCTTGTGTAATGTAAATTCAAGTAAGATCCTGCTTTTGATTGTTTCTTCTTGTAAATGAGTCATGGAGC	40.367	-17.6	-0.450132			0.273383	-0.733768			-0.566391	0.17053			0.025456	0.00442361			0.137603	-0.34858	-0.56899	-0.172932	-0.379604	-0.628178	-0.00105246	0.222566	0.0160452	-0.329461
acMalat1_107	nucLib	107	acMalat1_107	acMalat1	GTCCTTCTGATGGTAGCTTGTGTAATGTAAATTCAAGTAAGATCCTGCTTTTGATTGTTTCTTCTTGTAAATGAGTCATGGAGCCAAGGAATGACGTATCTGTTGACAC	38.5321	-17	-0.615018	-0.141988	0.153721	-0.217282	1.64637	1.62513	1.59944	-0.645131	0.0397167	0.0929949	0.217316	0.465854	0.000779831	0.00473401	0.00727309	0.258525	-0.28412	-0.225544	-0.437793	-0.397478	-0.311286	0.0416345	-0.00686598	-0.170308	-0.124124	-0.229031	-0.0905482	-0.0609362	-0.0350206	-0.275904	0.0542372	0.0841124	0.19697	-0.154025	0.0112963	-0.263814	0.0283446	0.184716	-0.0796743	-0.366396	-0.132186	0.39519
acMalat1_108	nucLib	108	acMalat1_108	acMalat1	TGTAAATTCAAGTAAGATCCTGCTTTTGATTGTTTCTTCTTGTAAATGAGTCATGGAGCCAAGGAATGACGTATCTGTTGACACCTATCTCTTGTGTAACCGAGTCTGT	38.5321	-16.3	0.132816	0.0522327	0.198871	0.136636	2.02364	1.29985	1.89295	0.506913	0.135333	0.401962	0.071389	0.421028	0.00123011	0.0481239	0.00266011	0.106303	0.0747086	-0.0156631	-0.0121032	-0.0944593	0.0682614	-0.0225199	-0.01896	-0.219656	-0.0645554	0.180819	-0.14566	0.132894	-0.217817	0.197547	-0.368494	-0.118342	-0.143822	0.123609	0.0424647	0.164183	-0.0691062	0.253299	0.236841	0.0855511	0.00725349	0.210834
acMalat1_109	nucLib	109	acMalat1_109	acMalat1	TTGATTGTTTCTTCTTGTAAATGAGTCATGGAGCCAAGGAATGACGTATCTGTTGACACCTATCTCTTGTGTAACCGAGTCTGTAACCTACATAAATAACCAGGCAAAC	39.4495	-13.1	-0.0178731		0.765219	0.858217	1.69474		0.574225		0.549292		0.0460857	0.143375	0.0252587		0.517611		-0.129612	-0.321739	-0.240579	0.135401	-0.18978	-0.0925999	-0.0114401	-0.131694	0.24686										0.159986		0.344831	0.266328	0.524952	-0.338206	0.159229	-0.284929
acMalat1_11	nucLib	11	acMalat1_11	acMalat1	CCGACGGCAGGCTTAAAAAACCAAACAAGGCAATTTTTAAGCCAAGCAAAAACTTAAAACTAGAGAAAAAGGCTGAAAAATTAGGGGGAAAAATGAAGAGAGAAAAAAG	35.7798	-14.3			-0.0758948	0.0309908			1.60123	0.391882			0.416486	0.804325			0.00524708	0.217785				0.165878		1.1262		1.50672							0.00363093				-0.35608	-0.313564	0.188001	-0.427122	-0.271541	0.25722	0.355956	-0.0710421
acMalat1_110	nucLib	110	acMalat1_110	acMalat1	TCATGGAGCCAAGGAATGACGTATCTGTTGACACCTATCTCTTGTGTAACCGAGTCTGTAACCTACATAAATAACCAGGCAAACTGGTCACAGCAGATGTAAGCCGCGC	46.789	-19.6	0.225868	0.396376	0.261846	-0.0839645	-2.04441	-0.86842	0.308184	-0.856619	0.197202	0.582807	0.0853044	0.755498	0.00107443	0.0133173	0.00980855	0.226597	0.321579	0.162784	0.111429	0.195651	0.0776871	-0.26326	-0.299893	0.0466196	-0.333635				0.0900485		-0.0228598	-0.0205698	-0.430206	0.169587	0.495386	0.0899855	0.274514	0.397935	0.255169	-0.381687	-0.37731	-0.135931
acMalat1_111	nucLib	111	acMalat1_111	acMalat1	TGTTGACACCTATCTCTTGTGTAACCGAGTCTGTAACCTACATAAATAACCAGGCAAACTGGTCACAGCAGATGTAAGCCGCGCAACGCTGACCATTAAAAGTGAGCAA	44.9541	-20.7	0.534665	0.318938	0.00137959	0.0249907	-1.11334	-0.145411	0.466541	-1.12283	0.00689261	0.0367726	0.797717	0.436584	0.00126998	0.328452	0.00640396	0.133293	0.396013	0.343547	0.513057	0.371052	0.270702	-0.098979	0.0705318	-0.0561815	-0.141239	0.35926	0.18475	0.49053	0.676201	0.351783	0.0573559	0.177857	0.230582	-0.0965128	0.000694434	-0.010737	-0.0759603	-0.0441124	0.104932	-0.132038	-0.155226	-0.112403
acMalat1_112	nucLib	112	acMalat1_112	acMalat1	CGAGTCTGTAACCTACATAAATAACCAGGCAAACTGGTCACAGCAGATGTAAGCCGCGCAACGCTGACCATTAAAAGTGAGCAACCTGTCTTGAATGCACTTAGCTGGA	46.789	-19.9	0.772834	0.527137	0.061938	0.064545	-1.37792	-0.45935	0.529334	-1.08435	0.00502303	0.0491503	0.355077	0.643001	0.00041293	0.130097	0.0202107	0.069718	0.340014	0.347737	0.504218	0.284194	0.475522	-0.0384913	0.11799	-0.0481494	0.181723	0.606218	0.495729	0.502922	0.583852	0.88062	-0.130074	-0.0615512	-0.124024	0.455919	0.116155	0.14763	-0.00789037	0.0245981	0.256748	-0.0472864	-0.228309	0.0512113
acMalat1_113	nucLib	113	acMalat1_113	acMalat1	CAGGCAAACTGGTCACAGCAGATGTAAGCCGCGCAACGCTGACCATTAAAAGTGAGCAACCTGTCTTGAATGCACTTAGCTGGAAATGTCTTTTGTCTTGTGTGGGGCG	49.5413	-20.3	-0.117925	-0.278193	-0.138905	0.0835453	-1.14846	-0.0649481	0.205728	-1.61263	0.191085	0.203084	0.0548367	0.866608	0.000358685	0.484654	0.0761295	0.0963263	-0.318921	-0.462489	-0.651779	-0.13249	-0.374898	-0.0774187	-0.0611187	0.0685731	0.0101728	-0.533167	-0.55315	-0.516118	-0.271519	-0.280371	0.397041	0.438165	0.261648	-0.0653169	0.128284	-0.132418	-0.169433	0.0568372	0.0151461	-0.385665	-0.205692	-0.148932
acMalat1_114	nucLib	114	acMalat1_114	acMalat1	AAGCCGCGCAACGCTGACCATTAAAAGTGAGCAACCTGTCTTGAATGCACTTAGCTGGAAATGTCTTTTGTCTTGTGTGGGGCGGGTCGTGTGGGGCACAACTCTTGTC	51.3761	-30.1	0.0165917	-0.333478	-0.0457251	0.241724	-0.813746	0.1855	-0.370315	-1.87238	0.805759	0.0578649	0.248079	0.191323	1.62174e-05	0.129497	0.117554	0.00206533	-0.115059	-0.168326	-0.17491	-0.0240109	-0.0462141	-0.0320305	-0.01831	0.0504376	0.0208099	-0.434654	-0.441712	-0.283826	-0.0104661	-0.32482	0.0818574	0.218003	0.268012	0.020919	-0.0336013	-0.175305	-0.234137	-0.0776918	0.0101087	-0.130141	-0.188974	-0.028997
acMalat1_115	nucLib	115	acMalat1_115	acMalat1	AGTGAGCAACCTGTCTTGAATGCACTTAGCTGGAAATGTCTTTTGTCTTGTGTGGGGCGGGTCGTGTGGGGCACAACTCTTGTCTAGACCTTTTTCAGATCCGTCGCCT	50.4587	-22.1	-0.137821	0.00879499	-0.25161	-0.202988	-0.982163	-0.508229	0.953242	-0.723429	0.116719	0.944083	0.117526	0.421095	0.00939712	0.013266	0.0160659	0.222832	-0.00691817	-0.0892433	-0.0731005	0.10809	0.00780578	-0.00502028	-0.0837363	0.217841	0.000323793	-0.0466936	0.127877	-0.0048468	0.222606	-0.0501224	0.210979	0.124327	0.22818	-0.0398366	-0.0176847	-0.0183112	-0.156405	-0.0515947	0.170699	-0.175331	-0.313424	0.00551173
acMalat1_116	nucLib	116	acMalat1_116	acMalat1	TTAGCTGGAAATGTCTTTTGTCTTGTGTGGGGCGGGTCGTGTGGGGCACAACTCTTGTCTAGACCTTTTTCAGATCCGTCGCCTAAAGGCTGGCCTCTCGAAGTCTGAG	52.2936	-27.4	-0.31978	-0.0340066	-0.268155	0.0830326	-1.29346	-1.56753	3.58459	0.651922	0.000174202	0.929715	0.12806	0.493982	0.012863	0.022613	0.00228149	0.0801383	0.3805	-0.166791	0.198509	0.219753		-0.747641	-0.628827	0.355232	-0.310881				-0.189449	0.523707	-0.323866	-0.0206175	-0.169088	-0.0309902		-0.0835529	0.0198995	-0.0931669		-0.529903	-0.255712	0.0248634
acMalat1_117	nucLib	117	acMalat1_117	acMalat1	TGTGGGGCGGGTCGTGTGGGGCACAACTCTTGTCTAGACCTTTTTCAGATCCGTCGCCTAAAGGCTGGCCTCTCGAAGTCTGAGAAAAAGTATGGCATCCCATAAGCGG	54.1284	-31.1	-0.0583765	-0.291355	0.400043	0.172805	-3.06495	-2.44846	0.835031	1.14851	0.439446	0.00552474	0.00130116	0.21695	0.00104879	0.0234838	0.0258529	0.0076852		-0.426297	0.382182	0.0431597		-0.43082	-0.0252169	0.202542	0.0493171	0.522078	0.4562	0.938597	-0.220473	0.168337	0.360888	0.404219	-0.010815	-0.157363	0.276155	-0.0801714	0.297994	0.0473562	0.404525	-0.3611	0.017065	-0.104446
acMalat1_118	nucLib	118	acMalat1_118	acMalat1	ACTCTTGTCTAGACCTTTTTCAGATCCGTCGCCTAAAGGCTGGCCTCTCGAAGTCTGAGAAAAAGTATGGCATCCCATAAGCGGAGGGAGCAGCTCCTTGGGAATGATA	49.5413	-28.1	0.26036	0.211682	0.769148	0.664423	-0.0474295	1.77805	-0.485851	-0.629416	0.350925	0.385486	0.0194837	0.421295	0.968523	0.0213592	0.044508	0.145165				0.214718		0.743194	0.356007	0.80182	0.960953	0.191344	0.17481	0.297432	0.43422	0.34466	0.125383	0.0587172	0.242876	0.329815	0.455618	0.288702	0.38496	0.309258	0.591918	-0.295044	-0.0926319	-0.071587
acMalat1_119	nucLib	119	acMalat1_119	acMalat1	CCGTCGCCTAAAGGCTGGCCTCTCGAAGTCTGAGAAAAAGTATGGCATCCCATAAGCGGAGGGAGCAGCTCCTTGGGAATGATAAGTAAAAGGCAGAAAATGTCCTATG	49.5413	-24.9	0.00689432	0.219701	0.308149	0.0183505	0.0400756	0.815771	1.31103	-0.554922	0.669998	0.549439	0.0170835	0.788117	0.823972	0.0615087	0.00298551	0.0852198	-0.0875633	-0.137776	-0.217278	-0.155206	-0.00929847	-0.02097	-0.171912	-0.0160186	0.250186	0.385448	0.265723	-0.146737	0.102382	0.0707261	-0.549874	-0.645121	-0.0894117	-0.568375	0.197905	-0.0177459	0.0528191	0.40825	0.506958	0.0452838	-0.271037	0.210345
acMalat1_12	nucLib	12	acMalat1_12	acMalat1	CAAGGCAATTTTTAAGCCAAGCAAAAACTTAAAACTAGAGAAAAAGGCTGAAAAATTAGGGGGAAAAATGAAGAGAGAAAAAAGCAAGATCAATTAATGAAGATAATTA	29.3578					0.0414124								0.895255
acMalat1_120	nucLib	120	acMalat1_120	acMalat1	AAGTCTGAGAAAAAGTATGGCATCCCATAAGCGGAGGGAGCAGCTCCTTGGGAATGATAAGTAAAAGGCAGAAAATGTCCTATGGCCTCTTGTTTGATGGAAAAAGTAC	43.1193	-19.2	0.317906	0.188246	0.165738	0.126519	1.95728	2.85864	0.66656	0.421462	0.021677	0.130658	0.800603	0.799246	0.000255063	0.00183973	0.00551299	0.00092969	0.141719	-0.408417	-0.0283143	-0.264965	-0.121366	-0.461064	-0.194883	-0.496158	-0.287935				0.160868		0.119235	-0.149562	0.161247	0.434423	0.00112216	0.127491	-0.078163	-0.0906721	0.191834	0.0621859	-0.0490932	-0.13367
acMalat1_121	nucLib	121	acMalat1_121	acMalat1	CATAAGCGGAGGGAGCAGCTCCTTGGGAATGATAAGTAAAAGGCAGAAAATGTCCTATGGCCTCTTGTTTGATGGAAAAAGTACCAGATGTAAAAAGCAATGCAAAAGC	42.2018	-14.9
acMalat1_122	nucLib	122	acMalat1_122	acMalat1	GGAATGATAAGTAAAAGGCAGAAAATGTCCTATGGCCTCTTGTTTGATGGAAAAAGTACCAGATGTAAAAAGCAATGCAAAAGCCAGGCTCATCCCGGAGTGGGAAAAC	42.2018	-16.3		0.0739225	0.213102	-0.164005	-2.62797	2.75317	0.644616	0.406925		0.720633	0.169232	0.270456	0.00696119	0.00831136	0.00639096	0.431773				0.0854491		-0.327577	-0.175012	0.013391	0.211011	-0.090846	0.17014	0.0263077	0.0597547	-0.200493	0.129464	-0.0302486	0.204831	-0.125003	0.224953	0.0402656	0.138605	-0.0385027	0.12291	0.0296333	0.163246	0.00575532
acMalat1_123	nucLib	123	acMalat1_123	acMalat1	TGTCCTATGGCCTCTTGTTTGATGGAAAAAGTACCAGATGTAAAAAGCAATGCAAAAGCCAGGCTCATCCCGGAGTGGGAAAACCCAGCAAATGCCCTAAGCCAGGAAC	47.7064	-20.2	-0.084237	0.344463	0.653135	0.355856	1.85027	1.02768	-0.148886	-1.11302	0.164663	0.451016	0.0476141	0.042631	0.000626556	0.132397	0.328991	0.0648269	-0.279628	-0.200077	-0.244005	-0.232122	-0.258638	0.0470138	0.143	0.00436408	0.0943681	-0.258235	0.0184945	0.239173	-0.107556	-0.425342	-0.216317	-0.13083	0.244971	-0.00815792	0.0694283	-0.433544	-0.064289	0.19484	-0.0905955	-0.178332	-0.145964	0.0779311
acMalat1_124	nucLib	124	acMalat1_124	acMalat1	AAAAAGTACCAGATGTAAAAAGCAATGCAAAAGCCAGGCTCATCCCGGAGTGGGAAAACCCAGCAAATGCCCTAAGCCAGGAACAGGCAAAATTGGAAATATGGATTGA	44.0367	-18.7	0.455892	0.356913	0.428505	0.249118	1.83854	2.25213	-0.269409	-0.127317	0.0183617	0.0709787	0.309792	0.597351	0.000199833	0.0289561	0.38956	0.475339	0.150896	0.224809	0.164892	0.0864139	-0.0968132	-0.0120209	0.126126	-0.135692	-0.135579	0.288703	0.257924	0.345349	0.189838	0.523995	-0.103431	0.0667074	-0.0978272	0.334751	0.0728349	0.177972	0.480912	0.267986	0.15115	0.113347	0.517495	0.286326
acMalat1_125	nucLib	125	acMalat1_125	acMalat1	TGCAAAAGCCAGGCTCATCCCGGAGTGGGAAAACCCAGCAAATGCCCTAAGCCAGGAACAGGCAAAATTGGAAATATGGATTGATTGAGGAATTGAGAGAAGTGTTAAA	44.9541	-18.1	0.366361	0.105898	-0.0795317	0.181013	1.01243	1.22443	1.28366	-1.23624	0.00999593	0.48324	0.743618	0.0491419	0.00447789	0.0273698	0.0004054	0.0645641	0.192836	0.0566527	0.103126	0.124222	0.170815	-0.134433	-0.114326	-0.0359783	-0.0202707	0.0684785	0.270498	0.126279	0.0711009	0.242781	0.177388	0.0331698	0.0837059	0.136761	0.0540124	0.0261087	-0.0890348	0.191567	-0.0171793	-0.0820546	-0.0841197	0.0854933
acMalat1_126	nucLib	126	acMalat1_126	acMalat1	TGGGAAAACCCAGCAAATGCCCTAAGCCAGGAACAGGCAAAATTGGAAATATGGATTGATTGAGGAATTGAGAGAAGTGTTAAAGCAAGGAGAGCAATGCCATTTCTAC	42.2018	-16.9	0.199599	0.082949	0.0841861	0.0996968	1.32297	1.83032	1.02696	-0.372974	0.0182337	0.506296	0.085024	0.435732	0.000357861	0.0310522	0.000144284	0.503722	-0.0415708	-0.127566	-0.0778437	0.048151	0.0508765	-0.0264121	0.0233102	0.0246035	0.0371115	-0.0175782	-0.0806482	-0.0542964	0.193189	-0.0458061	-0.0246538	-0.0387787	0.0787719	0.0626371	0.116396	-0.084066	0.0859212	0.208073	0.201756	-0.222859	-0.037213	0.0916774
acMalat1_127	nucLib	127	acMalat1_127	acMalat1	GCCAGGAACAGGCAAAATTGGAAATATGGATTGATTGAGGAATTGAGAGAAGTGTTAAAGCAAGGAGAGCAATGCCATTTCTACAGTATGGTCTTTAAGTTGAAAGAAT	37.6147	-16.3	0.167413	0.329861	0.644088	0.02159	1.03379	1.18987		0.167943	0.0864799	0.44575	0.258957	0.907034	0.00471367	0.0735389		0.586959	-0.115855	-0.120902	-0.0674105	-0.0393864	0.0325611	-0.145777	0.02799	-0.0283071	0.16887				0.139758		-0.364726	-0.535889	-0.232453	-0.0323261				0.437116		-0.0159474	0.517246	0.431556
acMalat1_128	nucLib	128	acMalat1_128	acMalat1	ATGGATTGATTGAGGAATTGAGAGAAGTGTTAAAGCAAGGAGAGCAATGCCATTTCTACAGTATGGTCTTTAAGTTGAAAGAATCTTCAGGGAAAAATTCAAAATCAGC	35.7798	-18.4	0.424338		0.124832	0.0232667	0.417517			0.900393	0.0812201		0.164759	0.833316	0.0323242			0.162703	0.0254319	0.243552	0.106374	0.284402	-0.255729	0.129062	-0.117024	0.111193	-0.0226238													0.247067		-0.119989	-0.398122	-0.128382
acMalat1_129	nucLib	129	acMalat1_129	acMalat1	AGTGTTAAAGCAAGGAGAGCAATGCCATTTCTACAGTATGGTCTTTAAGTTGAAAGAATCTTCAGGGAAAAATTCAAAATCAGCAAAGATGCTTTCTACTACTACCCAA	35.7798	-16.1	0.0105347	0.374965		0.0447316	-0.12903	1.41093		1.24986	0.861539	0.102784		0.59741	0.46775	0.00256663		0.197655				0.261842		0.187593	-0.503872	-0.256605	-0.499803	0.246821	-0.0346088	-0.0153913	0.134694	0.201622	-0.181226	-0.146857	-0.026105	0.0729203				0.352424		-0.302407	-0.283852	0.024484
acMalat1_13	nucLib	13	acMalat1_13	acMalat1	AACTTAAAACTAGAGAAAAAGGCTGAAAAATTAGGGGGAAAAATGAAGAGAGAAAAAAGCAAGATCAATTAATGAAGATAATTAATTTTAGGCTATTGAAAAAATTATA	24.7706				-0.376333	0.293229			2.60132				0.165613	0.428875			0.0110993																				-0.299312	-0.253112	-0.392708	-0.797044	-1.00695	0.287465	0.383074	-0.11203
acMalat1_130	nucLib	130	acMalat1_130	acMalat1	CATTTCTACAGTATGGTCTTTAAGTTGAAAGAATCTTCAGGGAAAAATTCAAAATCAGCAAAGATGCTTTCTACTACTACCCAAATCTGTGATGTGAATTATTCCTAAA	32.1101	-17.2	0.306456		1.00998	-0.115637			0.45505	1.2263	0.0352647		0.0139669	0.242332			0.0561973	0.181999				-0.0118187		0.407364	0.303884	0.138682	0.858923										1.1179	0.937589	0.894388	0.516804	0.405747	-0.113637	-0.108092	-0.820883
acMalat1_131	nucLib	131	acMalat1_131	acMalat1	TGAAAGAATCTTCAGGGAAAAATTCAAAATCAGCAAAGATGCTTTCTACTACTACCCAAATCTGTGATGTGAATTATTCCTAAATATGCATGGAATGAAGGAGAGAGGA	34.8624	-14.9	0.703373			0.537173	1.00622			1.13655	0.247993			0.0321962	0.303379			0.143056
acMalat1_132	nucLib	132	acMalat1_132	acMalat1	AAAATCAGCAAAGATGCTTTCTACTACTACCCAAATCTGTGATGTGAATTATTCCTAAATATGCATGGAATGAAGGAGAGAGGAGAGAGAATAATACAAAGTGATAAAA	33.0275	-14.9	0.403982		0.14269	0.413356	2.51672		1.67632	2.30197	0.0607059		0.637319	0.235888	0.00219072		0.00299815	0.0345278	0.0933924	0.122274	0.322783	-0.128271	-0.0513301	-0.0752762	0.0911378	-0.274684	-0.0405646										0.127157	-0.00457839	0.12172	0.0548878	0.165059	-0.0995977	-0.0375746	-0.0190434
acMalat1_133	nucLib	133	acMalat1_133	acMalat1	ACTACCCAAATCTGTGATGTGAATTATTCCTAAATATGCATGGAATGAAGGAGAGAGGAGAGAGAATAATACAAAGTGATAAAATGTTGGATCGGCTGTCTTGCTGGAT	37.6147	-14.4	0.571181	0.506199	0.24381	-0.122537	0.717222	0.551659	1.45528	0.856404	0.00355663	0.159842	0.0172374	0.133888	0.0061091	0.00380996	0.00614383	0.0137015	0.225273	0.288872	0.274457	0.12654	0.329809	-0.0287483	0.143714	-0.154559	0.119475	0.476135	0.580697	1.07039	0.716692	0.78543	0.17512	0.523696	0.241864	0.379853	0.274034	0.289904	0.183017	0.169702	0.155278	-0.0203879	-0.114171	0.00261254
acMalat1_134	nucLib	134	acMalat1_134	acMalat1	ATTCCTAAATATGCATGGAATGAAGGAGAGAGGAGAGAGAATAATACAAAGTGATAAAATGTTGGATCGGCTGTCTTGCTGGATTGGAGAGGTGGAGGAGGAGGAGGAG	44.0367	-14	-0.359061	0.359691	0.703209	0.684413	0.747916	-0.89264	0.568593	0.265399	0.0130596	0.411077	0.0149741	0.123478	0.0154067	0.0302639	0.00744207	0.278279	-0.14241	-0.196468	-0.241459	-0.249063		-0.140927	-0.185917	-0.106653	0.328778	0.33904	0.527909	0.278675	-0.386422	0.0662461	0.208627	-0.0406071	-0.429463	-0.179903	0.284264	0.466309	0.181722	0.421994	0.45258	0.240103	0.0418294	0.13773
acMalat1_135	nucLib	135	acMalat1_135	acMalat1	GAGAGAGGAGAGAGAATAATACAAAGTGATAAAATGTTGGATCGGCTGTCTTGCTGGATTGGAGAGGTGGAGGAGGAGGAGGAGGCTTGTTCTGTGTTGTTTGCCTCAG	47.7064	-23.3	-0.161235	0.132877	-0.283843	-0.321112	-0.497867	-1.36922	-0.19153	-0.60151	0.212964	0.778949	0.575406	0.490944	0.0147666	0.018771	0.746561	0.0501752	-0.318621	-0.431196	-0.520295	-0.103298	-0.229046	0.0619252	-0.179244	0.169285	0.205777				-0.420673		-0.34461	-0.85124	-0.134152	0.194239				-0.847952				-0.0579135
acMalat1_136	nucLib	136	acMalat1_136	acMalat1	GTGATAAAATGTTGGATCGGCTGTCTTGCTGGATTGGAGAGGTGGAGGAGGAGGAGGAGGCTTGTTCTGTGTTGTTTGCCTCAGACAGGTGCTTGGCCCTACTAAGGAG	52.2936	-25.4	0.261183	0.0943206	-0.220066	0.0549096	-2.74442	-3.44072	-0.183248	-1.27209	0.722358	0.745926	0.359973	0.564071	0.00122871	0.0160048	0.0154601	0.0211599	-0.0734932	-0.0365857	-0.348628	-0.11006		-0.0407385	-0.103582	0.122465	0.601556				-0.0984593		0.398993	0.0302422	-0.012055	0.335171	-0.320673	-0.502916	-0.406837	-0.50628	-0.210977	-0.180218	-0.311438	-0.185607
acMalat1_137	nucLib	137	acMalat1_137	acMalat1	TTGCTGGATTGGAGAGGTGGAGGAGGAGGAGGAGGCTTGTTCTGTGTTGTTTGCCTCAGACAGGTGCTTGGCCCTACTAAGGAGCAGAGGTTGGCCTGCCGTCTGGAGC	57.7982	-33.4	0.0123996	0.0042484	0.262101	0.199816	-3.02062	-2.13278	-1.63356	-1.30419	0.64148	0.180537	0.00597317	0.611862	0.000359687	0.0358162	0.00412218	0.0134429	0.0950281	0.0600777	-0.203149	0.177411	0.21221	-0.0107612	-0.0406098	0.203654	0.132207	-0.252611			-0.455555		-0.140735	0.267344	-0.224631	-0.0333403	0.174493	0.00210287	-0.0835293	0.172668	0.327079	-0.197189	-0.331083	0.033236
acMalat1_138	nucLib	138	acMalat1_138	acMalat1	GAGGAGGAGGCTTGTTCTGTGTTGTTTGCCTCAGACAGGTGCTTGGCCCTACTAAGGAGCAGAGGTTGGCCTGCCGTCTGGAGCTGTCTAAACCGACAAATATCCGTGA	54.1284	-30.7	0.286909	0.0115254	0.47016	0.0957854	-2.8239	-1.92244	-0.311523	-0.760041	0.0044049	0.973319	0.0119025	0.252364	0.00104204	0.0428114	0.0468833	0.0248643	0.111634	-0.0380088	0.0968615	0.482813	0.2069	0.0455306	0.106953	0.326876	-0.0748211	0.00779806	0.209933	-0.277367	0.355172	-0.131223	0.0703135	-0.289045	0.437638	0.0154253	0.439979	0.255152	0.341689	0.415959	0.513071	-0.242313	-0.23201	-0.0230189
acMalat1_139	nucLib	139	acMalat1_139	acMalat1	TTGCCTCAGACAGGTGCTTGGCCCTACTAAGGAGCAGAGGTTGGCCTGCCGTCTGGAGCTGTCTAAACCGACAAATATCCGTGACAGATAAGTGACCCACTTCTATGAG	52.2936	-27.9	0.611262	0.487108	0.0605808	0.416567	-2.3301	-2.35453	0.00220875	-0.483369	0.0368729	0.338113	0.489975	0.012996	0.000251446	0.0126525	0.661034	0.210898	0.13637	0.071533	0.278679	0.418409	0.448787	0.0419543	-0.0149107	0.339187	0.0929709	0.518941	0.551582	1.12928	0.327194	0.438092	-0.0618789	0.350417	0.0370539	0.0705891	0.263965	0.0190042	-0.112414	0.227711	0.215729	-0.241285	-0.208884	-0.0362534
acMalat1_14	nucLib	14	acMalat1_14	acMalat1	AAAAATTAGGGGGAAAAATGAAGAGAGAAAAAAGCAAGATCAATTAATGAAGATAATTAATTTTAGGCTATTGAAAAAATTATACTGAAGATTTCAAAGATTATTAAAT	22.0183
acMalat1_140	nucLib	140	acMalat1_140	acMalat1	ACTAAGGAGCAGAGGTTGGCCTGCCGTCTGGAGCTGTCTAAACCGACAAATATCCGTGACAGATAAGTGACCCACTTCTATGAGATTGCATGTCAGGGAAAGCTGGGAA	49.5413	-25.7	0.586804	0.193594	0.11742	0.268583	-1.37446	-1.45972	1.52414	-0.369059	0.00856433	0.000568634	0.173698	0.293251	7.23431e-05	0.023674	0.00285672	0.0753259	0.349952	0.0778392	0.354515	0.607109	0.590617	-0.285712	0.00454498	0.269049	0.220773	0.384824	0.0514316	0.0920279	0.289058	0.198818	-0.333796	-0.130664	-0.13851	-0.216121	0.0987365	0.0720219	0.0223539	0.0954484	0.0649137	-0.0820811	-0.095387	-0.00328813
acMalat1_141	nucLib	141	acMalat1_141	acMalat1	GTCTGGAGCTGTCTAAACCGACAAATATCCGTGACAGATAAGTGACCCACTTCTATGAGATTGCATGTCAGGGAAAGCTGGGAAATGCTGTTTTCAGGGTTGGGTTGAC	46.789	-30.7	0.273423	0.012341	0.0465079	0.132751	-0.951766	-0.354912	0.967319	-0.574975	0.212311	0.944056	0.955069	0.211509	2.39563e-05	0.064412	9.11514e-05	0.00825394	0.0455125	0.0400628	-0.142781	0.268108	0.098212	-0.0619419	-0.181108	0.296105	-0.0109141	-0.00634872	-0.0292269	0.095743	0.103264	0.0896697	0.201469	0.203237	0.127741	-0.0920713	0.0388235	-0.324137	-0.356945	0.180229	-0.190624	-0.342903	-0.375065	-0.201891
acMalat1_142	nucLib	142	acMalat1_142	acMalat1	TATCCGTGACAGATAAGTGACCCACTTCTATGAGATTGCATGTCAGGGAAAGCTGGGAAATGCTGTTTTCAGGGTTGGGTTGACAAGCTTAGGAGCCCCCAGCCAGCCA	50.4587	-29.9	0.387945	0.0188369	-0.411949	-0.304366	-0.729302	-1.41959	1.83916	0.0506042	0.0292351	0.961211	0.0992474	0.169981	0.00835231	0.076498	0.0030515	0.753987	0.0520935	-0.0835523	0.0167287	0.43716	0.296078	-0.0168396	-0.127154	0.345322	0.341157	0.269033	0.487081	0.299623	0.302048	0.0181435	0.204621	-0.0264087	0.250071	0.0815993	-0.248005	-0.123221	-0.271635	-0.211284	-0.460545	0.09238	-0.0773989	0.0367214
acMalat1_143	nucLib	143	acMalat1_143	acMalat1	TTCTATGAGATTGCATGTCAGGGAAAGCTGGGAAATGCTGTTTTCAGGGTTGGGTTGACAAGCTTAGGAGCCCCCAGCCAGCCATTGCATCACACACACACACACACAC	50.4587	-24.1	0.311539		-0.512891	-0.550559	0.973348		0.882964	0.61291	0.162718		0.17921	0.301899	0.0111535		0.029919	0.291931	0.215082	0.230172	0.268347	0.320566	0.369372	0.0990202	0.137195	0.0407495	0.0703594													-0.197416		0.809698	0.519529	0.648564
acMalat1_144	nucLib	144	acMalat1_144	acMalat1	AGCTGGGAAATGCTGTTTTCAGGGTTGGGTTGACAAGCTTAGGAGCCCCCAGCCAGCCATTGCATCACACACACACACACACACTGCTTATCTTGGGGTGTGCTGGGTT	53.211	-28.8	-0.266161	-0.126803	-0.364855	-0.480236	-0.901422	-0.817103	-0.15284	-0.113327	0.021981	0.416377	0.0595871	0.00481538	0.00802322	0.0450895	0.362016	0.0380507	-0.11307	-0.243394	-0.0812163	-0.119485	0.124239	-0.0471583	0.103415	0.224056	0.214882	0.127551	0.836007	-0.0975369	-0.166115	0.301553	0.511394	0.0766664	0.063099	-0.0312248	-0.256991	-0.245834	-0.320267	-0.317959	-0.107125	-0.0732046	-0.0860151	-0.00958685
acMalat1_145	nucLib	145	acMalat1_145	acMalat1	TGGGTTGACAAGCTTAGGAGCCCCCAGCCAGCCATTGCATCACACACACACACACACACTGCTTATCTTGGGGTGTGCTGGGTTGCCTGGAGCACCCGCCCCCTTGCCA	59.633	-28	-0.271985	-0.0512638	-0.469109	-0.0280128	-0.361213	-0.782242	-0.445313	-0.786353	0.0440713	0.0275163	0.0319246	0.821833	0.0197875	0.0306989	0.0218903	0.0525671	-0.104368	-0.272219	-0.204655	0.0621259	-0.125602	-0.167373	0.0464726	0.263719	-0.0442747	0.0277979	0.18595	0.137503	-0.194128	0.193225	0.355526	0.155525	-0.0218046	0.0912808	-0.256485	-0.202383	-0.456005	-0.219079	-0.340138	0.0241549	-0.0829666	0.0591744
acMalat1_146	nucLib	146	acMalat1_146	acMalat1	AGCCAGCCATTGCATCACACACACACACACACACTGCTTATCTTGGGGTGTGCTGGGTTGCCTGGAGCACCCGCCCCCTTGCCAATCTCCCTGGCCTTGGTTGCCTTGT	58.7156	-27.2	-0.295122	-0.133153	-0.26543	-0.205189	-1.0652	-1.09849	-1.0703	-2.08769	0.00427102	0.0864319	0.0793986	0.212903	0.00402566	0.00281287	0.000787375	0.000448457	-0.0192362	0.0827347	-0.00314448	0.0769176	-0.108224	0.145115	0.155108	0.228387	-0.0903093	-0.0334321	0.0519431	0.0736833	0.366782	0.0940754	0.160684	0.249673	0.410662	0.0779724	-0.126358	-0.114633	-0.22324	-0.170367	-0.152943	-0.101257	-0.209863	0.0420566
acMalat1_147	nucLib	147	acMalat1_147	acMalat1	CACACACACTGCTTATCTTGGGGTGTGCTGGGTTGCCTGGAGCACCCGCCCCCTTGCCAATCTCCCTGGCCTTGGTTGCCTTGTGTCCATTTTATACATCCAGCTCACT	55.9633	-28.8	-0.36219	-0.217332	-0.108839	-0.153849	-0.958335	-0.63329	0.329002	-1.08544	0.0131907	0.170486	0.0872893	0.581659	0.00875261	0.048982	0.00676547	0.0151136	-0.152424	-0.0396192	-0.135258	0.0476231	-0.156449	0.054654	-0.140878	0.233167	-0.0698035	-0.0523134	0.101602	0.110826	0.255461	0.0416333	0.198253	0.312476	0.353269	0.0233008	-0.00591413	-0.0394868	-0.307113	-0.0757521	-0.0891782	-0.302068	-0.259454	-0.0168763
acMalat1_148	nucLib	148	acMalat1_148	acMalat1	TGCTGGGTTGCCTGGAGCACCCGCCCCCTTGCCAATCTCCCTGGCCTTGGTTGCCTTGTGTCCATTTTATACATCCAGCTCACTTCATGTGAGGCTGAGGAAGATGCCC	56.8807	-29.3	-0.422941	-0.0514233	-0.137656	-0.0911401	-1.1075	-1.3728	-0.463078	-1.53277	0.00810188	0.558793	0.129639	0.781976	0.00517964	0.0210871	0.0077101	0.00755199	-0.348814	-0.343041	-0.390669	-0.0597018	-0.241312	0.18823	0.0456266	0.16926	0.244015	-0.113656	-0.0959772	-0.360505	0.0392387	-0.0360629	0.107159	-0.100248	0.232388	0.00813935	-0.017331	0.00773774	-0.0170735	-0.153046	-0.21045	-0.124095	-0.148906	-0.173474
acMalat1_149	nucLib	149	acMalat1_149	acMalat1	CCCTTGCCAATCTCCCTGGCCTTGGTTGCCTTGTGTCCATTTTATACATCCAGCTCACTTCATGTGAGGCTGAGGAAGATGCCCAGTGGGCTATGCCCCCCCCCCTTTG	55.9633	-26.3	-0.612526	-0.288276	-0.0171341	-0.172166	0.0614665	-0.00550778	2.35835	1.85082	0.00547119	0.118044	0.481777	0.23459	0.304041	0.950221	0.00147986	0.0455965	-0.3242	-0.146048	-0.279156	-0.11276	-0.195311	0.155247	0.0436724	0.154471	0.147114	-0.0920813	0.140193	0.0261487	-0.0630029	-0.133365	0.27899	0.119876	0.129167	-0.0954016	-0.148964	-0.126671	0.0564254	-0.0687389	-0.192127	0.0514893	0.176192	0.0305899
acMalat1_15	nucLib	15	acMalat1_15	acMalat1	AGAAAAAAGCAAGATCAATTAATGAAGATAATTAATTTTAGGCTATTGAAAAAATTATACTGAAGATTTCAAAGATTATTAAATGAAGATAATTGTAAAGAAATGTTTA	19.2661	-11.6																				-0.516932		-0.201793	0.0748724	-0.258512	-0.0943332
acMalat1_150	nucLib	150	acMalat1_150	acMalat1	TTGCCTTGTGTCCATTTTATACATCCAGCTCACTTCATGTGAGGCTGAGGAAGATGCCCAGTGGGCTATGCCCCCCCCCCTTTGGAGCCTGATAAATACTCAGTTACTG	50.4587	-23.8	0.00472052	-0.206521	-0.0134477	-0.0321766	-0.621643	-1.06993			0.890384	0.0966315	0.658132	0.914625	0.0234049	0.00844937			0.235512	0.297446		0.209548	0.1662	0.117343	0.111494	0.0698066	-0.0738074				-0.0531801		0.0962392	0.487482	-0.0546528	-0.0382221	-0.21474	-0.136018	-0.257742	0.00958263	-0.143921	0.117433	-0.00647563	0.175498
acMalat1_151	nucLib	151	acMalat1_151	acMalat1	CAGCTCACTTCATGTGAGGCTGAGGAAGATGCCCAGTGGGCTATGCCCCCCCCCCTTTGGAGCCTGATAAATACTCAGTTACTGATGCTTGTATAATAAAGTTACATAA	46.789	-23.8	-0.455698	-0.131801	-0.135762	-0.328485	0.815391	0.142174			0.175227	0.459637	0.487167	0.184625	0.0155908	0.335687			-0.242353	-0.234562	-0.515686	-0.205477	-0.462306	0.0397565	-0.110246	0.0237623	-0.0102136	0.0250498	0.00653714	0.211997	0.113376	0.0302668	-0.0726971	0.20163	0.133314	0.0198997				-0.0352572		-0.426319	0.0165682	-0.127015
acMalat1_152	nucLib	152	acMalat1_152	acMalat1	AAGATGCCCAGTGGGCTATGCCCCCCCCCCTTTGGAGCCTGATAAATACTCAGTTACTGATGCTTGTATAATAAAGTTACATAATGGCTTATATACTCCCTTGTGACAC	44.0367	-18.1	0.075607			-0.402345	0.77573				0.363393			0.152388	0.00292344				-0.382856	-0.645878	-0.611302	-0.332727	-0.40357	-0.0550238	-0.256717	-0.0346503	0.287127
acMalat1_153	nucLib	153	acMalat1_153	acMalat1	CCCCCTTTGGAGCCTGATAAATACTCAGTTACTGATGCTTGTATAATAAAGTTACATAATGGCTTATATACTCCCTTGTGACACACAAAGATGCCACAAAGTTGCAAAG	38.5321	-16.8	0.380603	0.14576		-0.738795	2.38078	0.301903			0.337561	0.786779		0.333955	0.000558438	0.0916782			-0.0143912	-0.155651	0.00687495	-0.332751	-0.260314	0.0635047	0.352373	-0.97794	0.0809992	0.369341	0.918468	0.600954	0.15113	-0.128401	0.268599	-0.105023	-0.13692	-0.161105
acMalat1_154	nucLib	154	acMalat1_154	acMalat1	CAGTTACTGATGCTTGTATAATAAAGTTACATAATGGCTTATATACTCCCTTGTGACACACAAAGATGCCACAAAGTTGCAAAGATGTAAGAGAGGAAACACGCCTTAA	36.6972	-13.4	-0.0535274	0.0531589		0.272414	2.13762	1.16236		0.157224	0.882072	0.780823		0.642609	0.000185418	0.0717247		0.216446	-0.10851	-0.202802	0.100527	-0.307111	-0.0772709	-0.0780828	-0.00497424	-0.270532	0.0141239	0.0474763	0.0743814	-0.116036	0.206158	-0.127034	0.0220788	-0.168339	0.135873	-0.154653
acMalat1_155	nucLib	155	acMalat1_155	acMalat1	GTTACATAATGGCTTATATACTCCCTTGTGACACACAAAGATGCCACAAAGTTGCAAAGATGTAAGAGAGGAAACACGCCTTAATAATAAAATGACTCACATTTTGAAA	34.8624	-13.3	-0.124052	0.0728477	-0.0827748	-0.076944	1.9187	0.552205		0.767921	0.127764	0.736602	0.410593	0.905906	0.000792495	0.157737			-0.121285	-0.0197939	-0.112243	-0.100221	-0.0778326	0.0540683	0.0324592	-0.0635136	0.0355095				-0.539933		-0.66006	-0.697807	-1.12003	-0.201782				0.270067		-0.101471	-0.469922	0.0500199
acMalat1_156	nucLib	156	acMalat1_156	acMalat1	TTGTGACACACAAAGATGCCACAAAGTTGCAAAGATGTAAGAGAGGAAACACGCCTTAATAATAAAATGACTCACATTTTGAAAGAATAGGAAGTGCTGTCTTAATTAT	33.945	-16.1	0.0115204	0.0698262	0.427826	-0.114583	1.51313	1.56413	1.29716	1.28951	0.747479	0.379992	0.00705427	0.377744	0.00303605	0.0167975	0.033777	0.042439	-0.183517	0.110903	0.0329598	-0.122756	-0.0507362	0.0707166	0.182094	-0.125663	0.380958	0.143996	0.0677929	0.121186	0.0521086	0.192449	-0.0475718	-0.0631498	-0.019689	0.224615		0.179215		-0.0557938	0.0825969	0.0146104	-0.036863	0.0732459
acMalat1_157	nucLib	157	acMalat1_157	acMalat1	GTTGCAAAGATGTAAGAGAGGAAACACGCCTTAATAATAAAATGACTCACATTTTGAAAGAATAGGAAGTGCTGTCTTAATTATTATTATTATTTTAAATAAAAGTTGT	26.6055	-13	1.64121		0.333428	-0.589336	-1.20579				0.0159399		0.515419	0.617883	0.018507									0.623146		-0.257428														0.404653		0.00392583	0.432806	-0.0182066
acMalat1_158	nucLib	158	acMalat1_158	acMalat1	ACGCCTTAATAATAAAATGACTCACATTTTGAAAGAATAGGAAGTGCTGTCTTAATTATTATTATTATTTTAAATAAAAGTTGTATTTGTGAATGGTCCTGGGGCGTTT	28.4404	-18.8	-0.042202			-0.0390351	-0.520801				0.627628			0.956089	0.0281345
acMalat1_159	nucLib	159	acMalat1_159	acMalat1	ATTTTGAAAGAATAGGAAGTGCTGTCTTAATTATTATTATTATTTTAAATAAAAGTTGTATTTGTGAATGGTCCTGGGGCGTTTTGGCAGGGTGGGGGGCATTCTTCTC	35.7798	-16.7	0.122856								0.525021													0.204097	-0.197123		0.146322
acMalat1_16	nucLib	16	acMalat1_16	acMalat1	AGATAATTAATTTTAGGCTATTGAAAAAATTATACTGAAGATTTCAAAGATTATTAAATGAAGATAATTGTAAAGAAATGTTTATATTACAAACTAATTCAATAGGTTT	18.3486	-13.8				0.147309								0.491715
acMalat1_160	nucLib	160	acMalat1_160	acMalat1	CTTAATTATTATTATTATTTTAAATAAAAGTTGTATTTGTGAATGGTCCTGGGGCGTTTTGGCAGGGTGGGGGGCATTCTTCTCGATCTTTCAGGCACTTTCTTCACGA	38.5321	-22.3
acMalat1_161	nucLib	161	acMalat1_161	acMalat1	AAAAGTTGTATTTGTGAATGGTCCTGGGGCGTTTTGGCAGGGTGGGGGGCATTCTTCTCGATCTTTCAGGCACTTTCTTCACGAACCACGTGGTCTTTATTGGACAAGA	47.7064	-26.5	0.18107	0.0233797	0.689983	-0.0354649	-0.873547	-1.1367	-0.471557	0.154596	0.702684	0.410773	0.0325494	0.826924	0.221418	0.0345402	0.0061919	0.296972				0.61694		-0.290866	0.360963	-0.0377609	-0.00413468		-0.0469415		0.228471		0.0947574	-0.382124	0.054872	0.0524849	0.496576	0.323927	0.199598	0.336628	0.370201	-0.101296	-0.368628	-0.0837485
acMalat1_162	nucLib	162	acMalat1_162	acMalat1	GGGGCGTTTTGGCAGGGTGGGGGGCATTCTTCTCGATCTTTCAGGCACTTTCTTCACGAACCACGTGGTCTTTATTGGACAAGAGCAGAAACTGAGCAGAAGATTTGAT	49.5413	-21.3	-0.0726119	-0.0523771	0.879205	0.404202	-1.04723	0.041588	-1.30495	-0.791732	0.580667	0.595547	0.00910092	0.237109	0.0135396	0.243113	0.0201528	0.148493	-0.0060475	-0.131163	-0.248035	0.188099	0.352944	-0.233555	-0.214866	0.456873	0.250553	0.258562	-0.100638	0.028483	-0.0283689	-0.00284964	0.156536	0.0428771	0.133906	-0.374253	0.970691	0.928672	0.969946	0.681445	0.741608	0.0604205	0.119682	-0.26507
acMalat1_163	nucLib	163	acMalat1_163	acMalat1	ATTCTTCTCGATCTTTCAGGCACTTTCTTCACGAACCACGTGGTCTTTATTGGACAAGAGCAGAAACTGAGCAGAAGATTTGATTCTCTAAATAAGGCAGGAGTGACTT	41.2844	-17.9	0.468066		0.753038		1.06102		0.0307034	-1.99611	0.0794844		0.0366752		0.0157861		0.447767					0.138469		-0.564805	0.190097	-0.322357	-0.365128										0.510373	0.249857	0.31946	0.301429	0.627766	-0.373848	-0.142466	-0.15638
acMalat1_164	nucLib	164	acMalat1_164	acMalat1	TCTTCACGAACCACGTGGTCTTTATTGGACAAGAGCAGAAACTGAGCAGAAGATTTGATTCTCTAAATAAGGCAGGAGTGACTTTGCAAAGCCTATTTTCTTCCCTTCC	42.2018	-15.5	0.946983		0.210834	0.226527	-3.4173		2.01266	0.910336	0.114422		0.0932136	0.344761			0.000827973	0.0980866				0.0875353		-0.134896	-0.395606	0.0737326	0.136927										0.0132787	-0.0122989	-0.0925096	-0.0578177	0.0158384	-0.0325935	-0.13325	-0.00155355
acMalat1_165	nucLib	165	acMalat1_165	acMalat1	TGGACAAGAGCAGAAACTGAGCAGAAGATTTGATTCTCTAAATAAGGCAGGAGTGACTTTGCAAAGCCTATTTTCTTCCCTTCCTCATTCCGCTGAGATCCAAGTGTAG	43.1193	-19.4	-0.249629	0.0992752	0.0057144	-0.0704876	-0.468007	0.416286	2.09553	-0.415081	0.529514	0.505924	0.541168	0.69945	0.0122758	0.104564	0.00150931	0.132985	0.185825	-0.0742648	0.309243	-0.154754	-0.147034	-0.296329	0.0584963	-0.21592	-0.119778	-0.198035	-0.153083	0.195479	-0.296758	0.0180944	-0.125649	0.280907	-0.140065	0.379622	-0.120257	-0.0277328	-0.148413	-0.178002	0.00425951	0.152146	-0.12572	-0.0577447
acMalat1_166	nucLib	166	acMalat1_166	acMalat1	AGATTTGATTCTCTAAATAAGGCAGGAGTGACTTTGCAAAGCCTATTTTCTTCCCTTCCTCATTCCGCTGAGATCCAAGTGTAGACCCAGGCATTTGGCAGCATAGAGG	44.9541	-24.4			0.328905		-2.27872		0.135434	0.465264			0.112831				0.580238	0.075435																			-0.454687	-0.274228	-0.352249	-0.121006	0.211601	-0.0209044	0.132476	0.00903061
acMalat1_167	nucLib	167	acMalat1_167	acMalat1	GAGTGACTTTGCAAAGCCTATTTTCTTCCCTTCCTCATTCCGCTGAGATCCAAGTGTAGACCCAGGCATTTGGCAGCATAGAGGCATTGTAACTAAGGAAAATGATGTG	44.9541	-20.8	0.235955		0.321446	-0.223589	-1.29717	-1.42756	1.34967	-0.878373	0.134494		0.306912	0.41668	0.000267101	0.00744764	0.0559153	0.0189012	0.11129	0.0771678	0.205887	0.19549	0.600871	-0.215658	-0.137752	0.328981	0.257233										0.0191667	-0.0496034	-0.235117	-0.158404	0.0723317	0.103219	0.00140476	-0.25615
acMalat1_168	nucLib	168	acMalat1_168	acMalat1	TTCCCTTCCTCATTCCGCTGAGATCCAAGTGTAGACCCAGGCATTTGGCAGCATAGAGGCATTGTAACTAAGGAAAATGATGTGTATATATACATATATATAACCAAGG	40.367	-23.3	-0.143476	0.316204	0.0780789	-0.231474	-2.39605	-0.74745		0.44513	0.851277	0.432947	0.295381	0.252365	0.00195152	0.249805		0.319042				-0.136519		-0.0745524	0.679207	-0.123583	0.0634268	0.405003			0.0711194		-0.293241	-0.509277	-0.590192	1.19554				0.0326648		0.130295	0.26344	0.0537013
acMalat1_169	nucLib	169	acMalat1_169	acMalat1	CAAGTGTAGACCCAGGCATTTGGCAGCATAGAGGCATTGTAACTAAGGAAAATGATGTGTATATATACATATATATAACCAAGGGATTTCTAAAATGCTCAAAACTAGA	34.8624	-17.1	0.0719148	0.364538		-0.37229	-2.06385	-0.233189		0.732929	0.446116	0.0158619		0.35414	0.00304598	0.0214835		0.327275						0.331909		-0.603962					-0.104108		-0.189499	-0.287481	-0.542128	-0.0887187
acMalat1_17	nucLib	17	acMalat1_17	acMalat1	AAAATTATACTGAAGATTTCAAAGATTATTAAATGAAGATAATTGTAAAGAAATGTTTATATTACAAACTAATTCAATAGGTTTGAATATAAACATGGAAAAGATAGAA	19.2661	-16.5				-0.335117								0.742703
acMalat1_170	nucLib	170	acMalat1_170	acMalat1	GCATAGAGGCATTGTAACTAAGGAAAATGATGTGTATATATACATATATATAACCAAGGGATTTCTAAAATGCTCAAAACTAGACCAGAGGGGGGAAAACACTTTAAGC	34.8624	-12.2	0.493518		-0.30771		1.75685		1.88325		0.0407444		0.13357		0.0196484		0.0160669		-0.167836			0.110199		0.104277	-0.132848	-0.0791391	0.155792						-0.310084	0.347229			-0.276507	-0.322483	-0.475559	-0.343418	-0.721858	-0.174071	0.031208	-0.0918175
acMalat1_171	nucLib	171	acMalat1_171	acMalat1	AATGATGTGTATATATACATATATATAACCAAGGGATTTCTAAAATGCTCAAAACTAGACCAGAGGGGGGAAAACACTTTAAGCAGCTTGGGGTAAGTAATAAATATCT	33.0275	-12.3			-0.0303861	-0.34018							0.605005	0.619365																										-0.697958		-0.467375	-0.124964	-0.879578
acMalat1_172	nucLib	172	acMalat1_172	acMalat1	TAACCAAGGGATTTCTAAAATGCTCAAAACTAGACCAGAGGGGGGAAAACACTTTAAGCAGCTTGGGGTAAGTAATAAATATCTTTATGTCTTCCGGCCCAAGAAATGC	40.367	-18.5	0.290431	0.156327	0.515691	-0.594365	0.564348	0.47435	-0.448033	1.15981	0.112323	0.623015	0.0050262	0.02656	0.0220245	0.0487927	0.108778	0.0146747	0.199454	0.17039	0.0255892	-0.00152541	0.187394	-0.0392701	0.199236	-0.211008	-0.00220918	0.284214	0.354376	0.327575	0.196008	0.219288	0.0303446	-0.0686488	0.00151846	-0.130537	0.149534	0.285445	0.514525	-0.00166369	0.34844	0.116049	-0.110029	-0.128117
acMalat1_173	nucLib	173	acMalat1_173	acMalat1	AAAACTAGACCAGAGGGGGGAAAACACTTTAAGCAGCTTGGGGTAAGTAATAAATATCTTTATGTCTTCCGGCCCAAGAAATGCTCTCTTCCAGAGCTTGAGCCTCAGT	44.0367	-22.4	0.641489	-0.0824108	1.11205	-0.204603	1.69971		-0.786173	1.27277	0.0294892	0.872852	0.0175815	0.617606	0.0066797		0.020609	0.0361723	0.0579742	-0.0487356	0.220793	-0.251358	0.230321	0.0499263	0.195213	-0.309332	0.198525										0.567043	0.736378	0.341848	0.744232	0.488352	0.190972	-0.250116	0.193126
acMalat1_174	nucLib	174	acMalat1_174	acMalat1	ACTTTAAGCAGCTTGGGGTAAGTAATAAATATCTTTATGTCTTCCGGCCCAAGAAATGCTCTCTTCCAGAGCTTGAGCCTCAGTGAATTAAGCAAGGCCAGACCTAAAT	42.2018	-23.9		0.99945		-0.064599		1.04352		-0.16297		0.0958074		0.661359		0.019463		0.0686045										0.620083	0.5753	0.534756	0.17228	0.57689	0.108912	-0.00172361	-0.447803	0.0444061
acMalat1_175	nucLib	175	acMalat1_175	acMalat1	TAAATATCTTTATGTCTTCCGGCCCAAGAAATGCTCTCTTCCAGAGCTTGAGCCTCAGTGAATTAAGCAAGGCCAGACCTAAATTGATGGAGGATTTTGTTAGTCTCCT	42.2018	-21.1	0.342077		-0.0471303	-0.609192	2.08583	-0.9107	-0.908732	1.74522	0.127684		0.994842	0.169166	0.0024397	0.220663	0.00447931	0.0123589	-0.312801	0.0742561	-0.281056	-0.0563362	-0.0867125	0.492538	0.145538	-0.0765448	0.339882								0.21718		0.189976	0.325722	0.667274	0.616371	0.235751	-0.120204	0.278238	0.426395
acMalat1_176	nucLib	176	acMalat1_176	acMalat1	AAGAAATGCTCTCTTCCAGAGCTTGAGCCTCAGTGAATTAAGCAAGGCCAGACCTAAATTGATGGAGGATTTTGTTAGTCTCCTTGTCTGTGTCTGCATTTAACTTGAA	41.2844	-23.4	0.166506	-0.734296	-0.0904431	0.101168	2.52961	1.48262	4.06207	0.417434	0.423249	0.212375	0.109986	0.0686361	0.00233435	0.0747704	0.000253728	0.109862	-0.024893	0.0286147	0.0125339	-0.278772	-0.0314313	0.144571	-0.374039	-0.458161	0.0896279				-0.400644		-1.38708	-0.595761	-0.516069					-0.00522707		-0.0925643	-0.177349	0.114988
acMalat1_177	nucLib	177	acMalat1_177	acMalat1	AGCCTCAGTGAATTAAGCAAGGCCAGACCTAAATTGATGGAGGATTTTGTTAGTCTCCTTGTCTGTGTCTGCATTTAACTTGAATTCTGTGCTCACCAAGTCTGCCTAT	42.2018	-18.6	0.392457	-0.102712	-0.266659	0.233768	0.847	1.36559	-0.286119	0.321332	0.0622448	0.10624	0.721752	0.451025	0.0180012	0.0114747	0.315291	0.347108	0.117886	0.0113062	0.317206	0.0119881	0.139233	-0.00773093	0.298169	-0.147327	0.0390462	0.00701627	0.32021	0.242856	0.178393	0.0389264	0.185278	0.041774	0.252307	0.0234744	-0.143045		0.123986	0.394553	-0.0275857	-0.065668	-0.00909205	0.853672
acMalat1_178	nucLib	178	acMalat1_178	acMalat1	CCCTTCCATCTGCTTGCATCCATTTCCTGCTGCAGTGCTTGTGGTTCCATCTCTCCCTAGCTAACATTGGGCTGGGGGTGGAAGTAAGGGGGGCAACTGTTGAGTGTTT	53.211	-34.7	-0.355912	-0.176224	-0.145148	0.0897445	-0.0884769	0.477943	-1.17019	-0.532322	0.0392826	0.0826179	0.308783	0.616978	0.20459	0.00659282	0.000366082	0.0625333	-0.0711026	-0.278807	-0.395003	0.0272601	0.16221	0.0395267	-0.134599	0.265206	0.101161	-0.100478	-0.0387416	-0.0303079	0.0607891	-0.0199324	0.136376	0.155816	0.232753	0.0228573	-0.192679	-0.190429	-0.295076	-0.243371	0.0154628	-0.0302136	-0.138013	-0.0506921
acMalat1_179	nucLib	179	acMalat1_179	acMalat1	CCTGCTGCAGTGCTTGTGGTTCCATCTCTCCCTAGCTAACATTGGGCTGGGGGTGGAAGTAAGGGGGGCAACTGTTGAGTGTTTTATTTCAGAGGCTCCATCCCATAAT	51.3761	-33.9	-0.790386	-0.321454	0.314813	-0.184336	-0.180012	0.424583	0.0747788	-0.225954	0.567926	0.702702	0.245358	0.613272	0.545841	0.120728	0.622814	0.219733				-0.357944		-0.280759	0.99953	-0.240587	-0.295505				0.285987		-0.0756884	0.0166552	0.577348	0.751623	0.0866655	-0.257696	-0.551642	0.0607357	-0.183797	-0.184818	-0.712725	-0.0173872
acMalat1_18	nucLib	18	acMalat1_18	acMalat1	TTATTAAATGAAGATAATTGTAAAGAAATGTTTATATTACAAACTAATTCAATAGGTTTGAATATAAACATGGAAAAGATAGAAAAAATCTGCTTCAAGCAGAAGAAAA	22.0183	-20.9				0.0127822								0.979329
acMalat1_180	nucLib	180	acMalat1_180	acMalat1	TCTCTTGTGAAGCTGTCCAGAGCTGATTCTCCTTCTGTCACCCCCTCTGTGCCCATGCGCATCCTACCAAGGCCTACCCAGTGAGTTGCACTTCTATGTATAACAAAAA	49.5413	-14.3	-0.730728	-0.0125893	0.187617	-0.294602	2.18557	2.27688	-1.45945	-0.447863	0.00787214	0.869543	0.25668	0.328058	0.000253396	0.0580042	0.00567676	0.12831	-0.30309	-0.321847	-0.32269	-0.474814	-0.367213	-0.0585098	0.0171656	-0.245901	-0.00781989	-0.212816	-0.26277	-0.424623	-0.229972	-0.072671	-0.195416	-0.106246	0.153908	0.341264	-0.0142995	-0.218733	0.00786467	-0.271063	0.354284	-0.0650445	-0.0693677	-0.408182
acMalat1_181	nucLib	181	acMalat1_181	acMalat1	ATTCTCCTTCTGTCACCCCCTCTGTGCCCATGCGCATCCTACCAAGGCCTACCCAGTGAGTTGCACTTCTATGTATAACAAAAATAGTGATTTTTTTATCTTCTACGTA	43.1193	-11.7	-0.432876		-0.110951	-0.138719	1.44356		0.41437	-0.469102	0.0354288		0.951259	0.729835	0.000993215		0.115203	0.442919	-0.276701	-0.317569	-0.271971	-0.436789	-0.480129	-0.0227976	-0.0575162	-0.160088	-0.264471										-0.0840058	0.123678	-0.100711	-0.0925576	-0.279011	0.138146	-0.0862431	-0.00855185
acMalat1_182	nucLib	182	acMalat1_182	acMalat1	GCCCATGCGCATCCTACCAAGGCCTACCCAGTGAGTTGCACTTCTATGTATAACAAAAATAGTGATTTTTTTATCTTCTACGTATAACAAAAACTGATTTTTATCTCCT	36.6972		-0.210158	0.0746813	0.576187	0.313237	0.0722355	-0.776993	1.31838	-0.932171	0.0602833	0.241851	0.220149	0.671209	0.925158	0.156087	0.0258995	0.0462408	-0.329586	-0.400949	-0.309233	-0.245921	-0.169533	-0.0817697	0.00994641	-0.0178309	0.111978				-0.0219781		0.226072	-0.735727	-0.0159635	0.0321394				0.682049		-0.690054	-0.293081	-0.0106782
acMalat1_183	nucLib	183	acMalat1_183	acMalat1	ACCCAGTGAGTTGCACTTCTATGTATAACAAAAATAGTGATTTTTTTATCTTCTACGTATAACAAAAACTGATTTTTATCTCCTAACGTATAACAAAACGTGATTTTAT	27.5229		0.351434		-0.0734677	0.217533	3.11783		1.6535	1.16475	0.497531		0.310086	0.647843	0.00884045		0.00756433	0.0461937	-0.0927691	0.150289	-0.244969	-0.411841	-0.0152296	-0.0175513	-0.222109	-0.287135	-0.273139						0.00982991	0.229592		-0.0517067	-0.243332	-0.0157546	-0.187366	-0.255771	-0.212207	0.209	0.137639	0.123983
acMalat1_184	nucLib	184	acMalat1_184	acMalat1	TAACAAAAATAGTGATTTTTTTATCTTCTACGTATAACAAAAACTGATTTTTATCTCCTAACGTATAACAAAACGTGATTTTATATAAGCCAGCTGGGGAGGGGGGAGG	33.0275	-10.4	-0.301346			-0.442545	2.36528		-1.61549	1.3823	0.133753			0.434095	0.0103117		0.14639	0.0663588				-0.670473		-0.479981	-0.562914	-0.473763	0.19075
acMalat1_185	nucLib	185	acMalat1_185	acMalat1	TTCTACGTATAACAAAAACTGATTTTTATCTCCTAACGTATAACAAAACGTGATTTTATATAAGCCAGCTGGGGAGGGGGGAGGGCTGACCTGTTTTCTAGCTCTTCTT	39.4495	-19.4	-0.330417	0.105006	0.0805169	-0.0647303		1.47271		0.43008	0.456789	0.0243682	0.808396	0.850266		0.139281		0.230188				-0.19174		-0.0316135	0.0843834	-0.0820414	0.941021				-0.0848118		0.1464	0.257152	0.826057	0.321435				-0.0742713		0.460785		-0.23277
acMalat1_186	nucLib	186	acMalat1_186	acMalat1	TTATCTCCTAACGTATAACAAAACGTGATTTTATATAAGCCAGCTGGGGAGGGGGGAGGGCTGACCTGTTTTCTAGCTCTTCTTGTTTTGCAGACCCGAGATAACACTG	44.9541	-28.7	-0.280758	0.319832		-0.281656	0.821901	-0.4183		0.371349	0.0203582	0.812406		0.451587	0.00943663	0.226537		0.0973505				0.165453		-0.309832	-0.145428	0.0786569	0.019599				0.0153819		-0.193836	0.118482	-0.316398
acMalat1_187	nucLib	187	acMalat1_187	acMalat1	TGATTTTATATAAGCCAGCTGGGGAGGGGGGAGGGCTGACCTGTTTTCTAGCTCTTCTTGTTTTGCAGACCCGAGATAACACTGCCTGAAGCAGATCTGTTCAGTTGGC	49.5413	-35.1	-0.273975		0.870027	0.747556	-0.687431		-1.82823	-1.09311	0.0637864		0.118869	0.153218	0.118486		0.0098224	0.0305716				0.377323		-0.332687	-0.101688	0.49263	0.0839777												1.0813	0.391835	0.771517	0.471734	0.158754	0.213201
acMalat1_188	nucLib	188	acMalat1_188	acMalat1	GGGGGGAGGGCTGACCTGTTTTCTAGCTCTTCTTGTTTTGCAGACCCGAGATAACACTGCCTGAAGCAGATCTGTTCAGTTGGCAAGTAACATGGTGCCGTGTGCGTAG	52.2936	-26.4	0.360495	0.342399	0.974916	0.592006	-2.19981	-1.20382	-0.570983	-1.16864	0.107586	0.00222593	0.00658455	0.123369	0.000513189	0.0577051	0.00421731	0.00158393	0.182335	0.185979	0.302563	0.234129	0.51511	-0.0798794	0.0367046	0.236297	0.222672	0.523671	0.812258	0.512925	0.241792	0.791748	0.0981135	-0.111095	-0.0464472	0.131555	0.6188	0.609974	0.783027	0.486216	0.782044	-0.0181009	0.0521882	-0.0442508
acMalat1_189	nucLib	189	acMalat1_189	acMalat1	GCTCTTCTTGTTTTGCAGACCCGAGATAACACTGCCTGAAGCAGATCTGTTCAGTTGGCAAGTAACATGGTGCCGTGTGCGTAGTCTGCTTGTGCAAAGCATATGATGA	47.7064	-25.3	-0.200226	0.527724	0.899446		0.0620303	-0.265833	0.43634	-1.59565	0.329947	0.604921	0.00527732		0.122349	0.276278	0.027842	0.162795	-0.00664761	-0.265663	0.142932	0.112072	0.0963891	0.162831	0.0976881	-0.149035	-0.119451	-0.0354075	0.275282	-0.263034	0.385816	0.350147	0.154369	0.0920927	0.316063	0.705274	0.674056	0.525719	0.386062	0.687183	0.52048	-0.0524637	-0.3631	-0.0353238
acMalat1_19	nucLib	19	acMalat1_19	acMalat1	AAATGTTTATATTACAAACTAATTCAATAGGTTTGAATATAAACATGGAAAAGATAGAAAAAATCTGCTTCAAGCAGAAGAAAAAAGTTTGGCTTTTAAAAGGCAACTA	25.6881	-24.8				-0.236699				1.36337				0.492076				0.0809307
acMalat1_190	nucLib	190	acMalat1_190	acMalat1	ATAACACTGCCTGAAGCAGATCTGTTCAGTTGGCAAGTAACATGGTGCCGTGTGCGTAGTCTGCTTGTGCAAAGCATATGATGAATCGGCTTTTCTCTTGTGTGGAGTA	45.8716	-25	-0.188237	0.139687	0.227536	0.324846	0.810043	0.885401	0.901836	-0.708304	0.0235168	0.150843	0.0104602	0.326512	0.000939922	0.0418553	0.00409839	0.183316	-0.15902	-0.0467647	-0.14707	-0.112725	-0.166074	-0.0313074	-0.0594394	0.0462948	-0.0443355	-0.191873	-0.22568	-0.172821	0.248894	-0.0925958	0.0418652	0.0788369	0.301466	0.0154506	0.0464877	0.131861	0.237036	0.151989	0.227913	0.0352722	0.0398417	-0.0346665
acMalat1_191	nucLib	191	acMalat1_191	acMalat1	TCAGTTGGCAAGTAACATGGTGCCGTGTGCGTAGTCTGCTTGTGCAAAGCATATGATGAATCGGCTTTTCTCTTGTGTGGAGTAGTGATTGTTGGAGGAGAGAAACCCC	47.7064	-23.5	-0.166505	0.189127	0.253099	0.25496	0.784605	0.993808	1.13459	-0.542444	0.250699	0.108756	0.0852278	0.258478	0.000749926	0.0262728	0.000802652	0.0566615	-0.248841	-0.271128	-0.379887	-0.214768	-0.218793	0.0746687	-0.13599	-0.00809745	0.127004	-0.120119	0.103176	-0.0843735	0.11448	-0.0414253	0.220363	0.0244511	0.254743	-0.111534	0.142996	0.00262462	0.0970674	0.273544	0.295885	-0.105317	-0.0809834	0.0979144
acMalat1_192	nucLib	192	acMalat1_192	acMalat1	TGTGCGTAGTCTGCTTGTGCAAAGCATATGATGAATCGGCTTTTCTCTTGTGTGGAGTAGTGATTGTTGGAGGAGAGAAACCCCAATGCCTGTGGTTTGAAAGGAACTC	45.8716	-19.9	-0.166911	0.155106	0.204007	0.414097	1.09603	2.02384	0.471077	-0.352436	0.245588	0.0139754	0.0789694	0.0994624	0.00305143	0.0103211	0.0448926	0.0265354	-0.108947	-0.342959	-0.0977167	-0.234636	-0.161982	-0.154502	0.0145993	-0.129337	-0.0637003	0.0681949	-0.0846594	0.0699361	0.192644	-0.147777	-0.206146	0.0728494	0.203742	-0.177933	-0.0464063	-0.00432225	-0.174227	0.0994396	0.00487856	0.121096	-0.105888	0.0860933
acMalat1_193	nucLib	193	acMalat1_193	acMalat1	ATATGATGAATCGGCTTTTCTCTTGTGTGGAGTAGTGATTGTTGGAGGAGAGAAACCCCAATGCCTGTGGTTTGAAAGGAACTCTTGGATTTAAAAACCTTGCTTTGTA	40.367	-17.5		0.211409	0.577847	1.13546		-1.18395	0.0488899	0.257624		0.0666427	0.00258831	0.114382		0.160624	0.37687	0.0252713													0.0460007		-0.537438	-0.0552106	-0.195952	-0.12548	0.289479	0.0478788	0.213238	0.141413	0.119756	-0.308884	-0.0713756	-0.148065
acMalat1_194	nucLib	194	acMalat1_194	acMalat1	TGTGGAGTAGTGATTGTTGGAGGAGAGAAACCCCAATGCCTGTGGTTTGAAAGGAACTCTTGGATTTAAAAACCTTGCTTTGTAAACGGTCCTTGTATGAAAGGGGTGC	44.0367	-19.4	0.647389	0.0386234	-0.300794	-0.061375	-1.69123	-0.99753	1.05386	1.75287	0.0514607	0.959034	0.057194	0.735247	0.00497026	0.0774364	0.00839958	0.0521038				0.177722		-0.149282	-0.172376	-0.287229	0.494953	-0.0363303	-0.638856	-0.506076	-0.270536	-0.33816	-0.636935	-0.414153	0.0709722	-0.208456	-0.482638	-0.389836	-0.102052	-0.456873	-0.410297	0.0841752	-0.0118606	0.0257649
acMalat1_195	nucLib	195	acMalat1_195	acMalat1	AGAAACCCCAATGCCTGTGGTTTGAAAGGAACTCTTGGATTTAAAAACCTTGCTTTGTAAACGGTCCTTGTATGAAAGGGGTGCGTTTGTGTGCCGCTTTAGGTAACCT	44.0367	-21.4	0.156892	0.313881	-0.397049	-0.0133648	-1.02844	-0.290946	1.57092	1.02063	0.48362	0.00311378	0.00722256	0.887361	0.00235042	0.218216	0.00344763	0.0488016	-0.400381	-0.380938	-0.459215	-0.419137	-0.18703	-0.776349	-0.563601	-0.00523714	0.461336	-0.368092	0.295705	-0.403968	-0.922073	-0.709996	0.0577026	-0.203503	-0.504518	-0.514947	-0.402825	-0.26394	-0.332481	-0.47272	-0.42779	0.072208	0.051355	-0.0290925
acMalat1_196	nucLib	196	acMalat1_196	acMalat1	AAGGAACTCTTGGATTTAAAAACCTTGCTTTGTAAACGGTCCTTGTATGAAAGGGGTGCGTTTGTGTGCCGCTTTAGGTAACCTAAGTTCTCTTGTTCCTCTTTGGCAA	42.2018	-25.3	0.462107	-0.661405	-0.40843	0.00350879	-0.0394334	-0.846575	0.992799	1.14065	0.00849055	0.238798	0.0770638	0.82305	0.382886	0.100892	0.0157402	0.0175928	0.0985999	0.101586	-0.0287489	-0.0805985	-0.0206971	-0.0238267	-0.260476	0.00736584	-0.13199				-0.682513		0.154564	-0.6081	-0.483789	0.459686	-0.434742	-0.225006	-0.103483	-0.342746	-0.351763	0.355543	-0.172478	0.183131
acMalat1_197	nucLib	197	acMalat1_197	acMalat1	TGCTTTGTAAACGGTCCTTGTATGAAAGGGGTGCGTTTGTGTGCCGCTTTAGGTAACCTAAGTTCTCTTGTTCCTCTTTGGCAAAGTGGGGAGGAGGGGGGCACTGAAG	50.4587	-33.1	0.319492	0.496707	-0.738372	0.0102582	-2.05933	-2.59551	-0.290409	-0.28483	0.104134	0.0663249	0.00345127	0.892226	0.0012847	0.012639	0.343327	0.139736	0.314802	0.346415	0.280536	0.0779851	0.698974	-0.259882	-0.407612	0.142231	0.172342	0.343831	0.952062	1.19597	0.0881316	0.848074	0.330823	0.767802	-0.154041	0.226835	-0.448137	-0.342957	-0.441913	-0.365543	-0.341018	-0.092037	-0.188685	-0.0985065
acMalat1_198	nucLib	198	acMalat1_198	acMalat1	AAGGGGTGCGTTTGTGTGCCGCTTTAGGTAACCTAAGTTCTCTTGTTCCTCTTTGGCAAAGTGGGGAGGAGGGGGGCACTGAAGCCTTTAGTTTCTTCCAGATGCATCT	50.4587	-38.9	-0.25992	0.467956	-0.547706	-0.206394	-1.97601	-1.51756	-0.0428468	0.915773	0.172236	0.289326	0.289292	0.4098	0.00168358	0.0693367	0.754377	0.19775	0.0344856	0.22286	-0.276678	-0.0388353	-0.148095	0.0455808	-0.120992	-0.000617548	-0.09406				-0.480901		1.10289	0.66433	0.329493	0.439319	-0.0509468	-0.100127	-0.217901	-0.0837322	-0.149639	-0.121738	-0.185638	0.0193741
acMalat1_199	nucLib	199	acMalat1_199	acMalat1	AGGTAACCTAAGTTCTCTTGTTCCTCTTTGGCAAAGTGGGGAGGAGGGGGGCACTGAAGCCTTTAGTTTCTTCCAGATGCATCTTGAGATCACATTCACACCAGAAAAC	46.789	-24.4	0.196466		0.675242	0.255528	-0.125549		-0.943078	0.637135	0.154981		0.049562	0.0591021	0.188975		0.00112328	0.037085	0.311065	-0.0471264	-0.0270242	0.0151493	0.228007	-0.12735	-0.107248	-0.295916	-0.051941								-0.164394	-0.0217918	1.27046	0.778126	1.08604	0.770845	0.915119	-0.599446	-0.529954	-0.0492803
acMalat1_2	nucLib	2	acMalat1_2	acMalat1	AGACTTAAAAGAAAAACTTAAAATATTAAGTCATCTTTTAAAAACTATAACTAATATTTTTTAAAAGTAGAATAAGAAAATCTTATGCTTCTGAAATATTAATTATAGT	16.5138	-22.8	0.179059			0.443087	3.31089				0.365103			0.280299	0.000222113							-0.0826307		-0.377052	0.294455	-0.449458	-0.623812
acMalat1_20	nucLib	20	acMalat1_20	acMalat1	AATAGGTTTGAATATAAACATGGAAAAGATAGAAAAAATCTGCTTCAAGCAGAAGAAAAAAGTTTGGCTTTTAAAAGGCAACTAGAGAAGCAGTTCTTTAAAATACTTA	28.4404	-14.8			0.32385	-0.144725			2.27623	0.808156			0.981801	0.824464			0.000177102	0.0641492																			-0.208005	-0.0581828	-0.258053	-0.65286	-0.406964	0.396044	0.383981	-0.187834
acMalat1_200	nucLib	200	acMalat1_200	acMalat1	CTTTGGCAAAGTGGGGAGGAGGGGGGCACTGAAGCCTTTAGTTTCTTCCAGATGCATCTTGAGATCACATTCACACCAGAAAACAAACCTGAAAGCAGTTCTGCCGGCA	49.5413	-23.9	-0.00561256			0.453671	-0.639717			-0.776804	0.438729			0.308558	0.0262996			0.0667198				-0.00674465		-0.487154	-0.894647	-0.366969	-0.543372
acMalat1_201	nucLib	201	acMalat1_201	acMalat1	GCACTGAAGCCTTTAGTTTCTTCCAGATGCATCTTGAGATCACATTCACACCAGAAAACAAACCTGAAAGCAGTTCTGCCGGCAAGTTCCCCATCACATTTGATCACCT	44.9541	-11.6	-0.487526	-0.0741058	0.46267	0.950866	2.06357	1.94626	0.542286	-1.28892	0.044922	0.403501	0.183189	0.0122237	0.000701043	0.0108516	0.0318265	0.123669	-0.216985	-0.332506	-0.174655	-0.214485	-0.231091	-0.122051	0.0488601	-0.0309706	-0.0706042	-0.0669587	-0.0627759	-0.179413	0.0119435	-0.00610693	-0.0934503	-0.168201	0.0789022	0.109482	0.00819422	0.439792	-0.22674	0.0788867	0.424715	0.654929	-0.163499	0.149381
acMalat1_202	nucLib	202	acMalat1_202	acMalat1	GATGCATCTTGAGATCACATTCACACCAGAAAACAAACCTGAAAGCAGTTCTGCCGGCAAGTTCCCCATCACATTTGATCACCTAGCGACTTTTCTTTAGTGCACTGCT	44.9541	-10.2	-0.443996	-0.0925072	-0.132448	-0.0480062	0.369771	0.826157	0.250099	0.0511918	0.0152763	0.511089	0.0133751	0.926537	0.00461469	0.0613117	0.401695	0.666443	-0.275331	-0.253465	-0.257419	-0.0434649	0.0335317	0.223649	0.143913	0.231866	0.107079	0.21444	-0.167235	0.0439687	0.0664634	0.0300216	-0.311878	-0.262732	0.264391	-0.114331	0.00280569	-0.0639753	-0.166101	-0.105127	-0.0156603	-0.1937	-0.295826	-0.117378
acMalat1_203	nucLib	203	acMalat1_203	acMalat1	CCAGAAAACAAACCTGAAAGCAGTTCTGCCGGCAAGTTCCCCATCACATTTGATCACCTAGCGACTTTTCTTTAGTGCACTGCTTTTGTGTTGGGGGCGGGGTCTCTCC	50.4587	-22	-0.484746	0.0388996	-0.0504572	0.013814	1.25692	1.54484	0.303162	0.725834	0.0324597	0.93135	0.77235	0.778155	0.0052025	0.0101164	0.032319	0.0992032				-0.319141		-0.0384479	-0.0711816	-0.0997083	-0.183435				-0.185914		-0.424371	-0.410401	-0.184553	0.0645839	-0.129912	-0.215066	0.0657812	-0.0971262	-0.194167	0.00529996	0.105238	0.0344236
acMalat1_204	nucLib	204	acMalat1_204	acMalat1	CTGCCGGCAAGTTCCCCATCACATTTGATCACCTAGCGACTTTTCTTTAGTGCACTGCTTTTGTGTTGGGGGCGGGGTCTCTCCTTGTCTAGTTTCTTAACAGTTGCTC	49.5413	-24.5	0.0405234	0.152364	-0.82036	-0.305328	-2.1315	0.86084	-0.0393343	0.268526	0.394049	0.242353	0.0349767	0.00346269	0.00140757	0.127585	0.879427	0.555232		-0.391441		-0.134822	-0.0747384	-0.00101445	-0.121717	0.0629139	0.209778				-0.0630106		0.423683	0.395838	0.330929	0.543989	-0.409595	-0.293878	-0.730008	-0.345252	-0.510331	0.0144537	-0.34473	0.064343
acMalat1_205	nucLib	205	acMalat1_205	acMalat1	TGATCACCTAGCGACTTTTCTTTAGTGCACTGCTTTTGTGTTGGGGGCGGGGTCTCTCCTTGTCTAGTTTCTTAACAGTTGCTCCAAGAACCACCTGACCTTCCAAACA	47.7064	-19.6	-0.459532	0.0802238	-0.0540493	0.231504	1.4942	0.330188	1.11243	0.607049	0.0243085	0.749623	0.210673	0.0375942	0.00621181	0.121175	0.00172816	0.216996	-0.33784	-0.293258	-0.179427	-0.44724	-0.309494	0.0219588	0.13579	-0.177611	0.0573048	0.157322	0.292059	0.0428282	-0.245606	0.221255	-0.214158	-0.34304	-0.0692914	0.165322	0.067543	-0.0575856	-0.337304	0.0556164	-0.0292393	-0.232835	-0.32712	0.0145989
acMalat1_206	nucLib	206	acMalat1_206	acMalat1	TGCACTGCTTTTGTGTTGGGGGCGGGGTCTCTCCTTGTCTAGTTTCTTAACAGTTGCTCCAAGAACCACCTGACCTTCCAAACAAAGCCAGCTCTTCACGTTCAGCCAC	51.3761	-23	-0.197481	-0.23651	0.525841	0.502649	0.71912	-0.356119	-1.91554	-0.0671625	0.1492	0.255482	0.00295732	0.172372	0.00420677	0.0586693	0.00668553	0.664781	-0.145753	0.0295307	0.0522615	-0.193426	-0.121478	0.194631	0.124146	-0.0493137	0.0273698	-0.0954729	-0.272526	-0.128149	-0.0747996	0.135732	-0.340404	-0.0331274	0.0624577	0.278674	0.474583	0.108431	0.182059	0.369109	0.28578	-0.364482	-0.290854	0.156184
acMalat1_207	nucLib	207	acMalat1_207	acMalat1	GGTCTCTCCTTGTCTAGTTTCTTAACAGTTGCTCCAAGAACCACCTGACCTTCCAAACAAAGCCAGCTCTTCACGTTCAGCCACAGAAGTCACCCACCTCCGTAAGCAC	50.4587		-0.44947	0.606262	0.369593	0.842228	1.39118	-0.523207	1.04444	-1.62764	0.0301054	0.0531286	0.0457152	0.152195	0.0181973	0.384273	0.00488751	0.124895	-0.499596	-0.544053	-0.56128	-0.179301	-0.33404	0.0959141	0.0786873	0.320295	0.243852	0.138089	-0.4944	-0.174454	-0.0209054	-0.525234	-0.655439	-0.0671386	-0.287803	-0.563981	0.191595	0.195153	0.196289	0.344981	0.395142	-0.20497	-0.0689409	-0.159917
acMalat1_208	nucLib	208	acMalat1_208	acMalat1	CAGTTGCTCCAAGAACCACCTGACCTTCCAAACAAAGCCAGCTCTTCACGTTCAGCCACAGAAGTCACCCACCTCCGTAAGCACAGTGGCATCATTCAGGATCTCTTTT	50.4587	-11	-0.268909	0.0891783	0.213118	0.309911	1.51688	1.95738	-0.492557	-1.30642	0.0368407	0.431246	0.0279875	0.0707615	0.000485535	0.00452165	0.0473835	0.0261663	-0.11909	-0.110019	-0.182518	-0.0964623	-0.142419	0.0692931	-0.0580043	0.117573	-0.0287523	-0.220728	-0.290983	-0.198264	0.162691	-0.174215	0.0225155	0.00991748	0.440993	0.0614748	0.187781	0.178577	0.22631	0.23605	0.242078	-0.0599268	0.0788724	-0.00861148
acMalat1_209	nucLib	209	acMalat1_209	acMalat1	TTCCAAACAAAGCCAGCTCTTCACGTTCAGCCACAGAAGTCACCCACCTCCGTAAGCACAGTGGCATCATTCAGGATCTCTTTTTCTCTCCCCACTTCCTTTGGTGTTA	48.6239	-11.1	-0.383202	0.159395	-0.135976	-0.358038	0.896695	0.842098	0.994788	0.00864594	0.00230323	0.276294	0.214047	0.051197	0.00123179	0.0252033	0.00185197	0.958706	-0.258341	-0.143175	-0.164612	-0.0982265	-0.226398	0.0590315	0.0482663	0.0925351	-0.100814	-0.0994746	0.0361262	-0.186942	0.222358	-0.229123	0.171413	0.117843	0.300044	0.075662	-0.308345	-0.0504046	-0.0449635	-0.15697	-0.440693	0.292603	0.298044	0.151375
acMalat1_21	nucLib	21	acMalat1_21	acMalat1	AAGATAGAAAAAATCTGCTTCAAGCAGAAGAAAAAAGTTTGGCTTTTAAAAGGCAACTAGAGAAGCAGTTCTTTAAAATACTTAAAAATAGTTGCTGAAGGCAGAAAAA	30.2752	-22.3			0.139469	0.219853			1.65659	1.6784			0.874874	0.110091			0.0068443	0.0989501																			0.0711283	-0.249305	0.259087	-0.529445	-0.261076	-0.385879	-0.198959	-0.2605
acMalat1_210	nucLib	210	acMalat1_210	acMalat1	TTCAGCCACAGAAGTCACCCACCTCCGTAAGCACAGTGGCATCATTCAGGATCTCTTTTTCTCTCCCCACTTCCTTTGGTGTTATACTTGTGGGGGGGAGCCCCTTGTC	52.2936	-24.7	-0.419944	0.0913499	-0.396681	-0.122814	0.0711685	0.0425768	0.844393	-0.495252	0.00916737	0.37644	0.0827979	0.234954	0.153983	0.489758	0.00609085	0.175486	-0.300577	-0.453244	-0.415525	-0.0382787	-0.205294	-0.141102	-0.103383	0.164024	-0.0636239	-0.0958755	0.119568	-0.188503	0.182698	-0.0776433	0.191791	-0.0158391	0.222584	-0.0602695	0.0737261	-0.148225	-0.167406	-0.0717491	-0.157074	-0.215791	-0.234972	-0.0408295
acMalat1_211	nucLib	211	acMalat1_211	acMalat1	CGTAAGCACAGTGGCATCATTCAGGATCTCTTTTTCTCTCCCCACTTCCTTTGGTGTTATACTTGTGGGGGGGAGCCCCTTGTCTTCTCGAGATTGCTTTCCACAGATC	49.5413	-26.5	0.25482	0.277411	0.554987	-0.171997	-1.42381	-1.10637	0.425468	0.376785	0.0547578	0.168134	0.0324822	0.813104	0.000126684	0.0604607	0.0448636	0.246117	-0.0504869	-0.101203	-0.00960388	0.0855533	0.540043	0.0330773	0.0790399	0.199229	0.71707		0.208273	0.210976	0.17451	0.00194369	0.246835	-0.192639	0.111383	0.0209504	0.447913	0.390711	0.292822	0.444146	0.405897	-0.10306	-0.200949	0.0761955
acMalat1_212	nucLib	212	acMalat1_212	acMalat1	ATCTCTTTTTCTCTCCCCACTTCCTTTGGTGTTATACTTGTGGGGGGGAGCCCCTTGTCTTCTCGAGATTGCTTTCCACAGATCAGGAGGGGAGGAGAAAATGCCCGAC	51.3761	-34.3	0.0416694		-0.0485132	-0.161296	-0.693146		-0.165084	2.69392	0.720011		0.604378	0.296095	0.0245345		0.373256	0.00282752				0.24517		0.131734	0.303157	0.138188	-0.132114										0.247815	0.0883869	-0.0332117	0.261696	0.0903949	0.0486381	-0.0340049	0.273349
acMalat1_213	nucLib	213	acMalat1_213	acMalat1	TTGGTGTTATACTTGTGGGGGGGAGCCCCTTGTCTTCTCGAGATTGCTTTCCACAGATCAGGAGGGGAGGAGAAAATGCCCGACACTCAAGGAGTTCACACGGCAATGG	53.211	-31.5	0.127094	-0.153747	0.244178	-0.143267	-0.964116	0.105424	-0.204226	0.799831	0.954261	0.365009	0.12908	0.197228	0.00421535	0.347614	0.0747409	0.147318	0.115125	0.0115084	0.45046	0.115479		-0.0828658	0.150732	0.216698	0.197945	0.425199		-0.348404	0.0273804	0.500375	0.201587	-0.240182	0.069274	-0.193879	0.303552	0.0796755	0.265275	0.178058	0.283343	-0.316284	-0.130488	-0.125494
acMalat1_214	nucLib	214	acMalat1_214	acMalat1	CCCCTTGTCTTCTCGAGATTGCTTTCCACAGATCAGGAGGGGAGGAGAAAATGCCCGACACTCAAGGAGTTCACACGGCAATGGACAAAAAGAACAGGTGAACCATCTT	49.5413	-24	-0.118102	-0.253698	0.664427	0.561653	0.661814	1.29811	-0.808413	-0.371626	0.0525127	0.520858	0.00689017	0.185912	0.0132655	0.0149855	0.0244702	0.119883	-0.211761	-0.196701	-0.207405	-0.196991	-0.138542	-0.0392592	0.0418207	0.01477	0.0357535	-0.375395	-0.608167	-0.512648	-0.334787	-0.193319	-0.150219	-0.219805	0.144586	0.0348208	0.517848	0.568978	0.587191	0.580446	0.393657	0.0583119	0.186927	0.0120899
acMalat1_215	nucLib	215	acMalat1_215	acMalat1	CCACAGATCAGGAGGGGAGGAGAAAATGCCCGACACTCAAGGAGTTCACACGGCAATGGACAAAAAGAACAGGTGAACCATCTTTTCTCTCTTTCCACACCAAGCGTAA	48.6239	-23.2	-0.14027	0.236223	0.25673	0.0430973	-0.0743267	0.996648	-0.172838	-0.160866	0.0206791	0.0653956	0.00891465	0.452669	0.0987962	0.000997334	0.154221	0.0476498	-0.066313	-0.11736	-0.0807209	-0.119972	0.115747	-0.0650073	0.0330855	-0.0229317	0.0289982	-0.016177	-0.0670352	0.0531024	0.194049	0.136396	0.0339832	0.167238	0.210226	0.2273	0.395192	0.169857	0.00245059	0.280269	0.33368	-0.25048	-0.356283	-0.167509
acMalat1_216	nucLib	216	acMalat1_216	acMalat1	ATGCCCGACACTCAAGGAGTTCACACGGCAATGGACAAAAAGAACAGGTGAACCATCTTTTCTCTCTTTCCACACCAAGCGTAAGATGGGAAAGGCTTTTGGGGGGGGA	49.5413	-25.5	-0.0122926	0.154996	0.340692	-0.124808	-0.135279	0.326455	0.0179666	-0.519554	0.810358	0.273275	0.155215	0.59492	0.403657	0.133496	0.821705	0.0684984	0.242811	0.288864	0.469648	-0.0430537	0.585652	-0.263291	-0.082508	0.0448771	-0.0836206	0.1368	0.257157	0.0796889	0.1802	0.390368	0.216807	0.061565	-0.0471647	0.145843	0.404363	0.26636	0.136521	0.417769	-0.134775	-0.0314218	-0.149924	0.0134054
acMalat1_217	nucLib	217	acMalat1_217	acMalat1	CGGCAATGGACAAAAAGAACAGGTGAACCATCTTTTCTCTCTTTCCACACCAAGCGTAAGATGGGAAAGGCTTTTGGGGGGGGAGGTTTAACATTGCCTCCCTGTTCTG	48.6239	-31.6	0.0760147	0.172875	0.202943	-0.0415745	-1.35406	0.0946166	-0.666697	-0.219328	0.206274	0.00851219	0.141261	0.911804	0.00556394	0.00359124	0.00599753	0.0687469	0.128512	-0.00830915	0.142664	0.159415	0.42852	-0.1941	0.148147	0.16685	0.0624142	0.215416	0.278564	-0.213572	0.0588444	0.219231	-0.0464012	-0.334087	-0.156571	-0.0910849	0.260693	0.108826	0.24394	0.0420442	0.0517253	-0.193417	-0.108362	-0.0464007
acMalat1_218	nucLib	218	acMalat1_218	acMalat1	AACCATCTTTTCTCTCTTTCCACACCAAGCGTAAGATGGGAAAGGCTTTTGGGGGGGGAGGTTTAACATTGCCTCCCTGTTCTGCTTCCTCAAATTCAGATCTTTGACC	46.789	-29.6	-0.679832	-0.522667	-0.052583	-0.3322	-0.661592	-0.525851	0.875156	0.207448	0.0131412	0.449804	0.834715	0.053222	0.00682472	0.0144829	0.0281274	0.0846339	-0.390699	-0.7221	-0.343565	-0.241119	-0.0212636	-0.240599	-0.134238	-0.00930599	0.278635	-0.171282	-0.522736	-0.348895	-0.217705	-0.288151	0.0749575	-0.221851	0.274098	-0.0726306	0.173185	0.106439	0.00249651	-0.0780427	0.145213	-0.065147	-0.16909	-0.162624
acMalat1_219	nucLib	219	acMalat1_219	acMalat1	CAAGCGTAAGATGGGAAAGGCTTTTGGGGGGGGAGGTTTAACATTGCCTCCCTGTTCTGCTTCCTCAAATTCAGATCTTTGACCCCAGCTTCATGCTGATCTGTGCCAT	49.5413	-35.1	-0.145317			-0.0715867	-1.0091	-2.53787		-1.25127	0.456089			0.727937	0.00332901			0.0540823				-0.0599899		-0.0240874	-0.0257795	-0.101679	-0.311445				-0.00898502				0.0862811
acMalat1_22	nucLib	22	acMalat1_22	acMalat1	AGAAGAAAAAAGTTTGGCTTTTAAAAGGCAACTAGAGAAGCAGTTCTTTAAAATACTTAAAAATAGTTGCTGAAGGCAGAAAAACCAAGATAGTTGTTGAAGGCAGAAA	32.1101	-16.6			0.339802	0.0219823				1.90217			0.110453	0.941877				0.0423243																						-0.390524		0.251087	-0.0576133	-0.075828
acMalat1_220	nucLib	220	acMalat1_220	acMalat1	GGGGGGGGAGGTTTAACATTGCCTCCCTGTTCTGCTTCCTCAAATTCAGATCTTTGACCCCAGCTTCATGCTGATCTGTGCCATTCAGACTGTTTTCACTTATTTAACA	45.8716	-27.4	-0.359168	-0.160634	-0.231851	-0.162728	1.13931	1.38984	-0.486627	0.206283	0.0372002	0.119566	0.052453	0.669357	1.76289e-05	0.0176988	0.0495936	0.220133	-0.125488	-0.0824136	-0.163005	-0.136493	-0.0714383	0.0358984	-0.0529399	0.0290245	0.0386266	-0.0176313	0.0223279	0.0775732	-0.0400527	-0.0206204	0.12987	0.150201	0.0294954	-0.021606	-0.326181	-0.279697	-0.586236	-0.0961394	-0.224518	0.0165462	-0.121985	0.0640371
acMalat1_221	nucLib	221	acMalat1_221	acMalat1	CCTGTTCTGCTTCCTCAAATTCAGATCTTTGACCCCAGCTTCATGCTGATCTGTGCCATTCAGACTGTTTTCACTTATTTAACAGGTTGGGTTGAGATCCTTGGCGTCT	44.9541	-22.6	-0.55473	-0.123159	0.661785	0.242489	2.23535	1.82636	-0.465186	-0.282327	0.0144995	0.514035	0.215799	0.169878	0.00110781	0.0131557	0.0851415	0.0574029	-0.209322	-0.0870507	-0.0229433	-0.299345	-0.199405	0.0152512	-0.0322078	-0.020267	-0.097614	-0.0168224	0.213637	0.238443	0.116221	0.150656	0.237564	0.312779	0.307668	0.0241883				-0.108571		0.168893	-0.154957	-0.0277107
acMalat1_222	nucLib	222	acMalat1_222	acMalat1	TCCCCAGCTATGCTTTATTTAAAGCTCTTTAGCCTCGGAGGCCTCTTTCAATAGAGGAGACCAACAAGCCTTAAGCTCTCTGGCCTCCTTTTCTGGTCAATGGCAATTC	46.789	-29.8	0.183565	-0.0354121	-0.0949103	-0.200384	1.47929	0.136774	1.40982	0.275511	0.0720625	0.943016	0.788623	0.115947	0.00149785	0.839352	0.00449293	0.513794	0.158559	0.40036	0.401621	-0.225142	0.246622	0.251095	0.334844	-0.342457	0.0200794	0.622613	1.04254	0.564779	0.430673	0.00910219	-0.0538269	-0.420488	-0.165143	-0.378231	-0.458978	-0.160526	0.17216	-0.254343	-0.514101	0.41633	0.518734	-0.077031
acMalat1_223	nucLib	223	acMalat1_223	acMalat1	TCTTTAGCCTCGGAGGCCTCTTTCAATAGAGGAGACCAACAAGCCTTAAGCTCTCTGGCCTCCTTTTCTGGTCAATGGCAATTCAGTTGGAAGCAGAACAAATACTAAT	44.9541	-25.1	0.497617			-0.0666111	2.77894			0.228749	0.00465459			0.887575	3.39155e-05			0.0320302	-0.00849506	0.370417	0.53793	-0.570659	0.169026	0.564684	0.64869	-0.903912	0.198123
acMalat1_224	nucLib	224	acMalat1_224	acMalat1	ATAGAGGAGACCAACAAGCCTTAAGCTCTCTGGCCTCCTTTTCTGGTCAATGGCAATTCAGTTGGAAGCAGAACAAATACTAATTTTACCAAAAAAAAATACAGTATAC	37.6147	-21.1	-0.210519	0.133778		0.455254	0.33652	2.10278		0.585145	0.391531	0.579586		0.223336	0.211908	0.000270398		0.266944	-0.0908662	-0.397403	-0.394124	-0.22437	-0.397781	-0.159543	-0.156265	-0.287601	-0.159922	0.0446754	0.317459	0.321928	-0.13767	-0.065836	0.340203	0.204327	0.00748665	-0.183437
acMalat1_225	nucLib	225	acMalat1_225	acMalat1	CTCTCTGGCCTCCTTTTCTGGTCAATGGCAATTCAGTTGGAAGCAGAACAAATACTAATTTTACCAAAAAAAAATACAGTATACCCACACAGTGCCCCTTGCAGTAACT	40.367	-13.2	0.00234392		-0.0683716		-0.00730728		0.840235		0.688856		0.249826		0.540974		0.0480854					0.179556		0.120292	0.876251	-0.160402	0.0621147										0.228627	0.0729009	0.302042	-0.0139058	-0.0522478	-0.103865	0.33221	-0.242533
acMalat1_226	nucLib	226	acMalat1_226	acMalat1	TGGCAATTCAGTTGGAAGCAGAACAAATACTAATTTTACCAAAAAAAAATACAGTATACCCACACAGTGCCCCTTGCAGTAACTCTGCCTAGAGCAGGCAACAATGGCC	42.2018	-15.4			0.0534268	0.0271434	-2.16573		0.85954	0.713127			0.613864	0.939723	0.0291016		0.0205291	0.0241288						0.249801		0.667668											0.0990945	-0.110677	0.102813	0.076165	0.056927	-0.100649	0.074207	-0.0229294
acMalat1_227	nucLib	227	acMalat1_227	acMalat1	AATACTAATTTTACCAAAAAAAAATACAGTATACCCACACAGTGCCCCTTGCAGTAACTCTGCCTAGAGCAGGCAACAATGGCCAATCCATAATAACGAGGCTTATAGC	40.367	-15.7		-0.601434	0.0592538	-0.167055		1.36929	0.567521	1.14035		0.533327	0.619684	0.041332		0.0103668	0.0135345	0.0947861															-0.00260077							-0.93941			0.914221	-0.253888
acMalat1_228	nucLib	228	acMalat1_228	acMalat1	ACAGTATACCCACACAGTGCCCCTTGCAGTAACTCTGCCTAGAGCAGGCAACAATGGCCAATCCATAATAACGAGGCTTATAGCCGTGATGGTCGTAATCTTTGCCTCA	48.6239	-23.7	0.281783	0.157984	-0.387322	-0.293268	-0.779557	-0.793928	-0.575399	-1.20536	0.0564302	0.0251162	0.00408148	0.245348	0.00267995	0.0347947	0.0105483	0.0673263	0.126628	0.173622	0.161704	0.171723	0.153727	0.0985039	0.0690464	0.117487	-0.000559826	0.256237	0.307312	0.192607	0.290063	0.368021	0.263966	0.0770863	0.149894	0.108321	-0.232799	-0.307374	-0.39001	-0.319571	-0.15504	-0.0995057	-0.241862	-0.0404602
acMalat1_229	nucLib	229	acMalat1_229	acMalat1	GCAGTAACTCTGCCTAGAGCAGGCAACAATGGCCAATCCATAATAACGAGGCTTATAGCCGTGATGGTCGTAATCTTTGCCTCACGGTCTTCCATTGGCAATGGATAAA	46.789	-27.6	0.190735	0.188475	-0.570297	0.0963954	-1.30222	-1.61819	0.19264	-1.27102	0.0132206	0.0280811	0.0277084	0.502284	0.00352189	0.00137071	0.0029955	0.0720808	0.305552	0.257569	0.359534	0.299039	0.558835	0.113948	0.123865	0.149621	0.226959	0.281701	0.647398	0.826947	0.378141	0.474906	0.42218	0.249646	0.105302	0.0488279	-0.102643	-0.301323	-0.449617	-0.361229	-0.0739309	-0.26808	-0.416374	-0.0689602
acMalat1_23	nucLib	23	acMalat1_23	acMalat1	AGGCAACTAGAGAAGCAGTTCTTTAAAATACTTAAAAATAGTTGCTGAAGGCAGAAAAACCAAGATAGTTGTTGAAGGCAGAAAAACCAAGATAGTTGTTGAAGGCAGA	35.7798	-16.1	0.580386		0.0876909	0.0580686	0.926401			0.988701	0.0490162		0.648312	0.900261	0.0875785			0.096314															0.0490773		-0.515686
acMalat1_230	nucLib	230	acMalat1_230	acMalat1	ACAATGGCCAATCCATAATAACGAGGCTTATAGCCGTGATGGTCGTAATCTTTGCCTCACGGTCTTCCATTGGCAATGGATAAAAGACCAATGTTGAAAAGGGAGGAGG	44.9541	-28.2	-0.0319322	0.154453	-0.214571	-0.167754	-0.888998	-1.18091	1.28864	-0.815784	0.765502	0.457028	0.418449	0.383621	0.000287238	0.0337068	0.000161779	0.0180505	-0.0139622	0.00300529	-0.100913	0.105554	0.0705034	-0.0229473	-0.0274561	0.119516	0.12438	0.0119257	0.0615828	0.0429521	0.21746	0.0762164	0.100043	0.0525719	0.277777	-0.035193	-0.0572765	-0.240767	-0.390441	-0.154341	0.0405036	-0.240477	-0.361957	-0.0933065
acMalat1_231	nucLib	231	acMalat1_231	acMalat1	GCTTATAGCCGTGATGGTCGTAATCTTTGCCTCACGGTCTTCCATTGGCAATGGATAAAAGACCAATGTTGAAAAGGGAGGAGGGCAGGGATTGTGCTGCAACCCGGTT	49.5413	-33.1	-0.37449	-0.190634	0.186543	-0.1648	-0.727205	-1.11375	-1.54351	-0.169027	0.10252	0.0837372	0.139153	0.42343	0.00495293	0.00354403	0.0109132	0.0587218	0.0735251	-0.321328	-0.0956578	0.0131335	0.107374	-0.12062	-0.058724	0.190023	0.0355341	-0.00686694	0.756718	0.289506	-0.132516	-0.0231184	-0.149306	-0.321501	-0.0948456	-0.604485	0.197201	-0.00231579	-0.0871325	0.218345	0.0960267	-0.41146	-0.716867	0.0412052
acMalat1_232	nucLib	232	acMalat1_232	acMalat1	TTTGCCTCACGGTCTTCCATTGGCAATGGATAAAAGACCAATGTTGAAAAGGGAGGAGGGCAGGGATTGTGCTGCAACCCGGTTTTTCTTGCTAAGCGTTTTCCAGGAA	47.7064	-30.6	0.221855			0.025705	0.671443			0.2155	0.163076			0.864217	0.113095			0.464392	0.263333	0.181384	0.386191	0.163385	0.261269	-0.205573	0.076147	0.121076	-0.310913
acMalat1_233	nucLib	233	acMalat1_233	acMalat1	ATGGATAAAAGACCAATGTTGAAAAGGGAGGAGGGCAGGGATTGTGCTGCAACCCGGTTTTTCTTGCTAAGCGTTTTCCAGGAACGTAGCTCAGACCACACAAAGCACT	47.7064	-25.3	0.303558	0.281039	-0.423417	-0.0982428	-0.850383	-1.40015	0.802262	0.507253	0.0562835	0.363182	0.00942784	0.265226	0.00104374	0.0525855	0.0261641	0.130835	0.00756306	-0.00314813	0.380846	0.283141	0.370284	0.0416957	0.578031	0.203839	0.28819	0.314327	0.369859	0.196262	0.1088	0.447152	-0.0537186	-0.227316	-0.235343	0.182445	-0.384241	-0.211774	-0.46654	-0.218676	-0.225167	0.107853	-0.0932042	0.210071
acMalat1_234	nucLib	234	acMalat1_234	acMalat1	GGGAGGAGGGCAGGGATTGTGCTGCAACCCGGTTTTTCTTGCTAAGCGTTTTCCAGGAACGTAGCTCAGACCACACAAAGCACTGACTCCATAATACTAAAACCTGGAT	49.5413	-26.8	0.340157	0.18843	0.122478	-0.17925	0.0793041	-1.62252		-0.754639	0.0031003	0.755403	0.319744	0.29525	0.902174	0.014569		0.0424012	0.112734	0.220036	0.0830243	0.234971	0.440464	0.122294	-0.00126119	0.0743648	0.279897	0.189683	0.666282	0.119918	-0.203496	0.00232705	0.370023	-0.153492	-0.315865	-0.140389				0.124681		-0.579654	-0.00882309	-0.0770241
acMalat1_235	nucLib	235	acMalat1_235	acMalat1	AACCCGGTTTTTCTTGCTAAGCGTTTTCCAGGAACGTAGCTCAGACCACACAAAGCACTGACTCCATAATACTAAAACCTGGATCCTGCCCGTGCTGCTGTTCTCAAGG	48.6239	-18.3	-0.0216323	-0.018154	0.388212	0.417815	-0.303077	-0.363212	-0.0868714	-0.27737	0.568787	0.947602	0.0421382	0.343032	0.0442247	0.584265	0.133334	0.0332222		0.358921	0.392734	-0.0040732		-0.478363	-0.262522	-0.0755198	-0.350515				0.246425		-0.0550586	0.979945	0.0749038	-0.376667	0.250051	0.339932	0.326523	0.346019	0.219109	0.138362	0.124953	0.131027
acMalat1_236	nucLib	236	acMalat1_236	acMalat1	TTCCAGGAACGTAGCTCAGACCACACAAAGCACTGACTCCATAATACTAAAACCTGGATCCTGCCCGTGCTGCTGTTCTCAAGGTAACACATTTAAAATGCCCCATTTC	45.8716	-15	0.571888	0.288129	0.981001	0.125304	0.77141	0.333814	0.201077	-0.405347	0.0211165	0.153861	0.00315375	0.381652	0.00960319	0.0690559	0.00711295	0.00156329	0.310977	0.241856	0.177232	0.117391	0.431563	-0.119801	-0.221802	-0.130743	0.33433	0.294403	-0.0706416	0.47036	0.141685	0.252169	-0.451085	-0.132679	-0.0362149	-0.0171087	0.722295	0.50262	0.80436	0.476174	0.44299	-0.322402	-0.0277409	-0.0409594
acMalat1_237	nucLib	237	acMalat1_237	acMalat1	CAAAGCACTGACTCCATAATACTAAAACCTGGATCCTGCCCGTGCTGCTGTTCTCAAGGTAACACATTTAAAATGCCCCATTTCAAACTAGATTTGGTAAATGGCTGTA	41.2844	-17.3	0.598577		1.02717	0.348948	-0.880811		1.9094	0.515848	0.123519		0.0137058	0.0620795	0.0420197		0.00138151	0.224707				0.492934		-0.196716	-0.0557203	-0.140608	0.0129041										0.704782	0.830072	0.54914	0.86288	0.559426	1.04337	-0.052207	-0.312785
acMalat1_238	nucLib	238	acMalat1_238	acMalat1	AACCTGGATCCTGCCCGTGCTGCTGTTCTCAAGGTAACACATTTAAAATGCCCCATTTCAAACTAGATTTGGTAAATGGCTGTAACTTAAGCCTGTAACTCTTCCCTTG	43.1193	-17	1.61409	1.3609	0.689197	0.0798993	-1.49139	1.02697	0.361545	0.641971	0.00996364	0.059554	0.0302932	0.469657	0.00113337	0.0532778	0.00411488	0.0529572	0.771876	0.675346	0.80233	0.719838	1.34697	-0.127999	-0.00101444	0.0382104	0.760524	0.95136	0.902744	0.959065	0.706078	1.14783	0.0202512	-0.316975	-0.219787	0.16526	1.10219	1.79572		0.53988	1.4779	-0.295094	-0.474259	-0.0817567
acMalat1_239	nucLib	239	acMalat1_239	acMalat1	TTCTCAAGGTAACACATTTAAAATGCCCCATTTCAAACTAGATTTGGTAAATGGCTGTAACTTAAGCCTGTAACTCTTCCCTTGGAAACTAAACAGTTGAAGGAAGGTA	36.6972	-18.6	0.179373	0.492019		-0.418705	1.21058	0.968732		2.24326	0.0707792	0.157483		0.0113403	0.00301486	0.104297		0.024854				-0.253224		-0.0792528	0.10128	-0.271813	0.0388778				-0.0216073		0.107957	-0.250207	-0.392555	0.459442				0.435244		-0.576912	-0.452372	-0.180243
acMalat1_24	nucLib	24	acMalat1_24	acMalat1	AAATACTTAAAAATAGTTGCTGAAGGCAGAAAAACCAAGATAGTTGTTGAAGGCAGAAAAACCAAGATAGTTGTTGAAGGCAGAAAAACCAAAGTAGAAGACCAGGCTT	35.7798	-12.1			-0.142535	-0.375651			1.23782	1.86837			0.98828	0.46685			0.00348424	0.0389283																			-0.182842	-0.12115	-0.0764637	-0.321553	-0.780801	0.349267	0.114094	0.0785556
acMalat1_240	nucLib	240	acMalat1_240	acMalat1	CCCCATTTCAAACTAGATTTGGTAAATGGCTGTAACTTAAGCCTGTAACTCTTCCCTTGGAAACTAAACAGTTGAAGGAAGGTAACTTTAACTTAACTTTTGAAGGTAA	35.7798	-23.8	0.481461	0.188368	-0.19308	0.259237	0.280047	0.370039	2.47699	1.93864	0.056962	0.578962	0.0368759	0.000429861	0.0706772	0.0793969	0.000898908	0.0439976	0.145432	0.200339	0.739812	-0.110818	-0.073201	0.259092	0.414866	-0.153434	-0.295625	0.822318	0.972917	0.626407	0.121543	0.776124	0.151304	-0.196616	-0.410115	-0.0454884	-0.136359	-0.129601	0.033891	-0.153619	-0.151251	-0.114361	-0.0974228	-0.0172601
acMalat1_241	nucLib	241	acMalat1_241	acMalat1	ATGGCTGTAACTTAAGCCTGTAACTCTTCCCTTGGAAACTAAACAGTTGAAGGAAGGTAACTTTAACTTAACTTTTGAAGGTAACCTTAACTTTTGAATTCTCAGAGCT	35.7798	-21.6	0.0744251	-0.124844	0.00944988	0.0207986	0.380006	1.07462	2.43595	0.925464	0.962824	0.833539	0.58445	0.59867	0.0615592	0.12342	0.00322779	0.0254053	-0.137208	-0.374033	-0.141769	-0.11727	-0.247025	-0.22435	-0.0832724	-0.0816024	-0.00589406	0.0585016	-0.37007	-0.375509	-0.17773	0.0954054	-0.200881	-0.375207	-0.118321	-0.0340543	-0.351592	-0.224966	-0.0478082	-0.272672	-0.0584018	0.0640477	0.178049	0.0789196
acMalat1_242	nucLib	242	acMalat1_242	acMalat1	CTTCCCTTGGAAACTAAACAGTTGAAGGAAGGTAACTTTAACTTAACTTTTGAAGGTAACCTTAACTTTTGAATTCTCAGAGCTAACCCCCAATATACTGATAAGTGCT	35.7798	-16.9	0.327474	0.497924		0.010411	-0.0370546	-0.890437		0.980808	0.0160092	0.00605991		0.961312	0.667317	0.0299891		0.0611455	-0.0515749	-0.0941663	0.0342608	0.00182891	-0.110171	-0.0817854	0.0295464	-0.0301161	-0.0523886							-0.0936955	0.31331	0.146705				-0.345476		-0.298353	0.124317	-0.700927
acMalat1_243	nucLib	243	acMalat1_243	acMalat1	AGGAAGGTAACTTTAACTTAACTTTTGAAGGTAACCTTAACTTTTGAATTCTCAGAGCTAACCCCCAATATACTGATAAGTGCTCAGCAGAGATCTCATTTCTAACAAG	35.7798	-16.9	0.286659	0.364263	0.0862473	-0.122976	0.297617	2.09791	1.27865	-0.00753133	0.0199349	0.03432	0.369937	0.441754	0.0394215	0.021906	0.00755892	0.985744	0.22232	0.168083	0.103279	0.0703663	-0.0372416	0.00731498	-0.10656	-0.281073	-0.252963	0.244943	0.191304	0.364252	0.195072	0.2217	-0.0719194	0.0498929	0.0824311	0.0940012	0.0360988	0.175302	0.13095	0.100016	0.102233	0.144617	0.0207695	0.0439769
acMalat1_244	nucLib	244	acMalat1_244	acMalat1	TGAAGGTAACCTTAACTTTTGAATTCTCAGAGCTAACCCCCAATATACTGATAAGTGCTCAGCAGAGATCTCATTTCTAACAAGCCTAATGTTCAATGTTGTCTCTTCA	37.6147	-15.5	0.578563	0.424751		0.176606	0.965159	1.06836	-3.31696	0.122753	0.000364489	0.169697		0.0339694	0.00945035	0.0349945	0.00811276	0.663905	0.337259	0.102738	0.437971	0.111849	0.365373	-0.320394	0.0064056	-0.239665	0.112192	0.348356	0.514905	0.276978	-0.0118139	0.208943	-0.154434	-0.411856	-0.466842	-0.0372928		1.69119			1.78434	0.433615	-0.162447
acMalat1_245	nucLib	245	acMalat1_245	acMalat1	CTCAGAGCTAACCCCCAATATACTGATAAGTGCTCAGCAGAGATCTCATTTCTAACAAGCCTAATGTTCAATGTTGTCTCTTCAAATAACATGGCTAAGACAGTATATG	38.5321	-17.3	-0.413112	-0.0867336	-0.0783322	-0.220462	1.81039	0.278845	1.10646	-0.20484	0.0665224	0.910104	0.461252	0.144421	0.000657901	0.403558	0.000145586	0.320846	0.28217	0.600729	0.311703	-0.39543	0.540028	-0.164783	0.00815606	-0.265863	-0.0158619	0.71756	0.739283	0.846066	0.400614	1.07184	-0.139161	-0.0323781	-0.13251	0.0897597	-0.155487	-0.095196	-0.135641	-0.117707	0.0606349	-0.0332498	-0.0563039	-0.0200966
acMalat1_246	nucLib	246	acMalat1_246	acMalat1	ATAAGTGCTCAGCAGAGATCTCATTTCTAACAAGCCTAATGTTCAATGTTGTCTCTTCAAATAACATGGCTAAGACAGTATATGACTTGTGAGCTGGGGATGCTGGGGT	41.2844	-22.4	-0.0696178	0.36558	-0.432927	-0.154622	-0.0130207	-0.336213	1.69198	-0.246749	0.753881	0.0437452	0.00713913	0.67831	0.776687	0.288068	0.010215	0.513938		0.231744	0.355729	-0.00239713		0.292993	0.341092	-0.0207421	-0.105866				-0.143818		0.206736	-0.751729	-0.184849	1.06709	-0.194793	-0.198556	-0.204446	-0.177354	-0.11957	-0.0215363	-0.027426	0.0174399
acMalat1_247	nucLib	247	acMalat1_247	acMalat1	TCTAACAAGCCTAATGTTCAATGTTGTCTCTTCAAATAACATGGCTAAGACAGTATATGACTTGTGAGCTGGGGATGCTGGGGTGGGTACTACTTCACTGACTTAGCCA	43.1193	-25.7	-0.250933	-0.291867	-0.504223	-0.216087	0.393271	0.772178	-0.242946	-0.38946	0.00896323	0.600375	0.0165031	0.38017	0.000170355	0.0925529	0.500743	0.136007	-0.0129993	0.0270016	-0.119424	-0.0112198	-0.0272541	-0.0223154	-0.18223	0.0826644	-0.113784	-0.191114	0.06286	-0.0670831	0.138493	0.124214	0.168449	-0.039446	0.357647	0.192858	-0.160199	-0.202742	-0.192817	-0.217554	-0.0312487	-0.120989	-0.110911	-0.0573552
acMalat1_248	nucLib	248	acMalat1_248	acMalat1	GTCTCTTCAAATAACATGGCTAAGACAGTATATGACTTGTGAGCTGGGGATGCTGGGGTGGGTACTACTTCACTGACTTAGCCAGCCTTTGTGAATTGTGTGTCAGACG	46.789	-26.7	-0.3233		-0.575814	0.041768	0.941001		0.699108	-0.652552	0.0102536		0.0501335	0.731572	0.0135		0.0349462	0.00998141	-0.0789211	-0.39704	-0.189497	-0.0398563	-0.241851	-0.307695	-0.0284261	0.128444	-0.152506										-0.390667	-0.197846	-0.292247	-0.24073	-0.748182	0.372316	0.277914	0.38456
acMalat1_249	nucLib	249	acMalat1_249	acMalat1	CAGTATATGACTTGTGAGCTGGGGATGCTGGGGTGGGTACTACTTCACTGACTTAGCCAGCCTTTGTGAATTGTGTGTCAGACGGCTTTTGGGGTGGATGTCTGCAACT	50.4587	-26.5	0.251462	0.123704	-0.42044	0.10566	-0.218506	0.153683	-0.542314	-0.0437602	0.744518	0.61555	0.0154893	0.613076	0.101797	0.430062	0.00723181	0.65922	0.10269	-0.35431	-0.14833	0.235367	0.131539	-0.311209	-0.423127	0.308485	-0.116941	0.201604	0.385783	0.135341	0.152258	0.0890334	0.285226	-0.038365	-0.23978	-0.0200977	-0.00350056	-0.31871	-0.174432	-0.346972	-0.262964	-0.39864	-0.173542	-0.236689
acMalat1_25	nucLib	25	acMalat1_25	acMalat1	GCAGAAAAACCAAGATAGTTGTTGAAGGCAGAAAAACCAAGATAGTTGTTGAAGGCAGAAAAACCAAAGTAGAAGACCAGGCTTAGAAGAGAGAAGGGTAGAAGGCAAG	41.2844	-11.5	0.146027		0.0924209		0.169487		3.72676		0.371578		0.628282		0.12042		0.000133467					0.322246		0.307392	-0.189258	0.114704	-0.184902										0.0846296	-0.0298186	0.0564253	0.571004		0.0537468	0.167496	0.047257
acMalat1_250	nucLib	250	acMalat1_250	acMalat1	TGCTGGGGTGGGTACTACTTCACTGACTTAGCCAGCCTTTGTGAATTGTGTGTCAGACGGCTTTTGGGGTGGATGTCTGCAACTGTCTGCTAAGACTCTTTCAGGTCGC	51.3761	-27	0.064095	0.339981	-0.0443104	-0.115609	-3.24962	-2.41454	0.0789949	-0.275415	0.286473	0.404176	0.453061	0.148344	0.00196671	0.0828107	0.499472	0.166264	-0.131088	0.0835485	0.076081	0.414302	0.395101	0.367788	-0.293535	0.54539	0.219776	0.0365346	0.211666	0.104174	0.0976986	0.200517	0.149735	-0.0540394	0.0902438	0.196745	-0.0826787	-0.0899894	-0.087601	-0.0726911	0.0728989	0.0373567	-0.0161855	0.0392626
acMalat1_251	nucLib	251	acMalat1_251	acMalat1	ACTTAGCCAGCCTTTGTGAATTGTGTGTCAGACGGCTTTTGGGGTGGATGTCTGCAACTGTCTGCTAAGACTCTTTCAGGTCGCAATAAACGAAGGTAGAGAAGTGGAA	46.789	-29.3	0.140896	0.50846	0.305555	-0.215828	-1.38683	-0.670967	-0.723339	-0.372354	0.0492028	0.344754	0.114566	0.0836852	0.013639	0.0732727	0.0338919	0.373548	0.137832	0.10364	-0.305157	0.468379	-0.0694838	0.077056	-0.250089	0.0257971	-0.0103065	-0.135473	0.0790954	0.0379646	-0.0237872	0.138313	0.0982576	0.321076	-0.0315496	0.271153	0.393134	0.0129778	0.181869	0.222806	0.311374	-0.332697	-0.234617	-0.176362
acMalat1_252	nucLib	252	acMalat1_252	acMalat1	TGTCAGACGGCTTTTGGGGTGGATGTCTGCAACTGTCTGCTAAGACTCTTTCAGGTCGCAATAAACGAAGGTAGAGAAGTGGAAGCTTTATGGAAGAGATTTCATCCTA	44.9541	-22.5	0.0924735	0.295211	0.188636	0.0883299	-1.25539	0.532034	0.441043	0.609824	0.407282	0.0983879	0.136531	0.560336	0.00624152	0.0728467	0.0379793	0.103836	-0.0135545	-0.163476	-0.0797671	0.179988	0.107417	-0.0788814	-0.0537712	0.193542	0.247549	0.0637759	0.0232603	-0.0705761	-0.0788437	-0.108503	0.062769	-0.237276	-0.0617512	-0.236309	0.274729	0.276623	0.125206	0.392109	0.403004	0.00794553	-0.143472	-0.0926809
acMalat1_253	nucLib	253	acMalat1_253	acMalat1	TCTGCAACTGTCTGCTAAGACTCTTTCAGGTCGCAATAAACGAAGGTAGAGAAGTGGAAGCTTTATGGAAGAGATTTCATCCTAATTCCAAAAACAAATAAACAAATAA	35.7798	-17.5		-0.130304		-0.29766		2.6407		1.46942		0.657306		0.70621		0.0375293		0.0389078				-0.617463		-0.31301	0.0170595	-0.722042	-0.286904	-0.0843018	-0.40818	0.156504	-0.124522	0.37187	-0.488343	-0.00560592	-0.153694	0.620637
acMalat1_254	nucLib	254	acMalat1_254	acMalat1	TCAGGTCGCAATAAACGAAGGTAGAGAAGTGGAAGCTTTATGGAAGAGATTTCATCCTAATTCCAAAAACAAATAAACAAATAAAATGAAAGGTTTTCTTTTCCTGAGA	33.0275	-15.2	0.358934	0.318347	-0.226108	0.600067	-1.94112	1.78818			0.104738	0.661695	0.129292	0.0986068	0.00464213	0.0698188						0.787615		-0.238813	0.107333	0.403027	-0.152426				0.259891		-0.431083	0.0207367	-0.271099	0.483154						-0.658576		-0.00902855
acMalat1_255	nucLib	255	acMalat1_255	acMalat1	GAAGTGGAAGCTTTATGGAAGAGATTTCATCCTAATTCCAAAAACAAATAAACAAATAAAATGAAAGGTTTTCTTTTCCTGAGAGAACAATCTTGTTTTCTCAGGTTTT	30.2752	-26.9	-0.214977		-0.505579	-0.0298884			2.36428		0.152693		0.16749	0.663476			0.00696335		-0.456185	-0.234843	-0.0453604	-0.275285	-0.170563	0.195879	0.359695	0.1809	0.234492										-0.275935	-0.640504	-0.0739784	-0.611519	-0.591486	-0.198169	0.368357	-0.440327
acMalat1_256	nucLib	256	acMalat1_256	acMalat1	TTCATCCTAATTCCAAAAACAAATAAACAAATAAAATGAAAGGTTTTCTTTTCCTGAGAGAACAATCTTGTTTTCTCAGGTTTTGCTTTTCCCCTTGTTGCATTGCCCA	33.0275	-23.4	0.157266			-0.546669	2.26779			1.64498	0.874782			0.199573	0.000537422			0.0413518				-0.497028		-0.3281	0.126728	-0.313001	0.0219178
acMalat1_257	nucLib	257	acMalat1_257	acMalat1	AACAAATAAAATGAAAGGTTTTCTTTTCCTGAGAGAACAATCTTGTTTTCTCAGGTTTTGCTTTTCCCCTTGTTGCATTGCCCAAAAAAAGCAAAAGACGCTGGTGGTT	36.6972	-27.2	0.0994221		-0.103046	-0.295039	2.65481		1.94245	1.24141	0.438833		0.228209	0.525124	0.00704577		0.00299165	0.0755434		0.540341	0.0395282	-0.0239376	-0.0309112	0.431736	0.443267	0.751136	0.46629										-0.328181	-0.0865656	-0.011488	-0.495345	-0.120835	0.437184	0.1976	0.0265394
acMalat1_258	nucLib	258	acMalat1_258	acMalat1	TTCCTGAGAGAACAATCTTGTTTTCTCAGGTTTTGCTTTTCCCCTTGTTGCATTGCCCAAAAAAAGCAAAAGACGCTGGTGGTTGGCACTCCTGGCTTCCGGGACGGGG	49.5413	-36.6	-0.613792			0.179232	-0.523527			0.180805	0.0690032			0.48486	0.0578352			0.630501				-0.292779		-0.360778	-0.559251	0.104068	-0.077186													0.684487		-0.759628	0.777275	-0.0420206
acMalat1_259	nucLib	259	acMalat1_259	acMalat1	TCAGGTTTTGCTTTTCCCCTTGTTGCATTGCCCAAAAAAAGCAAAAGACGCTGGTGGTTGGCACTCCTGGCTTCCGGGACGGGGTTCAAGTCCCTGCGGTGTCCTTGCT	54.1284	-34.8				0.821415				-1.98378				0.238491				0.201786				-0.522136		0.267995	-0.111138	-0.569242	0.435329
acMalat1_26	nucLib	26	acMalat1_26	acMalat1	AGGCAGAAAAACCAAGATAGTTGTTGAAGGCAGAAAAACCAAAGTAGAAGACCAGGCTTAGAAGAGAGAAGGGTAGAAGGCAAGCAACAGTAGAAGAAAGGCAAGTAGA	42.2018		0.482655	-0.221084	-0.0287285	-0.00864496	-1.87824	-1.0788	0.679192	-0.423699	0.0394922	0.356823	0.962073	0.981301	0.00416641	0.00328998	0.0661295	0.330206	0.574409	0.437398	0.751869	0.390095		-0.214889	-0.0668333	0.072977	-0.0644108	0.432186	0.886297	0.208636	0.242664	0.587838	0.19531	-0.667281	-0.328273	0.183591	-0.144058	0.0619603	-0.32202	-0.0430414	-0.10044	0.251921	-0.114283	-0.00415438
acMalat1_260	nucLib	260	acMalat1_260	acMalat1	CATTGCCCAAAAAAAGCAAAAGACGCTGGTGGTTGGCACTCCTGGCTTCCGGGACGGGGTTCAAGTCCCTGCGGTGTCCTTGCTTTCCTCAATGCAACTTTGGTGGACT	54.1284	-34.1	-0.0938746				-0.923443				0.994967				0.0017761							-0.192099		-0.080114		0.192975	0.605608
acMalat1_261	nucLib	261	acMalat1_261	acMalat1	CTGGTGGTTGGCACTCCTGGCTTCCGGGACGGGGTTCAAGTCCCTGCGGTGTCCTTGCTTTCCTCAATGCAACTTTGGTGGACTTCTAAGGTCCTGCTGCTGCCAGAGG	58.7156	-36.8	0.165518	0.103398	1.27321	0.467949	-3.87908	-2.41238	-2.48223	-1.21059	0.935346	0.753851	0.0124081	0.340456	0.00164773	0.0298049	0.00089746	0.0283417	0.442784	0.323605	0.724024	0.549161		-0.213554	-0.0420671	0.588942	-0.0176722	0.392982	0.290969	-0.106044	0.132811	0.225269	-0.151368	-0.403251	0.144277	-0.543849	0.921151	0.387263	0.867773	0.855065	0.922489	-0.489298	-0.012938	0.031521
acMalat1_262	nucLib	262	acMalat1_262	acMalat1	GTTTCATACTGTTGTAATTGGTTGCTCTTTTTCTGATTCAAGATTCTATATTAAGAAAAAGACCAGCACCAAGGAACTGCAAAATTTGGGACATAATGCTCTGAGAGGC	36.6972	-21.7			-0.108667				1.22926	0.167019			0.889075				0.00148372																				0.00594245	0.196951	-0.0968967	-0.061329	0.0308865	0.141631	-0.211202	-0.186222
acMalat1_263	nucLib	263	acMalat1_263	acMalat1	TCTTTTTCTGATTCAAGATTCTATATTAAGAAAAAGACCAGCACCAAGGAACTGCAAAATTTGGGACATAATGCTCTGAGAGGCCCAAGTTTGTATTGTCATTCTAAGA	35.7798	-18
acMalat1_264	nucLib	264	acMalat1_264	acMalat1	TTAAGAAAAAGACCAGCACCAAGGAACTGCAAAATTTGGGACATAATGCTCTGAGAGGCCCAAGTTTGTATTGTCATTCTAAGATCACACTGTTACTTTGATGGTTGGA	39.4495	-18.9	1.02286		-0.214634	0.0861405	-0.0710018		0.876369	0.44835	0.0331983		0.102159	0.841216	0.236031		0.0180959	0.0832104	0.546646	0.257545	0.758457	0.875521	0.856296	-0.322816	0.178368	0.0446079	0.360885										-0.0464219	0.0925106	-0.1369	-0.0286572	0.0694709	0.0975118	-0.0798155	0.0177647
acMalat1_27	nucLib	27	acMalat1_27	acMalat1	GAAGGCAGAAAAACCAAAGTAGAAGACCAGGCTTAGAAGAGAGAAGGGTAGAAGGCAAGCAACAGTAGAAGAAAGGCAAGTAGAAGAGAGAAGGCAAGGAAGGAAAGTA	44.0367		-0.0178043		-0.171271	-0.772039	-0.878936		0.0814288	-0.515393	0.197012		0.431236	0.113262	0.00348488		0.315941	0.091669	-0.163551	-0.191782	-0.380629	0.0817207	-0.145201	-0.078669	-0.0453083	0.268233	0.0687885										-0.100481	-0.221904	-0.0967261	-0.166914	0.118263	-0.237171	-0.0427063	0.0165867
acMalat1_28	nucLib	28	acMalat1_28	acMalat1	ACCAGGCTTAGAAGAGAGAAGGGTAGAAGGCAAGCAACAGTAGAAGAAAGGCAAGTAGAAGAGAGAAGGCAAGGAAGGAAAGTAGAAGAGATCAAGGCAGGAAAGAAGA	44.9541		0.0592916		0.187439	-0.171476	0.0421488	0.191624	-0.0804993	-0.643486	0.33175		0.0697844	0.345556	0.558683		0.993535	0.129137	-0.0136433	-0.296927	0.0404821	0.226655	0.0156425	-0.207955	0.129454	0.161501	0.0852604				-0.107537		-0.197893	-0.119661	-0.106095	0.210765	0.100547	0.166147	0.197611	0.00906293	-0.00871694	0.0535593	0.103428	-0.169903
acMalat1_29	nucLib	29	acMalat1_29	acMalat1	GAAGGCAAGCAACAGTAGAAGAAAGGCAAGTAGAAGAGAGAAGGCAAGGAAGGAAAGTAGAAGAGATCAAGGCAGGAAAGAAGAAAAGAAGAAAGGTAGATGTGACCTA	42.2018		0.183896	0.305586	0.444423	-0.116989	-0.495673	0.485901	0.257594	0.451615	0.002799	0.225492	0.0518803	0.84443	0.0325012	0.0711344	0.261435	0.149446	0.0875322	0.0399331	-0.116463	-0.0164646	-0.187783	-0.0901919	-0.240605	-0.119761	-0.316574	-0.0187042	0.0334019	-0.121942	0.192677	0.10543	0.0679482	-0.0178474	0.0842104	0.038744	0.477574	0.398537	0.312802	0.381435	0.624111	-0.185088	-0.258513	-0.0961391
acMalat1_3	nucLib	3	acMalat1_3	acMalat1	TTAAGTCATCTTTTAAAAACTATAACTAATATTTTTTAAAAGTAGAATAAGAAAATCTTATGCTTCTGAAATATTAATTATAGTTTATAACTTAAAACGAGGCATTAAA	18.3486	-21.4																															-0.379278	0.574361		0.621716
acMalat1_30	nucLib	30	acMalat1_30	acMalat1	GCAAGTAGAAGAGAGAAGGCAAGGAAGGAAAGTAGAAGAGATCAAGGCAGGAAAGAAGAAAAGAAGAAAGGTAGATGTGACCTAGAAGAGAGAAGGAAAGGTAGAAGGC	43.1193					-0.579454	-4.08386							0.0987692	0.00156358							0.443407		0.429368	0.711728	0.61073	-0.211404
acMalat1_31	nucLib	31	acMalat1_31	acMalat1	AGGAAAGTAGAAGAGATCAAGGCAGGAAAGAAGAAAAGAAGAAAGGTAGATGTGACCTAGAAGAGAGAAGGAAAGGTAGAAGGCATCATAGAAGAAAAAGAAGAGGAAA	38.5321		-0.241332		0.406654	-1.03731	2.61332		0.927415		0.367462		0.00723729	0.368702	0.00176935		0.00698145		-0.199983	-0.276402	-0.429153	-0.615287	-0.392754	-0.18093	-0.0303566	-0.335659	-0.17064										0.310024	0.372234	0.461757	0.309897	0.251493	0.0778184	0.239141	-0.000126217
acMalat1_32	nucLib	32	acMalat1_32	acMalat1	GAAAGAAGAAAAGAAGAAAGGTAGATGTGACCTAGAAGAGAGAAGGAAAGGTAGAAGGCATCATAGAAGAAAAAGAAGAGGAAAAAGGTAGAAGAGGAACCAAAGAGAG	38.5321				0.0980258	0.511558			0.624044	-0.508499			0.261805	0.277304			0.147299	0.0875553																			0.531661	0.646863	0.173746	0.474192	0.226515	0.270611	-0.3471	-0.0973176
acMalat1_33	nucLib	33	acMalat1_33	acMalat1	TGTGACCTAGAAGAGAGAAGGAAAGGTAGAAGGCATCATAGAAGAAAAAGAAGAGGAAAAAGGTAGAAGAGGAACCAAAGAGAGAGAAAAGGGGGGAGAAAAGCTTTAA	40.367		0.275465		0.152441	0.0814312	1.27914		0.263188	-0.296214	0.888162		0.829984	0.926375	0.00608876		0.58952	0.365385	-0.00620719	-0.0783575	-0.168679	-0.152682	-0.139764	-0.227597	-0.0925684	-0.25915	-0.0636528							0.284976		1.61909	-0.04564	-0.235908	0.0980337	-0.107048	-0.26966	-0.0618723	0.315922	0.17269
acMalat1_34	nucLib	34	acMalat1_34	acMalat1	GTAGAAGGCATCATAGAAGAAAAAGAAGAGGAAAAAGGTAGAAGAGGAACCAAAGAGAGAGAAAAGGGGGGAGAAAAGCTTTAATTTGTTGTGCTTTTGGACTAACTAG	38.5321	-10.2	0.219988		-0.314819	0.368434	1.30949		1.11881	1.08208	0.435956		0.0671021	0.311758	0.00108435		0.0167217	0.0955055		0.367909		0.171457		0.0858167	-0.140236	0.111839	-0.161604										-0.219021	-0.15877	-0.539067	-0.461788	-0.303272	-0.0623655	-0.543446	-0.12112
acMalat1_35	nucLib	35	acMalat1_35	acMalat1	AAGAGGAAAAAGGTAGAAGAGGAACCAAAGAGAGAGAAAAGGGGGGAGAAAAGCTTTAATTTGTTGTGCTTTTGGACTAACTAGCAAAAAAAGAGGGGATGAAGGACAA	39.4495		0.26745		-0.345809	-0.366243	1.21805			0.643212	0.241025		0.000702645	0.562636	0.00120971			0.021601	-0.0808817	0.0436157	-0.0921547	0.0830825	-0.0622571	-0.155371	-0.00265787	0.0041598	0.0583654				-0.268727		-0.0256643	-0.38305	-0.39807	-0.0563036				-0.543082		0.426341	0.530634	-0.093989
acMalat1_36	nucLib	36	acMalat1_36	acMalat1	CAAAGAGAGAGAAAAGGGGGGAGAAAAGCTTTAATTTGTTGTGCTTTTGGACTAACTAGCAAAAAAAGAGGGGATGAAGGACAATGATACTAAATTCCCCAATGCTTGC	39.4495	-16.9	0.609891	0.22031	-0.81748	0.0608767	0.696854	0.814425	0.963894	1.48317	0.029249	0.791903	0.00254108	0.734049	0.0168786	0.18657	0.0275555	0.0709762	0.214485	0.232914	0.470735	0.262259	0.353481	-0.115405	0.232238	0.0477738	-0.0940646	-0.0512365	-0.274175		-0.198246	0.110982	-0.533092	-0.216684	-0.14701	0.292745	-0.398131	-0.344524	-0.59481	-0.545201	-0.670369	0.173622	-0.117232	-0.151179
acMalat1_37	nucLib	37	acMalat1_37	acMalat1	AAGCTTTAATTTGTTGTGCTTTTGGACTAACTAGCAAAAAAAGAGGGGATGAAGGACAATGATACTAAATTCCCCAATGCTTGCAGTCTATAGCTTTTTAAGTTGGTGC	36.6972	-24.4	-0.194466		-0.729791	-0.0292037	0.973878			0.992489	0.369049		0.026954	0.864065	0.0282113			0.0547352				-0.167653		0.470204	-0.17039	-0.0174928	-0.567658													-0.882063		0.269547	0.319523	-0.419731
acMalat1_38	nucLib	38	acMalat1_38	acMalat1	ACTAACTAGCAAAAAAAGAGGGGATGAAGGACAATGATACTAAATTCCCCAATGCTTGCAGTCTATAGCTTTTTAAGTTGGTGCCAGTGAAGGTGTGGCGTACTTGAGA	41.2844	-22.8	0.0741124	0.181439	-0.201987	0.0806725	-0.380749	0.622506	1.79612	0.145055	0.141176	0.563942	0.100302	0.108438	0.143938	0.368845	0.000801104	0.19997	0.0262087	-0.188543	-0.0207002	0.0998017	-0.0464243	-0.0669543	0.0338525	-0.120761	0.164392	0.217052	-0.499352	-0.212408	0.0897462	0.262858	-0.4906	-0.297183	0.549987	-0.429711	-0.251965	-0.181356	-0.237638	-0.0674343	-0.426834	0.0219017	-0.0164371	0.162786
acMalat1_39	nucLib	39	acMalat1_39	acMalat1	GAAGGACAATGATACTAAATTCCCCAATGCTTGCAGTCTATAGCTTTTTAAGTTGGTGCCAGTGAAGGTGTGGCGTACTTGAGAAAAGTTTGCTTGCTGCAATTTTGTG	41.2844	-22.6	0.339403	0.104811	-0.343677	-0.0632367	-0.174497	0.586308		1.24309	0.111115	0.75838	0.193623	0.863895	0.531185	0.150297		0.0423832	0.161652	0.145278	0.305001	0.0201685	0.384126	-0.235868	0.0724069	-0.0540541	-0.25115	0.267958	0.36724	0.210131	0.461603	0.687446	0.0141823	-0.142927	0.208724	0.485152				-0.139987		0.440695	-0.394281	0.331428
acMalat1_4	nucLib	4	acMalat1_4	acMalat1	CTAATATTTTTTAAAAGTAGAATAAGAAAATCTTATGCTTCTGAAATATTAATTATAGTTTATAACTTAAAACGAGGCATTAAATAAGTAGCTCTTTCAAACAAAAAGA	21.1009	-11.1
acMalat1_40	nucLib	40	acMalat1_40	acMalat1	AATGCTTGCAGTCTATAGCTTTTTAAGTTGGTGCCAGTGAAGGTGTGGCGTACTTGAGAAAAGTTTGCTTGCTGCAATTTTGTGGGCACTTGCCCCCCCCAAAAAGGAC	46.789	-28.9	-0.0271614	-0.373706	0.102917	0.479668	-0.480916	-0.938534		0.376512	0.48195	0.073654	0.248628	0.0481282	0.0486673	0.124042		0.118393				-0.235265		-0.113554	0.155867	-0.032501	0.142539	0.0708191	0.309201	-0.263033	0.100608		0.245936	-0.46989	-0.00724705	-0.580649				0.166099		-0.303509	-0.283293	-0.0652662
acMalat1_41	nucLib	41	acMalat1_41	acMalat1	AGTTGGTGCCAGTGAAGGTGTGGCGTACTTGAGAAAAGTTTGCTTGCTGCAATTTTGTGGGCACTTGCCCCCCCCAAAAAGGACTGTGTTTGGATAGGCTCTTGCTAAG	49.5413	-25.7	0.0848245	-0.216175	-0.0190991	-0.0122016	-0.248366	0.0718199	1.38887	-0.0103968	0.927513	0.049162	0.492645	0.37088	0.0191975	0.455617	0.00428606	0.717071	0.0773247	-0.0144727	-0.126108	0.00791418	0.199965	-0.104068	-0.180328	-0.0494916	0.0108869	-0.055586	0.0656403	0.00146541	-0.212987	-0.0300151	0.19771	-0.0313477	-0.0134072	0.151176	-0.0745412	-0.107513	-0.107333	-0.103504	-0.140178	-0.071467	-0.0712873	-0.0291165
acMalat1_42	nucLib	42	acMalat1_42	acMalat1	TACTTGAGAAAAGTTTGCTTGCTGCAATTTTGTGGGCACTTGCCCCCCCCAAAAAGGACTGTGTTTGGATAGGCTCTTGCTAAGGAGAAGGGAGGTGGTGGGGAAGGAG	50.4587	-27.5	-0.536741	0.0440631	0.0535775	0.463627	1.07828	0.535458		-0.557376	0.0635037	0.44936	0.601209	0.414274	0.00261303	0.0432729		0.113588	-0.323695	-0.476083	-0.393532	-0.0413632	-0.14053	-0.124526	-0.041975	0.272109	0.071107	-0.130789	-0.0994517	-0.528328	-0.252805	-0.352742	0.193811	-0.273661	-0.109199	-0.384427				0.0192426		-0.434522	-0.199406	-0.0286938
acMalat1_43	nucLib	43	acMalat1_43	acMalat1	AATTTTGTGGGCACTTGCCCCCCCCAAAAAGGACTGTGTTTGGATAGGCTCTTGCTAAGGAGAAGGGAGGTGGTGGGGAAGGAGCTTCCGAAAAACCATACCCGAGGAC	53.211	-30.7	-0.186436		-0.147358	0.232904	-0.832539			0.377322	0.350193		0.371008	0.38559	0.0262263			0.142808	-0.261274		0.0610055	-0.0944421	-0.237361	-0.0472559	0.118191	0.166831	-0.0867878													-0.0899444		-0.118765	-0.261707	-0.152236
acMalat1_44	nucLib	44	acMalat1_44	acMalat1	AAAAAGGACTGTGTTTGGATAGGCTCTTGCTAAGGAGAAGGGAGGTGGTGGGGAAGGAGCTTCCGAAAAACCATACCCGAGGACTCAGATCGTAAACTACGTGGCATGA	49.5413	-24.6	0.475417	-0.114649		-0.0811829	-1.2025	-1.02215		-0.301742	0.0694624	0.527808		0.0701502	0.0331516	0.0863765		0.338031				-0.000171549		-0.466998	-0.299763	0.0529252	0.578377	-0.113013	0.0133363	0.132974	-0.230837	0.128407	0.0314015	-0.270568	0.143767	-0.256936				0.351727		-0.284753	0.100648	-0.131852
acMalat1_45	nucLib	45	acMalat1_45	acMalat1	CTTGCTAAGGAGAAGGGAGGTGGTGGGGAAGGAGCTTCCGAAAAACCATACCCGAGGACTCAGATCGTAAACTACGTGGCATGAGGAAAAGGTGGCATTTGTGGCGTCC	53.211	-25.8	1.23262		-0.122722	0.182287	-3.37316		-0.666422	-0.0303911	0.0405224		0.688737	0.412976	0.0063122		0.0251969	0.868203				0.141342		0.480189	0.521483	0.224163											0.0308521	0.15864	-0.1029	0.186978	0.26889	0.187336	0.279867	-0.15511
acMalat1_46	nucLib	46	acMalat1_46	acMalat1	GGGAAGGAGCTTCCGAAAAACCATACCCGAGGACTCAGATCGTAAACTACGTGGCATGAGGAAAAGGTGGCATTTGTGGCGTCCTGTTGCGGAGATAGAAAGAGAAGCG	51.3761	-19.7	0.771322	0.438027	0.445063	0.431729	-2.65187	-1.78064	0.765674	-0.807373	0.0278137	0.470916	0.0494708	0.264522	0.00150216	0.0438294	0.0350129	0.247327	0.467287	0.10555	0.501351	0.791679	0.578298	-0.484933	-0.0629512	0.479225	-0.0749118	0.393555	0.0514043	0.226481	0.424608	-0.0227113	-0.328665	-0.0595481	0.0310534	-0.429186	0.428891	-0.0900249	0.219607	0.504865	0.452449	-0.332428	-0.138556	0.0759739
acMalat1_47	nucLib	47	acMalat1_47	acMalat1	CCCGAGGACTCAGATCGTAAACTACGTGGCATGAGGAAAAGGTGGCATTTGTGGCGTCCTGTTGCGGAGATAGAAAGAGAAGCGTTGGAAGGTGAAGGGAGAAAAGAAG	50.4587	-19.3	0.663156	0.476742	0.34188	0.680181	-2.12931	-0.913133	-0.0437229	0.794747	0.0194861	0.431441	0.0849463	0.025099	0.00279312	0.0963542	0.972009	0.0272829	0.509912	0.448627	0.563089	0.467826	0.776208	-0.097458	-0.312077	0.161238	-0.0886922	0.50122	0.391855	0.309634	0.389917	0.393017	-0.00892872	-0.453487	-0.162268	-0.229128	0.240037	0.0549484	-0.167578	0.171602	-0.155668	-0.169477	-0.335778	-0.0684349
acMalat1_48	nucLib	48	acMalat1_48	acMalat1	GTGGCATGAGGAAAAGGTGGCATTTGTGGCGTCCTGTTGCGGAGATAGAAAGAGAAGCGTTGGAAGGTGAAGGGAGAAAAGAAGGAAGGCAAACCAGCAGATCTCCTGG	51.3761	-21.2	0.478419	0.465636	0.617763	0.109895	-3.31505	-2.55338	-1.06449	-0.363494	0.0404367	0.242634	0.00533964	0.306456	0.00222443	0.00297368	0.0131917	0.134414	0.300074	0.13805	0.111911	0.686268	0.264319	-0.461589	-0.337776	0.46826	-0.112274	0.551086	0.973776	0.311449	1.09352	0.537507	0.350168	-0.273796	0.607923	-0.10693	0.487754	0.409298	0.153947	0.438367	0.348281	-0.00523236	0.00337901	-0.0553835
acMalat1_49	nucLib	49	acMalat1_49	acMalat1	GTGGCGTCCTGTTGCGGAGATAGAAAGAGAAGCGTTGGAAGGTGAAGGGAGAAAAGAAGGAAGGCAAACCAGCAGATCTCCTGGGAGGAAGAAGCATAGCTATAGAAGG	50.4587	-19.8	0.821224		0.388273	0.249578	-3.69591	-2.59885	0.122385	-0.355628	0.0368538		0.0732736	0.0664348	0.000818313	0.0093656	0.574469	0.448941	0.0952244	0.328012	0.622391	0.797511	0.747478	0.240904	0.271822	0.544761	0.592546				0.327973						0.26348	0.1298	0.212424	0.0313643	0.402532	-0.152253	-0.0696289	-0.240199
acMalat1_5	nucLib	5	acMalat1_5	acMalat1	GAAAATCTTATGCTTCTGAAATATTAATTATAGTTTATAACTTAAAACGAGGCATTAAATAAGTAGCTCTTTCAAACAAAAAGAATATTTGAAGAAAAAGAGAAGAATG	23.8532				0.733797	-0.250794			2.79661				0.0540059	0.150682			0.00108447																				-0.178138	0.400922	-0.0625521	-0.55215		0.781229	0.317755	-0.115187
acMalat1_50	nucLib	50	acMalat1_50	acMalat1	AGAGAAGCGTTGGAAGGTGAAGGGAGAAAAGAAGGAAGGCAAACCAGCAGATCTCCTGGGAGGAAGAAGCATAGCTATAGAAGGCCGTAGAAAAAGGACCCAGGACCCC	51.3761	-19	0.554631	-0.325911	0.0938256	0.458915	-3.14266	0.205122		0.153713	0.563627	0.0554313	0.638366	0.549412	0.000406002	0.0600885		0.314653				0.953271		0.587722	-0.0649076	0.403631	-0.28822	-0.240994	-0.229087	-0.499685	-0.408486	-0.134226	-0.0979545	-0.368553	0.161664	-0.0257752				0.17622		0.425798	0.236516	0.11923
acMalat1_51	nucLib	51	acMalat1_51	acMalat1	GAAAAGAAGGAAGGCAAACCAGCAGATCTCCTGGGAGGAAGAAGCATAGCTATAGAAGGCCGTAGAAAAAGGACCCAGGACCCCTTTGAGGAGGAGGAGGAGGAAGGGA	52.2936	-21.3	-0.481891	-0.559795			-0.664395	1.9035		-0.417943	0.297085	0.4023			0.120118	0.00141417			-0.141885	-0.568752	0.00558101	-0.288454		-0.420735	0.419047	-0.165108	0.408746				-0.418693		0.324687	0.60287	0.453271	-0.46733
acMalat1_52	nucLib	52	acMalat1_52	acMalat1	ATCTCCTGGGAGGAAGAAGCATAGCTATAGAAGGCCGTAGAAAAAGGACCCAGGACCCCTTTGAGGAGGAGGAGGAGGAAGGGAGAAGGAGCGAAGACCTGCTTTGAAG	53.211	-24.3	0.189218	0.646591	0.288085	0.208556	0.0787731	0.145354	0.470729	-0.775144	0.683964	0.309665	0.10864	0.42366	0.485284	0.488619	0.0595196	0.0175966	0.105551	0.0977695	0.0194906	0.122698	0.284291	-0.187885	-0.190869	0.0171472	0.11775	0.335427		-0.337034	-0.0154508	0.449749	-0.277453	-0.26314	-0.325673	0.217558	0.0834989	-0.00786176	0.190031	0.212597	0.194806	-0.174323	0.26684	-0.0499194
acMalat1_53	nucLib	53	acMalat1_53	acMalat1	TATAGAAGGCCGTAGAAAAAGGACCCAGGACCCCTTTGAGGAGGAGGAGGAGGAAGGGAGAAGGAGCGAAGACCTGCTTTGAAGCAGTTGGTAACATCCCATCAGAGGT	52.2936	-23.6	0.71145		0.386306	-0.342259	-1.63563		-0.729233	-0.616167	0.0336586		0.0250166	0.541698	7.24609e-05		0.0254459	0.0832208		0.291807		0.683113		-0.140138	-0.39681	0.274126	-0.433832										0.00713129	0.0848786	0.0711906	0.2586	0.119089	0.0997932	0.0861052	0.251469
acMalat1_54	nucLib	54	acMalat1_54	acMalat1	CAGGACCCCTTTGAGGAGGAGGAGGAGGAAGGGAGAAGGAGCGAAGACCTGCTTTGAAGCAGTTGGTAACATCCCATCAGAGGTTTCTGGTCACCTTCTTGTCTGTCCT	53.211	-33.9	0.318034	-0.0980403	0.302194	0.375493	-0.890592	0.0271394	-0.471242	-0.988678	0.0556456	0.420397	0.0238966	0.06103	0.0090216	0.54551	0.0157572	0.0265875	0.0623472	-0.0331907	0.0115054	0.23374	0.194932	-0.0809222	-0.11744	0.171393	0.164775	0.0573351	-0.0922738	-0.230613	0.153384	0.254953	-0.0988205	0.0494866	0.179571	0.0927646	0.270047	0.0166315	0.110765	0.168662	0.256906	-0.246952	-0.165745	-0.00285512
acMalat1_55	nucLib	55	acMalat1_55	acMalat1	AGGAAGGGAGAAGGAGCGAAGACCTGCTTTGAAGCAGTTGGTAACATCCCATCAGAGGTTTCTGGTCACCTTCTTGTCTGTCCTGGGGTTTCTTTTTCCTTGGGGAGGG	51.3761	-31.9	0.516883	-0.391849	0.547535	0.0837594	-4.62579	1.40657	-0.0797996	1.13407	0.0459615	0.137978	0.113475	0.755063	0.00363392	0.09179	0.712754	0.0236593				-0.00852735		0.155659	0.21535	0.100266	0.681247	-0.430391	-0.647229	-0.971753	-0.45454	-0.602647	-0.202103	-0.312194	0.17164	-0.287893	0.053945	-0.0475954	0.017276	0.260914	-0.11256	-0.0695075	0.0440776	0.131002
acMalat1_56	nucLib	56	acMalat1_56	acMalat1	GCTTTGAAGCAGTTGGTAACATCCCATCAGAGGTTTCTGGTCACCTTCTTGTCTGTCCTGGGGTTTCTTTTTCCTTGGGGAGGGCTCTGGGTGTCGCAGGTCTTTTTCC	51.3761	-30.6	-0.445191	-0.142505	0.25515	0.210796	0.69655	-0.766361	0.128042	0.597797	0.263785	0.591242	0.423933	0.523371	0.0448119	0.105044	0.230596	0.280825				-0.452813		-0.00137221	0.783041	0.0808719	-0.0506546	0.32701	-0.125416	-0.113291	0.0874274	-0.253932	-0.316626	-0.444751	0.228528	-0.663336	0.212545	-0.143514	-0.0187236	-0.0542652	-0.0482503	-0.354602	-0.232726	-0.106077
acMalat1_57	nucLib	57	acMalat1_57	acMalat1	ATCAGAGGTTTCTGGTCACCTTCTTGTCTGTCCTGGGGTTTCTTTTTCCTTGGGGAGGGCTCTGGGTGTCGCAGGTCTTTTTCCTTGCAGGCAGAAATCGTGGTCTTGT	51.3761	-35.6			1.03566	0.076172				-0.0438127			0.0794978	0.847536				0.211047																						0.463975		-0.165895	0.0662834	0.151895
acMalat1_58	nucLib	58	acMalat1_58	acMalat1	GTCTGTCCTGGGGTTTCTTTTTCCTTGGGGAGGGCTCTGGGTGTCGCAGGTCTTTTTCCTTGCAGGCAGAAATCGTGGTCTTGTGCTGGGAAGCAGAAAAAAGAGCCAT	52.2936	-33.4			1.57404	0.311185		0.0151596	-0.70726	0.353089			0.0105525	0.100936			0.00342019	0.0652602																			1.00768	0.814371	1.04473	0.731912	0.764247	-0.0706906	0.0215803	-0.195986
acMalat1_59	nucLib	59	acMalat1_59	acMalat1	TGGGGAGGGCTCTGGGTGTCGCAGGTCTTTTTCCTTGCAGGCAGAAATCGTGGTCTTGTGCTGGGAAGCAGAAAAAAGAGCCATCTTCCTGAGGTTAGAAGTGCTGCTT	52.2936	-30.8	0.724777	0.245536	0.381357	-0.0671761	-2.44374	-3.33825	0.343811	0.319895	0.0894848	0.628988	0.0155062	0.675433	0.00351754	0.103752	0.0115346	0.0224833	-0.201433	-0.0711172		0.570892	0.739999	-0.0284347	-0.618191	0.807052	0.925696	0.300048	0.807437		-0.000361309		0.391463	0.0473069	-0.794099	-0.816242	0.179516	0.121319	0.164341	0.145632	0.232764	0.00688123	-0.0314685	-0.033884
acMalat1_6	nucLib	6	acMalat1_6	acMalat1	AATTATAGTTTATAACTTAAAACGAGGCATTAAATAAGTAGCTCTTTCAAACAAAAAGAATATTTGAAGAAAAAGAGAAGAATGAAGGCTAATCTTAAAAAACAGGGAG	26.6055				0.0924209	-0.0051511							0.717609	0.84021
acMalat1_60	nucLib	60	acMalat1_60	acMalat1	TCTTTTTCCTTGCAGGCAGAAATCGTGGTCTTGTGCTGGGAAGCAGAAAAAAGAGCCATCTTCCTGAGGTTAGAAGTGCTGCTTTTGCCCTCCTGGTCCCCCGAGAGGT	51.3761	-29.8	0.405627		1.66396		-0.306237		-0.515218	-1.89454	0.360434		0.0167354		0.00321327		0.14552	0.00343823																				1.17663				0.41688
acMalat1_61	nucLib	61	acMalat1_61	acMalat1	TGGTCTTGTGCTGGGAAGCAGAAAAAAGAGCCATCTTCCTGAGGTTAGAAGTGCTGCTTTTGCCCTCCTGGTCCCCCGAGAGGTAGCTATAGGCCTTATGTGGTTCTAA	50.4587	-31.2	-0.340789	0.0762325	-0.092136	-0.0958671	0.272827	0.534013	0.961599	-0.323163	0.0128343	0.373489	0.0504153	0.552316	0.0102443	0.0787037	0.00867138	0.039979	-0.24159	-0.333529	-0.359993	-0.141724	-0.241651	-0.0206774	-0.133305	0.0421105	-0.0149628	-0.0255955	-0.051208	-0.212825	-0.0218007	-0.182765	0.131943	-0.0788909	0.0712595	-0.121049	-0.0644115	0.0859972	-0.135446	0.0776098	-0.069406	0.0644191	-0.0772507	0.0553983
acMalat1_62	nucLib	62	acMalat1_62	acMalat1	AAGAGCCATCTTCCTGAGGTTAGAAGTGCTGCTTTTGCCCTCCTGGTCCCCCGAGAGGTAGCTATAGGCCTTATGTGGTTCTAAGGAACGCATGGGTTGAGTCGAGGAG	53.211	-28.6	-0.52889	0.1367	-0.0546722	-0.0534828	-0.997826	-0.840202	2.89015	-1.09606	0.0198746	0.304348	0.431564	0.839023	0.000840453	0.102889	0.00106399	0.052352	-0.633087	-0.474354	-0.519782	-0.165237	-0.376888	0.207597	0.164708	0.214741	0.298668	-0.0892871	-0.211974	-0.299985	-0.105721	-0.117863	0.108496	-0.102951	0.0930025	-0.135886	-0.0872102	-0.214347	-0.277879	-0.109961	-0.522786	-0.0661733	-0.18	-0.0402609
acMalat1_63	nucLib	63	acMalat1_63	acMalat1	GTGCTGCTTTTGCCCTCCTGGTCCCCCGAGAGGTAGCTATAGGCCTTATGTGGTTCTAAGGAACGCATGGGTTGAGTCGAGGAGAGATGCAGCCAGTGGACACAAACCA	55.0459	-31.6	-0.253557	0.0531889	-0.406132	-0.236432	-0.942479	-0.562367	-0.317177	-1.18489	0.104312	0.693641	0.0137438	0.572237	0.00211677	0.0407894	0.129818	0.178746	-0.183829	-0.293528	-0.218025	0.0382114	-0.124021	0.0130142	-0.0272947	0.288543	0.0547246	-0.129185	0.044001	0.231958	-0.0992093	0.424781	0.309548	0.497505	0.113263	0.404157	-0.30655	-0.228258	-0.417082	-0.156551	-0.320176	0.0208974	-0.167927	0.149999
acMalat1_64	nucLib	64	acMalat1_64	acMalat1	CCGAGAGGTAGCTATAGGCCTTATGTGGTTCTAAGGAACGCATGGGTTGAGTCGAGGAGAGATGCAGCCAGTGGACACAAACCAGCAGGAAAAGAGGAGGAAAAAATAA	48.6239	-21.7	0.247164			-0.593044	-0.164702	-3.00281		-0.829152	0.1208			0.522153	0.411956	0.0160053		0.284338	-0.0691086	0.0200239	-0.0552211	0.142082	0.114372	0.00106053	-0.140871	0.211191	0.0287226				0.150577
acMalat1_65	nucLib	65	acMalat1_65	acMalat1	TGGTTCTAAGGAACGCATGGGTTGAGTCGAGGAGAGATGCAGCCAGTGGACACAAACCAGCAGGAAAAGAGGAGGAAAAAATAAGGGTGAGACTCAAAGGGTGCCCCAT	50.4587	-21.4	-0.210237			0.129972	-2.20703				0.191962			0.388728	0.0175901							-0.0726095		-0.316413	-0.512179	-0.0667102	-0.987985
acMalat1_66	nucLib	66	acMalat1_66	acMalat1	GTCGAGGAGAGATGCAGCCAGTGGACACAAACCAGCAGGAAAAGAGGAGGAAAAAATAAGGGTGAGACTCAAAGGGTGCCCCATTGTAGCCTTTAGAGGGAGATGGGGG	52.2936	-20.1		-0.170832				-0.449925				0.484256				0.0459063															-0.255309		-0.405474	-0.00852315	0.12523	0.0227925				0.231409		-0.759198	0.494444	-0.135924
acMalat1_67	nucLib	67	acMalat1_67	acMalat1	CACAAACCAGCAGGAAAAGAGGAGGAAAAAATAAGGGTGAGACTCAAAGGGTGCCCCATTGTAGCCTTTAGAGGGAGATGGGGGGTCCCCAATCTTGTTGAGTTTTTGT	47.7064	-32
acMalat1_68	nucLib	68	acMalat1_68	acMalat1	AAAAAATAAGGGTGAGACTCAAAGGGTGCCCCATTGTAGCCTTTAGAGGGAGATGGGGGGTCCCCAATCTTGTTGAGTTTTTGTTCCTTCAGGTATGTACATGCATAGC	45.8716	-33.4			-0.244614								0.4117																											-0.203121		0.548311	0.357351	0.537218
acMalat1_69	nucLib	69	acMalat1_69	acMalat1	GTGCCCCATTGTAGCCTTTAGAGGGAGATGGGGGGTCCCCAATCTTGTTGAGTTTTTGTTCCTTCAGGTATGTACATGCATAGCCATATTTGTAAGCCAAGGGAATCCT	46.789	-24.5	-0.663963	-0.157579	-0.149163	-0.177768	0.928367	1.72595	0.616048	-0.026836	0.00530186	0.62369	0.0278966	0.421893	0.00526522	0.0353114	0.00213679	0.911671	-0.506961	-0.426091	-0.46558	-0.576755	-0.40509	0.0961357	0.103523	-0.0964334	0.120735	-0.250016	-0.158134	-0.305936	-0.538965	-0.0633569	0.422795	0.288995	-0.0388981	0.0896832	-0.228288	-0.236707	-0.385883	-0.284354	-0.345241	-0.0452186	-0.194395	-0.0227921
acMalat1_7	nucLib	7	acMalat1_7	acMalat1	GGCATTAAATAAGTAGCTCTTTCAAACAAAAAGAATATTTGAAGAAAAAGAGAAGAATGAAGGCTAATCTTAAAAAACAGGGAGGAAATTAGGTGTTTTCCCGACGGCA	33.945	-12.4				1.46369								0.029194
acMalat1_70	nucLib	70	acMalat1_70	acMalat1	AGATGGGGGGTCCCCAATCTTGTTGAGTTTTTGTTCCTTCAGGTATGTACATGCATAGCCATATTTGTAAGCCAAGGGAATCCTTTTAAGGATGGATCCAATGATAAAA	40.367	-22.1	0.126043	0.107234		-0.0835432	1.45239	0.532545		0.848742	0.34128	0.671612		0.785771	0.00577212	0.201038		0.0414437	-0.0983995	-0.529202	-0.505905	-0.265862	-0.117658	-0.0646878	-0.136088	-0.167463	0.0915486				-0.430381		-0.301391	-0.0492046	-1.13379	-0.267438
acMalat1_71	nucLib	71	acMalat1_71	acMalat1	AGTTTTTGTTCCTTCAGGTATGTACATGCATAGCCATATTTGTAAGCCAAGGGAATCCTTTTAAGGATGGATCCAATGATAAAAGGCAAAAAAGAGGACAAATGTGTTG	36.6972	-18.7	1.32459			0.0986268	-0.556623			0.850447	0.00107721			0.56093	0.151446			0.0759581
acMalat1_72	nucLib	72	acMalat1_72	acMalat1	ATGCATAGCCATATTTGTAAGCCAAGGGAATCCTTTTAAGGATGGATCCAATGATAAAAGGCAAAAAAGAGGACAAATGTGTTGAAATCTTCAGCTTTGAGGAAGAAGG	37.6147	-18.6	0.944591	0.760812	0.275431	0.274683	-1.2376	-1.47739	0.84816	0.184802	0.0120344	0.0649448	0.148948	0.0272697	0.00533655	0.0479414	0.0534144	0.0411606	0.620905	0.517862	0.677929	0.904112	0.940111	-0.10797	0.125116	0.241291	0.279882	0.834348	0.479184		0.79443	1.1726	-0.56592	0.280519	-0.0331426	0.0317481	0.339584	-0.123805	0.190128	0.335925	0.236737	-0.447909	-0.181797	-0.00365896
acMalat1_73	nucLib	73	acMalat1_73	acMalat1	GGGAATCCTTTTAAGGATGGATCCAATGATAAAAGGCAAAAAAGAGGACAAATGTGTTGAAATCTTCAGCTTTGAGGAAGAAGGGAGCCCTTTGTTGGGTCCTTTTATG	40.367	-25.6		-0.306346	0.0524052	-0.000127226		0.979638	0.606057	1.24324		0.446788	0.985762	0.999229		0.154603	0.032764	0.00523935										0.0134953	-0.122196	-0.308837	0.0258022	0.0642437	-0.0415776	-0.962281	0.217165	-0.0433652	0.427025	0.162063	0.270887	0.141362	0.243999	-0.305537	-0.150764	-0.213117
acMalat1_74	nucLib	74	acMalat1_74	acMalat1	ATGATAAAAGGCAAAAAAGAGGACAAATGTGTTGAAATCTTCAGCTTTGAGGAAGAAGGGAGCCCTTTGTTGGGTCCTTTTATGGAGCAAAAGGAAGAACAGGAGGGGA	42.2018	-20.3	-0.234406		0.292914	0.102773	0.972386		0.713911	0.627634	0.118911		0.0820428	0.733077	0.020716		0.0186719	0.191311	-0.272713	-0.350757	-0.483477	0.0380528	-0.0739211	0.00303433	-0.12047	0.310766	0.332446										0.252928	0.0378309	0.314643	0.0815936	0.246693	-0.132438	0.0209998	-0.10447
acMalat1_75	nucLib	75	acMalat1_75	acMalat1	AATGTGTTGAAATCTTCAGCTTTGAGGAAGAAGGGAGCCCTTTGTTGGGTCCTTTTATGGAGCAAAAGGAAGAACAGGAGGGGAACACAAACAAGCCCAACCCAAGAGG	46.789	-24.4	0.519459		0.29162	0.298964	0.232955		-0.793039	0.901485	0.769477		0.00457372	0.22769	0.0847192		0.00159819	0.158815				0.348545		0.0660497	-0.19588	-0.164533	0.430346										0.18667	-0.033181	0.203644	-0.0969519	-0.00412788	-0.228791	-0.680277	-0.185565
acMalat1_76	nucLib	76	acMalat1_76	acMalat1	GGAAGAAGGGAGCCCTTTGTTGGGTCCTTTTATGGAGCAAAAGGAAGAACAGGAGGGGAACACAAACAAGCCCAACCCAAGAGGACTTTTCCCCCTTTTAAAATGCTAA	46.789	-25.6	-0.414726	-0.0116626	-0.120408	-0.351922	1.43948	2.8627	1.30681	0.161145	0.19788	0.955073	0.204337	0.607339	0.0121432	0.00906127	0.000831032	0.683362				0.0732436		-0.0868313	0.102806	-0.036299	0.162167	-0.281337	-0.164586	-0.538145	-0.490097	-0.353615	0.104561	-0.268998	-0.12235	0.146041	0.0084279	-0.160244	-0.203522	-0.279361	-0.331258	-0.260134	-0.28567	-0.287789
acMalat1_77	nucLib	77	acMalat1_77	acMalat1	CCTTTTATGGAGCAAAAGGAAGAACAGGAGGGGAACACAAACAAGCCCAACCCAAGAGGACTTTTCCCCCTTTTAAAATGCTAAGTATACAGTGGGAGAGTGTGATTTA	43.1193	-17.4	0.000414796	0.0489906	-0.211195	-0.225527	0.773262	0.000652073	0.978561	0.178272	0.998795	0.37405	0.692326	0.332434	0.00741619	0.886523	0.00970872	0.129553	-0.246693	-0.370291	-0.010827	-0.177369	-0.340488	-0.114673	0.325248	0.0283634	0.235446				0.287888				0.598282	0.293471	-0.219721	-0.133318	-0.45498	-0.211997	-0.110424	-0.207167	-0.00683893	-0.185106
acMalat1_78	nucLib	78	acMalat1_78	acMalat1	AGGAGGGGAACACAAACAAGCCCAACCCAAGAGGACTTTTCCCCCTTTTAAAATGCTAAGTATACAGTGGGAGAGTGTGATTTAGTGTTGACGGGGAGGGCGGGAGGGT	50.4587	-34.7	-0.159964	0.197369			-0.274715	0.580746	-2.62734		0.284019	0.16459			0.234865	0.130892	0.0758056					-0.164248		-0.375741	-0.511556	-0.134843	-0.226215				-0.411251		0.50789	0.198416	0.219146	0.177266				0.453119		-0.215332	-0.269461	0.0326491
acMalat1_79	nucLib	79	acMalat1_79	acMalat1	CCCAAGAGGACTTTTCCCCCTTTTAAAATGCTAAGTATACAGTGGGAGAGTGTGATTTAGTGTTGACGGGGAGGGCGGGAGGGTCAACCCCAGCTTCTTTCCAGCCTCT	51.3761	-35	-0.301072	-0.0900603		-0.492392	0.634914	0.510877			0.137975	0.0701592		0.35098	0.112805	0.15887						0.139865		0.00393113	-0.586085	0.333098	0.186978				-0.246289		0.011899	-0.392664	-0.230955	-0.180092
acMalat1_8	nucLib	8	acMalat1_8	acMalat1	ACAAAAAGAATATTTGAAGAAAAAGAGAAGAATGAAGGCTAATCTTAAAAAACAGGGAGGAAATTAGGTGTTTTCCCGACGGCAGGCTTAAAAAACCAAACAAGGCAAT	34.8624	-10.2	0.801555	0.173968	0.244587	-0.0954045	-0.994786	0.868028	1.73401	1.78255	0.115137	0.731397	0.423854	0.433383	0.0020252	0.0302533	0.0120743	0.0229148				0.145056		-0.000542099	0.478014	-0.0105104	0.0544487	0.239103	-0.00928355	0.263511	0.258531	0.348158	-0.237153	-0.107292	0.106369	0.233329	-0.324113	0.213122	-0.0750218	-0.077008	-0.173689	0.6495	0.361356	0.0819299
acMalat1_80	nucLib	80	acMalat1_80	acMalat1	AAATGCTAAGTATACAGTGGGAGAGTGTGATTTAGTGTTGACGGGGAGGGCGGGAGGGTCAACCCCAGCTTCTTTCCAGCCTCTTTGCAGGTACAGTAGCGACCCCTGG	54.1284	-32.1	0.301938				-2.92792				0.333108				0.0105296							0.867152		-0.175142	0.0423492	0.481387	0.264791						0.70096	-0.234421
acMalat1_81	nucLib	81	acMalat1_81	acMalat1	TGTGATTTAGTGTTGACGGGGAGGGCGGGAGGGTCAACCCCAGCTTCTTTCCAGCCTCTTTGCAGGTACAGTAGCGACCCCTGGTTTAGCAGAGTGGTCCCGCAGGACT	57.7982	-34	-0.819911			-0.742275	-1.2061		-1.59862		0.127179			0.678036																			-0.157584	-0.047417
acMalat1_82	nucLib	82	acMalat1_82	acMalat1	CGGGAGGGTCAACCCCAGCTTCTTTCCAGCCTCTTTGCAGGTACAGTAGCGACCCCTGGTTTAGCAGAGTGGTCCCGCAGGACTATGGCGAGATTCTGGCAAGCGAGGA	58.7156	-31.2	-0.0531673	0.279104	0.476715	0.0583338	-1.98292	-0.888063	-0.537547	-2.68969	0.35461	0.301694	0.0409497	0.886573	0.000280257	0.0536169	0.000967619	0.100681	-0.135008	-0.346861	-0.257164	0.0462558	0.211439	-0.100769	-0.0108778	0.193374	0.290089	0.0178785	0.268349	-0.0921056	0.122597	-0.0924272	-0.12286	-0.161603	0.190613	-0.330228	0.260372	0.16265	0.385666	0.21489	0.196945	-0.148911	0.0287534	0.0137484
acMalat1_83	nucLib	83	acMalat1_83	acMalat1	CCAGCCTCTTTGCAGGTACAGTAGCGACCCCTGGTTTAGCAGAGTGGTCCCGCAGGACTATGGCGAGATTCTGGCAAGCGAGGAGAGAGAGCCTAAAATTGGAGATTGT	54.1284	-28.6	0.425056	0.14505	0.379703	0.372703	-0.945795	0.169863	-0.407911	-1.08328	0.0374254	0.371546	0.0236205	0.375567	0.000885216	0.444975	0.0141917	0.106998	0.173864	0.190715	0.159381	0.225365	0.268379	0.0340311	0.0186266	0.0515011	0.113071	0.344486	0.283042	0.576718	0.151575	0.463357	-0.140545	0.199645	-0.192912	0.26092	0.137931	0.0568023	0.120662	0.439387	0.18847	0.0384386	0.144974	0.10495
acMalat1_84	nucLib	84	acMalat1_84	acMalat1	GACCCCTGGTTTAGCAGAGTGGTCCCGCAGGACTATGGCGAGATTCTGGCAAGCGAGGAGAGAGAGCCTAAAATTGGAGATTGTATTTGAGACGTCTCTATTTTCAGCA	49.5413	-29.5	0.217386	0.0836508	0.0523863	0.405204	-0.675295	-1.12582	0.689935	0.375156	0.13826	0.11327	0.563404	0.0534626	0.00335641	0.127202	0.00267832	0.455893	0.122686	-0.0335356	-0.11211	0.0293363	-0.175232	-0.141419	-0.249598	-0.0845438	-0.312721	-5.37601e-05	-0.0181045	-0.187746	-0.185332	-0.160823	0.118758	-0.163122	-0.185278	-0.0239598	0.0117588	0.148732	-0.0626217	-0.0396978	0.125531	0.194229	-0.144774	-0.00612252
acMalat1_85	nucLib	85	acMalat1_85	acMalat1	CGCAGGACTATGGCGAGATTCTGGCAAGCGAGGAGAGAGAGCCTAAAATTGGAGATTGTATTTGAGACGTCTCTATTTTCAGCAGAGCTGGCAAGCTAAGTGAAAAGGA	46.789	-22	0.289214	0.20884	-0.110943	0.460169	-1.38252	-0.447173	3.5461	-0.275958	0.0317209	0.618929	0.142347	0.396161	0.00305373	0.226214	0.00029245	0.245402	0.213815	0.174029	0.216464	0.316373		-0.123536	-0.0605568	0.21249	0.241206	0.353713	0.353089	0.537195	0.495637	0.504764	-0.211139	0.189474	0.0794472	0.246571	0.0536601	-0.000308096	-0.155499	-0.0936921	-0.0897796	-0.275861	0.0367147	0.0856933
acMalat1_86	nucLib	86	acMalat1_86	acMalat1	AAGCGAGGAGAGAGAGCCTAAAATTGGAGATTGTATTTGAGACGTCTCTATTTTCAGCAGAGCTGGCAAGCTAAGTGAAAAGGAGCGAGATCTCATGCGGTTGGTGGTT	45.8716	-25.8	0.0265958	0.0839222	0.496317	0.472212	-0.80517	0.105311	0.0303108	0.227606	0.446663	0.851534	0.11386	0.379864	0.00650989	0.28347	0.837545	0.54114	-0.232267	-0.345052	-0.730955	0.0329163	0.122699	-0.101678	-0.262574	0.265184	0.200787				-0.261029		-0.190803	-0.601197	-0.478793	0.0724782	0.407257	0.135868	0.374747	0.388507	0.206451	-0.58518	0.151928	0.357346
acMalat1_87	nucLib	87	acMalat1_87	acMalat1	GGAGATTGTATTTGAGACGTCTCTATTTTCAGCAGAGCTGGCAAGCTAAGTGAAAAGGAGCGAGATCTCATGCGGTTGGTGGTTCCGTGTGTAACGTTGGGTAATGCTG	47.7064	-27.2	0.80091	0.419277	0.365449	0.464437	-1.50673	-1.31858	0.945972	-1.06195	0.0441314	0.211037	0.0133873	0.520222	0.00311532	0.0806684	0.00624866	0.1339	0.0682784	0.258614	0.226906	0.473403	0.559212	0.201967	0.0793217	0.580169	0.544573				0.0856053		0.345765	-0.0853069	0.00872698	0.00451779	0.130979	0.020714	0.232849	0.0497782	0.252971	-0.314866	0.104697	-0.0812008
acMalat1_88	nucLib	88	acMalat1_88	acMalat1	TTTTCAGCAGAGCTGGCAAGCTAAGTGAAAAGGAGCGAGATCTCATGCGGTTGGTGGTTCCGTGTGTAACGTTGGGTAATGCTGGGGCCGGGTAATGTTTGGGCCGGGT	54.1284	-29.4	0.180459		0.0166383	0.48178	-1.97146	-1.47276	0.570383	0.344366	0.269972		0.881884	0.393355	0.00289454	0.0106021	0.000578292	0.159472			-0.153116	0.509557		-0.521671	0.0547362	0.629901	0.96853				-0.737206		0.36513		-0.726542		-0.227448	-0.340931	-0.00518258	-0.098128	-0.193092	-0.0923968	0.0181937	0.0201547
acMalat1_89	nucLib	89	acMalat1_89	acMalat1	TGAAAAGGAGCGAGATCTCATGCGGTTGGTGGTTCCGTGTGTAACGTTGGGTAATGCTGGGGCCGGGTAATGTTTGGGCCGGGTGGGCGTTGGCATCAGAATAACACTG	55.0459	-30.9	0.783643	-0.106715	0.122938	-0.0558442	-2.58015	-0.68451	0.829947	-0.389022	0.00415454	0.793649	0.624081	0.844273	0.00284535	0.114709	0.0209492	0.0303161	0.291794	0.112545	0.342284	0.700576	0.608079	-0.226545	0.0574971	0.408782	0.440585	-0.178462			-0.152513		0.660019	-0.208357	0.48954	-0.191126				0.666776		-0.349469	-0.420281	-0.0156779
acMalat1_9	nucLib	9	acMalat1_9	acMalat1	AGAAGAATGAAGGCTAATCTTAAAAAACAGGGAGGAAATTAGGTGTTTTCCCGACGGCAGGCTTAAAAAACCAAACAAGGCAATTTTTAAGCCAAGCAAAAACTTAAAA	35.7798	-20.2			0.0822841	0.141249			3.66354	1.45563			0.786343	0.575396			0.000873859	0.0137288																				-0.262756	-0.325895	-0.0889208	-0.571905	-0.129467	0.187907	-0.0435792
acMalat1_90	nucLib	90	acMalat1_90	acMalat1	TTGGTGGTTCCGTGTGTAACGTTGGGTAATGCTGGGGCCGGGTAATGTTTGGGCCGGGTGGGCGTTGGCATCAGAATAACACTGCTCTCTGATTCTTTCTCCAGGAAAC	53.211	-26.9	0.877333	0.270853		0.386782	-2.25579	-2.58549	-0.938274	-1.48312	0.0363128	0.21173		0.261481	6.11727e-05	7.54961e-05	0.0529246	0.0829985	0.278199	0.454846	0.433729	0.27205	1.53013	0.0925873	-0.0291047	0.202407	0.829369				0.255493		0.181396	-0.851305	-0.160089	-0.0184864				0.546188		-0.351011	-0.0905121	-0.0404095
acMalat1_91	nucLib	91	acMalat1_91	acMalat1	GTAATGCTGGGGCCGGGTAATGTTTGGGCCGGGTGGGCGTTGGCATCAGAATAACACTGCTCTCTGATTCTTTCTCCAGGAAACCCGTAAGGTTAGGCCTGGGGGACAG	55.9633	-35.6	0.791439	-0.19704	2.11498	0.850012	-2.17233	-2.4774	-3.28181	-1.15768	0.000891422	0.302454	0.00158094	0.151642	0.0012934	0.0267197	0.000153632	0.125128	0.18043	-0.0224345	0.210047	0.69877	0.467894	-0.0820151	0.0585722	0.398699	0.408313				0.092496		0.379669	-0.629266	-0.0194996	0.207378			0.839988	0.471285		-0.695478	-0.440685	-0.285052
acMalat1_92	nucLib	92	acMalat1_92	acMalat1	GGGCCGGGTGGGCGTTGGCATCAGAATAACACTGCTCTCTGATTCTTTCTCCAGGAAACCCGTAAGGTTAGGCCTGGGGGACAGTAAGAACACAGAGCTTCTAAGCCTG	54.1284	-34.8	0.230654	0.417379	0.829385	0.992342	-2.58803	-2.61174	-2.91884	-1.71354	0.112023	0.474395	0.0040856	0.101777	0.000884616	0.0318714	0.00195355	0.0548757	0.36462	0.490795	0.71491	0.665531	0.455814	0.0464758	0.326858	0.497604	0.0677622	0.757985	0.797996	-0.180686	0.231072		0.0497536	-1.28206	-0.29979	-0.595293	0.459334	0.128829	0.223062	0.252607	0.733447	-0.258426	-0.171125	0.0313779
acMalat1_93	nucLib	93	acMalat1_93	acMalat1	ATAACACTGCTCTCTGATTCTTTCTCCAGGAAACCCGTAAGGTTAGGCCTGGGGGACAGTAAGAACACAGAGCTTCTAAGCCTGGATGGGCAAGTAATTCCCAACACTG	48.6239	-31.1	0.581123	0.336448	0.886611	0.213583	-0.105701	0.089912	-0.0628166	-2.25485	0.00745422	0.193245	0.0277449	0.494662	0.221477	0.613169	0.193656	0.0178355	0.395348	0.36257	0.479456	0.497121	0.551517	-0.239894	0.120364	0.140215	0.119915	0.423679	0.341336	0.479745	0.29271	0.594065	-0.101605	0.0769469	-0.130968	0.185386	0.887229	0.273373	0.375097	0.895598	0.906479	-0.25483	-0.153106	0.00206648
acMalat1_94	nucLib	94	acMalat1_94	acMalat1	CCAGGAAACCCGTAAGGTTAGGCCTGGGGGACAGTAAGAACACAGAGCTTCTAAGCCTGGATGGGCAAGTAATTCCCAACACTGCACCAAAAGGTGTTCAGTACAACTT	49.5413	-29	0.0252155	0.187766	-0.0915971	-0.207159	0.803002	1.27012	1.55376	0.0061724	0.843534	0.0623239	0.185731	0.481963	0.00762007	0.0219756	0.000903191	0.852746	-0.0337668	-0.106951	-0.171513	0.00199352	-0.0844584	-0.0096461	-0.0436672	0.0339527	0.0104006	0.0138573	0.164443	0.188693	0.0280363	0.076528	0.196975	0.106227	0.0761876	0.0873452	-0.184388	-0.136988	-0.201648	-0.0292142	-0.0180944	-0.00556873	-0.00883761	0.102102
acMalat1_95	nucLib	95	acMalat1_95	acMalat1	GGGGGACAGTAAGAACACAGAGCTTCTAAGCCTGGATGGGCAAGTAATTCCCAACACTGCACCAAAAGGTGTTCAGTACAACTTAGTTCTTAAAAGAAAATGCAAAGGC	44.0367	-22.8	-0.134554	0.179855	0.479115	-0.234422	0.134803	-0.230551		-0.110307	0.0710122	0.234047	0.158617	0.433859	0.158201	0.207229		0.757426				-0.142831		-0.269423	-0.2604	-0.0567761	-0.0818143				-0.0716861		-0.251053	-0.211129	-0.143793	-0.216666				0.148005		-0.328898	0.02647	-0.148397
acMalat1_96	nucLib	96	acMalat1_96	acMalat1	CTAAGCCTGGATGGGCAAGTAATTCCCAACACTGCACCAAAAGGTGTTCAGTACAACTTAGTTCTTAAAAGAAAATGCAAAGGCATCAGAAAAGTCCCTTTCCAGCTGA	42.2018	-22.6	0.539862	0.363836	-0.136902	0.206223	0.148878	-0.785566	-0.733716	-0.00802725	0.0906528	0.222829	0.268874	0.219074	0.276881	0.128721	0.0116705	0.829184	0.510996	0.285267	0.124645	0.0746317	0.282792	-0.219751	-0.394786	-0.0229078	-0.00522062						0.449358	-0.301266	0.238419	-0.373461	0.0185586	-0.141637	-0.12831	0.208474	-0.200735	-0.174368	-0.0969074	0.151806
acMalat1_97	nucLib	97	acMalat1_97	acMalat1	CCAACACTGCACCAAAAGGTGTTCAGTACAACTTAGTTCTTAAAAGAAAATGCAAAGGCATCAGAAAAGTCCCTTTCCAGCTGAAATGCTGTTACAAAGTAGGTTTAAG	38.5321	-19.1	0.471855	0.334171	-0.212557	0.00683787	0.959365	0.0243055	1.13968	0.979459	0.0169196	0.159137	0.055718	0.972931	0.0050624	0.481214	0.00440224	0.0671605	0.195037	0.351044	0.451899	-0.0307991	0.0137922	0.203012	0.27607	-0.230871	-0.202079	0.632529	0.655435	0.889567	0.364293	0.797242	-0.0460902	0.188042	0.0241076	0.100605	-0.0906471	-0.049012	0.0752839	-0.0799446	-0.0459413	-0.0506058	0.117166	0.118291
acMalat1_98	nucLib	98	acMalat1_98	acMalat1	GTACAACTTAGTTCTTAAAAGAAAATGCAAAGGCATCAGAAAAGTCCCTTTCCAGCTGAAATGCTGTTACAAAGTAGGTTTAAGATCAGTTGAGCTGCCACTCCCACAC	40.367	-16.7	0.20919	0.191946	-0.192649	-0.032261	1.54075	0.787669	0.514532	0.31618	0.0325787	0.134539	0.0826676	0.707171	0.00461233	0.0978468	0.0275779	0.159839	0.068425	-0.0284268	-0.0236448	-0.111828	-0.083664	0.00750401	0.0649682	-0.203696	-0.0597245	0.13336	0.0782044	0.196738	0.224269	0.0335968	-0.00418144	0.209502	0.0909085	0.169229	-0.440335	-0.353878	-0.172984	-0.193624	-0.357087	0.0432076	-0.0121771	0.0320428
acMalat1_99	nucLib	99	acMalat1_99	acMalat1	TGCAAAGGCATCAGAAAAGTCCCTTTCCAGCTGAAATGCTGTTACAAAGTAGGTTTAAGATCAGTTGAGCTGCCACTCCCACACCCCCTCTAAAGGGGAGGAGAAGGCA	48.6239	-26.8	0.19214	0.284398	-0.471139	-0.170277	-0.701235	-0.7836	-0.202539	0.316851	0.149785	0.0732894	0.0352127	0.371798	0.00181834	0.0338493	0.0195061	0.108644	0.278185	0.42307	0.29406	0.180013	0.700792	-0.00877689	-0.0370408	0.102931	0.176018	0.422233	0.617136	0.573941	0.325782	0.533212	0.0478881	0.0627444	0.0749538	0.0108616	-0.147088	-0.17981	-0.385756	0.0401618	0.111659	-0.0698372	-0.0421633	0.0196641
Anril_0	nucLib	0	Anril_0	Anril	AGCTACATCCGTCACCTGACACGGCCCTACCAGGAACAGCCGCGCTCCCGCGGATTCTGGTGCTGCTCGCGTCCCCGCTCCCCTATTCCCCTTATTTTATTCCTGGCTC	61.4679	-26.2	-0.662983	-0.476854	-0.17972	0.135113	-1.14473	0.390833	0.520607	-0.675213	0.049709	0.0602529	0.193229	0.35666	0.00589356	0.149279	0.00128265	0.00696403	-0.550632	-0.47511	-0.494059	-0.375734	-0.247234	-0.0684108	-0.0521138	0.174899	0.169143	-0.19821	0.629229	-0.56818	-0.555668	-0.550527	0.536255	-0.324981	0.146481	-0.157212	-0.108756	-0.189644	-0.272507	-0.227197	-0.0026565	-0.141298	-0.224161	0.0159659
Anril_1	nucLib	1	Anril_1	Anril	CCTACCAGGAACAGCCGCGCTCCCGCGGATTCTGGTGCTGCTCGCGTCCCCGCTCCCCTATTCCCCTTATTTTATTCCTGGCTCCCCTCGTCGAAAGTCTTCCATTCTT	58.7156	-20.5	-1.09275	-0.203033	-0.209426	-0.0200067	0.113944	0.265539	2.12453	-0.565781	0.00732471	0.406122	0.0775956	0.886731	0.916856	0.324104	0.00659317	0.0704954	-0.857626	-0.794823	-0.770399	-0.589582	-0.611671	0.069689	0.072488	0.14262	-0.0427345	-0.39936	-0.366217	-0.650057	-0.620048	-0.497545	0.121351	0.0547715	0.170563	-0.00467282	-0.274112	-0.210082	-0.337652	-0.130673	-0.0477636	0.0409571	-0.086613	-0.0668505
Anril_10	nucLib	10	Anril_10	Anril	CTTCTAGATTTGGAAAACAAGCGAAATTAAACTAAACCGCTGCACGCCTCTGACGCGACATCTGGACACGGCGCGGCGCTGGCGCTGCCGGAGCTGTCGACCCGGCCTG	59.633	-29.5	-0.109338	-0.260794	0.742391	0.939863	-1.54814	-0.92342	-1.12638	-0.697817	0.293843	0.422944	0.0784832	0.109903	0.00443114	0.110436	0.0067995	0.186859				0.00938253		-0.264895		0.0225015	0.179565	-0.321317	-0.489163		-0.277048		-0.421573	0.0557864	0.41413	-0.237544	0.605922	0.481008	0.483847	0.663415	0.491889	-0.263599	-0.0487749	0.0450194
Anril_100	nucLib	100	Anril_100	Anril	TTCAGTAGAGGAAGTGGCAGGAATTTGGGAATGAGGAGCACAGTGATTAAACTGGGGCCATTCATATGAGAGTTTAAGAACTCAGACCAGTGACTTAGATTGGCTTCTC	44.0367	-22	0.139274	0.385258	-0.602234	0.07161	0.889097	-0.6562	1.31182	1.08733	0.697498	0.635685	0.0527417	0.664222	0.00829598	0.190132	0.0194931	0.108412	0.181629	-0.0428701	-0.0319449	-0.187558	0.14616	-0.280108	-0.605522	-0.457208	0.180439	0.454791	0.344734	0.596919	-0.494953	0.264359	-0.374308	0.389802	-0.623129	-0.417187	-0.243848	-0.405045	-0.375745	-0.0802727	-0.320155	-0.148538	-0.248236	0.195935
Anril_101	nucLib	101	Anril_101	Anril	TGGGAATGAGGAGCACAGTGATTAAACTGGGGCCATTCATATGAGAGTTTAAGAACTCAGACCAGTGACTTAGATTGGCTTCTCTCACATGGCAAGAAACATTGCTGCT	44.0367	-27.8	0.52196	0.520584	0.119383	-0.0332086	-0.148955	-0.692673	1.08326	-0.0227301	0.010104	0.308199	0.506442	0.928181	0.620504	0.0106513	0.0124435	0.85247	0.269045	0.279709	0.29825	0.354889	0.524056	-0.0419582	-0.113292	-0.0784873	0.233049	0.3343	0.0769438	0.214155	-0.173716	0.357998	-0.204283	-0.169285	-0.526408	0.0728379				0.041541		-0.402868	-0.0746858	-0.0551693
Anril_102	nucLib	102	Anril_102	Anril	TACGTTCTACAACATCCACCACTGGATCTTAACATAGACGTAAGATCAAATGCAATAGCATGTCAAACAATGTGTAACTCCAGTTATACAAACATTACTGTATCTCATT	34.8624	-18.5	-0.15817	-0.0511198	-0.160365	-0.402818	2.54996	2.66248	1.53301	-0.401907	0.18428	0.836641	0.267035	0.0666207	0.00104595	0.014642	0.000573142	0.00543922	-0.172676	-0.183516	-0.101514	-0.239951	-0.186603	0.116383	0.0829077	-0.133287	-0.0270446	-0.209939	-0.0758547	0.00266495	0.00437063	-0.125909	-0.223342	0.123346	0.0802254	0.173288	-0.1183	-0.00174878	-0.183259	-0.0682012	0.0206051	0.00561047	-0.0220184	0.0464202
Anril_103	nucLib	103	Anril_103	Anril	ATCTTAACATAGACGTAAGATCAAATGCAATAGCATGTCAAACAATGTGTAACTCCAGTTATACAAACATTACTGTATCTCATTGGGGATACGAAGCTCTACACACTTG	35.7798	-20.2	-0.0987211		-0.28488	-0.0208557	1.86414	0.889616	1.28204	1.07973	0.757677		0.208989	0.926974	0.00408699		0.0407244	0.0849492	0.0264921	0.0311479	0.311101	-0.103992	-0.0627387	0.0215611	0.296854	-0.163272	-0.0723255										-0.556894	-0.0981034	-0.310929	0.0333195	-0.335014	0.671698	0.458872	0.590213
Anril_104	nucLib	104	Anril_104	Anril	TGCAATAGCATGTCAAACAATGTGTAACTCCAGTTATACAAACATTACTGTATCTCATTGGGGATACGAAGCTCTACACACTTGAAGATGGTGAAGGAATATAAAAATC	35.7798	-19.9	0.268091	0.353977	0.195378	0.0527906	1.15184	1.22397	1.21344	0.221045	0.059497	0.435949	0.156555	0.782429	0.00349398	0.0520614	0.0130973	0.491985	0.151934	0.0592432	0.310216	-0.00250857	0.0136099	-0.176724	0.160164	-0.108569	-0.140207				-0.00172083		-0.243307	-0.123896	0.00548874	0.117446	-0.03425	0.147335	0.274662	-0.00838075	0.0203348	0.263937	0.380921	0.110452
Anril_105	nucLib	105	Anril_105	Anril	AACTCCAGTTATACAAACATTACTGTATCTCATTGGGGATACGAAGCTCTACACACTTGAAGATGGTGAAGGAATATAAAAATCTATGTCTCACAGTCCAGACTTGGAG	38.5321	-19.9	0.471724	0.252847	0.276708	0.257668	1.53344	0.465173	1.98702	1.35916	0.0359234	0.077865	0.0845079	0.128558	0.00586693	0.131793	0.0017606	0.0196171	0.217916	-0.0278953	0.717525	-0.122169	0.143158	-0.215893	0.522732	-0.390679	-0.0448397	0.254087	0.196572	0.171961	0.0720271	0.368764	-0.23452	-0.401923	-0.176802	0.214439	0.0413814	0.212386	0.171195	0.181203	-0.0289411	0.0895525	0.159638	0.139822
Anril_106	nucLib	106	Anril_106	Anril	TATCTCATTGGGGATACGAAGCTCTACACACTTGAAGATGGTGAAGGAATATAAAAATCTATGTCTCACAGTCCAGACTTGGAGTACAAGTAATAAGAAGAATAAAACT	35.7798	-15.6	0.943124			0.98246	-0.0837699			1.06873	0.0350403			0.0813901	0.187254			0.196706				0.641587		-0.305422	0.143347	0.132088	-0.282844													0.865187		-0.79742	0.0379529	0.398937
Anril_107	nucLib	107	Anril_107	Anril	ACACACTTGAAGATGGTGAAGGAATATAAAAATCTATGTCTCACAGTCCAGACTTGGAGTACAAGTAATAAGAAGAATAAAACTTAATCCCTTAAGTAGATTCACCATA	33.0275	-18.1	0.434937	0.498997	0.355454	0.102469	1.58899	0.604412		0.636677	0.0488976	0.28235	0.930938	0.819023	0.00297029	0.160389		0.0142028	0.195791	0.14533	0.209296	-0.0174292	-0.0815355	-0.202868	-0.183553	-0.238235	-0.0070622				-0.351963		0.170224	0.0574255	-0.588447	0.440557		-0.0859893	0.195471	0.181859		-0.510027	0.0146774	-0.0319716
Anril_108	nucLib	108	Anril_108	Anril	ATAAAAATCTATGTCTCACAGTCCAGACTTGGAGTACAAGTAATAAGAAGAATAAAACTTAATCCCTTAAGTAGATTCACCATAAGTTAGCTCAGAGCAATTCCAGTGC	34.8624	-12.7	0.707967		-0.238112	-0.377821	-0.949587		1.60902	1.19285	0.335286		0.160493	0.25969	0.0227597		0.00147145	0.0864481				0.136457		0.0358109	0.34425	0.0136018	-0.164628										-0.358225	-0.289669	-0.172893	-0.329694	-0.353115	-0.061441	0.208375	0.124527
Anril_109	nucLib	109	Anril_109	Anril	GACTTGGAGTACAAGTAATAAGAAGAATAAAACTTAATCCCTTAAGTAGATTCACCATAAGTTAGCTCAGAGCAATTCCAGTGCAAGTATGGTCTGTGATCCAGTAGTA	36.6972	-17.5	0.609127		0.0980134	-0.149517	2.27263			0.67548	0.0209626		0.0362882	0.433474	0.00160903			0.0212562	0.283588	0.336884	0.298145	-0.016276	0.0985795	-0.033367	0.0113763	-0.448316	-0.181828						0.118568	0.842156		1.03476				-0.349546		1.49758		0.437064
Anril_11	nucLib	11	Anril_11	Anril	ATTAAACTAAACCGCTGCACGCCTCTGACGCGACATCTGGACACGGCGCGGCGCTGGCGCTGCCGGAGCTGTCGACCCGGCCTGGCGCCGGACTAGGACTATTTGCCAC	65.1376	-37.5	0.585802	-0.164876	0.485779	0.230354	-2.88055	-2.21335	-0.915509	-0.432699	0.0404384	0.446499	0.521324	0.257954	0.00102304	0.0741437	0.00516866	0.0560723	0.281246	0.277308	0.623366	0.260267		0.00256937	-0.162484	-0.148253	0.50597	-0.131005	0.128944	0.36315	-0.0776672	0.71975	0.154254	0.365715	0.206506	0.517693	0.307023	0.242391	0.354807	0.581285	0.317406	-0.0819641	0.0304519	0.181184
Anril_110	nucLib	110	Anril_110	Anril	AATAAAACTTAATCCCTTAAGTAGATTCACCATAAGTTAGCTCAGAGCAATTCCAGTGCAAGTATGGTCTGTGATCCAGTAGTATCTTACAGACAGCAAGTTGAACATT	36.6972	-14.2	-0.116493	-0.522154		-0.276036	4.03072	2.9533		1.1412	0.205699	0.120266		0.473327	0.000506589	0.0257019		0.026988	-0.243121	-0.261566	-0.140904	-0.438605	-0.341845	0.143149	0.0876485	-0.417903	-0.128451	0.0136189	0.207509	0.0498734	-0.223876	-0.0599319	0.095893	-0.149404	0.160652	0.23336
Anril_111	nucLib	111	Anril_111	Anril	TTCACCATAAGTTAGCTCAGAGCAATTCCAGTGCAAGTATGGTCTGTGATCCAGTAGTATCTTACAGACAGCAAGTTGAACATTGTGGGATGCATGAGCTATTGAGGCC	44.0367	-29.9	-0.0714542	0.0579733	-0.203713	-0.381096	-0.345177	-1.97356	0.382492	-0.148356	0.682992	0.820082	0.0581901	0.198042	0.00610774	0.0184257	0.0100344	0.209115	-0.0641902	-0.0737991	0.00454137	-0.0858269	-0.0692435	-0.148736	0.0892873	-0.151636	0.0155024				0.0614011		-0.461923	-0.618861	-0.808344	0.176784	-0.0444627	-0.164326	-0.341479	-0.20139	0.108476	-0.122039	-0.398321	-0.256172
Anril_112	nucLib	112	Anril_112	Anril	TTCCAGTGCAAGTATGGTCTGTGATCCAGTAGTATCTTACAGACAGCAAGTTGAACATTGTGGGATGCATGAGCTATTGAGGCCTTTGCAGCTTTCTGCTACATGGAGG	45.8716	-25.9	0.0699318	0.140622	0.455644	0.24717	-0.257858	-0.595106	1.9631	-0.338845	0.531717	0.330568	0.0528251	0.151761	0.0698824	0.181671	0.00318603	0.0120895	-0.0646983	-0.0988663	-0.154509	0.0690328	0.0350605	-0.237933	-0.0412501	-0.0380995	0.129078	-0.275045	-0.246373	-0.797485	-0.405731	-0.368164	0.00620429	-0.258731	-0.329948	0.0753685			0.188957	0.408335		0.105506	0.0170085	-0.0336358
Anril_113	nucLib	113	Anril_113	Anril	CCAGTAGTATCTTACAGACAGCAAGTTGAACATTGTGGGATGCATGAGCTATTGAGGCCTTTGCAGCTTTCTGCTACATGGAGGCTAGGGCCAGAGTCAAGATTTATGC	46.789	-30.5	0.370883	0.379217	-0.267521	-0.322847	-0.717019	-0.483647	1.21606	-0.843666	0.0155189	0.0346422	0.0798586	0.124075	0.000272647	0.0344236	0.00131078	0.00610799	0.298223	0.21714	0.123499	0.269136	0.512404	-0.124318	-0.100071	0.0803043	0.0823181	0.447157	0.724134	0.594305	0.471575	0.488646	0.137376	0.0938399	-0.0543925	0.188205	-0.149162	-0.0484924	-0.421536	-0.0544079	-0.171488	-0.0667036	-0.209625	-0.0427894
Anril_114	nucLib	114	Anril_114	Anril	TTGAACATTGTGGGATGCATGAGCTATTGAGGCCTTTGCAGCTTTCTGCTACATGGAGGCTAGGGCCAGAGTCAAGATTTATGCTTTGCAGCACACTGGTCAGCTGTTT	47.7064	-31.9	0.592914	0.165958	-0.351948	-0.250319	-1.10577	-1.5251	1.01147	-0.347501	0.0279809	0.0968516	0.256737	0.0498212	0.00456441	0.0605591	0.00975312	0.107737	0.584967	0.561984	0.476737	0.544468	1.02365	-0.0463022	-0.150473	0.213176	0.236337	0.516548	0.885309	0.782872	0.424481	0.721694	0.456579	0.354143	-0.092067	0.0692035	-0.131586	-0.165824	-0.319238	0.0192403	-0.152629	0.0150927	-0.138321	0.0288275
Anril_115	nucLib	115	Anril_115	Anril	ATTGAGGCCTTTGCAGCTTTCTGCTACATGGAGGCTAGGGCCAGAGTCAAGATTTATGCTTTGCAGCACACTGGTCAGCTGTTTTTGCAAATCAGATTAAATGATTTTT	42.2018	-29.9	0.357593		-0.312207	0.0479434	-0.336315		2.42511	0.553879	0.143042		0.0336528	0.921864	0.177262		0.00140701	0.227592	0.210405	0.133855	-0.351063	0.145572	0.518079	-0.493456	-0.607073	-0.0199573	0.443029										-0.104947	0.0220355	-0.229608	-0.168809	-0.0738794	0.0460389	-0.0220542	-0.0638625
Anril_116	nucLib	116	Anril_116	Anril	ACATGGAGGCTAGGGCCAGAGTCAAGATTTATGCTTTGCAGCACACTGGTCAGCTGTTTTTGCAAATCAGATTAAATGATTTTTAAATGAGGCTGAGAGCATGGGAGAT	42.2018	-24.4	1.06361	0.171383	-0.168254	-0.166118	-2.17279	-1.56557	2.72303	-0.289679	0.0390305	0.802544	0.743499	0.578465	0.00182412	0.214134	0.00646134	0.464419				0.968571		-0.28308	-0.106589	0.513287	0.260364				0.128454			-0.118969	-0.409275	-1.11809	-0.174277	-0.0346336	-0.0594708	-0.0218236	-0.0969377	-0.0528858	0.419895	0.0289525
Anril_117	nucLib	117	Anril_117	Anril	GATTTATGCTTTGCAGCACACTGGTCAGCTGTTTTTGCAAATCAGATTAAATGATTTTTAAATGAGGCTGAGAGCATGGGAGATACTAATGTGTGTTTCCTTGTGAGCT	38.5321	-30.2	1.46086		-0.211541	0.0476469	-1.83237		3.15537	0.4014	0.0144968		0.0473685	0.869681	0.0120409		0.00136549	0.276688				1.15967		0.95296	1.09968	0.656899											-0.273379	-0.00578564	-0.148519	-0.174677	-0.422096	0.229377	0.144451	0.0987025
Anril_118	nucLib	118	Anril_118	Anril	CAGCTGTTTTTGCAAATCAGATTAAATGATTTTTAAATGAGGCTGAGAGCATGGGAGATACTAATGTGTGTTTCCTTGTGAGCTACTGCATAAGTTAGGAAATTGAAAT	34.8624	-27	0.722198	0.938297	-0.268624	-0.00826173	1.93257	-0.900906	1.04878	0.962515	0.00723151	0.220329	0.41374	0.988872	0.00733872	0.121619	0.00152616	0.0669879	0.475265	-0.0213497	0.119255	-0.0434821	0.291017	0.146867	0.215065	-0.641896	-0.237145				-0.0722179		-0.11314	-0.910941	-0.570042	0.128289	-0.479163	0.0165449	-0.212525	-0.184193	-0.0303118	0.646416	0.417346	-0.0180716
Anril_119	nucLib	119	Anril_119	Anril	ATGATTTTTAAATGAGGCTGAGAGCATGGGAGATACTAATGTGTGTTTCCTTGTGAGCTACTGCATAAGTTAGGAAATTGAAATACAGAAAGATGAAAAGTGATTTGCC	35.7798	-20.5	1.13616			-0.393614	-0.684956			1.77374	0.0471251			0.079853	0.0640613			0.0223871	0.855198	0.447795	0.800339		0.727748	-0.351499	-0.50863	-0.425454	-0.118574
Anril_12	nucLib	12	Anril_12	Anril	TGACGCGACATCTGGACACGGCGCGGCGCTGGCGCTGCCGGAGCTGTCGACCCGGCCTGGCGCCGGACTAGGACTATTTGCCACGACATTTCAAAGGATTCCAAGAGAG	63.3028	-33.5	0.241905	-0.457655	-0.024936	0.639472	-1.69689	0.650394	-0.808235	-0.102077	0.25743	0.0399921	0.790931	0.0955465	0.000566939	0.0312964	0.0131754	0.633524	0.023472	-0.0296669	0.196257	0.119035	0.294	-0.164305	0.0419236	0.231383	0.431001	-0.279735	-0.32423	-0.263034	-0.264803	-0.264063	-0.040855	-0.0870108	0.0149317	0.0593822	0.294828	0.128736	-0.0512914	0.264737	0.387451	-0.248069	0.0215874	-0.0492951
Anril_120	nucLib	120	Anril_120	Anril	ATGGGAGATACTAATGTGTGTTTCCTTGTGAGCTACTGCATAAGTTAGGAAATTGAAATACAGAAAGATGAAAAGTGATTTGCCCAAGCATATAGATCAAAGCTGTGGC	37.6147	-20.3	0.544433	0.904833	-0.443632	-0.0670672	-1.2209	-0.316199	2.28694	0.0547645	0.141764	0.0421327	0.00705919	0.596	0.00469611	0.0734572	0.00293606	0.0720573	0.50167	0.814898	0.791032	0.542939	0.805588	-0.0562013	-0.100544	-0.0356238	0.241019	0.660539	0.658734		0.424729	0.730385	-0.166934	0.426926	0.121348	0.416065	-0.192395	-0.140104	-0.179156	0.0265025	-0.436961	0.0197357	0.00512275	0.1318
Anril_121	nucLib	121	Anril_121	Anril	TTGTGAGCTACTGCATAAGTTAGGAAATTGAAATACAGAAAGATGAAAAGTGATTTGCCCAAGCATATAGATCAAAGCTGTGGCAGAACCAGGACTGGAACCTATATCT	38.5321	-14.1	0.144901		-0.14049	-0.0204846	2.81464		0.141893	1.61696	0.329751		0.639021	0.910105	0.000266856		0.389671	0.1599	-0.0809357	-0.183682	0.0568778	-0.205382	0.0760438	0.00255297	0.105361	-0.23952	0.257243						-0.0983554	-0.0274589	1.28659	2.14369	-0.0856819	-0.25717	0.239037	0.179801	0.236185	-0.299101	0.197106	0.280372
Anril_122	nucLib	122	Anril_122	Anril	AATTGAAATACAGAAAGATGAAAAGTGATTTGCCCAAGCATATAGATCAAAGCTGTGGCAGAACCAGGACTGGAACCTATATCTCTCTACTAATGGTTTTTTTAAAAAA	33.945	-15.5	0.0640975			0.170756				1.12211	0.826787			0.609587				0.00580491				-0.511564		0.0721644	0.610088	-0.300587	0.0726471
Anril_123	nucLib	123	Anril_123	Anril	TGATTTGCCCAAGCATATAGATCAAAGCTGTGGCAGAACCAGGACTGGAACCTATATCTCTCTACTAATGGTTTTTTTAAAAAAATAACCTTGTTTCAAAAATATTAAA	32.1101	-14.9	-0.625366		0.388437	-0.163945	2.10257				0.0120275		0.904996	0.536965	0.00181211							-0.416223		-0.413592	-0.367421	-0.189238	0.0979418													-0.421808		0.888258	1.02186	0.0874455
Anril_124	nucLib	124	Anril_124	Anril	AGCTGTGGCAGAACCAGGACTGGAACCTATATCTCTCTACTAATGGTTTTTTTAAAAAAATAACCTTGTTTCAAAAATATTAAAAAGTCACAAGAAAGGTAAACATGTG	32.1101	-12.5	0.0835923			0.059387	-0.798333			3.63095	0.795836			0.644214	0.0233236			0.00296505				0.0804934		-0.853606	-0.292663	0.191808	0.00800772
Anril_125	nucLib	125	Anril_125	Anril	CCTATATCTCTCTACTAATGGTTTTTTTAAAAAAATAACCTTGTTTCAAAAATATTAAAAAGTCACAAGAAAGGTAAACATGTGGATAAACAAAATGAAGAAAATAAAA	22.9358					-0.864324								0.258724										-0.647861	0.523433		-0.775326
Anril_126	nucLib	126	Anril_126	Anril	TTTAAAAAAATAACCTTGTTTCAAAAATATTAAAAAGTCACAAGAAAGGTAAACATGTGGATAAACAAAATGAAGAAAATAAAAATTATCCAGTAATAACATATTGGCA	22.0183					-0.201624								0.484309
Anril_127	nucLib	127	Anril_127	Anril	AATATTAAAAAGTCACAAGAAAGGTAAACATGTGGATAAACAAAATGAAGAAAATAAAAATTATCCAGTAATAACATATTGGCATATGTCTTTCTGGTATATTTTCCTG	25.6881	-13.2	0.864057			-0.0786392	2.20597			1.1478	0.00541735			0.914845	0.00934648			0.0621019				0.107052		-0.487369	-0.139412	-0.373931	-0.543814
Anril_128	nucLib	128	Anril_128	Anril	AAACATGTGGATAAACAAAATGAAGAAAATAAAAATTATCCAGTAATAACATATTGGCATATGTCTTTCTGGTATATTTTCCTGTGTTGTCATCATTATCATCTCCATC	28.4404	-19.3			0.80401	0.194231				0.79864			0.0111989	0.286789				0.111828						-0.0444902	0.149213		-0.258643						0.286899	0.857594		0.260949						0.109297		-0.580072
Anril_129	nucLib	129	Anril_129	Anril	AAAATAAAAATTATCCAGTAATAACATATTGGCATATGTCTTTCTGGTATATTTTCCTGTGTTGTCATCATTATCATCTCCATCATCATTATATCCATCATTATCATCA	27.5229	-10.6		0.0889129				2.77459				0.573395				0.0134887												0.127795	-0.14739	0.142548	0.166435	0.0054692	-0.322472	-0.257462	-0.073824	-0.0628467
Anril_13	nucLib	13	Anril_13	Anril	GCGCTGGCGCTGCCGGAGCTGTCGACCCGGCCTGGCGCCGGACTAGGACTATTTGCCACGACATTTCAAAGGATTCCAAGAGAGAATATTGGTGTCCATGCTGTGATGA	56.8807	-36.3	0.0791463	0.181275	0.244424	0.898782	-0.323405	-0.347179	-0.157576	0.567567	0.00230649	0.628699	0.499562	0.0126303	0.14056	0.471519	0.446143	0.0959909	-0.114558	0.119659	-0.263718	-0.24755	0.0600039	0.351477	-0.185354	-0.143434	0.0364177				-0.140578		0.015476	-0.0867784	-0.194663	0.291482	0.27792	0.308959	-0.145626	0.10869	0.0611635	0.0802729	-0.16763	-0.175347
Anril_130	nucLib	130	Anril_130	Anril	ATATTGGCATATGTCTTTCTGGTATATTTTCCTGTGTTGTCATCATTATCATCTCCATCATCATTATATCCATCATTATCATCATCATCATCATCATCATCATCATTAT	30.2752		-0.414744	0.0262157	0.224812	0.26893	3.23981	2.13616	1.96849	-0.263528	0.00829918	0.889579	0.00155641	0.269471	0.000119727	0.00555071	0.000502736	0.340029	-0.267622	-0.396028	-0.366969	-0.332877	-0.453238	-0.0183191	-0.137763	-0.112124	-0.147199	-0.153023	-0.202049	-0.324435	-0.266086	-0.486855	-0.156892	-0.244755	0.0776282	0.072745	0.0998353	0.283088	0.23514	0.315821	0.260254	-0.0467281	0.139219	0.247375
Anril_131	nucLib	131	Anril_131	Anril	ATTTTCCTGTGTTGTCATCATTATCATCTCCATCATCATTATATCCATCATTATCATCATCATCATCATCATCATCATCATTATCATCACCATAGTGAACATGTAATGC	32.1101		-0.232031	0.465578	0.0384128	0.413293	1.80609		0.723613	-0.604679	0.181307	0.150284	0.58821	0.0382696	0.000992161		0.000442575	0.228007	-0.211101	-0.263557	-0.234192	-0.355509	-0.459793	-0.0206675	-0.110698	-0.204106	-0.216903				-0.0573223		0.0191576	0.379668	0.345054	0.750034	0.0469775	0.221193	0.128698	0.0974676	0.333331	0.067191	-0.0822007	0.0513343
Anril_132	nucLib	132	Anril_132	Anril	ATCTCCATCATCATTATATCCATCATTATCATCATCATCATCATCATCATCATCATTATCATCACCATAGTGAACATGTAATGCTTACCTAGTGCCAGATGCTGTCTAG	35.7798		0.227683	0.564189	0.0157888	-0.317938	0.570297	0.0539854	-0.653748	-1.75376	0.0179668	0.0963499	0.674787	0.122201	0.00304325	0.238686	0.0301793	0.150098	0.161075	0.0983004	0.16126	0.0834021	0.186434	-0.219249	0.130075	0.0430939	-0.131115	0.299491	0.244783	0.28204	0.511892	0.403242	-0.242693	-0.0754238	0.0934485	0.162013	0.14337	-0.05532	0.232815	0.349716	0.364002	0.0857712	0.121982	0.155911
Anril_133	nucLib	133	Anril_133	Anril	TTATCATCATCATCATCATCATCATCATCATTATCATCACCATAGTGAACATGTAATGCTTACCTAGTGCCAGATGCTGTCTAGGCATTTTACATGTGTTACTGGTAAC	36.6972	-21.4	0.0309498	0.0931688	0.227538	-0.245061	1.49716	1.33055	-0.573417	-1.49488	0.592797	0.434143	0.100231	0.164996	0.00268076	0.0140381	0.0227035	0.0463183	-0.0283333	-0.00449726	-0.0652857	0.0073981	-0.156636	-0.00315092	-0.00996543	0.0219254	-0.0980516	0.0852319	-0.124486	-0.253016	0.16585	-0.377395	-0.258532	-0.34444	0.322524	-0.478743	0.0632899	0.0762538	0.180348	0.161423	0.117863	-0.0714818	0.187015	0.0981326
Anril_134	nucLib	134	Anril_134	Anril	CATCATTATCATCACCATAGTGAACATGTAATGCTTACCTAGTGCCAGATGCTGTCTAGGCATTTTACATGTGTTACTGGTAACTCATGTAATCCTCATAACAACCTTA	37.6147	-22.9	-0.258689	0.149386	-0.116509	-0.179386	1.8211	0.93281	-0.381059	-0.96282	0.114934	0.516484	0.722747	0.171034	0.000195346	0.0149529	0.0637653	0.103159	-0.188443	-0.0508923	-0.13569	-0.192583	-0.303031	0.104748	0.0199503	-0.0126103	-0.0779065	-0.0626845	0.0346751	-0.00861491	0.101715	-0.249335	0.0558209	0.0888742	0.1644	-0.151846	-0.0554931	-0.337415	-0.0404942	0.0671436	0.0118136	-0.0697189	0.0951203	0.188678
Anril_135	nucLib	135	Anril_135	Anril	ATGTAATGCTTACCTAGTGCCAGATGCTGTCTAGGCATTTTACATGTGTTACTGGTAACTCATGTAATCCTCATAACAACCTTATAAGGTGGTTGCTATTATCCCCATG	39.4495	-26.1	-0.00386137		0.193361	-0.249257	2.13696		-1.92502	0.315573	0.355823		0.959845	0.328488	0.000269024		0.00598567	0.0697996	-0.020456	0.0022766	-0.0351711	-0.279592	-0.194426	0.0117088	-0.0257389	-0.275662	-0.184994										-0.187207	-0.435578	-0.285315	-0.32152	0.0110319	-0.170054	-0.0197917	-0.282155
Anril_136	nucLib	136	Anril_136	Anril	GCTGTCTAGGCATTTTACATGTGTTACTGGTAACTCATGTAATCCTCATAACAACCTTATAAGGTGGTTGCTATTATCCCCATGTTACATATGAAGAGACAGAAGCATA	37.6147	-23.4	0.319416	0.337381	-0.157039	0.35588	0.974824	0.860771	1.18172	0.288158	0.0905113	0.303567	0.193412	0.405002	0.00848603	0.0642738	0.00119068	0.269473	0.118446	-0.000107853	0.202037	0.017343	0.0273386	-0.00448069	-0.0248935	-0.222073	-0.117431	0.230685	0.181659	0.378388	0.0257519	0.194914	-0.0661073	0.00542724	0.0309585	-0.0963567	-0.209347	-0.106808	-0.094361	-0.0900403	-0.0923987	0.149778	0.0735791	0.119306
Anril_137	nucLib	137	Anril_137	Anril	ACTGGTAACTCATGTAATCCTCATAACAACCTTATAAGGTGGTTGCTATTATCCCCATGTTACATATGAAGAGACAGAAGCATAAAGAAGTTGCACCGCTGGTAATTGG	39.4495	-13.4	0.271484	0.369329	0.137217	0.337662	0.204092	0.784708	1.5846	0.570804	0.0182561	0.409412	0.280474	0.223178	0.0287171	0.0555285	0.00251059	0.143785	0.176001	-0.168475	0.0167124	0.246417	0.0198698	-0.286393	-0.304595	0.0183735	-0.0792473	0.174694	0.159469	0.29554	0.353048	0.25618	-0.00801149	0.0794666	0.225936	0.169438	0.0062392	0.0374861	0.0632073	0.00312422	0.0727601	-0.0155381	-0.0842563	-0.00311498
Anril_138	nucLib	138	Anril_138	Anril	ACAACCTTATAAGGTGGTTGCTATTATCCCCATGTTACATATGAAGAGACAGAAGCATAAAGAAGTTGCACCGCTGGTAATTGGCTGGGATTTGAACTTAAGCAGTCTA	40.367	-16.6	0.260437	0.04464	-0.013833	0.156552	0.971743	1.40767	1.25929	0.994909	0.168337	0.827405	0.441276	0.422306	0.0057661	0.021729	0.0209342	0.0528153	0.102665	-0.0238026	0.0694647	-0.00885295	0.149733	-0.0247964	0.0214597	-0.11633	0.10483	-0.0126316	0.0125283	0.19388	-0.101838	0.0867082	0.057931	0.239282	-0.109615	0.0915495	0.0350071	-0.0657402	-0.104159	-0.00621882	0.1298	-0.0455451	-0.234193	-0.0605879
Anril_139	nucLib	139	Anril_139	Anril	ATCCCCATGTTACATATGAAGAGACAGAAGCATAAAGAAGTTGCACCGCTGGTAATTGGCTGGGATTTGAACTTAAGCAGTCTAACCTTAGAGTAATGATTTTAACAAC	38.5321	-12.2	-0.0547606	0.184607	-0.290633	-0.00992569	1.78384	2.24924	2.0343	0.872517	0.457038	0.396222	0.154925	0.943293	0.00272687	0.016019	0.00233293	0.0149316	-0.182811	-0.207757	-0.128761	-0.264421	-0.195958	-0.00844975	-0.0167186	-0.12338	-0.0126242	-0.090955	-0.116328	0.0461901	-0.0335827	-0.125152	-0.0330402	0.144812	0.12099	-0.0265298	-0.245483	0.0459246	-0.11108	-0.0841665	-0.0744615	0.328801	0.168604	0.161316
Anril_14	nucLib	14	Anril_14	Anril	CCCGGCCTGGCGCCGGACTAGGACTATTTGCCACGACATTTCAAAGGATTCCAAGAGAGAATATTGGTGTCCATGCTGTGATGATTCCTCAGCTCCTCTCATCTGATCT	50.4587	-25	-0.405025	-0.244461	-0.274236	0.0957823	2.28983	1.15294	-0.221	-0.264025	0.192052	0.113037	0.0818463	0.438054	0.00146551	0.197809	0.446177	0.624839	-0.385271	-0.528665	-0.375542	-0.377041	-0.235052	-0.0605467	-0.00805915	0.00823005	0.230485				0.0650814		-0.212499	-0.0111971	0.567782	0.0148303
Anril_140	nucLib	140	Anril_140	Anril	AGAAGCATAAAGAAGTTGCACCGCTGGTAATTGGCTGGGATTTGAACTTAAGCAGTCTAACCTTAGAGTAATGATTTTAACAACTATGCTATATACATACAAATTTACA	33.945	-14.2	0.0940478	0.0143799	-0.330997	0.188616	1.70079	2.68158	3.50028	1.21353	0.582515	0.0918772	0.00212748	0.345067	0.00244935	0.0166475	0.00198808	0.202523	-0.115407	-0.171766	-0.350677	-0.111867	-0.244665	0.0669338	0.0827348	-0.205146	0.0335069	-0.157686	-0.280226	-0.264666	0.0352629	-0.157345	-0.089173	-0.177929	0.174246	0.00648766	-0.22076	-0.057515	-0.0506854	-0.207042	-0.165602	0.171486	0.160403	0.0137181
Anril_141	nucLib	141	Anril_141	Anril	GGTAATTGGCTGGGATTTGAACTTAAGCAGTCTAACCTTAGAGTAATGATTTTAACAACTATGCTATATACATACAAATTTACAAAATAAAACTGGGCTCAGACAATAA	31.1927	-11.9	-0.186911	0.308403		-0.601479	2.29451	1.29504		1.94294	0.353951	0.512207		0.450317	0.000629154	0.08384		0.0495178	0.01299	0.0858787	-0.109766	-0.150491	-0.25647	0.0309269	-0.164718	-0.225456	-0.227499				-0.190786		-0.0152827	-0.520484	-0.167616	0.230402
Anril_15	nucLib	15	Anril_15	Anril	ATTTGCCACGACATTTCAAAGGATTCCAAGAGAGAATATTGGTGTCCATGCTGTGATGATTCCTCAGCTCCTCTCATCTGATCTCCGTCCTGGCCCCCATGACTTTCTT	46.789	-22.5	-0.153282	-0.170052	0.458439	0.261501	2.99517	4.15683	-0.0867345	0.118809	0.0161964	0.0747892	0.106726	0.117645	0.00191729	0.00518513	0.828029	0.636687	-0.186024	-0.386847	-0.268704	-0.375233	-0.355138	-0.180205	-0.090562	-0.236154	-0.148496	-0.298848	-0.446238	-0.169799	-0.107733	-0.249201	0.00236533	0.138454	0.178561	0.00772095	0.195842	0.299439	0.0887613	0.487	-0.115049	-0.113109	-0.629189	0.523002
Anril_16	nucLib	16	Anril_16	Anril	CCAAGAGAGAATATTGGTGTCCATGCTGTGATGATTCCTCAGCTCCTCTCATCTGATCTCCGTCCTGGCCCCCATGACTTTCTTTGTGGTAGTTAGGGTGTGGTATGTG	49.5413	-25.6	0.200101	0.492442	-0.631959	0.0884564	0.496659	0.477305	1.58136	-0.461298	0.359899	0.00799882	0.0269884	0.815876	0.00562165	0.106163	0.0075684	0.0154185	0.16245	0.254564	0.468253	0.0319484	0.0709172	0.103379	0.252468	-0.026001	-0.144867	0.244674	0.389975	0.382404	0.29725	0.516442	0.157356	0.100234	0.0525764	0.307143	-0.466375	-0.21574	-0.409682	-0.335641	-0.182011	0.316788	-0.00171596	0.028033
Anril_17	nucLib	17	Anril_17	Anril	CTGTGATGATTCCTCAGCTCCTCTCATCTGATCTCCGTCCTGGCCCCCATGACTTTCTTTGTGGTAGTTAGGGTGTGGTATGTGCCACTGAGGCCCACACCTATTGCTG	53.211	-27.3	0.0676954	-0.179824	-0.187675	-0.198556	1.15255	1.98527	0.145709	-0.96884	0.605757	0.226181	0.0467587	0.328737	0.00225335	0.011628	0.00796368	0.0359427	-0.0284241	0.0541555	0.0341191	-0.0179848	-0.0719973	0.0888329	0.0687965	0.0838541	-0.0498264	-0.30848	-0.249001	-0.039935	-0.15572	-0.0249975	0.27823	0.316942	0.102947	0.235086	-0.162123	-0.112861	-0.248871	-0.0618437	0.053558	-0.0532605	0.000609504	0.121029
Anril_18	nucLib	18	Anril_18	Anril	ATCTGATCTCCGTCCTGGCCCCCATGACTTTCTTTGTGGTAGTTAGGGTGTGGTATGTGCCACTGAGGCCCACACCTATTGCTGCAATTTATAGCACTGATCTGTCATC	49.5413	-31.6	0.224274	-0.0388523	-0.379908	-0.369867	1.29772	1.57869	2.26964	-0.479763	0.0220143	0.652012	0.0131462	0.342886	0.00145412	0.0303682	0.00196654	0.110485	0.114873	0.134975	0.356036	0.110778	-0.0236655	0.0111373	0.232198	0.0369733	-0.1366	-0.230248	0.024353	0.0617477	0.0372623	-0.0635431	0.24861	0.407475	0.195296	0.172695	-0.343532	-0.246902	-0.276751	-0.183585	-0.216402	0.189974	-0.0272609	-0.105769
Anril_19	nucLib	19	Anril_19	Anril	GACTTTCTTTGTGGTAGTTAGGGTGTGGTATGTGCCACTGAGGCCCACACCTATTGCTGCAATTTATAGCACTGATCTGTCATCAATACCACTTGCTGTCTTGGATGTG	45.8716	-28.5	0.853953	0.227226	-0.0875039	0.378395	0.885964	1.45522	1.13478	-0.863379	0.00508642	0.11125	0.243452	0.0322841	0.00629919	0.00163376	0.00246838	0.0686661	0.405194	0.295881	0.744875	0.362949	0.612945	-0.130775	0.185266	-0.169526	0.259276	0.0316672	0.0182541	0.357828	0.298842	0.155812	-0.0596138	0.210088	0.271554	0.0234253	-0.142812	-0.00652416	-0.0816986	-0.0313225	0.300901	0.13417	-0.0190771	0.0346415
Anril_2	nucLib	2	Anril_2	Anril	CGGATTCTGGTGCTGCTCGCGTCCCCGCTCCCCTATTCCCCTTATTTTATTCCTGGCTCCCCTCGTCGAAAGTCTTCCATTCTTCAAACTAGATTATTTAAAAATGAAA	45.8716		-0.763839	-0.294929	-0.674214	-0.540998	-0.182105	2.04909		0.353088	0.00219053	0.142663	0.322343	0.415943	0.267966	0.00192905		0.101517				-0.249858		-0.0383498	0.0918286	0.0204107	-0.185902	-0.497319	-0.71909	-0.561087	-0.591714	-0.725394	-0.0249795	-0.157863	0.144195	-0.2123				0.0690043		0.0226591	0.0929511	0.18046
Anril_20	nucLib	20	Anril_20	Anril	TGGTATGTGCCACTGAGGCCCACACCTATTGCTGCAATTTATAGCACTGATCTGTCATCAATACCACTTGCTGTCTTGGATGTGAAGATGATTTTTCCTGCAGGGATTC	44.9541	-23.1	-0.0492609	0.292999	0.141421	0.359284	-0.123543	-0.373695	1.43179	-0.504272	0.846868	0.278895	0.230735	0.392264	0.118246	0.13541	0.00512778	0.163918	-0.0391873	0.23965	-0.178063	-0.0140087	-0.215134	0.384116	0.108946	-0.177375	-0.070668				0.192012		0.0650529	-0.108962	-0.0116253	0.155365	0.275564	0.184262	0.243133	0.209358	0.232608	-0.182017	-0.0699021	0.00798291
Anril_21	nucLib	21	Anril_21	Anril	CTATTGCTGCAATTTATAGCACTGATCTGTCATCAATACCACTTGCTGTCTTGGATGTGAAGATGATTTTTCCTGCAGGGATTCCCTCTACAAAATTAAAAACACTGGG	39.4495	-15.9	0.424385			0.449031	-0.800354			1.50801	0.0419328			0.244248	0.011427			0.013145		0.411067		-0.0235261		-0.463208	-0.11179	-0.362588	-0.766262				0.0359979		0.0265898	-0.554435	0.346464	0.493742				0.109949		-0.276289	-0.271641	0.0275837
Anril_22	nucLib	22	Anril_22	Anril	TCTGTCATCAATACCACTTGCTGTCTTGGATGTGAAGATGATTTTTCCTGCAGGGATTCCCTCTACAAAATTAAAAACACTGGGCATGTGGAAATAATATTCATGCTTT	37.6147	-17.3	-0.0817865	-0.254089	-0.256872	-0.2145	-2.06545	2.65219	2.40335	1.43547	0.827981	0.43866	0.0764262	0.0603557	0.0113803	0.0124989	0.00238592	0.0524957				0.275363		0.0515172	-0.0593596	0.0167811	-0.259139	-0.0740437	-0.363732	0.134192	-0.127714	-0.370486	-0.310904	-0.160471	-0.102354	-0.194097	-0.300917	-0.132137	-0.47836	-0.175055	-0.410423	0.243751	-0.203307	0.125862
Anril_23	nucLib	23	Anril_23	Anril	TTGGATGTGAAGATGATTTTTCCTGCAGGGATTCCCTCTACAAAATTAAAAACACTGGGCATGTGGAAATAATATTCATGCTTTAAATTGTCTTTTCTCTTCACTACAC	34.8624	-18.6				-0.252025				1.43355				0.382813				0.142313						-0.504347	-0.0449068		-0.762307
Anril_24	nucLib	24	Anril_24	Anril	CAGGGATTCCCTCTACAAAATTAAAAACACTGGGCATGTGGAAATAATATTCATGCTTTAAATTGTCTTTTCTCTTCACTACACCAGGGGTCCCCAACCCCTAGGCCAC	43.1193	-20.9	-0.107415			-0.406018	-0.54371	-1.52117		0.95508	0.177613			0.254329	0.120298	0.110405		0.037165	-0.219348	-0.168069	-0.196538	-0.268585	-0.25252	0.0470035	0.0270846	-0.164027	-0.258477						-0.482864		0.166857	-0.153986
Anril_25	nucLib	25	Anril_25	Anril	AACACTGGGCATGTGGAAATAATATTCATGCTTTAAATTGTCTTTTCTCTTCACTACACCAGGGGTCCCCAACCCCTAGGCCACAGACTGTGGCCCTAGTGTAGTGAAT	45.8716	-38.8	-0.330045	0.0262392	-0.154798	-0.170843	1.63373	2.5326	1.34022	0.105854	0.0536473	0.870543	0.130675	0.582072	0.000555978	0.00228837	0.00594471	0.347073	-0.266773	-0.212544	-0.169301	-0.261483	-0.202046	0.0617167	0.10496	-0.0229588	0.026733	-0.343831	-0.236319	-0.243247	-0.256707	-0.0745139	0.091406	0.0844781	0.0871234	0.0754875	-0.185949	-0.156689	-0.167115	-0.0814316	-0.140189	0.318397	0.145923	0.0633703
Anril_26	nucLib	26	Anril_26	Anril	TCATGCTTTAAATTGTCTTTTCTCTTCACTACACCAGGGGTCCCCAACCCCTAGGCCACAGACTGTGGCCCTAGTGTAGTGAATAGAAAAGACAATTTAAAGCGTGAAT	44.0367	-66.5	0.30974			-0.287529	-0.418534			1.77326	0.273106			0.612126	0.200263			0.128678							-0.0739356		0.0329996
Anril_27	nucLib	27	Anril_27	Anril	TCACTACACCAGGGGTCCCCAACCCCTAGGCCACAGACTGTGGCCCTAGTGTAGTGAATAGAAAAGACAATTTAAAGCGTGAATATTATTTCCTCATGCCCAGTGTTTT	45.8716	-39	0.35068	0.530842	-0.568808	-0.927499	0.137603	-1.02589	0.00686738	-0.804673	0.0309994	0.0194979	0.12076	0.265372	0.261478	0.0164738	0.722465	0.140949	0.237151	0.122587	0.335888	0.257809	0.182981	-0.0867124	0.163767	-0.0360064	-0.0117797				-0.178615		0.0573243	-0.24904	-0.427256	-0.0790927				-0.284556	-0.662964	0.333781	0.224126	-0.0979792
Anril_28	nucLib	28	Anril_28	Anril	CTAGGCCACAGACTGTGGCCCTAGTGTAGTGAATAGAAAAGACAATTTAAAGCGTGAATATTATTTCCTCATGCCCAGTGTTTTTAATTTTGTACTGGTCTGTGGCTTG	40.367	-28.7				-0.429258			-1.43765	0.629746				0.21359			0.0870553	0.0135652
Anril_29	nucLib	29	Anril_29	Anril	GTAGTGAATAGAAAAGACAATTTAAAGCGTGAATATTATTTCCTCATGCCCAGTGTTTTTAATTTTGTACTGGTCTGTGGCTTGTTAGAAACCAGGCTGCACAGCAGAA	37.6147	-23.8	0.150504	0.187389	-0.58721	-0.404831	0.280804	1.46187	0.530959	0.882393	0.282098	0.820438	0.290239	0.13658	0.00758876	0.0142734	0.10566	0.0614778				-0.111985		0.0539683	-0.0973378	-0.367504	-0.304372				-0.550152		-0.402014	-0.533224	-0.418501	0.569495				-1.09306	0.0151068	0.273257	-0.121562	-0.510861
Anril_3	nucLib	3	Anril_3	Anril	CGCTCCCCTATTCCCCTTATTTTATTCCTGGCTCCCCTCGTCGAAAGTCTTCCATTCTTCAAACTAGATTATTTAAAAATGAAAAAGGAAGAAAGGAAAGCGAGGTCAT	40.367	-17.1	-0.433444		-0.0108483	-0.0126031	0.0303945		3.66732	1.0622	0.00160821		0.838248	0.969467	0.586311		0.00245137	0.0985941	-0.314552	-0.377788	-0.010827	-0.354741	-0.0443015	0.0845466	-0.0689543	0.0866169	-0.019932										-0.207098	0.0748789	0.148096	-0.268166	-0.183705	0.401746	0.328012	-0.0610684
Anril_30	nucLib	30	Anril_30	Anril	AGCGTGAATATTATTTCCTCATGCCCAGTGTTTTTAATTTTGTACTGGTCTGTGGCTTGTTAGAAACCAGGCTGCACAGCAGAAGGTGGGCAGCAGATATTGAGAAACC	44.0367	-27.1	0.204007	0.0952031	-0.56835	-0.33768	-0.483229	-2.06698	-0.792822	0.802998	0.130404	0.541481	0.224496	0.0558565	0.00782566	0.0347867	0.0269456	0.00811156	0.127604	-0.00885638	0.266949	-0.0957021	-0.111998	-0.166262	0.0393656	-0.223306	-0.436874				-0.114021		-0.267708	0.237369	-0.163033	0.265105				-0.207001		0.368442	0.0786018	0.409552
Anril_31	nucLib	31	Anril_31	Anril	CAGTGTTTTTAATTTTGTACTGGTCTGTGGCTTGTTAGAAACCAGGCTGCACAGCAGAAGGTGGGCAGCAGATATTGAGAAACCACAGAAAGAGAGAAGTTAAATAATT	40.367	-29.9	0.0852709			-0.468715	3.8064			1.28101	0.193221			0.406535	0.000462249			0.0466785	-0.248366	0.0301688	-0.288811	-0.509631	0.134665	0.118281	0.21849	-0.600688	0.0215285
Anril_32	nucLib	32	Anril_32	Anril	TGTGGCTTGTTAGAAACCAGGCTGCACAGCAGAAGGTGGGCAGCAGATATTGAGAAACCACAGAAAGAGAGAAGTTAAATAATTTTCCTGTCAAAGACCACATCAATGA	42.2018	-23	-0.0828303	-0.0158469		-0.0800551	2.00737	-0.700114		0.630322	0.988134	0.720473		0.498563	0.000993993	0.136229		0.0667539	-0.231181	-0.0810292	-0.0737786	-0.162246	-0.168696	0.0678541	0.0307022	-0.0852526	0.0607859				-0.427576		0.0302373	0.234686	-0.372225	-0.540151				0.3686		-1.01019	-0.484198	-0.430466
Anril_33	nucLib	33	Anril_33	Anril	ACAGCAGAAGGTGGGCAGCAGATATTGAGAAACCACAGAAAGAGAGAAGTTAAATAATTTTCCTGTCAAAGACCACATCAATGATGAAGCCAGAATTTGAGCTCATGTA	39.4495	-17	-0.190179	0.25098	0.0898643	0.16212	0.945175	1.88707	1.09661	0.849648	0.297438	0.0300684	0.424824	0.406748	0.00133511	0.00630925	0.00404656	0.0446063	-0.176797	-0.293334	-0.253054	-0.163031	-0.342078	-0.115092	-0.0748124	-0.00559285	-0.163836	-0.0922497	-0.180814	-0.373049	-0.289685	-0.285127	-0.212968	-0.370419	-0.116789	-0.218399	0.0074301	0.179324	0.227266	0.160464	0.156564	0.128698	0.181055	0.153034
Anril_34	nucLib	34	Anril_34	Anril	TGAGAAACCACAGAAAGAGAGAAGTTAAATAATTTTCCTGTCAAAGACCACATCAATGATGAAGCCAGAATTTGAGCTCATGTACTTAACCACTGGACTACCTGCCTGC	40.367	-13.9	-0.0666281	0.113159	0.168222	-0.0698283	1.99373	1.7515	1.02013	0.586676	0.36829	0.541321	0.284103	0.429214	0.00038827	0.00558078	0.00558152	0.00794257	-0.229895	-0.252426	0.019541	-0.405888	-0.416572	-0.0700132	0.0592549	-0.251004	-0.13726	-0.261146	-0.222666	-0.349375	-0.0765065	-0.0880686	-0.0464134	0.0739197	0.116834	0.142893	0.277786	0.292809	0.241299	0.147294	0.275739	-0.0615501	-0.0577175	-0.0165923
Anril_35	nucLib	35	Anril_35	Anril	TAAATAATTTTCCTGTCAAAGACCACATCAATGATGAAGCCAGAATTTGAGCTCATGTACTTAACCACTGGACTACCTGCCTGCCCTGTCGAGGAACAGCTAAGTGTCC	44.0367	-15.4	-0.33393			0.356914	2.47037			0.287986	0.10088			0.425898	0.00113285			0.348306				-0.52699		-0.147563	-0.284518	-0.246378														0.549309		-0.280668	0.184257	-0.00527553
Anril_36	nucLib	36	Anril_36	Anril	CATCAATGATGAAGCCAGAATTTGAGCTCATGTACTTAACCACTGGACTACCTGCCTGCCCTGTCGAGGAACAGCTAAGTGTCCCTTTTGATGAGAAGAATAAGCCTCA	45.8716	-18.8	0.0871886	0.164408	0.404652	0.394352	-0.0845484	-0.463097	-1.92641	-1.22989	0.0994116	0.651767	0.0257875	0.157856	0.0444489	0.0229497	0.000685328	0.0648757	0.0887365	0.0332007	-0.0874786	0.0626877	-0.0104438	-0.135152	-0.226072	-0.0208239	-0.195333	0.0884034	-0.331508	-0.295723	0.0095948	0.0855367	-0.290746	-0.280797	-0.1844	-0.355072	0.223862	0.0409105	0.129722	0.227454	0.370267	0.199712	0.0567745	-0.0460506
Anril_37	nucLib	37	Anril_37	Anril	GCTCATGTACTTAACCACTGGACTACCTGCCTGCCCTGTCGAGGAACAGCTAAGTGTCCCTTTTGATGAGAAGAATAAGCCTCATTCTGATTCAACAGCAGAGATCAAA	45.8716	-18.3	0.307647	0.241785	0.364432	0.788132	0.730188	2.00829	0.549238	-0.169744	0.0342785	0.0394878	0.0455169	0.167762	0.00245557	0.0345139	0.0352157	0.661759	0.112095	0.0292579	0.164289	0.0381975	0.121516	-0.0730462	0.0392673	-0.0597243	0.0248073	0.0788976	0.0343834	-0.0498959	0.113856	-0.0238256	-0.128647	-0.0920358	-0.0478166	0.0514543	0.117709	0.11552	0.408464	0.101607	-0.270647	-0.107056	0.235268	0.0988472
Anril_38	nucLib	38	Anril_38	Anril	CCTGCCTGCCCTGTCGAGGAACAGCTAAGTGTCCCTTTTGATGAGAAGAATAAGCCTCATTCTGATTCAACAGCAGAGATCAAAGAAAAGACTTCTGTTTTCTGGCCAC	45.8716	-19.7	-0.0546876	0.493044	-0.0978633	0.265888	-0.69178	0.679024	2.41096	-0.651874	0.486332	0.135179	0.719391	0.461053	0.0211846	0.030528	0.00112598	0.173636	0.0641326	0.0503564	-0.121752	0.030815		-0.148726	-0.309419	0.0828063	-0.165748	0.162448			-0.0391076		-0.292047	-0.132051	-0.201555	-0.0650253	0.128265	0.0461708	0.174471	0.0600356	-0.00041563	-0.121157	0.0931024	-0.164515
Anril_39	nucLib	39	Anril_39	Anril	TAAGTGTCCCTTTTGATGAGAAGAATAAGCCTCATTCTGATTCAACAGCAGAGATCAAAGAAAAGACTTCTGTTTTCTGGCCACCAGATATATGTTATCTGTGCTTAAA	36.6972	-19.6	-0.00684766		-0.616231	0.170791			1.93509	0.310196	0.945947		0.0103173	0.575775			0.0027584	0.44977	-0.506078	-0.272985	-0.0510741	-0.257128	-0.575358	0.00995693	0.50847	0.251971	-0.517008										-0.386362	-0.00257394	-0.210398	-0.406818	-0.175684	0.463332	0.223863	-0.0187893
Anril_4	nucLib	4	Anril_4	Anril	TCCTGGCTCCCCTCGTCGAAAGTCTTCCATTCTTCAAACTAGATTATTTAAAAATGAAAAAGGAAGAAAGGAAAGCGAGGTCATCTCATTGCTCTATCCGCCAATCAGG	42.2018	-19.2	0.115977	0.0643439	0.243287	0.00675028	-0.259447	1.77591	1.11118	1.17407	0.109554	0.691447	0.276716	0.977076	0.311484	0.00243666	0.013502	0.0262298	0.0790774	0.111393	0.0523667	-0.0732611		-0.166756	-0.151896	-0.263275	-0.303646				-0.0783958		-0.077516	-0.180355	0.0286656	0.661208	0.216741	0.0998012	0.0136978	0.100145	0.00988887	-0.172087	-0.0560276	-0.116596
Anril_40	nucLib	40	Anril_40	Anril	TAAGCCTCATTCTGATTCAACAGCAGAGATCAAAGAAAAGACTTCTGTTTTCTGGCCACCAGATATATGTTATCTGTGCTTAAAGAATTGAAAAACACACATCAAAGGA	35.7798	-16.8	0.147061		0.0336212	0.43738	0.364563	1.9679	1.97736	0.452128	0.240198		0.613882	0.283412	0.044007	0.128458	0.00399032	0.0593217				0.139907		-0.164054	0.0340048	0.205749	0.00491913	-0.289808	0.0371145	0.0923315		-0.128401	-0.0324262	0.0227907	-0.897657	0.243064	-0.0605614	-0.0947016	-0.317625	-0.0217925	-0.206586	-0.157382	-0.00570504	0.0387689
Anril_41	nucLib	41	Anril_41	Anril	GAGATCAAAGAAAAGACTTCTGTTTTCTGGCCACCAGATATATGTTATCTGTGCTTAAAGAATTGAAAAACACACATCAAAGGAGAATTTTCTTGGAAAGAGAGGGTTC	35.7798	-18.6				0.0135434				1.51333				0.740945				0.137862
Anril_42	nucLib	42	Anril_42	Anril	TCTGGCCACCAGATATATGTTATCTGTGCTTAAAGAATTGAAAAACACACATCAAAGGAGAATTTTCTTGGAAAGAGAGGGTTCAAGCATCACTGTTAGGTGTGCTGGA	39.4495	-25.8	-0.0322292		0.235046	0.0566471	0.983337		1.57168	0.195418	0.915943		0.351319	0.903034	0.00311606		0.00358958	0.288203	0.306123	0.357161	0.113529	-0.205996	0.406877	-0.137692	-0.12604	-0.212677	0.115767										-0.286681	0.0240615	-0.0869945	-0.0876367	-0.085007	0.224985	0.113929	0.20863
Anril_43	nucLib	43	Anril_43	Anril	GTGCTTAAAGAATTGAAAAACACACATCAAAGGAGAATTTTCTTGGAAAGAGAGGGTTCAAGCATCACTGTTAGGTGTGCTGGAATCCTTTCCCGAGTCAGTACTGCTT	41.2844	-33.3	-0.103039	-0.0874819	-0.0938639	-0.132799	1.23204	2.6144	1.05074	-0.307381	0.188456	0.0979039	0.163772	0.69356	0.00756313	0.0209923	0.0317638	0.278364	0.0777569	-0.0399582	-0.0616585	-0.0399405	-0.0661464	-0.0150003	0.114766	-0.194584	-0.0102915	-0.0398722	-0.127093	0.105673	0.272938	0.0259001	0.137675	0.143145	0.31281	0.290668	-0.226375	-0.0849865	-0.309647	-0.00819088	-0.0753094	0.0576231	-0.017632	0.0366504
Anril_44	nucLib	44	Anril_44	Anril	ATCAAAGGAGAATTTTCTTGGAAAGAGAGGGTTCAAGCATCACTGTTAGGTGTGCTGGAATCCTTTCCCGAGTCAGTACTGCTTTCTAGAAGAAAACCGGGGAGATCTA	44.0367	-34.5	0.155656	0.502562	0.263232	0.122221	1.24515	-2.57546	0.953852	1.30809	0.352991	0.0857689	0.472577	0.612777	0.00255918	0.052406	0.00658611	0.110786	-0.061499	0.0820336	0.0505735	0.0450187	-0.0741685	-0.159665	-0.185492	0.106518	0.346553				-0.124478		-0.307377	-0.124142	-0.110011	-0.621398	0.178766	0.0889509	0.153834	-0.0552151	0.0583874	-0.0964219	-0.044705	-0.165861
Anril_45	nucLib	45	Anril_45	Anril	AGAGGGTTCAAGCATCACTGTTAGGTGTGCTGGAATCCTTTCCCGAGTCAGTACTGCTTTCTAGAAGAAAACCGGGGAGATCTATTTGGAATGTATCTAACTCCAAAGA	44.0367	-30.8	0.583306	0.202356	-0.00379438	0.0574914	-0.54387	2.30166	1.45709	0.513158	0.277003	0.216503	0.787814	0.573897	0.12979	0.0164347	0.00165684	0.170739				0.267133		-0.0505874	0.63772	-0.0782322	-0.0532008	0.203789	0.035277	0.239987	0.106883	0.263685	-0.106653	-0.0423782	0.048718	0.15849	-0.0136933	0.15863	-0.0703446	-0.129919	-0.166989	0.079687	-0.0494604	-0.0798809
Anril_46	nucLib	46	Anril_46	Anril	TGTGCTGGAATCCTTTCCCGAGTCAGTACTGCTTTCTAGAAGAAAACCGGGGAGATCTATTTGGAATGTATCTAACTCCAAAGAAACCATCAGAGGTAACAGTAGAGAC	43.1193	-19.7	-0.0145906	0.338527	0.251761	0.280373	-1.18617	0.443804	1.69075	1.03239	0.812042	0.738643	0.149496	0.493427	0.00416187	0.282141	0.0065634	0.0357406				0.0104043		-0.142882	0.0611974	-0.265739	-0.286037	0.403208	0.480349	0.130629	-0.275953	0.186323	-0.217933	-0.227703	-0.624705	0.141747	0.135286	0.173875	0.21972	0.218879	0.324881	-0.0879854	-0.0151011	0.110033
Anril_47	nucLib	47	Anril_47	Anril	GTACTGCTTTCTAGAAGAAAACCGGGGAGATCTATTTGGAATGTATCTAACTCCAAAGAAACCATCAGAGGTAACAGTAGAGACGGGGTTTCACCATGTTGGCCAGACT	44.0367	-19	0.84003		-0.0161716	-0.336257	-1.06742	-0.159377	0.164004	0.663903	0.0186486		0.938057	0.520088	0.121506	0.810147	0.898027	0.128064																			-0.0748263	-0.162943	-0.295142	-0.174625	-0.0120942	-0.101961	-0.380633	-0.0997985
Anril_48	nucLib	48	Anril_48	Anril	GGAGATCTATTTGGAATGTATCTAACTCCAAAGAAACCATCAGAGGTAACAGTAGAGACGGGGTTTCACCATGTTGGCCAGACTGGTCTTGAACTCTCGACCTCGTGAT	45.8716	-27.6	0.603177	-0.996102		-0.408151	0.401275	0.29548		-1.42605	0.00751754	0.153051		0.343514	0.189769	0.381503		0.0414556	0.192984	0.121562	0.256717	0.298145	0.643318	0.0973248	0.184555	0.00851916	0.580502	0.319867		0.324829		-0.0726708	-0.25441	-0.0726109	0.191747	0.25414
Anril_49	nucLib	49	Anril_49	Anril	CTCCAAAGAAACCATCAGAGGTAACAGTAGAGACGGGGTTTCACCATGTTGGCCAGACTGGTCTTGAACTCTCGACCTCGTGATTCGCCCGCCTCGGCCTCCCAAAGTG	55.0459	-25.8	-0.0536865	-0.224329	0.0803344	0.0985717	0.290895	0.849988	-1.9871	-1.2096	0.827769	0.0787909	0.846151	0.704481	0.0206036	0.0112169	0.00527754	0.0194791	-0.0454069	0.135611	0.0545884	-0.047753	-0.0169128	0.158987	0.13403	-0.00234606	-0.0904748	-0.168876	-0.23973	-0.351571	-0.431854	-0.258333	-0.0708321	-0.182717	-0.28687	-0.0894351	0.309753	0.124975	0.281111	0.306304	0.383829	-0.184294	0.192835	-0.0212443
Anril_5	nucLib	5	Anril_5	Anril	TCCATTCTTCAAACTAGATTATTTAAAAATGAAAAAGGAAGAAAGGAAAGCGAGGTCATCTCATTGCTCTATCCGCCAATCAGGAGGCTGAATGTCAGTTTTGAACTAA	36.6972	-18.3			-0.0392991	0.389005				1.72153			0.938213	0.39365				0.00773539
Anril_50	nucLib	50	Anril_50	Anril	AGTAGAGACGGGGTTTCACCATGTTGGCCAGACTGGTCTTGAACTCTCGACCTCGTGATTCGCCCGCCTCGGCCTCCCAAAGTGCTGGGATTACAGGTGTGAGACACCA	56.8807	-33	-0.171951	-0.338958	0.172591	-0.230769	-0.0629717	0.5109	-1.13729	-0.940392	0.120575	0.0618278	0.311057	0.19309	0.17641	0.0986422	0.00944224	0.0670426	-0.13738	-0.0685571	-0.0160897	-0.0858754	-0.00439012	0.152683	0.122182	0.109343	0.101175	-0.299598	-0.390397	-0.0723762	-0.225889	-0.328525	0.185718	0.0215296	0.258934	-0.040247	0.353003	0.070273	0.149854	0.29399	0.153961	-0.303249	-0.223669	-0.0840057
Anril_51	nucLib	51	Anril_51	Anril	GGCCAGACTGGTCTTGAACTCTCGACCTCGTGATTCGCCCGCCTCGGCCTCCCAAAGTGCTGGGATTACAGGTGTGAGACACCACACCCGGCGGATAGAGAGAATTTTG	57.7982	-35.9	-0.693037	-0.108269	0.349207	-0.00607537	-2.49338	-0.876705	-0.375524	-0.3404	0.00515662	0.107015	0.00526685	0.98425	0.000604633	0.100942	0.0773288	0.200872	-0.763731	-0.894497	-0.672674	-0.21158	-1.30102	-0.200137	-0.149446	0.249202	-0.269718	-0.992483	-1.10882	-2.00846	-0.646344		0.178614	0.047329	-0.0235505	0.591654	0.313489	0.226081	0.327778	0.433465	0.443215	-0.313445	-0.0657659	0.046985
Anril_52	nucLib	52	Anril_52	Anril	CCTCGTGATTCGCCCGCCTCGGCCTCCCAAAGTGCTGGGATTACAGGTGTGAGACACCACACCCGGCGGATAGAGAGAATTTTGACAGTCTCTCCAATGAACGCCTTCA	55.9633	-32.7	-0.433563	-0.113249	0.348867	0.604164	-0.496816	1.70415	-0.525307	0.472618	0.0211363	0.271202	0.207901	0.179067	0.0237591	0.00663361	0.0683337	0.194981	-0.20199	-0.419988	-0.499574	-0.112949	-0.141958	-0.344824	-0.0383181	0.0890418	0.0682731	-0.345342	-0.330374	-0.365377	-0.287454	-0.405266	0.280101	0.0979857	0.180024	-0.0807844	0.724077	0.337913	0.430442	0.483375	0.595951	-0.326445	-0.368863	-0.240702
Anril_53	nucLib	53	Anril_53	Anril	GAAGGACACACCAGGGAAAAACATAGACCTAACACAGGACAAATGGAATTATTAGAAACATTTTCTAGCAGAAGAACACTATTCTGTTGCCATTTGAATCTTTGCTTCT	36.6972	-18.8	0.104899	0.24356	0.0586062	0.109442	1.54239	1.30994	0.383684	0.873353	0.35581	0.588077	0.972785	0.856189	0.00328636	0.00947193	0.172629	0.0260298	0.0495516	-0.166199	0.283453	-0.0446521	0.276122	-0.312177	0.10896	-0.169759	0.171812	-0.0928054	-0.0741124	0.0524674	0.0272729	-0.0384261	-0.0610727	-0.215863	-0.0571511	-0.0253865	-0.120932	-0.306302	-0.0824621	-0.204002	0.0161958	-0.137316	-0.00147944	-0.124422
Anril_54	nucLib	54	Anril_54	Anril	GACCTAACACAGGACAAATGGAATTATTAGAAACATTTTCTAGCAGAAGAACACTATTCTGTTGCCATTTGAATCTTTGCTTCTTTCTAGGTTTGACAATGAGCCTATC	35.7798	-21.7	0.0593697		0.633358	0.299286	2.09324		0.0362829	-0.084709	0.221072		0.015526	0.332202	0.00117639		0.789058	0.64432	0.022757	-0.0329878	-0.0418539	-0.155315	0.0649766	0.0365085	-0.0878302	-0.288237	0.168384										0.311258	0.382651	0.432918	0.536653	0.577988	-0.30601	-0.173762	-0.000523536
Anril_55	nucLib	55	Anril_55	Anril	ATTAGAAACATTTTCTAGCAGAAGAACACTATTCTGTTGCCATTTGAATCTTTGCTTCTTTCTAGGTTTGACAATGAGCCTATCATATAAGCCCAAATGTAAACAGAAA	33.0275	-21.5	0.418619	0.112245		0.41728	2.5867	2.05739		0.123906	0.0850431	0.448239		0.199464	0.000860235	0.00516787		0.355397	-0.0627414	0.131343	0.443738	-0.259508	0.021098	-0.0382104	0.237032	-0.189202	0.121463	0.502063	0.0918016	0.285979	-0.240681	-0.042428	-0.272524	-0.372321	-0.172659	-0.406753
Anril_56	nucLib	56	Anril_56	Anril	ACACTATTCTGTTGCCATTTGAATCTTTGCTTCTTTCTAGGTTTGACAATGAGCCTATCATATAAGCCCAAATGTAAACAGAAAGAGGTTGAATCAGTCACGATAAGCC	37.6147	-22.7	0.110075	0.591619	0.316738	0.145856	-0.419439	-0.719455	-0.0699804	-2.01472	0.231187	0.343844	0.178255	0.301519	0.0556965	0.0893127	0.308553	0.124946	0.296083	-0.0735174	0.329034	0.0166611	-0.225232	-0.348881	-0.0181169	-0.122008	-0.506677				-0.0275829		-0.0880813	0.641076	-0.179756	0.306695	0.224399	0.0941469	0.295462	0.515422	0.14439	-0.177328	-0.107438	0.299274
Anril_57	nucLib	57	Anril_57	Anril	TTTGCTTCTTTCTAGGTTTGACAATGAGCCTATCATATAAGCCCAAATGTAAACAGAAAGAGGTTGAATCAGTCACGATAAGCCCAATTATGCTGTGGTAACAAACAAC	37.6147	-20.1	0.00498431			-0.0176139	1.45955			-0.0825699	0.589567			0.894434	0.00748644			0.653739	0.092383	0.0884604	-0.0273782	0.110601	-0.0176574	0.193671	-0.141093	0.0182177	-0.118539
Anril_58	nucLib	58	Anril_58	Anril	GAGCCTATCATATAAGCCCAAATGTAAACAGAAAGAGGTTGAATCAGTCACGATAAGCCCAATTATGCTGTGGTAACAAACAACCTCAAAATCTCATTGGCTTAAAATA	36.6972	-21	-0.0621467	0.137306	-0.0996533	-0.0868665	1.45503	1.84169	0.425926	0.261719	0.0805812	0.167099	0.102289	0.466851	0.000347789	0.000605215	0.0043108	0.37956	0.00594678	-0.0640446	0.0236841	-0.0839582	-0.253677	-0.0833025	0.00442622	-0.089905	-0.171482	0.265502	0.218644	-0.0231453	-0.186251	-0.133691	-0.132668	-0.374457	-0.404564	-0.151486	-0.184377	-0.0835907	0.17004	-0.191082	-0.101192	-0.0229304	0.268804	-0.00670491
Anril_59	nucLib	59	Anril_59	Anril	AAACAGAAAGAGGTTGAATCAGTCACGATAAGCCCAATTATGCTGTGGTAACAAACAACCTCAAAATCTCATTGGCTTAAAATATACAGAATTATTCTTACTCATGGCA	34.8624	-15.1	-0.312872	0.362388	-0.0966339	-0.212106	-0.290758	0.458511	1.53333	1.27704	0.00111068	0.0334306	0.82181	0.00584642	0.058693	0.122122	0.00395692	0.0543923	0.149895	0.131342	0.0543931	0.0754421	-0.153979	-0.363249	-0.122731	0.00715997	-0.565996				0.338499		-0.391074	-0.541077	0.118016	-0.0481595	-0.177408	-0.038161	0.0665278	-0.234641	-0.184362	0.216771	-0.058387	-0.0271627
Anril_6	nucLib	6	Anril_6	Anril	AAAATGAAAAAGGAAGAAAGGAAAGCGAGGTCATCTCATTGCTCTATCCGCCAATCAGGAGGCTGAATGTCAGTTTTGAACTAAAAGCCGCTCCGCTCCTCTTCTAGAT	44.0367	-21.8	0.35286	-0.158841	0.266433	0.376436	1.882	4.39534	0.407884	-0.0698693	0.0341569	0.383626	0.301106	0.107378	6.83068e-05	0.010926	0.0322441	0.916438	-0.150437	0.231949	0.122222	0.00185449	-0.0124388	-0.144047	-0.18134	-0.142725	0.147794	-0.165113	-0.319718	-0.0728924	0.00166813	-0.0869438	-0.0292676	0.106768	0.131357	0.238789	0.0130187	0.173624	0.128599	0.0486017	0.266627	0.116106	0.1855	0.035583
Anril_60	nucLib	60	Anril_60	Anril	CGATAAGCCCAATTATGCTGTGGTAACAAACAACCTCAAAATCTCATTGGCTTAAAATATACAGAATTATTCTTACTCATGGCACATATCCATCTATCATCTGCAGGGG	37.6147	-11.6	0.137591	0.634049	0.647651	-0.460081	-0.10737	-0.451625	0.0814776	-1.1074	0.147647	0.0649916	0.0568914	0.280514	0.0253448	0.0613468	0.20252	0.246485	0.0179233	0.126022	-0.24634	0.0993201	-0.353439	0.253567	-0.166427	0.0184411	-0.374711	0.111827	0.403079	0.138756	0.435307	0.184547	0.291602	0.1348	0.249042	0.0723691	0.300484	0.50481	0.476866	0.40449	0.156463	0.278413	0.37303	0.104006
Anril_61	nucLib	61	Anril_61	Anril	ACAAACAACCTCAAAATCTCATTGGCTTAAAATATACAGAATTATTCTTACTCATGGCACATATCCATCTATCATCTGCAGGGGATCTGCTCACTGAAGTCACTTAGGA	37.6147		0.599347	0.151888	0.772407	1.23361	1.42874	1.58341	-0.327368	-1.74562	0.00185412	0.0340529	0.0086213	0.0476798	0.00172116	0.0203586	0.127314	0.0628263	0.195015	0.290814	0.562853	-0.0512919	0.0830774	0.0709884	0.162508	-0.444157	-0.0387246	0.437701	0.205676	0.354857	0.545873	0.555955	-0.372325	-0.397273	0.0512826	0.198684	0.455628	0.751598	0.682885	0.60037	0.462564	0.342325	0.246236	0.0339918
Anril_62	nucLib	62	Anril_62	Anril	CTTAAAATATACAGAATTATTCTTACTCATGGCACATATCCATCTATCATCTGCAGGGGATCTGCTCACTGAAGTCACTTAGGAACTTGGACTGATGGAACGGCCACTT	41.2844	-19.6	0.407199				1.46427			0.21723	0.14553				0.00410151				0.295925	-0.0775092	-0.113597	0.103037	0.146626	-0.2472	-0.405933	-0.192888	-0.395074
Anril_63	nucLib	63	Anril_63	Anril	CTCATGGCACATATCCATCTATCATCTGCAGGGGATCTGCTCACTGAAGTCACTTAGGAACTTGGACTGATGGAACGGCCACTTTTTGGTCACTATATGTATTAATCTG	44.0367	-20.3	0.269474	0.108639	-0.288841	-0.115814	0.491709	1.99248	1.25995	-1.60698	0.214147	0.508519	0.456319	0.232252	0.0647107	0.00730842	0.0559061	0.0187061	0.0881048	0.0319561	0.20924	-0.0614661	0.26488	-0.0707696	0.259356	-0.149571	0.261239	0.0544603	0.142247	0.0361266	-0.107422	0.0282435	-0.190422	0.0990384	-0.310627	0.133573	0.124558	-0.00392067	0.195471	0.0639226	0.0286741	-0.197593	0.211698	-0.16811
Anril_64	nucLib	64	Anril_64	Anril	CTGCAGGGGATCTGCTCACTGAAGTCACTTAGGAACTTGGACTGATGGAACGGCCACTTTTTGGTCACTATATGTATTAATCTGTTTTAATCCTGCTGATAAAGACCCA	43.1193	-19.8	0.418164	0.0794291	0.110696	0.357729	-0.442626	0.761933	1.70041	-0.0542333	0.0478049	0.679295	0.262066	0.432473	0.0475158	0.02623	0.00136618	0.593217	0.106295	0.113946	0.140889	-0.035797	0.174175	-0.0812279	-0.0542845	-0.0761054	0.21904	-0.0197657	-0.124691	-0.0285054	0.04842	-0.146593	-0.0994239	-0.00323868	0.120536	-0.0276289	-0.176286	0.129734	0.0951414	-0.0558042	-0.131961	-0.00467846	-0.0358717	0.126322
Anril_65	nucLib	65	Anril_65	Anril	CACTTAGGAACTTGGACTGATGGAACGGCCACTTTTTGGTCACTATATGTATTAATCTGTTTTAATCCTGCTGATAAAGACCCAAAATTGGGAACAAAAAGAAGTTTAA	35.7798	-16.7	-0.021563	-0.0752262	0.233726	0.430682	1.18218	3.82995	2.04991	1.46131	0.323337	0.780969	0.0876321	0.284599	0.00280155	0.00995733	0.00211833	0.0941702	-0.0387127	-0.0111784	0.0518013	-0.214038	0.0119904	-0.135441	0.140777	-0.201465	-0.0599935	-0.227122	-0.305269	-0.198079	-0.321327	-0.422436	-0.198342	0.0641559	-0.0942052	-0.224382	-0.310619	0.0782484	0.158043	-0.259736	-0.140678	0.4204	0.314543	0.0508825
Anril_66	nucLib	66	Anril_66	Anril	CGGCCACTTTTTGGTCACTATATGTATTAATCTGTTTTAATCCTGCTGATAAAGACCCAAAATTGGGAACAAAAAGAAGTTTAACTAGACTTACAGTTCCGCATGGCTG	37.6147	-22.6	-0.346632	-0.0896505	-0.189614	-0.0721893	1.07197	-0.883585	1.43656	0.258444	0.16215	0.459148	0.120126	0.0241512	0.0230337	0.0108984	0.00062122	0.133534	-0.267831	-0.433185	-0.363863	-0.204082	-0.192271	0.0242063	0.113867	0.00931571	0.261714			-0.340424	-0.0460179		0.0259933	0.26944	0.0620103	-0.0480454	0.0123005	-0.144583	-0.188015	-0.127565	-0.223909	-0.114389	-0.145497	0.0773491
Anril_67	nucLib	67	Anril_67	Anril	ATTAATCTGTTTTAATCCTGCTGATAAAGACCCAAAATTGGGAACAAAAAGAAGTTTAACTAGACTTACAGTTCCGCATGGCTGAGGAGGCCTCAGAATCATGGTGGGA	40.367	-24.1	0.914859		0.0733121	-0.36134	0.600825	-0.109463	1.22692	0.304013	0.00297002		0.523646	0.054254	0.0656829	0.640311	0.00187084	0.0727554				0.866583		0.689767	-0.214565	0.480322	-0.349918									0.838514	-0.170632	0.234857	-0.240628	0.0181142	0.0613072	0.472909	-0.0157446	0.0152378
Anril_68	nucLib	68	Anril_68	Anril	AAAGACCCAAAATTGGGAACAAAAAGAAGTTTAACTAGACTTACAGTTCCGCATGGCTGAGGAGGCCTCAGAATCATGGTGGGAGGCGAAAGGCACTTCTTACATGGTG	45.8716	-32.8	-0.177961	0.0647936	0.214676	-0.0156112	0.427686	-0.088331	0.212811	-0.423726	0.070847	0.8856	0.674707	0.957099	0.128879	0.293253	0.126911	0.010128	-0.0580084	-0.0197938	0.311333	-0.157377	-0.116158	0.00675013	0.162076	0.0166412	0.0281509	0.196437	0.402619	0.429366	-0.20373	0.105752	0.10104	0.0769201	-0.0951487	0.286259	0.149113	-0.0698698	0.0942325	0.233196	0.0620513	-0.170121	-0.103742	0.0435247
Anril_69	nucLib	69	Anril_69	Anril	GAAGTTTAACTAGACTTACAGTTCCGCATGGCTGAGGAGGCCTCAGAATCATGGTGGGAGGCGAAAGGCACTTCTTACATGGTGGCAGCAAGAGAAAAATGAGGAAGAA	47.7064	-29.8	0.091923	1.03333	-0.31925	0.458113	-0.151825	-0.443316	0.652615	0.347253	0.746131	0.130448	0.0340243	0.131787	0.214895	0.262862	0.0103959	0.239847	-0.434678	-0.267695	-0.13181	0.226877	0.130985	0.197248	0.333132	0.661555	0.933463				0.958005		0.0346719	0.114747	0.0614503	-0.548994	-0.155989	-0.111784	-0.0870156	-0.0972415	-0.517911	0.102561	0.12628	-0.102261
Anril_7	nucLib	7	Anril_7	Anril	CGAGGTCATCTCATTGCTCTATCCGCCAATCAGGAGGCTGAATGTCAGTTTTGAACTAAAAGCCGCTCCGCTCCTCTTCTAGATTTGGAAAACAAGCGAAATTAAACTA	44.0367	-18.4	-0.0836373	0.0971329	0.0130527	0.206367	2.05737	2.54353	2.86289	-0.02688	0.282831	0.425286	0.664938	0.0851101	0.00152612	0.0229493	0.00278834	0.679405	-0.138481	-0.230113	-0.285719	-0.372084	-0.138833	-0.100386	-0.250288	-0.233603	0.068548	-0.0141126	0.145963	-0.150392	-0.0759497	-0.0888804	0.0835563	-0.17433	0.0692171	-0.151287	-0.0472785	0.150286	0.253343	0.189975	-0.226193	0.169444	0.039352	-0.0712949
Anril_70	nucLib	70	Anril_70	Anril	GCATGGCTGAGGAGGCCTCAGAATCATGGTGGGAGGCGAAAGGCACTTCTTACATGGTGGCAGCAAGAGAAAAATGAGGAAGAAGCAAAAGCGGAAACCTCTGATAAAC	49.5413	-30.3	0.268877				-1.81708			0.0414883	0.606319				0.00843616							0.666078		-0.351198	-0.321987	0.493874	0.28411
Anril_71	nucLib	71	Anril_71	Anril	ATGGTGGGAGGCGAAAGGCACTTCTTACATGGTGGCAGCAAGAGAAAAATGAGGAAGAAGCAAAAGCGGAAACCTCTGATAAACCCATCAGATCTTATGAGACTTATTC	44.0367	-20.9	0.0877209	-0.122146	0.0978389	-0.432812	0.341293	0.0246903	1.87886	-0.276659	0.859725	0.566748	0.761141	0.226245	0.12218	0.752765	0.0039055	0.0235342	-0.0213894	-0.194849	-0.314927	0.0539487	-0.216363	-0.177489	-0.242766	0.0753381	0.00172289	-0.330353	-0.318136	-0.457865	-0.406841	-0.460881	-0.133466	-0.104681	0.0581037	-0.331103	-0.142571	0.0436144	-0.127191	0.136538	0.16711	0.174869	0.0962254	0.279109
Anril_72	nucLib	72	Anril_72	Anril	TACATGGTGGCAGCAAGAGAAAAATGAGGAAGAAGCAAAAGCGGAAACCTCTGATAAACCCATCAGATCTTATGAGACTTATTCCACTATCAAGAGAATAGCATGGGAA	40.367	-17.7	-0.170935	0.0131077	0.3572	0.0718118	2.36856	1.48588	0.568155	1.27551	0.687465	0.848657	0.107993	0.865056	0.00561518	0.0391252	0.381975	0.0170651	0.0546181	0.00535017	-0.255616	-0.0824557	-0.107532	-0.103509	-0.59314	-0.327291	0.077146	-0.0595942	-0.067006	-0.0486329	-0.229679	-0.0367359	-0.0866101	-0.068237	-0.192949	0.102057
Anril_73	nucLib	73	Anril_73	Anril	GAGGAAGAAGCAAAAGCGGAAACCTCTGATAAACCCATCAGATCTTATGAGACTTATTCCACTATCAAGAGAATAGCATGGGAAAGACTGGCTCCCATAATTTACCTCC	42.2018	-20.7	0.0185365	0.240762	0.323081	0.681811	2.85334	0.719485	3.07191	1.04584	0.614369	0.008177	0.0640068	0.225661	0.00181469	0.0975711	0.00316779	0.0167623	-0.137368	0.241402	-0.291783	-0.376613	-0.641868	0.268549	0.0883213	-0.332836	-0.550444				-0.209721		-0.896463	-0.907366	-0.301065	0.749445	0.0935335	0.0322283	0.191	0.0361722	0.0353793	-0.170637	-0.0118658	-0.0573614
Anril_74	nucLib	74	Anril_74	Anril	CTGATAAACCCATCAGATCTTATGAGACTTATTCCACTATCAAGAGAATAGCATGGGAAAGACTGGCTCCCATAATTTACCTCCCTCTGGGTCCCTCCCTCAACATGTG	44.9541	-18.3	-0.279665	0.0940711	0.00831994	0.139592	1.71772	2.66786	0.102153	-0.524765	0.0257822	0.00783772	0.740957	0.722702	3.57772e-05	0.00812539	0.470043	0.187374	-0.20325	-0.289331	-0.101153	-0.160613	-0.186301	-0.0171802	0.155251	-0.0824207	0.0407062	-0.0881296	-0.16357	-0.2571	-0.12455	-0.209283	-0.0219324	-0.222478	0.106591	-0.0676454	-0.071629	-0.102494	-0.0455582	-0.138678	-0.0716866	-0.00902769	-0.0110902	-0.0670494
Anril_75	nucLib	75	Anril_75	Anril	GACTTATTCCACTATCAAGAGAATAGCATGGGAAAGACTGGCTCCCATAATTTACCTCCCTCTGGGTCCCTCCCTCAACATGTGGGAATTCTGGGAGAAACAATTCAAG	45.8716	-23.4	-0.31954		-0.120104	0.210783	1.55123			0.76424	0.00548532		0.740997	0.796889	0.0074786			0.0367648				-0.4071		0.127945	0.242815	-0.101516	0.444275													-0.0675006		-0.363521	0.00263635	-0.126919
Anril_76	nucLib	76	Anril_76	Anril	GCATGGGAAAGACTGGCTCCCATAATTTACCTCCCTCTGGGTCCCTCCCTCAACATGTGGGAATTCTGGGAGAAACAATTCAAGATATGACACATTCATAATTTAAACA	43.1193	-23.1	0.0942767		-0.28152	0.363192	1.27909		1.37699	-0.477648	0.565678		0.20505	0.632588	0.00327151		0.00245192					-0.186894		0.290748	0.0126295	-0.239732	0.283349										-0.151033	-0.246269	-0.0223763	-0.341609	0.232942	-0.0377782	0.186114	-0.190576
Anril_77	nucLib	77	Anril_77	Anril	TTTACCTCCCTCTGGGTCCCTCCCTCAACATGTGGGAATTCTGGGAGAAACAATTCAAGATATGACACATTCATAATTTAAACAGAAGCCTACGAAGAACTCATAAATT	39.4495	-16.8				0.147169				0.635271				0.0972909				0.154548
Anril_78	nucLib	78	Anril_78	Anril	CAACATGTGGGAATTCTGGGAGAAACAATTCAAGATATGACACATTCATAATTTAAACAGAAGCCTACGAAGAACTCATAAATTAAAAGAAGATAATCTTTTCACAAGG	32.1101	-14	-0.0503433	0.338816			1.48186	-1.05879			0.809746	0.0651687			2.85512e-07	0.156753						-0.204138		-0.105836	-0.0994075	-0.277715	-0.312258				-0.0641677				-0.432982	0.0800685				0.578849		-0.0681941	0.498317	0.348819
Anril_79	nucLib	79	Anril_79	Anril	CAATTCAAGATATGACACATTCATAATTTAAACAGAAGCCTACGAAGAACTCATAAATTAAAAGAAGATAATCTTTTCACAAGGTGATGGAGGCTTTTTATTTTGCCAC	31.1927	-14.7	-0.0337752	-0.0993323		-0.103209	3.1531		-1.9411	1.56473	0.601386	0.84652		0.428458	0.00267925		0.0481618	0.0330651	0.0575974		-0.234972	-0.634808		-0.286973	-0.19734	-0.719191	-0.121705						0.062335	0.660165		0.204055				-0.292364		0.0819237	-0.103308	0.117952
Anril_8	nucLib	8	Anril_8	Anril	CCAATCAGGAGGCTGAATGTCAGTTTTGAACTAAAAGCCGCTCCGCTCCTCTTCTAGATTTGGAAAACAAGCGAAATTAAACTAAACCGCTGCACGCCTCTGACGCGAC	47.7064	-18.5	-0.063838	0.22445	0.402066	1.01098	0.767183	0.22968	-0.363307	-1.10965	0.473073	0.0898578	0.0295562	0.0855998	0.00389187	0.162574	0.0166288	0.0588571	-0.0267013	0.101544	0.0875974	-0.252834	-0.184961	0.0516879	0.222107	-0.178414	-0.27998	0.0290298	-0.162073	-0.0751986	-0.0554906	0.114455	-0.273863	-0.0668947	-0.184598	0.122759	0.290041	0.282434	0.251904	0.0836801	0.30447	-0.0084781	-0.0507534	-0.122813
Anril_80	nucLib	80	Anril_80	Anril	ATTTAAACAGAAGCCTACGAAGAACTCATAAATTAAAAGAAGATAATCTTTTCACAAGGTGATGGAGGCTTTTTATTTTGCCACAAAACCACTGGTGACGTTGCCTGTG	36.6972	-17.9				-0.112466				0.335957				0.182656				0.453878				-0.0676671		-0.0313527	-1.12356	-0.108557	-0.979358
Anril_81	nucLib	81	Anril_81	Anril	TCATAAATTAAAAGAAGATAATCTTTTCACAAGGTGATGGAGGCTTTTTATTTTGCCACAAAACCACTGGTGACGTTGCCTGTGGCCACCTTGGAGAAGACACTGGAGG	42.2018	-29.8	-0.134207			0.795846	1.597			-0.860348	0.194183			0.251028	0.00495844			0.310393				0.319186		-0.0438745	-0.360793	0.142049	0.486714
Anril_82	nucLib	82	Anril_82	Anril	TTCACAAGGTGATGGAGGCTTTTTATTTTGCCACAAAACCACTGGTGACGTTGCCTGTGGCCACCTTGGAGAAGACACTGGAGGCCTGGGACATGGAGACTGCTTTTCT	50.4587	-27.8	0.0639877	-0.0115558	0.359688	0.545375	0.30545	1.84282	-0.43963	0.00948783	0.318779	0.932277	0.00753831	0.0143895	0.0160768	0.00522253	0.0130407	0.947737	0.101612	-0.00937713	-0.180752	0.163828	0.302315	-0.0513356	-0.238431	0.0622156	0.11212	-0.16553	-0.478328	-0.61079	-0.692412	-0.311992	-0.334875	-0.015378	-0.257591	-0.124385	0.409036	0.358055	0.205703	0.302224	0.45304	0.015707	-0.240551	-0.131327
Anril_83	nucLib	83	Anril_83	Anril	TTTTGCCACAAAACCACTGGTGACGTTGCCTGTGGCCACCTTGGAGAAGACACTGGAGGCCTGGGACATGGAGACTGCTTTTCTGCAGAAACCACATCCCTTGGAGTAA	52.2936	-31	-0.154508	0.24949	0.326886	0.183172	0.107834	0.780017	1.31341	-0.120686	0.242163	0.197669	0.196338	0.0211995	0.13797	0.112471	0.00645785	0.318974	0.0265563	-0.203961	-0.0407761	-0.0224425	-0.0600471	-0.266298	-0.109132	0.00688424	-0.176636				-0.28388		-0.588597	-0.295115	-0.486424	0.313516	0.580027	0.534728	0.282933	0.188054	0.530408	-0.00862708	-0.152771	-0.391973
Anril_84	nucLib	84	Anril_84	Anril	TTGCCTGTGGCCACCTTGGAGAAGACACTGGAGGCCTGGGACATGGAGACTGCTTTTCTGCAGAAACCACATCCCTTGGAGTAATGAGCTACACCTACCTCAATTATTC	50.4587	-30.8	-0.256889	-0.41697	0.194548	0.445934	1.7263	1.99712	-2.04945	-0.2421	0.054058	0.099388	0.515563	0.457266	0.000448815	0.00841829	0.0203066	0.252473	-0.158429	-0.195148	-0.187049	-0.224266	-0.208006	-0.0112849	-0.0191411	-0.0140861	-0.0404715	-0.245331	-0.553125	-0.351571	-0.434046	-0.26213	-0.278569	-0.166197	-0.00609695	0.225207	0.103231	0.274041	0.0400774	0.322277	0.218264	0.173575	0.00970376	0.14233
Anril_85	nucLib	85	Anril_85	Anril	CACTGGAGGCCTGGGACATGGAGACTGCTTTTCTGCAGAAACCACATCCCTTGGAGTAATGAGCTACACCTACCTCAATTATTCAGTGCAGTACAACACTCCAGACAGG	49.5413	-30.9	0.0470768	0.213459	0.168764	0.0958875	0.0329109	0.712818	0.1814	-0.607176	0.636541	0.07436	0.040543	0.0909774	0.293535	0.0563863	0.0999847	0.0531013	0.0437641	0.0460152	0.0182145	-0.0155047	0.00301501	-0.0428285	-0.0508806	-0.0146771	-0.0660802	0.000816737	0.122183	-0.00342246	0.13918	0.145623	0.119177	-0.0625273	-0.00370663	0.216727	0.142243	0.0355137	0.139318	0.142158	0.335868	-0.188217	-0.0844129	0.0259037
Anril_86	nucLib	86	Anril_86	Anril	TGCTTTTCTGCAGAAACCACATCCCTTGGAGTAATGAGCTACACCTACCTCAATTATTCAGTGCAGTACAACACTCCAGACAGGGTCTCACTCTGTCACCCAGGCTGGA	48.6239	-25.9	0.332387	0.429927	-0.036862	-0.133126	0.0102118	-1.30585	-1.01529	-0.931296	0.00957378	0.239252	0.77415	0.603427	0.62109	0.0567278	0.000905866	0.0129298	0.366474	0.0369941	0.44603	0.135184		-0.519928	-0.110892	-0.0019925	0.145497	0.596491	0.473679	0.551459	0.559347	0.759123	0.137388	0.12945	0.163354	0.0935191	-0.0580719	-0.0275424	-0.438561	-0.00338356	-0.207342	0.181355	-0.0278133	-0.133087
Anril_87	nucLib	87	Anril_87	Anril	TTGGAGTAATGAGCTACACCTACCTCAATTATTCAGTGCAGTACAACACTCCAGACAGGGTCTCACTCTGTCACCCAGGCTGGAGTGTATTGGCATGATTACAGCTCAC	47.7064	-31.1	0.0539301	0.393807	-0.00250094	-0.15179	0.448745	0.474069	-0.0119824	-0.635261	0.049004	0.19704	0.449328	0.132924	0.0204082	0.16307	0.766826	0.0691378	-0.0571678	0.0566455	-0.00715449	0.0737107	-0.0656852	0.117076	-0.0323485	0.130879	-0.0236735	0.0282668	0.161298	0.297053	-0.0375764	-0.257413	0.0572014	0.301376	-0.273604	-0.113227	-0.20397	-0.109153	-0.0711446	0.171101	0.0740005	0.436859	-0.0529345	0.0969823
Anril_88	nucLib	88	Anril_88	Anril	CAATTATTCAGTGCAGTACAACACTCCAGACAGGGTCTCACTCTGTCACCCAGGCTGGAGTGTATTGGCATGATTACAGCTCACTGCAACCTTGAACTCCCAGGCTCAA	49.5413	-30.6	-0.0815596	0.0239057	-0.446453	-0.010408	-0.455754	-0.0815721		-0.936559	0.310508	0.916509	0.0469369	0.973441	0.0459152	0.475015		0.114082	0.0192901	-0.0614785	-0.126596	-0.00116023	0.260373	-0.00433398	-0.0654772	0.0684146	0.160673	0.177499	0.0905308	-0.126828	0.0597125	0.312459	0.017129	-0.195307	-0.155258	-0.0490028				-0.218346		-0.353413	-0.256947	0.0572957
Anril_89	nucLib	89	Anril_89	Anril	CCAGACAGGGTCTCACTCTGTCACCCAGGCTGGAGTGTATTGGCATGATTACAGCTCACTGCAACCTTGAACTCCCAGGCTCAAACCTGAGCAGCTGGGACTACAGATG	54.1284	-37.5	0.157588	-9.05454e-06	-0.366243	0.0445716	-1.88952	-1.3521	0.436346	-1.7946	0.0987408	0.999868	0.0714425	0.345306	0.00364253	0.027475	0.0605917	0.00521183	-0.0105266	-0.0511489	0.114582	0.285157	0.0744161	-0.00387548	0.161855	0.256058	0.243649	0.0160567	-0.0379529	-0.000537694	0.138042	0.0308335	0.025266	-0.0208351	0.284818	0.0122638	-0.253052	-0.0924511	-0.334224	-0.204128		-0.0742613	0.0959468	0.0643692
Anril_9	nucLib	9	Anril_9	Anril	TTGAACTAAAAGCCGCTCCGCTCCTCTTCTAGATTTGGAAAACAAGCGAAATTAAACTAAACCGCTGCACGCCTCTGACGCGACATCTGGACACGGCGCGGCGCTGGCG	54.1284	-29.8	0.352127		0.572179	1.14636	-0.401768	-0.708979	-0.40032	-1.58188	0.218694		0.0225095	0.0384833	0.0120231	0.257929	0.0250948	0.0934787				0.539271		0.20572	0.434233	0.261987	-0.52746										0.755232	0.708652	0.564845	0.6813	0.554342	0.106757	-0.198777	0.00693143
Anril_90	nucLib	90	Anril_90	Anril	CAGGCTGGAGTGTATTGGCATGATTACAGCTCACTGCAACCTTGAACTCCCAGGCTCAAACCTGAGCAGCTGGGACTACAGATGCACCACCATGCATGGTACCAGAGAT	52.2936	-32.3	-0.264677	-0.202933	-0.0280141	0.00828086	-0.789208	0.383233	-0.93358	-1.55623	0.0395648	0.0575283	0.558969	0.939061	0.00298255	0.0406266	0.0214973	0.0095798	-0.115015	-0.162066	-0.182034	0.0151804	-0.258004	-0.01161	-0.035562	0.170406	-0.120355	-0.398429	-0.353131	-0.3627	-0.113947	-0.328403	0.0485366	0.0485382	0.176803	0.0288315	-0.147964	-0.323285	-0.402271	-0.061462	-0.345493	-0.40165	-0.480635	0.240798
Anril_91	nucLib	91	Anril_91	Anril	ACAGCTCACTGCAACCTTGAACTCCCAGGCTCAAACCTGAGCAGCTGGGACTACAGATGCACCACCATGCATGGTACCAGAGATATAATAATGAGAAACAGACATGCTC	48.6239	-24.7	-0.20948	-0.145618	-0.624781	0.00691256	-0.825309	-0.337308	0.252089	-0.918175	0.0484818	0.100644	0.106296	0.941495	0.02007	0.151397	0.00693907	0.0157395	-0.201532	-0.311805	-0.374463	0.0874571	-0.279788	-0.0825911	-0.129538	0.269926	-0.0367641	-0.191073	-0.00750069	-0.183844	0.023833	-0.31552	0.153736	-0.0226073	0.113509	-0.094611	-0.157988	-0.173698	-0.336818	-0.100096	-0.187366	-0.107208	-0.00723021	-0.00159025
Anril_92	nucLib	92	Anril_92	Anril	CAGGCTCAAACCTGAGCAGCTGGGACTACAGATGCACCACCATGCATGGTACCAGAGATATAATAATGAGAAACAGACATGCTCCCTCCCCTCATTGAGGTTACAGCTT	48.6239	-22.7	-0.148347	0.363589	-0.251186	-0.2342	-0.972143	-0.370949	0.671423	-0.460829	0.317319	0.154623	0.247898	0.294107	0.0100967	0.207133	0.00512676	0.0203565	-0.0914184	0.0162293	-0.0579647	0.06108	-0.148204	0.0820014	0.12745	0.152498	0.0402621	0.106444	-0.0173995	-0.0530708	-0.113811	-0.193484	-0.135873	-0.251689	-0.0285903	-0.076571	-0.108383	-0.340882	-0.247817	-0.0994161	-0.326443	-0.229878	-0.289791	0.0564407
Anril_93	nucLib	93	Anril_93	Anril	CTACAGATGCACCACCATGCATGGTACCAGAGATATAATAATGAGAAACAGACATGCTCCCTCCCCTCATTGAGGTTACAGCTTAGTGTGGAGACACACAGATGCCTAA	45.8716	-18.5	-0.139026	0.110963	-0.404215	0.129136	-0.582102	-1.06718	0.830517	-1.45581	0.217538	0.569443	0.0293077	0.270299	0.0142025	0.0235741	0.0206974	0.0938494	0.0544636	0.089812	0.0810707	-0.0945347	0.118486	0.0626428	0.21888	0.0134238	-0.0685485	0.611736	0.995285	0.927082	0.376257	0.288995	0.35784	0.318377	-0.127806	-0.0651556	-0.40306	-0.257403	-0.267922	-0.319947	-0.260082	0.192016	0.0197984	0.0831124
Anril_94	nucLib	94	Anril_94	Anril	ACCAGAGATATAATAATGAGAAACAGACATGCTCCCTCCCCTCATTGAGGTTACAGCTTAGTGTGGAGACACACAGATGCCTAACGCACTATGGTATGGAAGGTGCTAT	44.9541	-22.1	-0.0081836	0.26255	-0.235344	0.308685	-0.15828	-0.919418	1.39365	-2.13962	0.416101	0.0482321	0.0482907	0.511962	0.0469225	0.126442	0.00243805	0.0761438	-0.0312975	0.0654252	-0.0524985	-0.052809	-0.022648	0.10176	-0.0161638	0.0506419	-0.0392652	0.0809106	-0.0176577	0.135153	0.442384	0.344052	-0.0424222	0.0140599	0.232669	0.317537	-0.276168	-0.117897	-0.185836	-0.222498	-0.0137867	0.0207691	-0.00420175	0.0536692
Anril_95	nucLib	95	Anril_95	Anril	GACATGCTCCCTCCCCTCATTGAGGTTACAGCTTAGTGTGGAGACACACAGATGCCTAACGCACTATGGTATGGAAGGTGCTATGGACACAGTGCTCAAATCCATGATC	49.5413	-25.8	-0.328808	0.358847	-0.0305033	0.0604288	-0.26608	-1.32013	0.00562272	-2.7432	0.0723038	0.0465871	0.331015	0.780273	0.0280016	0.0239985	0.406184	0.0142113	-0.137492	0.0808011	-0.0872804	-0.172144	-0.351242	0.249997	-0.0488693	0.0162048	-0.206635	0.321592	0.350354	0.605461	0.484674	0.400284	-0.0666331	0.349049	0.102906	0.0944126	-0.111291	-0.125542	-0.15728	-0.0507704	0.153143	-0.11686	-0.148598	0.0621191
Anril_96	nucLib	96	Anril_96	Anril	TTACAGCTTAGTGTGGAGACACACAGATGCCTAACGCACTATGGTATGGAAGGTGCTATGGACACAGTGCTCAAATCCATGATCTACATAGGTGGAGAACTTCAGTAGA	44.9541	-25.7	0.211912	0.218682	0.451392	0.123759	0.544219	0.582246	0.616022	-0.23545	0.340345	0.44907	0.0184668	0.560986	0.00444823	0.0175039	0.00909052	0.0905875	0.100772	0.395722	0.48838	-0.00974325	0.247859	0.236775	0.0887079	-0.0862337	-0.151813	0.531913	0.368483	0.673988	0.440001	0.387319	-0.0737336	0.298188	-0.323674	-0.246567	0.294334	0.291781	0.25725	0.385074	0.463702	-0.139746	-0.0775287	0.0206634
Anril_97	nucLib	97	Anril_97	Anril	GATGCCTAACGCACTATGGTATGGAAGGTGCTATGGACACAGTGCTCAAATCCATGATCTACATAGGTGGAGAACTTCAGTAGAGGAAGTGGCAGGAATTTGGGAATGA	45.8716	-26.3	-0.150024	0.323693	0.241044	0.0503972	0.0183828	-1.02859	-0.163723	-1.11212	0.177308	0.0247504	0.0642105	0.243115	0.814538	0.0262021	0.192997	0.0200426	-0.077131	0.00149826	-0.0598715	-0.00421488	-0.134642	0.0704085	-0.0528643	0.118984	-0.0458501	-0.0378169	-0.0363224	0.00231016	0.361754	0.147834	0.069772	0.221843	0.176432	0.387786	0.125071	0.0590937	0.165309	0.128484	0.367222	-0.0888846	-0.0153376	-0.0312851
Anril_98	nucLib	98	Anril_98	Anril	AGGTGCTATGGACACAGTGCTCAAATCCATGATCTACATAGGTGGAGAACTTCAGTAGAGGAAGTGGCAGGAATTTGGGAATGAGGAGCACAGTGATTAAACTGGGGCC	47.7064	-27.6	-0.0867593	0.0718301	0.0630674	-0.341279	-0.942904	-0.715878	-0.259881	-0.328862	0.46677	0.735284	0.218152	0.501055	0.00090352	0.0228363	0.100457	0.18966	-0.0224043	-0.0535761	-0.718396	-0.0233326	-0.150987	-0.063158	-0.476734	-0.0292851	-0.081323	0.120212	-0.330865	-0.36378	-0.110608	-0.248662	-0.516699	-0.549614	-0.158659	-0.522809	-0.0270942	-0.0963957	-0.176833	0.0456344	-0.0838647	-0.117712	-0.0876598	0.0201495
Anril_99	nucLib	99	Anril_99	Anril	TCCATGATCTACATAGGTGGAGAACTTCAGTAGAGGAAGTGGCAGGAATTTGGGAATGAGGAGCACAGTGATTAAACTGGGGCCATTCATATGAGAGTTTAAGAACTCA	43.1193	-25.5	0.00788038		-0.353269	-0.207029	0.944959	-2.53966	1.01183	0.859949	0.998698		0.0878796	0.48336	0.000448479		0.0328934	0.0159984	-0.177802	-0.173096	-0.151155	-0.202063	-0.339337	0.0159188	0.00572806	-0.0232242	-0.172749										-0.274054	-0.181385	-0.492923	-0.197231	-0.357673	-0.0194243	-0.117614	0.0768229
Bancr_0	nucLib	0	Bancr_0	Bancr	ATTCCCTTACTTTCTTAATAAACTCGCTTTCACTTTATGGATTCAACTGTAATTCTTTCTTGTGTGAGATCCAAGAACCTTCTTGTAGGGTCTGGATTGGGACCCTTTT	37.6147	-20.1				0.121381				0.837944				0.649168				0.0290392																		-0.613839
Bancr_1	nucLib	1	Bancr_1	Bancr	GCTTTCACTTTATGGATTCAACTGTAATTCTTTCTTGTGTGAGATCCAAGAACCTTCTTGTAGGGTCTGGATTGGGACCCTTTTCTGGTAACATCTTCCTGGTGACCAT	42.2018	-26.1	0.588359		-0.0738968				0.525318		0.175025		0.964991				0.0132384					-0.163391		-0.0616239	-0.088251	0.0121205	1.30948										-0.0328959	0.234819	0.0180763	-0.0581845	-0.148042	0.383249	0.166506	-0.165512
Bancr_10	nucLib	10	Bancr_10	Bancr	GTTGGATGAAAGCTGACAGGGTCCATCCAGGAGCAAGTTTGAGCCTTGCCAGTTCCATTTTGGGTGCTGAGTGGAGTGGCGACTATAGCAAACCTGTGATCTCTGGCTG	52.2936	-32.1	0.125247	0.315303	0.414349	0.195273	-1.13936	-1.17764	0.212831	-0.386577	0.333725	0.620671	0.0618924	0.287795	0.0180564	0.203263	0.0308128	0.128731	0.115112	0.0280346	0.0597061	0.194537	0.403491	-0.0876522	0.00461377	0.0794243	0.217961	0.0838251	0.596541		-0.257931	0.184483	0.476954	-0.0239591	-0.292104	-0.134798	0.436537	0.283767	0.204949	0.370336	0.348457	-0.372283	-0.451101	-0.0829784
Bancr_11	nucLib	11	Bancr_11	Bancr	TCCAGGAGCAAGTTTGAGCCTTGCCAGTTCCATTTTGGGTGCTGAGTGGAGTGGCGACTATAGCAAACCTGTGATCTCTGGCTGCTGCTCAGAAGAAACAAGAGGGAGG	52.2936	-30.8	-0.555524	-0.208847	0.416772	0.54751	0.281421	0.238961	0.335716	-0.234325	0.0226955	0.166701	0.116582	0.211175	0.0905208	0.123401	0.00943809	0.282592	-0.289771	-0.256477	-0.40643	-0.0353516	-0.191599	0.0314169	-0.103011	0.148445	0.075123	-0.301023	-0.530905	-0.436112	-0.281365	-0.716237	-0.0964479	-0.22356	-0.126776	-0.200808	0.306687	0.207179	0.240877	0.359169	0.344912	-0.210494	-0.172285	0.040796
Bancr_12	nucLib	12	Bancr_12	Bancr	AGTTCCATTTTGGGTGCTGAGTGGAGTGGCGACTATAGCAAACCTGTGATCTCTGGCTGCTGCTCAGAAGAAACAAGAGGGAGGGATGAATAATGTAAAACTCTGGATC	46.789	-24.4	0.133221		0.344694	0.301131	0.433836	-0.0657412	2.79244	0.326394	0.62828		0.072272	0.0189585	0.0165107	0.891635	0.00184224	0.195194	-0.0597106	-0.131577	-0.105588	0.111622	0.277394	-0.170166	-0.105105	0.261541	0.345911		0.0957983	0.263429	-0.109801	0.21414	-0.300374	-0.421436	-0.535745	-0.400195	-0.0429735	-0.0230541	-0.0541175	0.15582	0.252522	0.129724	0.0806737	0.198793
Bancr_13	nucLib	13	Bancr_13	Bancr	GTGGCGACTATAGCAAACCTGTGATCTCTGGCTGCTGCTCAGAAGAAACAAGAGGGAGGGATGAATAATGTAAAACTCTGGATCAATATTCTAATTCTGAGCCTCTATT	42.2018	-22.3	-0.0400868	-0.446921	0.0944316	-0.091882	-1.09581	-0.331381	1.33181	0.530232	0.327827	0.073379	0.292309	0.527835	0.00524464	0.0797531	0.00426729	0.0829801	-0.119897	-0.168455	-0.154334	0.0499687	-0.0598537	-0.112851	0.0908355	0.155402	0.0954094				-0.49098		0.0329141	-0.374383	-0.075707	-0.0975605	-0.111142	-0.0134638	-0.158405	-0.18467	0.0179055	0.0905768	-0.0543649	-0.0735277
Bancr_14	nucLib	14	Bancr_14	Bancr	CACATATCAGCTTGGTTTCAACAGTTTCCCAGTTCATGCTGCTGAGAAGTTCAGAGTCAAACCTGAATCTCACCTCTGCAAAGAGCACAGGACTCCATGGCAAACGTTG	46.789	-22.4	-0.0609117	0.0306882	0.459084	0.342519	1.26685	0.995818	0.807441	-1.8793	0.534384	0.62979	0.0105059	0.613564	1.40917e-05	0.00860837	0.00374601	0.0110946	-0.000421587	-0.101892	-0.100427	-0.0878596	-0.0273617	-0.109918	-0.108453	-0.0964404	-0.00847398	-0.262193	-0.302861	-0.256652	0.0458009	-0.435501	0.0365924	0.0572995	0.180066	-0.0870586	0.309584	0.222518	0.230775	0.258933	0.314052	-0.112482	-0.14151	-0.00267848
Bancr_15	nucLib	15	Bancr_15	Bancr	TTCCCAGTTCATGCTGCTGAGAAGTTCAGAGTCAAACCTGAATCTCACCTCTGCAAAGAGCACAGGACTCCATGGCAAACGTTGTATATACGCAAGTCATCCCTGGCAC	48.6239	-24				0.235326		0.136569		-0.56668				0.667722		0.604538		0.160595										0.17831			0.0225223	0.244951	0.181762		-0.293342	0.0968083
Bancr_16	nucLib	16	Bancr_16	Bancr	TCAGAGTCAAACCTGAATCTCACCTCTGCAAAGAGCACAGGACTCCATGGCAAACGTTGTATATACGCAAGTCATCCCTGGCACCACATTGATTTACTGCACCAGGCTT	47.7064	-19	-0.217757	-0.0623711	0.239977	0.259802	1.0091	0.534002	0.221089	-0.879013	0.0791082	0.87373	0.288379	0.689131	0.00819699	0.0120148	0.971976	0.00381984	-0.251156	-0.05284	-0.18303	-0.235821	-0.225558	-0.140443	0.0349325	0.0153353	0.00848987	-0.203196	-0.0508395	-0.339192	-0.118111	-0.0791464	0.0991722	-0.152508	0.0850851	0.177234	-0.0850517	0.0136779	0.408962	0.206504	0.199824	0.465997	0.861281	0.267298
Bancr_17	nucLib	17	Bancr_17	Bancr	CTGCAAAGAGCACAGGACTCCATGGCAAACGTTGTATATACGCAAGTCATCCCTGGCACCACATTGATTTACTGCACCAGGCTTTCTTCATTGTGATGATGTTCTCTCT	45.8716	-20.4	0.0553687	-0.0626	0.461027	0.543887	0.550347	1.83788	0.891085	-0.401629	0.976524	0.774857	0.0912935	0.0840784	0.00182819	0.0210181	0.00114799	0.0309142	-0.077662	-0.0879572	-0.0902672	-0.130936	-0.0136239	-0.103885	-0.120964	-0.0104902	0.0411511	-0.0527347	0.0320729	-0.548436	-0.323087	-0.0726409	-0.190515	-0.530066	-0.415082	0.0375309	0.077045	0.285256	0.388426	0.490233	0.414795	-0.118298	0.162072	0.0823377
Bancr_18	nucLib	18	Bancr_18	Bancr	CAAACGTTGTATATACGCAAGTCATCCCTGGCACCACATTGATTTACTGCACCAGGCTTTCTTCATTGTGATGATGTTCTCTCTCTTTTCTAAAAAAAAAATAAAAATA	34.8624	-12.4	-0.147062	0.277755		-0.543621	-2.97368	-0.302442		1.76349	0.996762	0.198781		0.103988	0.00132371	0.284432		0.0326724				0.278879		-0.5961	-1.45389	-0.167745	-1.03167				0.054562		-0.277793	-0.314312	-0.138629	0.0221239
Bancr_2	nucLib	2	Bancr_2	Bancr	AATTCTTTCTTGTGTGAGATCCAAGAACCTTCTTGTAGGGTCTGGATTGGGACCCTTTTCTGGTAACATCTTCCTGGTGACCATGAAGGGACAATACTGAAGAGACCCC	45.8716	-31.1	-0.259496			0.0465004	1.15335			0.860206	0.187613			0.171683	0.00461797			0.249283
Bancr_3	nucLib	3	Bancr_3	Bancr	AACCTTCTTGTAGGGTCTGGATTGGGACCCTTTTCTGGTAACATCTTCCTGGTGACCATGAAGGGACAATACTGAAGAGACCCCTGACCCTAAGGAAATAGACTGCAGC	48.6239	-31.3	0.244101		0.251752	-0.046723	0.210038		0.9754	1.06975	0.242949		0.00310972	0.729905	0.849924		0.00586521	0.00608899	0.512788	-0.182943	0.512015	0.70443	0.0353619	-0.684848	-0.162123	0.202604	-0.297835							0.495107	-0.451849	-0.073632	0.0585667	0.026934	0.136197	0.0612699	0.0715655	-0.120907	-0.0116444	-0.0456157
Bancr_4	nucLib	4	Bancr_4	Bancr	GACCCTTTTCTGGTAACATCTTCCTGGTGACCATGAAGGGACAATACTGAAGAGACCCCTGACCCTAAGGAAATAGACTGCAGCACCAATGGGCCAACTTTGGGGCGAT	50.4587	-25.5	-0.125397	-0.178262	0.147479	0.10135	0.26763	0.120423	2.19278	0.034099	0.114531	0.0357735	0.149049	0.534903	0.080737	0.363368	0.0016229	0.892222	-0.142483	-0.340463	-0.147823	-0.092945	-0.15133	-0.228147	-0.0355074	0.03303	0.143843	-0.117742	-0.150791	-0.153933	-0.186597	-0.112472	0.0367944	0.263225	0.160787	-0.0103835	0.111031	0.162679	0.101868	0.0277638	-0.00113375	0.0157513	0.20861	-0.154578
Bancr_5	nucLib	5	Bancr_5	Bancr	GGTGACCATGAAGGGACAATACTGAAGAGACCCCTGACCCTAAGGAAATAGACTGCAGCACCAATGGGCCAACTTTGGGGCGATCATCTTGCCCAGAAACATCATGTTG	50.4587	-19.7	-0.244625	-0.406029	0.0951179	0.241067	0.901138	1.6224	1.14001	-0.616472	0.0395538	0.0676597	0.342317	0.208085	0.00106208	0.0107152	0.0011296	0.0221737	-0.151834	-0.164115	-0.22747	-0.193395	-0.165411	-0.0151327	0.0176043	0.0417689	0.0106139	-0.407254	-0.407684	-0.403783	-0.116626	-0.435416	-0.0688811	0.127573	0.272967	-0.0448497	0.170801	0.152743	0.19056	0.0845482	0.15943	-0.0431316	-0.00531467	-0.0862527
Bancr_6	nucLib	6	Bancr_6	Bancr	AGAGACCCCTGACCCTAAGGAAATAGACTGCAGCACCAATGGGCCAACTTTGGGGCGATCATCTTGCCCAGAAACATCATGTTGAAACTCTTGGTCAGAGGTTGGATGA	49.5413	-25.6	-0.193895	-0.0215952	0.251245	0.366882	0.677801	0.322288	-0.322085	-0.246849	0.0117313	0.751348	0.0225122	0.198522	0.00514249	0.0279005	0.0411295	0.116743	0.088359	-0.066998	0.219234	-0.127424	0.382746	-0.196505	0.101362	0.0272251	0.130388	0.180358	0.193227	-0.117918	-0.0312879	0.137673	-0.11605	-0.0286227	0.196383	-0.0429553	0.146308	0.0902022	0.138748	0.167496	0.38063	-0.0532237	-0.0382618	-0.0266256
Bancr_7	nucLib	7	Bancr_7	Bancr	GACTGCAGCACCAATGGGCCAACTTTGGGGCGATCATCTTGCCCAGAAACATCATGTTGAAACTCTTGGTCAGAGGTTGGATGAAAGCTGACAGGGTCCATCCAGGAGC	52.2936	-27.8	-0.119586	0.0388417	0.119489	0.101709	-0.696161	-1.44289	-0.585064	-0.266008	0.147676	0.118878	0.294245	0.685181	0.0248952	0.0161142	6.25698e-05	0.463993	-0.177313	-0.137501	-0.393861	0.01957	0.0893829	0.0541909	-0.0398027	0.125338	0.252316	-0.0670471	-0.0677002	-0.00831526	-0.0684076	0.0368708	0.313874	0.203059	-0.146754	0.236673	0.385767	0.0759865	-0.0592843	0.38212	0.162436	-0.364654	-0.582719	0.0233678
Bancr_8	nucLib	8	Bancr_8	Bancr	TGGGGCGATCATCTTGCCCAGAAACATCATGTTGAAACTCTTGGTCAGAGGTTGGATGAAAGCTGACAGGGTCCATCCAGGAGCAAGTTTGAGCCTTGCCAGTTCCATT	49.5413	-27.5	-0.151704	-0.00573933	0.07003	-0.0811199	0.365731	1.55984	-0.224964	-0.00159189	0.0592451	0.929072	0.215824	0.591681	0.0815987	0.0253467	0.00800193	0.990967	-0.0166999	-0.00380059	-0.204669	0.0434336	-0.0928186	0.0276205	-0.293115	0.131785	-0.0834067	-0.158869	-0.122542	-0.0549993	0.239729	-0.0457639	0.0499926	0.117336	0.25702	0.0566576	0.0695527	-0.180673	0.086277	0.166211	0.290852	-0.0851104	-0.0451641	-0.0290433
Bancr_9	nucLib	9	Bancr_9	Bancr	ATCATGTTGAAACTCTTGGTCAGAGGTTGGATGAAAGCTGACAGGGTCCATCCAGGAGCAAGTTTGAGCCTTGCCAGTTCCATTTTGGGTGCTGAGTGGAGTGGCGACT	50.4587	-33.4	-0.14713	-0.219188	0.140168	0.225161	-0.47653	-0.077172	0.912692	0.0543185	0.0206404	0.120661	0.134475	0.621279	0.00103772	0.722945	0.0155706	0.151377	-0.163252	-0.243368	-0.203944	0.115112	-0.0429903	0.00754212	0.0469665	0.259098	0.17693	-0.0594421	-0.0731176	-0.183576	-0.00453679	-0.236004	-0.164145	-0.544123	0.0862662	-0.235387	0.403784	0.137668	0.0899642	0.152235	0.132255	-0.265826	-0.313529	-0.113939
Casc15_0	nucLib	0	Casc15_0	Casc15	GTCTGCTCCGGGACTTGGAACAAAAGGGGGAACTCTGATGAACTCTCTTTCCTCCCCTCTCCCCCGGACGCCGGGGTATCTCCCTCTCGCAACTTTGCCGCCCCGACTT	60.5505	-32.9	-0.400969		-0.321917	0.0334697	-0.494858		-1.85238	-0.305798	0.0742372		0.0973637	0.762726	0.00278786		0.000533933	0.343001				-0.204475		0.560587	0.405866	0.756852	0.156795										-0.216543	-0.288628	-0.545729	-0.574778	-0.387941	0.0941056	-0.162995	-0.358236
Casc15_1	nucLib	1	Casc15_1	Casc15	GGGGGAACTCTGATGAACTCTCTTTCCTCCCCTCTCCCCCGGACGCCGGGGTATCTCCCTCTCGCAACTTTGCCGCCCCGACTTTCTCTGCTGTCAGGCCGGGAAAAAG	61.4679	-32.3	-1.17683	0.0859412	-0.984304	-0.152809	-1.24862	0.306493	-0.191844	0.84845	0.00385413	0.549481	0.00622825	0.330745	0.0113227	0.0766638	0.0923965	0.0869782	-0.542843	-0.623154	-0.827867	-0.467896	-0.611135	-0.250468	-0.114867	0.339069	-0.267321		-0.600194	-0.331694	0.15058		0.45859	0.337758	0.856564	-0.0211433	-0.46089	-0.246499	-0.188278	-0.490617	-0.543423	0.479793	0.243852	0.312575
Casc15_10	nucLib	10	Casc15_10	Casc15	GTACTTCCTAGCACTGACCTCCTTCATTCTGCGTTGTTCTTACTGGATCTTTCCATCAGCCAACAATATGGAAGTACCAATACAAGGTCAAATCATTCCTGGATTCATC	42.2018	-20	-0.265757	0.155861	0.476038	0.272759	2.21583	2.35131		-0.265842	0.0697166	0.0694191	0.08457	0.265563	0.00091996	0.00807862		0.159937	-0.170492	-0.118756	-0.128578	-0.256596	-0.194894	0.0198864	0.0100649	-0.0861041	-0.0483226	-0.185291	-0.242544	-0.0887673	0.17157	-0.205432	-0.0127459	0.247399	0.19648	0.251008				0.533587		-0.1969	-0.122667	0.0961008
Casc15_11	nucLib	11	Casc15_11	Casc15	ATTCTGCGTTGTTCTTACTGGATCTTTCCATCAGCCAACAATATGGAAGTACCAATACAAGGTCAAATCATTCCTGGATTCATCTGGAGTTGCTTAAAAGTTAAATCAT	36.6972	-15.3	-0.154919	-0.352218	0.381927	0.0218631	3.06404	3.37928	1.54207	0.175704	0.0518643	0.0219637	0.166886	0.836883	0.000321327	0.0103123	0.0128097	0.339634	-0.254063	-0.127067	0.0598759	-0.286964	-0.320062	0.277788	0.408868	-0.229608	-0.0139245	0.0934501	-0.285733	-0.0743447	-0.174382	-0.33852	-0.165933	-0.0683473	-0.176991	-0.21872	0.219083	0.256608	0.030347	0.294242	0.235542	0.0135355	0.0316656	-0.080393
Casc15_12	nucLib	12	Casc15_12	Casc15	TTCCATCAGCCAACAATATGGAAGTACCAATACAAGGTCAAATCATTCCTGGATTCATCTGGAGTTGCTTAAAAGTTAAATCATTGGAATTTTTGATGATACCTTTTCT	33.945	-16.2	-0.52618		0.268899	-0.0653303	1.9947			1.10654	0.0935843		0.215588	0.813608	0.00195018			0.192489				-0.29508		0.358088	0.445726	-0.426213	-0.068034													0.128411		-0.0119879	0.0647882	0.382003
Casc15_13	nucLib	13	Casc15_13	Casc15	ACCAATACAAGGTCAAATCATTCCTGGATTCATCTGGAGTTGCTTAAAAGTTAAATCATTGGAATTTTTGATGATACCTTTTCTATATGGATTACAATTTGATCGCTGG	33.0275	-17.7	0.468667			0.45696	0.456341	-0.45599		0.747455	0.00809058			0.180801	0.0554705	0.0108233		0.131322				0.263769		-0.0414838	0.00120517	-0.463148	-0.374041				0.253524		0.330748	0.598586	0.32799	0.484795
Casc15_14	nucLib	14	Casc15_14	Casc15	GGATTCATCTGGAGTTGCTTAAAAGTTAAATCATTGGAATTTTTGATGATACCTTTTCTATATGGATTACAATTTGATCGCTGGGAATTCTCCACCTTAAAGAAGTACC	33.945	-15.4
Casc15_15	nucLib	15	Casc15_15	Casc15	TTAAATCATTGGAATTTTTGATGATACCTTTTCTATATGGATTACAATTTGATCGCTGGGAATTCTCCACCTTAAAGAAGTACCCTCAGGTGACTACAGATGTGTTAAC	34.8624	-16.1	0.47154			0.538274	1.78676			1.79616	0.0053455			0.282152	0.00377986			0.00362654	-0.0307812	0.0960266	0.315538	0.154492	0.154722	0.255171	0.575924	-0.182344	0.223967
Casc15_16	nucLib	16	Casc15_16	Casc15	ACCTTTTCTATATGGATTACAATTTGATCGCTGGGAATTCTCCACCTTAAAGAAGTACCCTCAGGTGACTACAGATGTGTTAACACCCAGCATGTTCCGGTAGGAGACT	43.1193	-22	1.01198		0.89569	1.06025			-0.770419	1.71764	0.0576919		0.00674407	0.0662684			0.0645287	0.0121465	0.00170974	0.265951		0.23116	-0.257735	0.190245	0.0897426	0.173061	-0.0898758										0.357996	0.548479	0.473092	0.266098	0.641888	0.22543	0.326726	-0.219382
Casc15_17	nucLib	17	Casc15_17	Casc15	GATCGCTGGGAATTCTCCACCTTAAAGAAGTACCCTCAGGTGACTACAGATGTGTTAACACCCAGCATGTTCCGGTAGGAGACTTTCTGGATGGGGAAGATTTCCAGGA	48.6239	-31	0.1413	0.043623	0.933311	0.837575	0.519825	1.30511	-0.460489	0.612835	0.0127216	0.883724	0.17936	0.264017	0.00773571	0.04284	0.0595997	0.0422899	0.0550769	0.0471469	0.135744	0.0802953	0.191481	-0.0664841	0.139221	-0.0747315	0.308486	0.0868297	-0.441321	-0.16476	0.0383381	0.0245322	-0.141544	-0.250151	-0.0484916	0.272714				0.508021		-0.39352	-0.708696	-0.101348
Casc15_18	nucLib	18	Casc15_18	Casc15	AGAAGTACCCTCAGGTGACTACAGATGTGTTAACACCCAGCATGTTCCGGTAGGAGACTTTCTGGATGGGGAAGATTTCCAGGAATTGGCAACAAGCTCATTTCACTGG	47.7064	-26.9	0.0617987	0.386072	0.236718	0.609266	1.51475	0.659367	-1.19794	0.337185	0.0229685	0.084734	0.222623	0.148761	0.00371009	0.0220948	0.0211643	0.016055	0.0447767	0.00179862	0.123018	0.1392	0.279638	-0.10007	0.0290576	0.141072	0.238676				-0.146487	0.0617702	0.109045	-0.225463	-0.0139771	0.263715	0.311665	-0.299517	0.356495	-0.0103553	0.338953	-0.308501	-0.000234711	-0.322021
Casc15_19	nucLib	19	Casc15_19	Casc15	TGTGTTAACACCCAGCATGTTCCGGTAGGAGACTTTCTGGATGGGGAAGATTTCCAGGAATTGGCAACAAGCTCATTTCACTGGTGGGTTTGCTGAAGCATTATCACAA	45.8716	-30.1	-0.285011	-0.225586	0.224785	0.343247	1.24605	0.596972	-1.19629	0.575762	0.0645862	0.079272	0.608521	0.140471	0.000768192	0.231612	0.0243083	0.273452	-0.215923	-0.348944	-0.285108	-0.108057	-0.153753	-0.0893338	-0.0254978	0.0656265	0.30414	-0.0710615	-0.132815	0.12796	0.205936	-0.1795	0.02958	0.336629	0.276998	-0.0455324	0.209872	0.132392	-0.0553698	0.386335	0.0928308	-0.0975492	-0.209689	0.113559
Casc15_2	nucLib	2	Casc15_2	Casc15	CCTCCCCTCTCCCCCGGACGCCGGGGTATCTCCCTCTCGCAACTTTGCCGCCCCGACTTTCTCTGCTGTCAGGCCGGGAAAAAGTGTCCGAACGCCTCGTGGACTGCAG	65.1376	-30.1	-0.060947	-0.180342	0.201545	0.746963	-1.56883	-0.66175	-1.82908	-0.0690738	0.324381	0.698287	0.157779	0.0407959	0.00490639	0.074937	0.00168972	0.73101	-0.628753	-0.698167	-0.573933	-0.333292	0.0683916	0.0247612	0.172482	0.295461	0.602968	-0.532448	-0.546824	-0.540119	-0.664165	-0.304397	-0.0144456	-0.042126	-0.116221	0.220912	0.378973	-0.131731	0.14543	-0.112894	0.24426	-0.682199	-0.262247	-0.294842
Casc15_20	nucLib	20	Casc15_20	Casc15	TAGGAGACTTTCTGGATGGGGAAGATTTCCAGGAATTGGCAACAAGCTCATTTCACTGGTGGGTTTGCTGAAGCATTATCACAAGACAGTCAGAATGACTGATGAGTGC	44.9541	-29.6	-0.426527	0.366116	0.0854964	-0.260653	-0.847675	0.127297	0.177552	0.849051	0.0596425	0.370457	0.510382	0.628178	0.0394155	0.315713	0.219493	0.0487922				0.0612691		-0.355896	0.0470581	0.553101	1.30881	0.492849	0.872291	0.559762	0.43981	0.803106	0.42326	-0.0625899	0.0705468	0.299077	-0.293059	-0.233221	0.170567	-0.140393	-0.11165	0.143013	0.615242	0.0581345
Casc15_21	nucLib	21	Casc15_21	Casc15	TTTCCAGGAATTGGCAACAAGCTCATTTCACTGGTGGGTTTGCTGAAGCATTATCACAAGACAGTCAGAATGACTGATGAGTGCTCTTCAGGTGTGAATCATGGCAATA	43.1193	-28.1	0.134041	0.0109561	0.294283	0.114337	0.912987	-0.55624	2.07787	0.0440851	0.0324643	0.98744	0.220108	0.275477	0.00143838	0.183141	0.00670541	0.1752	0.0327165	-0.178177	0.25253	-0.00808029	-0.00945819	-0.0081656	0.422541	0.0104206	-0.144575				0.109205		-0.290591	-0.218878	0.0938355	0.55614	0.180969	0.0607808	0.0760637	0.236542	0.203768	-0.0248608	-0.145722	0.0555732
Casc15_22	nucLib	22	Casc15_22	Casc15	TTTCACTGGTGGGTTTGCTGAAGCATTATCACAAGACAGTCAGAATGACTGATGAGTGCTCTTCAGGTGTGAATCATGGCAATACAGTGAAAGACAGTGATTTACTGCT	42.2018	-27.5	-0.043432	0.210474	-0.109141	0.0591976	-0.238644	-0.674138	0.522798	0.0325863	0.521658	0.56573	0.101342	0.476525	0.286472	0.048015	0.012295	0.193691	0.337652	0.0773195	0.0395283	0.37582	0.276066	-0.21666	-0.126352	0.0381681	-0.0791211				0.188123		-0.41927	0.0411129	0.233599	-0.322741	0.136808	-0.00557116	-0.0275793	0.0745642	0.192424	-0.273729	-0.267964	-0.0290327
Casc15_23	nucLib	23	Casc15_23	Casc15	TTATCACAAGACAGTCAGAATGACTGATGAGTGCTCTTCAGGTGTGAATCATGGCAATACAGTGAAAGACAGTGATTTACTGCTTTTGAGGGCGTGCATGTATATGATT	40.367	-26	0.0209638	0.429573	0.0804937	0.52333	1.12682	0.887072	0.175389	-0.43672	0.965149	0.130015	0.656957	0.0437811	0.00154002	0.019056	0.213856	0.138872	0.035369	0.0239762	-0.15227	-0.128373	-0.0139182	-0.0187361	-0.173976	-0.215353	0.0838994	0.24931	0.172102	0.286653	-0.00914266	0.226833	-0.0569377	0.164099	-0.309249	-0.00651551	0.039251	0.00365918	-0.0125219	0.114342	0.224365	-0.188473	-0.186248	-0.0408296
Casc15_24	nucLib	24	Casc15_24	Casc15	GATGAGTGCTCTTCAGGTGTGAATCATGGCAATACAGTGAAAGACAGTGATTTACTGCTTTTGAGGGCGTGCATGTATATGATTAACGGATGGAAGTGCAGGACTCCAA	44.0367	-26.6	0.184834	0.38892	0.0143812	0.00463244	0.0737556	0.136262	1.20602	-0.108731	0.03024	0.0255703	0.576479	0.990891	0.550402	0.271749	0.0525822	0.799735	0.172036	0.236451	0.225633	0.107898	0.310249	-0.0609068	-0.101897	-0.00522331	-0.0183049	0.0978639	0.387739	0.157458	0.499039	0.132485	0.137088	0.102504	0.298394	0.113302	0.215925	0.0651497	0.0831928	0.394062	0.189512	-0.146966	-0.128923	0.178137
Casc15_25	nucLib	25	Casc15_25	Casc15	ATGGCAATACAGTGAAAGACAGTGATTTACTGCTTTTGAGGGCGTGCATGTATATGATTAACGGATGGAAGTGCAGGACTCCAAGATTTACTTCCTTCCCTTTCCAGCA	43.1193	-22.3	0.506079		0.00211384		-1.02246	0.520062			0.0928676		0.886123		0.00600779							0.406398		-0.0996021	0.176054	0.164301	0.0702874													0.122995		0.0500982	-0.195708	0.176836
Casc15_26	nucLib	26	Casc15_26	Casc15	TTTACTGCTTTTGAGGGCGTGCATGTATATGATTAACGGATGGAAGTGCAGGACTCCAAGATTTACTTCCTTCCCTTTCCAGCAGAATTACCTGAGACGAGTAAAATCT	42.2018	-21.6				0.880952				1.69711				0.35606				0.0053351
Casc15_27	nucLib	27	Casc15_27	Casc15	TATATGATTAACGGATGGAAGTGCAGGACTCCAAGATTTACTTCCTTCCCTTTCCAGCAGAATTACCTGAGACGAGTAAAATCTACTGGTGGAGTCACTCCATTATTCT	41.2844	-23.5
Casc15_28	nucLib	28	Casc15_28	Casc15	GGACTCCAAGATTTACTTCCTTCCCTTTCCAGCAGAATTACCTGAGACGAGTAAAATCTACTGGTGGAGTCACTCCATTATTCTTATCTGTGGAGATCTAGATCTTGAT	41.2844	-24.6
Casc15_29	nucLib	29	Casc15_29	Casc15	TTTCCAGCAGAATTACCTGAGACGAGTAAAATCTACTGGTGGAGTCACTCCATTATTCTTATCTGTGGAGATCTAGATCTTGATTTGAAAGTTTCTGAGAAAATCTTCA	36.6972	-20.7				0.145143				1.80581				0.723708				0.0392747
Casc15_3	nucLib	3	Casc15_3	Casc15	GTATCTCCCTCTCGCAACTTTGCCGCCCCGACTTTCTCTGCTGTCAGGCCGGGAAAAAGTGTCCGAACGCCTCGTGGACTGCAGCGGGGGAAATGTCCCTTAAAAGTGC	57.7982	-31.5	-0.158167	-0.0233469	0.336654	0.326089	-0.376978	0.14148	-0.772095	-0.129052	0.173607	0.527544	0.0610291	0.144998	0.0358921	0.421089	0.0279876	0.551589	-0.00616101	-0.160919		-0.0398483		0.0609286	-0.177162	0.203878	0.0757394	-0.233983	-0.270329	-0.0257239	0.0144772	-0.0486215	0.100471	0.135197	0.313107	0.103341	0.131703	0.21138	0.268439	0.322695	0.00361125	0.194312	0.30973	0.0519807
Casc15_30	nucLib	30	Casc15_30	Casc15	GTAAAATCTACTGGTGGAGTCACTCCATTATTCTTATCTGTGGAGATCTAGATCTTGATTTGAAAGTTTCTGAGAAAATCTTCAGCTCAGACTTGAGGGTCAACTTTAC	37.6147	-24.4			-0.0865726	0.381572			0.55405	0.044007			0.737191	0.212104			2.06241e-05	0.155738																			-0.0259167	-0.179862	-0.11299	-0.204838	-0.351925	-0.223496	-0.103632	-0.178921
Casc15_31	nucLib	31	Casc15_31	Casc15	CATTATTCTTATCTGTGGAGATCTAGATCTTGATTTGAAAGTTTCTGAGAAAATCTTCAGCTCAGACTTGAGGGTCAACTTTACCAGCTGAAGGATCTGCATTTACTGC	38.5321	-22.1	-0.198234		0.539113	0.0378252	1.82508		0.177813	1.32943	0.22665		0.0040054	0.876981	0.00233978		0.0217556	0.00671282	0.00934848	0.253427	0.136123	-0.298246	-0.0787473	0.168157	0.139083	-0.307594	-0.0757868										0.19813	0.289506	0.294099	0.165846	0.308163	0.0231497	0.179842	-0.0778931
Casc15_32	nucLib	32	Casc15_32	Casc15	GATCTTGATTTGAAAGTTTCTGAGAAAATCTTCAGCTCAGACTTGAGGGTCAACTTTACCAGCTGAAGGATCTGCATTTACTGCTCAACCACATCTAATTTGATGTCCT	39.4495	-23	0.262415	-0.481198	0.495479	0.516749	2.91374	2.47791	0.245446	0.783287	0.0306267	0.465423	0.0222635	0.0041168	0.00649058	0.109927	0.148692	0.0826939	-0.112392	-0.186883	0.120712	-0.44204	0.0848343	0.184113	0.507693	-0.598492	0.43764	-0.326102	-0.741679	-0.480265	-0.536768	-0.881645	-0.533734	-0.12713	-0.208332	-0.570505	0.105782	0.453459	0.460493	0.395938	0.356544	0.417184	0.367348	0.183473
Casc15_33	nucLib	33	Casc15_33	Casc15	AAATCTTCAGCTCAGACTTGAGGGTCAACTTTACCAGCTGAAGGATCTGCATTTACTGCTCAACCACATCTAATTTGATGTCCTCTGCAGATTTAAAATGTGTGCCTTC	41.2844	-24.1	0.0680878	-0.0379483	0.18829	0.327599	1.93589	0.13365		1.0891	0.590958	0.941467	0.113891	0.10331	0.00896248	0.095712		0.0368224	-0.176963	-0.223669	-0.189648	-0.255786	-0.0438117	0.0872212	0.121242	-0.0788228	0.267079				-0.291587		-0.804326	-0.169831	-0.49082	0.474703				0.360325		-0.372139	-0.327806	0.122189
Casc15_34	nucLib	34	Casc15_34	Casc15	CAACTTTACCAGCTGAAGGATCTGCATTTACTGCTCAACCACATCTAATTTGATGTCCTCTGCAGATTTAAAATGTGTGCCTTCTTTTCCGTCACCAAGTCATCCCTGG	43.1193	-20.6	-0.277149	0.170857	0.123227	0.951888	1.90111	1.27759	0.300662	-0.697174	0.0434819	0.466431	0.276877	0.112509	0.00016074	0.0684101	0.0287512	0.0846475	0.0859363	-0.115885	0.105117	-0.312853	0.289436	-0.248925	-0.229028	-0.12529	-0.0893115				-0.0713796		-0.161643	0.0331147	0.0336895	0.106741	0.177998	0.454809	0.281583	0.326899	-8.10524e-05	0.380462	0.185527	0.00113906
Casc15_35	nucLib	35	Casc15_35	Casc15	ATTTACTGCTCAACCACATCTAATTTGATGTCCTCTGCAGATTTAAAATGTGTGCCTTCTTTTCCGTCACCAAGTCATCCCTGGGTTACTACTGAACATCCTTCTCAAT	40.367	-13.6	-0.16234	0.131008	0.364137	0.517451	2.60247	2.98014	1.90328	-0.324301	0.1087	0.278804	0.0558463	0.0510059	0.000728829	0.0108836	0.00130503	0.197965	-0.0981021	-0.441855	-0.199174	-0.356576	-0.192947	-0.129709	-0.0891309	-0.336466	-0.105141	-0.203922	-0.0950861	-0.317277	-0.147824	-0.235528	-0.0555339	0.0143004	-0.0741857	0.104898	0.125366	0.234819	0.434937	0.278397	0.193173	0.285839	0.614914	-0.0420828
Casc15_36	nucLib	36	Casc15_36	Casc15	TGATGTCCTCTGCAGATTTAAAATGTGTGCCTTCTTTTCCGTCACCAAGTCATCCCTGGGTTACTACTGAACATCCTTCTCAATTCCCCCCGACCCATGGATGGCTGTT	47.7064	-24.5	-0.240617	0.0801951	-0.0930972	-0.0834571	1.55397	1.73899	0.0479412	-0.1411	0.0651326	0.668794	0.405354	0.676201	0.000514991	0.0248843	0.270763	0.428042	-0.325622	-0.452948	-0.231633	-0.254257	-0.219288	-0.0890184	0.100589	-0.0224787	0.116202	0.136984	0.0840875	-0.0863898	0.131699	0.11845	-0.064728	-0.237008	0.0645383	0.05602	0.0919158	-0.131737	-0.094222	-0.0235329	-0.0383122	-0.247661	-0.21321	-0.229418
Casc15_37	nucLib	37	Casc15_37	Casc15	TGTGCCTTCTTTTCCGTCACCAAGTCATCCCTGGGTTACTACTGAACATCCTTCTCAATTCCCCCCGACCCATGGATGGCTGTTCTCCATTGTCTGTTTCACCAGATGT	49.5413	-23.3	-0.291817	-0.021262	0.238315	0.355506	1.26142	1.65858	0.729689	-0.575925	0.022396	0.827888	0.0292242	0.183886	0.00083872	0.0166571	0.00239665	0.0889627	-0.20184	-0.0845984	-0.161295	-0.135711	-0.191729	0.130408	0.0385289	0.117835	0.0121277	-0.278631	-0.224845	-0.141398	0.200667	-0.344932	0.0741629	0.139785	0.381027	-0.0264986	0.0302578	-0.000976074	-0.0576347	-0.0258935	-0.0415058	-0.113067	-0.150485	-0.0561513
Casc15_38	nucLib	38	Casc15_38	Casc15	CATCCCTGGGTTACTACTGAACATCCTTCTCAATTCCCCCCGACCCATGGATGGCTGTTCTCCATTGTCTGTTTCACCAGATGTCCTCAAAACAAACAGACAGAAGAAG	47.7064	-25.3	-0.116206	0.188413	0.0763311	0.831949	0.452523	1.00235	0.319581	-1.26785	0.206314	0.122255	0.228736	0.146699	0.0253078	0.0211682	0.014466	0.00196454	-0.0868984	0.0145576	-0.105894	0.0156484	0.0112581	0.1096	0.0971879	0.160572	0.0825824	0.0449946	0.0536809	-0.0280364	0.19209	0.0412826	0.00872241	0.0204783	0.204907	-0.121908	0.213822	0.15238	0.0536759	0.133841	0.194642	-0.0654491	-0.156138	0.00269354
Casc15_39	nucLib	39	Casc15_39	Casc15	CTTCTCAATTCCCCCCGACCCATGGATGGCTGTTCTCCATTGTCTGTTTCACCAGATGTCCTCAAAACAAACAGACAGAAGAAGGAAGTGGCTAATGGAGCTGTGGAGT	48.6239	-23.1	-0.199507	-0.00933828	0.706033	0.817463	0.641183	0.965582	-0.0041211	-0.327595	0.221764	0.805229	0.021939	0.0560873	0.0118486	0.0568981	0.738218	0.239749	0.00435461	-0.105027	0.00469797	-0.16413	0.247244	-0.0453542	0.270921	0.00409686	0.168305	0.105277	-0.0154349	-0.040642	-0.125733	0.0849924	-0.18537	-0.140265	-0.160614	0.0770031	0.358422	0.399313	0.525135	0.347492	0.580096	0.0553636	0.0978997	-0.122655
Casc15_4	nucLib	4	Casc15_4	Casc15	CCCCGACTTTCTCTGCTGTCAGGCCGGGAAAAAGTGTCCGAACGCCTCGTGGACTGCAGCGGGGGAAATGTCCCTTAAAAGTGCGACGAAGTGGGGAAGAAGGTGTAAT	55.9633	-35.9	0.264195		0.239706		-2.04773		-0.425234	-0.794839	0.0686794		0.0732354		0.000299629		0.0604541	0.276926	0.332321	0.00226305	0.161354	0.284993	0.794131	-0.434969	-0.376953	0.107928	0.518799										0.271137	0.324744	0.22254	0.373598	0.0650182	0.0635769	-0.0392201	0.102758
Casc15_40	nucLib	40	Casc15_40	Casc15	ATGGCTGTTCTCCATTGTCTGTTTCACCAGATGTCCTCAAAACAAACAGACAGAAGAAGGAAGTGGCTAATGGAGCTGTGGAGTCCAAGTGTGACTGCCAAGAGGAATC	46.789	-26.1	0.27882	0.237932	0.915488	0.755125	0.579876	0.963017	-0.424211	-2.01064	0.0211518	0.253557	0.0115582	0.539466	0.0038809	0.0185868	0.0436498	0.0259426	0.108056	0.12736	0.0976531	-0.00952214	0.133377	-0.190789	-0.05781	0.0618877	0.125109	0.0502718	-0.217402	-0.0116245	0.0149935	0.133439	-0.113864	0.130868	-0.0982384	0.135704	0.692389	0.527724	0.433594	0.712884	0.57315	-0.33651	-0.219574	0.0204946
Casc15_41	nucLib	41	Casc15_41	Casc15	ACCAGATGTCCTCAAAACAAACAGACAGAAGAAGGAAGTGGCTAATGGAGCTGTGGAGTCCAAGTGTGACTGCCAAGAGGAATCCAGCAAAGCCAAAAAGCCCAAGCAT	47.7064	-20.6	0.247131	0.0976196		0.975831	0.214602	1.60669		-1.40145	0.138434	0.227219		0.0235802	0.0322182	0.0749345		0.186671	0.120259	-0.0778068	0.240142	0.144226	0.0800904	-0.171092	0.226654	-0.0166283	0.0919036	-0.20776	-0.394958	-0.221723	-0.10833	-0.116392	-0.115295	-0.216167	-0.021458	0.168313								1.47968
Casc15_42	nucLib	42	Casc15_42	Casc15	CAGAAGAAGGAAGTGGCTAATGGAGCTGTGGAGTCCAAGTGTGACTGCCAAGAGGAATCCAGCAAAGCCAAAAAGCCCAAGCATGTAGCCCTGCCCGAAGCACGCCACA	54.1284	-23.5	0.262934	0.0253159	0.309288	0.826727	-0.539035	0.768339	-0.39446	-0.72275	0.0240741	0.523143	0.0592525	0.213897	0.0127193	0.0590837	0.11624	0.310556	0.177571	0.0100121	-0.219848	0.298497	0.185222	-0.150114	-0.379975	0.137934	-0.0360288	-0.310747	-0.323715	-0.32775	-0.317859	-0.240345	0.0206933	0.016658	0.0248569	-0.037926	0.228331	0.109961	0.250737	0.224553	0.0896542	-0.181043	0.0350172	-0.0510876
Casc15_43	nucLib	43	Casc15_43	Casc15	CTGTGGAGTCCAAGTGTGACTGCCAAGAGGAATCCAGCAAAGCCAAAAAGCCCAAGCATGTAGCCCTGCCCGAAGCACGCCACACGCATGGAAAACCCAGAGGAAATGA	54.1284	-22.7	-0.0465593	0.0637838	0.348755	0.667669	0.410529	2.23145	-0.202291	-0.559733	0.275076	0.07046	0.0209747	0.157104	9.14642e-05	0.0151536	0.0266311	0.223094	-0.0409876	-0.190382	0.196532	-0.0223181	-0.116098	-0.0732902	0.311642	0.0186694	-0.157432	-0.160903	-0.190591	-0.101933	-0.0536253	-0.146638	0.0910132	0.160851	0.0620678	0.0509616	0.34734	0.332736	0.485925	0.337361	0.649419	-0.0315273	0.223717	-0.161785
Casc15_44	nucLib	44	Casc15_44	Casc15	AGAGGAATCCAGCAAAGCCAAAAAGCCCAAGCATGTAGCCCTGCCCGAAGCACGCCACACGCATGGAAAACCCAGAGGAAATGAGTGAGGATCAATGGGAAGAAGAGAG	52.2936	-16.3	0.47737	0.829593	0.23681	0.747494	0.170373	0.77253		-0.664304	0.00724752	0.0971219	0.104243	0.491507	0.0388565	0.127583		0.231613	0.223783	0.102997	0.237261	0.413896	0.393341	-0.120755	-0.0225154	0.263305	0.190915	-0.0152344	0.497006	0.133856	0.0653186	-0.148335	0.31416	-0.0185452	0.508232	-0.434597				0.219791		-0.440295	-0.320581	-0.48007
Casc15_45	nucLib	45	Casc15_45	Casc15	CCCAAGCATGTAGCCCTGCCCGAAGCACGCCACACGCATGGAAAACCCAGAGGAAATGAGTGAGGATCAATGGGAAGAAGAGAGCCAGCCAGGAAGTTGAAGATTTGTC	53.211	-18.6	-0.289248	0.0131715	0.551807	0.522564	0.518232	1.93675	-0.291717	-1.17193	0.0344977	0.917486	0.0156039	0.0298711	0.00503872	0.00787748	0.0455017	0.0546843	-0.253066	-0.31475	-0.312653	-0.148936	-0.230619	-0.031284	-0.0291875	0.0409686	-0.0618613	-0.348452	-0.322097	-0.3439	-0.226932	-0.402761	0.058312	0.0405125	0.0785959	-0.159223	0.416996	0.259906	0.481221	0.433908	0.62009	-0.283569	-0.129963	0.0174136
Casc15_46	nucLib	46	Casc15_46	Casc15	CACGCCACACGCATGGAAAACCCAGAGGAAATGAGTGAGGATCAATGGGAAGAAGAGAGCCAGCCAGGAAGTTGAAGATTTGTCCAGGAGCAGATAGCTGAAGAGAGAG	50.4587	-12.6	0.0293962	0.0519639	0.4525	0.0672337	-0.245882	2.32456	0.761082	-0.673721	0.980687	0.747652	0.00492611	0.18695	0.0317314	0.0294042	0.0194176	0.0462096	0.236572	0.0465486	0.0972437	0.0691155	0.618986	-0.20785	-0.16931	-0.0264215	0.108165	-0.246098	-0.38136	-0.507842	-0.201512	-0.0956555	-0.0895377	-0.240674	0.06949	-0.114083	0.402157	0.205775	0.264067	0.293855	0.379298	-0.219584	-0.196947	-0.124842
Casc15_47	nucLib	47	Casc15_47	Casc15	AGGAAATGAGTGAGGATCAATGGGAAGAAGAGAGCCAGCCAGGAAGTTGAAGATTTGTCCAGGAGCAGATAGCTGAAGAGAGAGAGAGAGAAGAGAGAACGGCTTACAG	47.7064	-10.5	0.00367341	0.485526	0.300455	0.32842	0.452674	1.08095	0.289309	-0.138088	0.826153	0.332939	0.00556789	0.379697	0.0079478	0.00456615	0.0142724	0.409392	-0.0809184	-0.201529	-0.174389	-0.127635	-0.142565	-0.185357	-0.0689845	-0.0641266	0.130451				0.0109479		0.695634	-0.513366	-0.243891	-0.202624	0.170922	0.282793	0.299029	0.317174	0.393835	0.134423	0.0664366	0.107419
Casc15_48	nucLib	48	Casc15_48	Casc15	AGAAGAGAGCCAGCCAGGAAGTTGAAGATTTGTCCAGGAGCAGATAGCTGAAGAGAGAGAGAGAGAAGAGAGAACGGCTTACAGCTCAGGTCCTCTCTCCATGCTTAGG	50.4587	-21.9	-0.162401	0.123925	0.218227	-0.0337912	0.396683	0.42825	1.78778	-0.194813	0.17081	0.604897	0.32736	0.844271	0.0208775	0.02369	0.00205297	0.402358	-0.243917	-0.400058	-0.444483	-0.060474	-0.307304	-0.0830514	-0.074293	0.134328	-0.026478	-0.293267	-0.441643	-0.677824	-0.438573	-0.393898	-0.166537	0.0753686	0.150382	-0.188788	0.499622	0.194012	0.503199	0.239506	0.347094	-0.25409	0.0550962	-0.260116
Casc15_49	nucLib	49	Casc15_49	Casc15	AGATTTGTCCAGGAGCAGATAGCTGAAGAGAGAGAGAGAGAAGAGAGAACGGCTTACAGCTCAGGTCCTCTCTCCATGCTTAGGAACCACTACAAATGCTACTGCCTTG	48.6239	-26.9	-0.246427	0.0867354	0.202394	-0.00613505	1.53128	0.666123	-0.548085	-0.575642	0.12556	0.395888	0.277261	0.961468	0.00272269	0.0898266	0.0205665	0.152054	-0.156294	-0.171103	0.0523161	-0.281158	-0.242702	0.0833954	0.320787	-0.239057	-0.0141255				-0.105696		-0.400731	-0.225913	0.056603	0.0261941	0.297895	-0.0833272	0.541413	0.0883172	0.179094	-0.445382	0.179358	-0.209578
Casc15_5	nucLib	5	Casc15_5	Casc15	GGGAAAAAGTGTCCGAACGCCTCGTGGACTGCAGCGGGGGAAATGTCCCTTAAAAGTGCGACGAAGTGGGGAAGAAGGTGTAATTACTATTATCAGCATCTAGAAAGCA	48.6239	-24.4	0.401981	0.223716	0.0356593	-0.00560032	-1.5592	-0.0883214	0.123156	-0.6331	0.0164614	0.111207	0.625226	0.995704	0.00796386	0.388007	0.144461	0.379824	0.153273	-0.103606	0.44099	0.645507	0.490387	-0.288368	0.288852	0.586432	0.368603	0.204391	-0.0870655	0.107334	0.275098	0.260259	0.0264925	-0.0185577	-0.0572067	-0.184431	0.287704	-0.0622763	-0.0234091	0.0894191	-0.0264331	-0.537872	-0.555538	-0.226551
Casc15_50	nucLib	50	Casc15_50	Casc15	AAGAGAGAGAGAGAGAAGAGAGAACGGCTTACAGCTCAGGTCCTCTCTCCATGCTTAGGAACCACTACAAATGCTACTGCCTTGAGTCTCATTTTGTTTCCCTCTGGAA	46.789	-25.1	0.243064	0.191074	1.04351	0.0354538	-0.461805	0.703516	-0.566528	-0.768687	0.222742	0.356048	0.109685	0.398825	0.0657	0.17143	0.0994616	0.109321	0.0612048	0.128674	0.237929	0.192004	0.417928	-0.00884461	0.283167	-0.0773822	0.0716449	-0.164071	-0.186883	-0.437038	-0.151279	-0.217668	0.123968	-0.0623421	-0.00534198	-0.208258		0.129326	0.221533	0.649997	0.337034	-0.264776	-0.189379	0.396401
Casc15_51	nucLib	51	Casc15_51	Casc15	GGCTTACAGCTCAGGTCCTCTCTCCATGCTTAGGAACCACTACAAATGCTACTGCCTTGAGTCTCATTTTGTTTCCCTCTGGAAACCACATGTGTACCTTGTTTGCAAC	46.789	-18.3	-0.037247	-0.0106367	0.0226996	-0.493135	0.617462	0.531904	-0.678557	-1.40048	0.107293	0.93896	0.529433	0.121526	0.00902531	0.113935	0.0120348	0.0526031	-0.075301	-0.0474258	-0.0512584	-0.0149414	-0.0392435	0.0557635	-0.0728992	0.106689	0.0403106	-0.0922159	-0.107036	0.04266	-0.0463528	-0.217456	0.14045	0.0697383	0.117069	-0.235534	-0.0893614	-0.100583	0.0297186	-0.00701673	0.14688	0.0226076	0.157801	0.0640583
Casc15_52	nucLib	52	Casc15_52	Casc15	ATGCTTAGGAACCACTACAAATGCTACTGCCTTGAGTCTCATTTTGTTTCCCTCTGGAAACCACATGTGTACCTTGTTTGCAACAGTATGGGCTCACAGGCAGAAGGAA	44.9541	-26.9	0.348248	0.166677	0.162236	-0.140602	0.269037	0.269827	0.385164	-0.492906	0.012032	0.501472	0.0062931	0.638445	0.0547112	0.543205	0.0619835	0.133581	0.327663	0.382092	0.461435	0.0143885	0.0559168	0.150156	-0.182595	-0.148142	-0.367958	0.291682	0.121528	0.513601	0.141705	0.4336	-0.258679	0.310444	-0.357159	0.230443	0.094999	-0.112998	-0.280185	0.394619	0.221093	-0.0916834	-0.0511875	-0.174475
Casc15_53	nucLib	53	Casc15_53	Casc15	ACTGCCTTGAGTCTCATTTTGTTTCCCTCTGGAAACCACATGTGTACCTTGTTTGCAACAGTATGGGCTCACAGGCAGAAGGAATTTTCCTTGTCTTGGATGAGACTTT	44.0367	-32.9	-0.0600131	-0.0585385	0.0679678	0.719251	0.368605	0.678456	0.0292811	-1.43949	0.48897	0.789358	0.501583	0.117508	0.00508243	0.246732	0.40435	0.08258	-0.19089	-0.253161	-0.189622	-0.191578	-0.17866	0.0025517	0.0396237	-0.0486251	-0.0898818	-0.380137	0.0277278	-0.319885	-0.267621	-0.0666188	0.187293	0.151755	-0.259813	0.366283	0.390042	-0.334512	-0.144972	0.113226	0.0722494	-0.74344	-0.788743	-0.403122
Casc15_54	nucLib	54	Casc15_54	Casc15	CCTCTGGAAACCACATGTGTACCTTGTTTGCAACAGTATGGGCTCACAGGCAGAAGGAATTTTCCTTGTCTTGGATGAGACTTTTGACTTGGACTTTTGGGTTAAGTTC	44.0367	-22.7	0.053631	-0.425621		0.370895	-0.0103867	1.16069		0.0823165	0.657405	0.299679		0.334177	0.455364	0.00786675		0.548889	0.0160732	-0.0852615	-0.270723	-0.0259259	-0.215134	-0.225128	-0.303545	0.275072	-0.1426				-0.11043		-0.271562	-0.403474	0.0877081	-0.0497501
Casc15_55	nucLib	55	Casc15_55	Casc15	GTTTGCAACAGTATGGGCTCACAGGCAGAAGGAATTTTCCTTGTCTTGGATGAGACTTTTGACTTGGACTTTTGGGTTAAGTTCTGGAGACCAGAAGGCCAAAATCAAA	43.1193	-27.1	0.0153191	-0.348193	-0.116037	0.371689	1.77972	2.64398	1.23142	-0.18069	0.77616	0.270422	0.0252387	0.603601	0.000166348	0.0221258	0.00487019	0.370376	-0.160922	-0.734996	-0.453981	-0.151951	0.0279824	-0.450113	-0.218239	-0.14419	0.312866	-0.29623	-0.23147	-0.289321	-0.375652	-0.48666	0.163889	0.242355	0.0261488	-0.239695	-0.19644	0.0216537	-0.0462916	-0.143623	-0.0235728	0.204676	0.28555	0.0930401
Casc15_56	nucLib	56	Casc15_56	Casc15	CAGAAGGAATTTTCCTTGTCTTGGATGAGACTTTTGACTTGGACTTTTGGGTTAAGTTCTGGAGACCAGAAGGCCAAAATCAAAAGTATGGGCAGGCTTGATTTCTTTA	40.367	-33.7	-0.186196	0.70866	-0.288183	0.0224187	1.25192	1.67258	1.16152	1.60886	0.874909	0.362647	0.00249609	0.157278	0.00819047	0.0189289	0.0144218	0.0254453				-0.0613658		-0.077162	-0.0467947	-0.232622	-0.459819				0.510612		-1.11464	-1.16588	0.0291777	-0.383788	-0.160044	-0.0818088	0.0639729	-0.39936	-0.39993	0.166109	0.228792	-0.202962
Casc15_57	nucLib	57	Casc15_57	Casc15	TGAGACTTTTGACTTGGACTTTTGGGTTAAGTTCTGGAGACCAGAAGGCCAAAATCAAAAGTATGGGCAGGCTTGATTTCTTTAGAAGACTCCAGCGGAGAACTGTGTC	44.0367	-25.7			0.0506122	0.322897			0.404926	0.844148			0.464712	0.499653			0.00394534	0.0714895																				-0.0563657	0.132342	-0.345788	-0.403222	-0.406023	-0.647936	-0.461323
Casc15_58	nucLib	58	Casc15_58	Casc15	GTTAAGTTCTGGAGACCAGAAGGCCAAAATCAAAAGTATGGGCAGGCTTGATTTCTTTAGAAGACTCCAGCGGAGAACTGTGTCTCCTTGCTTCTGATTCTACATCTCC	44.9541	-24.7	-0.205356			0.321263	2.60679			2.09504	0.223611			0.51459	0.00279863			0.0877417	-0.272032	-0.647824	-0.106654	-0.169174	-0.047269	-0.553636	0.405404	0.211369	0.247767
Casc15_59	nucLib	59	Casc15_59	Casc15	AAAATCAAAAGTATGGGCAGGCTTGATTTCTTTAGAAGACTCCAGCGGAGAACTGTGTCTCCTTGCTTCTGATTCTACATCTCCATCCATGGGCCACTGTTTCAGCAAC	44.9541	-19.2	0.0610058			0.752887	0.0655057			1.71385	0.251939			0.133109	0.401723			0.0148491				-0.232025		-0.3005	-0.0451809	-0.584114	-0.359721						0.532411	-0.0456283		0.367099
Casc15_6	nucLib	6	Casc15_6	Casc15	GGACTGCAGCGGGGGAAATGTCCCTTAAAAGTGCGACGAAGTGGGGAAGAAGGTGTAATTACTATTATCAGCATCTAGAAAGCATCATGAATTTGCTGGAGTACTTCCT	44.9541	-23.5	-0.200465	-0.235728	0.273635	0.558027	-0.117842	0.182244	0.667961	-0.240383	0.0243538	0.366135	0.0973194	0.126994	0.0321469	0.153951	0.00872103	0.447598	-0.0589961	-0.311805	-0.300896	-0.0477635	-0.129703	-0.212539	-0.17813	0.174456	-0.167326	-0.264952	-0.19433	-0.310523	0.00898197	-0.201828	0.180708	0.130019	0.225809	-0.161696	0.296542	0.318341	0.295173	0.148835	0.264154	-0.0420882	-0.0610075	-0.201769
Casc15_60	nucLib	60	Casc15_60	Casc15	ATTTCTTTAGAAGACTCCAGCGGAGAACTGTGTCTCCTTGCTTCTGATTCTACATCTCCATCCATGGGCCACTGTTTCAGCAACCTCAGCCAGTGCAACACAACCTCAG	48.6239	-18.4		-0.222177				3.29372				0.0615863				0.0277135								-0.431762							-0.619911		-0.370598	-0.309486	-0.0786903	0.0896141
Casc15_61	nucLib	61	Casc15_61	Casc15	AACTGTGTCTCCTTGCTTCTGATTCTACATCTCCATCCATGGGCCACTGTTTCAGCAACCTCAGCCAGTGCAACACAACCTCAGCCAAGAAGAGTATGCAGAGAAAGGA	48.6239	-18.1	0.0936657	0.128033	0.411321	0.386567	0.727568	1.68959	-0.251307	-1.87252	0.142527	0.195259	0.265657	0.422349	0.00679599	0.03537	0.472194	0.0213145	-0.0242083	0.0377625	-0.0145253	-0.0900659	0.00356141	0.0226403	-0.0296475	0.0506852	0.0294722	-0.218833	-0.237766	-0.0853599	-0.0909213	-0.118566	-0.05128	0.286248	0.127912	0.166701	0.321144	-0.0933393	0.444215	0.366485	0.320079	-0.231086	0.152676	-0.0820482
Casc15_62	nucLib	62	Casc15_62	Casc15	TACATCTCCATCCATGGGCCACTGTTTCAGCAACCTCAGCCAGTGCAACACAACCTCAGCCAAGAAGAGTATGCAGAGAAAGGAGTCCCCTACCTGCCACAAAACTGTT	50.4587	-16.7	-0.321412	-0.0851725	-0.0404462	0.107617	1.52538	3.16117	-0.77105	-0.600356	0.014914	0.595956	0.709154	0.452799	0.000721567	0.000997724	0.0361099	0.0108491	-0.346753	-0.458317	-0.271855	-0.244478	-0.247101	-0.0840757	0.0785579	0.0389608	0.00978349	-0.409222	-0.392482	-0.387116	-0.168868	-0.397796	0.0231814	0.0309944	0.201094	0.020314	-0.169385	-0.2351	-0.132674	0.00443311	-0.0624297	0.0370211	0.0296662	0.125659
Casc15_63	nucLib	63	Casc15_63	Casc15	TTCAGCAACCTCAGCCAGTGCAACACAACCTCAGCCAAGAAGAGTATGCAGAGAAAGGAGTCCCCTACCTGCCACAAAACTGTTGTCTGAAAACTGTCTCATATTGTCT	46.789	-14.8	-0.431922	-0.0838035		0.397538	0.63021	3.51753		-0.342048	0.0675906	0.222672		0.120941	0.00181098	0.00132697		0.226441	-0.34678	-0.349194	-0.158905	-0.302415	-0.574966	0.115728	-0.00557616	-0.126095	-0.172905	-0.367968	-0.461036	-0.263034	-0.213398	-0.422614	-0.125453	0.0247684	0.239222	-0.128414
Casc15_64	nucLib	64	Casc15_64	Casc15	CAACCTCAGCCAAGAAGAGTATGCAGAGAAAGGAGTCCCCTACCTGCCACAAAACTGTTGTCTGAAAACTGTCTCATATTGTCTCAAGTTGTCATTCATTGTGAATTAG	42.2018	-14.6	-0.191812	-0.0963871	-0.586534	0.0137509	2.7859	3.18901	1.48073	-0.278252	0.0679534	0.609264	0.0462551	0.951929	0.000105099	0.00355419	0.00268177	0.259548	-0.25522	-0.215634	-0.173128	-0.383111	-0.302839	-0.0929989	0.111917	-0.12789	-0.0532689	-0.334838	-0.416326	-0.52999	-0.158161	-0.32384	-0.0838644	-0.178644	0.144366	0.00601336	-0.428203	-0.365244	-0.264684	-0.388909	-0.398593	0.170626	0.0276646	0.0396167
Casc15_65	nucLib	65	Casc15_65	Casc15	GAGAAAGGAGTCCCCTACCTGCCACAAAACTGTTGTCTGAAAACTGTCTCATATTGTCTCAAGTTGTCATTCATTGTGAATTAGACCTGTTTAACATGTAATCTGCAAC	39.4495	-11.2	-0.152739	-0.0669749		0.274211	2.96725	3.33641		0.184132	0.236428	0.7611		0.177319	0.00272376	0.014957		0.495297	-0.396049	-0.442027	-0.291802	-0.557731	-0.479132	-0.0207957	-0.031275	-0.321918	0.044141				-0.661478		-0.0417529	-0.165419	-0.226762	0.407717
Casc15_66	nucLib	66	Casc15_66	Casc15	AAAACTGTTGTCTGAAAACTGTCTCATATTGTCTCAAGTTGTCATTCATTGTGAATTAGACCTGTTTAACATGTAATCTGCAACATGCTTCACTGTCTAATTTTCCAGA	33.945	-16.6	-0.0341163	-0.165969	-0.506534	0.358228	2.85455	2.0472	2.36343	0.448929	0.383229	0.616328	0.159228	0.111853	0.00011632	0.0273564	0.00656737	0.0558421	-0.133787	-0.37359	-0.101801	-0.26969	-0.284689	-0.0962822	0.117005	-0.177606	0.0438808		-0.0208909		-0.60148		-0.42579	-0.687316	-0.524384	-0.448168				-0.263107		-0.241262	-0.477317	-0.246228
Casc15_67	nucLib	67	Casc15_67	Casc15	ATATTGTCTCAAGTTGTCATTCATTGTGAATTAGACCTGTTTAACATGTAATCTGCAACATGCTTCACTGTCTAATTTTCCAGAGCCCCTCATATAAGGAACTGTATTA	34.8624	-15.4	-0.0329819	0.18956	-0.273309	0.25254	3.50971	1.52991	1.70436	-0.387758	0.607113	0.292423	0.0016795	0.361655	0.00110853	0.0056462	0.00125946	0.124178	-0.0854747	-0.332937	-0.352159	-0.220489	-0.0785566	-0.0378756	-0.0575761	-0.388472	0.00183296				-0.0509293		-0.11151	-0.19269	-0.285766	-0.0613332	-0.291676	-0.220409	-0.0750224	-0.199295	-0.303162	0.0277138	0.296472	-0.0491815
Casc15_68	nucLib	68	Casc15_68	Casc15	GTGAATTAGACCTGTTTAACATGTAATCTGCAACATGCTTCACTGTCTAATTTTCCAGAGCCCCTCATATAAGGAACTGTATTATTGGTATAATCATCATGGTGAAGAA	35.7798	-17.4	0.0304265	0.208414		0.355617	2.46928	-0.538439		-0.000520068	0.368227	0.436076		0.249048	0.000148776	0.159473		0.99848	-0.0244944	-0.00946167	-0.0615087	-0.089603	-0.31288	0.0327765	-0.0827022	-0.10297	-0.166604				0.223185		-0.407492	0.0607268	-0.345537	0.376
Casc15_69	nucLib	69	Casc15_69	Casc15	ATCTGCAACATGCTTCACTGTCTAATTTTCCAGAGCCCCTCATATAAGGAACTGTATTATTGGTATAATCATCATGGTGAAGAAGTTGGTATGTGGGGGAGAGATGACA	40.367	-19.9	-0.243444		0.125481	0.275176	-1.66601		0.938972	0.452182	0.783389		0.341143	0.163995	0.0117415		0.00210877	0.316079				-0.0810762		-0.139007	-0.020084	-0.441659	0.400262						0.246347	0.759634			0.282384	0.0517659	-0.198406	0.12487	0.200015	-0.218074	-0.468245	-0.0453957
Casc15_7	nucLib	7	Casc15_7	Casc15	TAAAAGTGCGACGAAGTGGGGAAGAAGGTGTAATTACTATTATCAGCATCTAGAAAGCATCATGAATTTGCTGGAGTACTTCCTAGCACTGACCTCCTTCATTCTGCGT	42.2018	-21.9	-0.013427	-0.0963189	0.193389	0.363943	0.36127	0.749137	1.0016	0.42193	0.471241	0.0149584	0.165312	0.26437	0.0121945	0.0494023	0.0215793	0.0395312	-0.00396095	-0.141503	-0.150822	-0.0671656	-0.0965552	-0.0268569	-0.0361757	-0.0632046	-0.0817114	-0.109175	0.0386452	-0.422975	0.0201666	-0.00170455	0.0539405	-0.184512	0.129341	0.0533497	0.295442	0.375734	0.193297	0.34458	0.269834	0.0685637	-0.056507	0.0491382
Casc15_70	nucLib	70	Casc15_70	Casc15	TTTTCCAGAGCCCCTCATATAAGGAACTGTATTATTGGTATAATCATCATGGTGAAGAAGTTGGTATGTGGGGGAGAGATGACAGAAACAGAGAGTAAGTCAGAGCTGG	42.2018	-22.8	-0.0879844		-0.27034	0.300323	1.49837		1.19566	1.65593	0.204743		0.269076	0.154881	0.00145988		0.0505549	0.024281	0.0778397	-0.0212702	0.0984219	-0.497394	-0.0529956	-0.0916945	-0.253914	-0.363131	-0.157621										-0.338832	-0.0207439	-0.449375	-0.351542	-0.0608895	0.282151	-0.14648	-0.081374
Casc15_71	nucLib	71	Casc15_71	Casc15	ACTGTATTATTGGTATAATCATCATGGTGAAGAAGTTGGTATGTGGGGGAGAGATGACAGAAACAGAGAGTAAGTCAGAGCTGGCTGCCTGACAGATAAAAAGGAAATG	41.2844	-16.4	0.847124	0.0712143	-0.332252	-0.158898	1.2683	1.90392	1.49388	0.741158	0.019347	0.250573	0.000190298	0.5295	0.00133203	0.0754482	0.0114921	0.104304	0.222809	0.0127068	0.262738	0.19607	0.725953	-0.193892	0.0561393	0.0155089	0.0711543	0.397838	0.570546	0.62069	0.198539	0.925708	0.308851	-0.0757464	-0.259916	0.659944	-0.0961416	-0.0834418	-0.218973	-0.13538	0.0628788	0.0787998	0.190847	-0.0752184
Casc15_8	nucLib	8	Casc15_8	Casc15	AGGTGTAATTACTATTATCAGCATCTAGAAAGCATCATGAATTTGCTGGAGTACTTCCTAGCACTGACCTCCTTCATTCTGCGTTGTTCTTACTGGATCTTTCCATCAG	40.367	-17.6	0.0976586	0.0468821	0.717381	0.445569	1.999	2.49279		0.839619	0.136787	0.676252	0.0641117	0.0511845	7.53882e-05	0.0102522		0.0616091	0.0116831	-0.0621812	0.0746051	-0.0572954	-0.186906	0.0572564	0.0224636	-0.0694456	-0.0766559	-0.073961	-0.384621	-0.0284021	0.0502878	-0.223537	-0.202484	-0.211057	0.167293	-0.0413991				0.440787		-0.369679	0.0665555	0.30727
Casc15_9	nucLib	9	Casc15_9	Casc15	TAGAAAGCATCATGAATTTGCTGGAGTACTTCCTAGCACTGACCTCCTTCATTCTGCGTTGTTCTTACTGGATCTTTCCATCAGCCAACAATATGGAAGTACCAATACA	41.2844	-22.1	-0.111127	0.164877	0.521958	0.355913	1.87765	2.06997	2.69101	0.346714	0.19178	0.241302	0.1168	0.314569	0.000604256	0.00407917	0.0050131	0.438494	0.0106494	-0.0523111	-0.0757099	-0.13363	-0.251297	0.146556	0.114733	-0.144279	-0.215112	-0.0576136	-0.0568317	-0.0198231	0.166808	-0.0309786	-0.0497403	0.148261	0.11226	0.154636		0.774774	0.161918	0.473204	0.360709	0.160914	-0.0169548	0.0163888
Ccnl1_1	nucLib	1	Ccnl1_1	Ccnl1	CTTTCATCCTCTGACACTGCAGCGGTTCCTGGTGTTGCCCATATGCAGTGTAATGATGTGTGGACTCAATCGAAACATAAAAAAAAAAAAACTGATTAGGAAATGATTT	38.5321	-18.8	-0.837459		-0.46994	-0.0489122	-0.97375		2.42052		0.0235091		0.0177692	0.923018	0.000709562		0.00494162							-0.252731	-0.291755		-0.495796										-0.470474	-0.306864	-0.125151	-0.700618	-0.476953	0.219233	0.407269	-0.0972367
Ccnl1_10	nucLib	10	Ccnl1_10	Ccnl1	AGAACTGGAGCATAAATTCTGTAAAAATGTATCTTATTTTTATACAGATGAAACTTGCAGACTTGTTGTATTTAAGTGGTTATTTGTTTAAATGATGGTGAATACTTTC	27.5229	-17.8				0.00142822				1.04126				0.995939				0.0886612				0.0497383		-0.162498	0.204531	-0.20293	0.111445
Ccnl1_11	nucLib	11	Ccnl1_11	Ccnl1	ATCTTATTTTTATACAGATGAAACTTGCAGACTTGTTGTATTTAAGTGGTTATTTGTTTAAATGATGGTGAATACTTTCCTAACACTGGTTTGTCTGCATGGGCAAAGA	32.1101	-18.6		0.576575	-0.0388236	-0.227782		-0.186859	2.0471			0.32558	0.544404	0.69942		0.1115	0.0067679							-0.124344	0.324485		-0.970157				0.338377		-1.02264	-1.09085	-0.565259	0.434546	-0.0604752	-0.0832506	-0.0629234	-0.262938	-0.077809	0.104068	0.00661621	-0.337182
Ccnl1_12	nucLib	12	Ccnl1_12	Ccnl1	ATTTAAGTGGTTATTTGTTTAAATGATGGTGAATACTTTCCTAACACTGGTTTGTCTGCATGGGCAAAGATTTTTACAAGGAAATAAAATACAAATCTTGTTTTTATAA	27.5229	-14.2	0.169565			-0.171405	1.12385				0.326705			0.603449	0.0140637							-0.00811677		-0.238374	0.475539	-0.34001	-0.602813													-0.0464149		0.151732	-0.599082	-0.26056
Ccnl1_2	nucLib	2	Ccnl1_2	Ccnl1	GGTGTTGCCCATATGCAGTGTAATGATGTGTGGACTCAATCGAAACATAAAAAAAAAAAAACTGATTAGGAAATGATTTATTAAAATTGTCTAGGTTTCTAGAAACACT	31.1927	-15.7	0.424993				-1.99206				0.128132											-0.409392		-0.00770695	0.196836	-0.41202	0.646854													0.0352177		0.220679	0.00884004	-0.0301174
Ccnl1_3	nucLib	3	Ccnl1_3	Ccnl1	TGGACTCAATCGAAACATAAAAAAAAAAAAACTGATTAGGAAATGATTTATTAAAATTGTCTAGGTTTCTAGAAACACTGAGGACATTTTCTTTGGAAAAGAACTATGT	27.5229	-11.3				0.785487								0.245016
Ccnl1_4	nucLib	4	Ccnl1_4	Ccnl1	ACTGATTAGGAAATGATTTATTAAAATTGTCTAGGTTTCTAGAAACACTGAGGACATTTTCTTTGGAAAAGAACTATGTTAAGGTTTTTTGCACATTAAAATGCCCTAG	30.2752	-17	-0.130917		-0.39375	0.00285403	0.23767		2.36958	1.79918	0.518006		0.00663154	0.962373	0.36547		0.0044105	0.0267525				0.1948		0.415907	0.483516	0.0982227											-0.439245	-0.227476	-0.277981	-0.642375	-0.596414	0.253532	0.114419	-0.0220169
Ccnl1_5	nucLib	5	Ccnl1_5	Ccnl1	CTAGGTTTCTAGAAACACTGAGGACATTTTCTTTGGAAAAGAACTATGTTAAGGTTTTTTGCACATTAAAATGCCCTAGCAGTATCTAATTGAAAACCATGGTCAGGTT	34.8624	-21			-0.537034	0.0935208			1.34183	1.31449			0.0686039	0.683068			0.0145533	0.0249094				-0.012192		-0.0864099	-0.083	-0.517348	0.0561154										-0.40226	-0.301762	-0.0389941	-0.454276	-0.672284	0.0312254	0.325546	0.0251261
Ccnl1_6	nucLib	6	Ccnl1_6	Ccnl1	CTTTGGAAAAGAACTATGTTAAGGTTTTTTGCACATTAAAATGCCCTAGCAGTATCTAATTGAAAACCATGGTCAGGTTCAATTGTACTTTATTATAGTTGTGTATTGT	31.1927	-17.6	1.0818		-0.505316	0.281366	-1.29454		1.94469	0.89832	0.0599866		0.0144527	0.675535	0.12534		0.0062366	0.239337						0.606771		-0.151606											-0.366851	-0.305408	-0.351877	-0.547976	-0.415316	0.261244	0.139704	-0.0648656
Ccnl1_7	nucLib	7	Ccnl1_7	Ccnl1	GCACATTAAAATGCCCTAGCAGTATCTAATTGAAAACCATGGTCAGGTTCAATTGTACTTTATTATAGTTGTGTATTGTTTATTGCTATAAGAACTGGAGCATAAATTC	32.1101	-20.1	0.223394		-0.304566	0.238331	1.12689		2.24658	0.173282	0.123359		0.0740096	0.75258	0.00709341		0.00249765	0.324406				-0.0855809		0.0970252	0.265416	-0.24421	0.117531										-0.586167	-0.506378	-0.591036	-0.508227	-0.663976	0.202023	0.117365	0.0897948
Ccnl1_8	nucLib	8	Ccnl1_8	Ccnl1	TGAAAACCATGGTCAGGTTCAATTGTACTTTATTATAGTTGTGTATTGTTTATTGCTATAAGAACTGGAGCATAAATTCTGTAAAAATGTATCTTATTTTTATACAGAT	26.6055	-19.5	-0.329489	0.165704	2.71709	0.150765	0.386915	0.325087	0.420815	-0.259975	0.116948	0.266157	0.00240057	0.539993	0.0017027	0.162879	0.0728279					-0.0993007		-0.0429134	0.335427	-0.237578	0.0948062				-0.227511		-0.141747	-0.340538	-0.304584	0.158271						0.906075	0.386135
Ccnl1_9	nucLib	9	Ccnl1_9	Ccnl1	TATTATAGTTGTGTATTGTTTATTGCTATAAGAACTGGAGCATAAATTCTGTAAAAATGTATCTTATTTTTATACAGATGAAACTTGCAGACTTGTTGTATTTAAGTGG	26.6055	-17.8	0.584192			-0.298961	-2.43654			0.265303	0.16313			0.356479	0.00111831			0.42857				0.20116		-0.388701	0.169457	0.101278	0.182759
Ccnl2_1	nucLib	1	Ccnl2_1	Ccnl2	CTTCTACTGTGTGCAGGAGTGAAGGCCTTGAAACGTACTGAACGGTTCCCCCTCTTGGTTTTCTTGTTTATGTCTAGAACTTAAAATTAGTCCTTTATTTATCAACTTT	38.5321	-14.3	-0.328733	-0.262059	-0.406181	-0.478367	-0.705057	2.21459	2.51254	0.905097	0.226583	0.109722	0.0192176	0.485641	0.0529236	0.0461578	0.00247067	0.0529876				0.023346		-0.15189	-0.88427	0.16421	1.39982				-0.598788		-0.191271	-0.419176	-0.423075	0.118889	-0.4805	-0.279625	-0.334225	-0.192112	-0.485506	0.197342	0.149807	0.157899
Ccnl2_10	nucLib	10	Ccnl2_10	Ccnl2	TCACTACATGAGACCTCATCTCAAAAATATACAGGGCTCAGCCTTGAGTGGTTTAATCCTAGCACTTGGGAGGTTGAGGCAGGAAGCTCTTCTGAGTTCAAGGCCAGCC	48.6239	-30.4	0.235557	0.124856	-0.0155882	-0.391898	-1.55817	-0.825909	-0.612757	-0.0362021	0.30177	0.690563	0.382828	0.159952	0.000818176	0.055567	0.0340586	0.557543	-0.135805	0.220594	-0.105322	-0.124683	0.0796974	0.247709	0.00328628	0.0887821	0.35562	0.0800118	0.569729	0.0393924	-0.476865	0.199205	0.246558	-0.167663	-0.43639	0.0520677	-0.138223	-0.251619	-0.264757	-0.161769	-0.37625	-0.0708396	-0.149495	-0.0235462
Ccnl2_11	nucLib	11	Ccnl2_11	Ccnl2	ACAGGGCTCAGCCTTGAGTGGTTTAATCCTAGCACTTGGGAGGTTGAGGCAGGAAGCTCTTCTGAGTTCAAGGCCAGCCTGGACTACATGGTGAGTTCCAGGGCCAACA	54.1284	-39.2	0.195008	0.1055	-0.488552	-0.116901	-2.06142	-0.807875	-0.0981347	-0.681767	0.0237304	0.17732	0.0239977	0.472222	0.001188	0.0221041	0.811943	0.113094	0.182256	0.0511707	-0.0439939	0.301502	0.331135	-0.146729	-0.219491	0.108045	0.14212	0.0436187	-0.0188854	-0.193878	-0.0197255	0.0752276	0.187885	-0.115817	0.0750204	-0.0359244	-0.248701	-0.286288	-0.302045	-0.0599725	-0.247551	0.0899398	0.0975504	0.184646
Ccnl2_12	nucLib	12	Ccnl2_12	Ccnl2	GGGAGGTTGAGGCAGGAAGCTCTTCTGAGTTCAAGGCCAGCCTGGACTACATGGTGAGTTCCAGGGCCAACAAGGCTAGGTAGTGGAACTCTGTCTCAGATAGATTAGA	52.2936	-33.2	0.291129	0.0175852	-0.312894	-0.550477	0.341387	0.377355	-0.554161	0.357079	0.0484211	0.802032	0.0690536	0.209339	0.00624733	0.0153868	0.273969	0.188537	0.0174497	0.154021	0.00676703	0.157449	0.519238	0.0839259	-0.0633283	0.0448158	0.584217	0.106579	0.109388	0.0605454	-0.0495433	0.181935	-0.103867	-0.101578	-0.0624425	0.126472	0.282974	0.0628688	0.19395	0.254776	0.023877	0.12497	0.00842128	-0.0281984
Ccnl2_2	nucLib	2	Ccnl2_2	Ccnl2	AAACGTACTGAACGGTTCCCCCTCTTGGTTTTCTTGTTTATGTCTAGAACTTAAAATTAGTCCTTTATTTATCAACTTTTTATAATTGTTATTTTTAGCAATATAAGAG	28.4404	-11.8				0.234195				0.762212				0.724061				0.323988																						0.375249		-0.265537	0.00601418	-0.494616
Ccnl2_3	nucLib	3	Ccnl2_3	Ccnl2	TTCTTGTTTATGTCTAGAACTTAAAATTAGTCCTTTATTTATCAACTTTTTATAATTGTTATTTTTAGCAATATAAGAGTGTTTGAAATGGTGTCTTTTAGATTTCAGC	23.8532	-13.7			0.52974	-0.929799							0.10609	0.495959										-0.0407993	0.525783		-0.0496693													0.00378794		0.753911	0.193156	0.138821
Ccnl2_4	nucLib	4	Ccnl2_4	Ccnl2	TCCTTTATTTATCAACTTTTTATAATTGTTATTTTTAGCAATATAAGAGTGTTTGAAATGGTGTCTTTTAGATTTCAGCTTTCAAAATCAGTGGTAAAATTTGAAGTGT	24.7706	-18.7			0.0200124								0.430059																								-0.366325	-0.485619	-0.643503	-0.93496		0.29058	-0.0239276	-0.548644
Ccnl2_5	nucLib	5	Ccnl2_5	Ccnl2	ATTTTTAGCAATATAAGAGTGTTTGAAATGGTGTCTTTTAGATTTCAGCTTTCAAAATCAGTGGTAAAATTTGAAGTGTAATTCATAAACATACATTTTTCTTGCCTGG	28.4404	-16.4	1.60344		-0.408761	-0.152406	1.44387			1.5389	0.036178		0.0201178	0.533159	0.0096577			0.0288383						0.290183																-0.404574		0.315912	-0.01881	0.0683898
Ccnl2_6	nucLib	6	Ccnl2_6	Ccnl2	GTGTCTTTTAGATTTCAGCTTTCAAAATCAGTGGTAAAATTTGAAGTGTAATTCATAAACATACATTTTTCTTGCCTGGTTTGGAAGTTTTCAGCTTCATTTCAAGTAG	31.1927	-18			-0.200361	0.290418			1.51454	0.861259			0.158216	0.451424			0.0029538	0.0750529																			-0.153833	-0.0545389	-0.155117	-0.404707	-0.146311	0.0946506	0.0642794	-0.0840996
Ccnl2_7	nucLib	7	Ccnl2_7	Ccnl2	GTGGTAAAATTTGAAGTGTAATTCATAAACATACATTTTTCTTGCCTGGTTTGGAAGTTTTCAGCTTCATTTCAAGTAGGAAGCCAGCCTTCACTACATGAGACCTCAT	36.6972	-22.6	-0.0508936	0.0699703	0.475504	0.26937	3.28595	2.81341	0.856137	0.545436	0.29215	0.491512	0.107126	0.35245	0.00148152	0.00173598	0.0499724	0.0758082	-0.141578	-0.0379745	-0.0659067	-0.290096	-0.17491	0.0470212	0.0819661	-0.202632	-0.0054938	0.0270963	-0.0103276	-0.0959899	0.173288	0.0758218	-0.0158616	-0.117504	0.122049	0.0789024	-0.0561545	-0.0865847	0.29878	-0.326718	-0.312057	0.322889	0.766348	-0.111469
Ccnl2_8	nucLib	8	Ccnl2_8	Ccnl2	ATACATTTTTCTTGCCTGGTTTGGAAGTTTTCAGCTTCATTTCAAGTAGGAAGCCAGCCTTCACTACATGAGACCTCATCTCAAAAATATACAGGGCTCAGCCTTGAGT	41.2844	-24.2	0.167814	0.223931	-0.0183836	-0.28554	2.10426	1.85747		0.301149	0.31438	0.750651	0.690608	0.0637692	0.00290601	0.0459801		0.0846544	-0.0237334	0.187056	0.322168	-0.247558	0.143403	0.198938	0.464677	-0.231581	0.139772	0.221614	0.248618	-0.318529	-0.314264	-0.114775	0.00667329	-0.613385	-0.258844	-0.409631				0.129651		-0.218254	0.135059	-0.0897646
Ccnl2_9	nucLib	9	Ccnl2_9	Ccnl2	TCAGCTTCATTTCAAGTAGGAAGCCAGCCTTCACTACATGAGACCTCATCTCAAAAATATACAGGGCTCAGCCTTGAGTGGTTTAATCCTAGCACTTGGGAGGTTGAGG	45.8716	-30.9	0.198857	-0.00429089	-0.237036	-0.317395	-0.113605	0.398955	0.784196	0.751015	0.383324	0.970854	0.0568383	0.291092	0.156332	0.0837641	0.00223925	0.0405149	-0.101805	-0.169339	-0.102636	0.00130801	-0.0124365	0.0024528	0.0587669	0.0396397	0.130349	0.0357996	0.170589	-0.0151315	0.0741473	0.289207	0.128832	-0.075008	0.0383478	0.277485	-0.108693	-0.197864	-0.312555	-0.187508	-0.226694	-0.149401	-0.249895	-0.0888972
Ccnl2-v2_1	nucLib	1	Ccnl2-v2_1	Ccnl2-v2	GATAGGATCCCTGGTGGCTGCCCTTGGTCCCTCCCTGTTGGGCACACCTTGGCGTCAGTGGCCTTGTAGCATGATGTTTTTCGAAAGTGTTTTTAATTGGACCTTGAGG	52.2936	-27.3	-0.0503399	-0.367973	-0.56225	0.19411	-0.751737	1.52771	0.133655	-0.531331	0.297209	0.362104	0.0435287	0.732977	0.0137513	0.0497077	0.263762	0.125472	0.0360656	-0.0880555	-0.0646741	0.0407044	0.286382	-0.11013	-0.199016	0.00463883	0.14136				-0.859582		0.814119	0.0852471	0.321034	-0.120378	-0.328269	-0.231885	-0.632306	-0.0529853	-0.293731	0.145599	-0.180916	0.251206
Ccnl2-v2_10	nucLib	10	Ccnl2-v2_10	Ccnl2-v2	ACAAGCTGTCTCTTCACTCCTAAACTGATACTCAATTACGTTAAGCCAAGAAAGATGATTTTTGAAATCTTTGCCTATATTAGGTTGTACTTGTGTACATATTTTGCAG	33.945	-13.9	-0.317853	0.0434658	-0.136559	-0.0248691	1.29727	1.30242	2.12207	0.539402	0.0895812	0.385853	0.179927	0.845226	0.00281769	0.0254614	0.00365685	0.162773	-0.197163	-0.354092	-0.0464113	-0.226097	-0.175832	-0.0400012	0.0592481	-0.0959403	0.0638397	0.00982658	-0.0396287	-0.163499	-0.0482702	0.108176	-0.0845897	0.209644	-0.0580967	0.203122	-0.157985	-0.00544542	0.147676	0.284093	-0.13245	0.197053	0.496352	0.113188
Ccnl2-v2_11	nucLib	11	Ccnl2-v2_11	Ccnl2-v2	CTCAATTACGTTAAGCCAAGAAAGATGATTTTTGAAATCTTTGCCTATATTAGGTTGTACTTGTGTACATATTTTGCAGTGGTTCACAATGAGAAAATGGCCTTAATAG	33.0275	-19.9	-0.074657	0.245378	-0.0799255	0.319619	1.08179	0.0108723	2.05783	0.44513	0.841412	0.60674	0.447208	0.284629	0.0060835	0.72164	0.00509434	0.0018179	-0.29914	-0.0832334	-0.599724	-0.501158	-0.162388	-0.0128718	-0.250728	-0.360698	0.195002				-0.345809		-0.41678	-0.0996097	-0.618794	-0.309236	-0.0554804	-0.201005	-0.144487	-0.154614	-0.393358	-0.0989094	-0.0437866	-0.264687
Ccnl2-v2_12	nucLib	12	Ccnl2-v2_12	Ccnl2-v2	TTTGAAATCTTTGCCTATATTAGGTTGTACTTGTGTACATATTTTGCAGTGGTTCACAATGAGAAAATGGCCTTAATAGCCCCCTTGTTCTCTATTCACGTTGTAAATA	34.8624	-18.6	-0.28513	0.359606		0.131552	3.42541	-0.370294		0.172224	0.315248	0.704702		0.320666	0.00225414	0.0340598		0.413358	-0.11246	-0.282892	-0.17019	-0.463062	-0.619245	-0.385063	0.159819	-0.432163	-0.455278				0.0431169		-0.819661	-0.231185	-0.647368	-0.0753521
Ccnl2-v2_13	nucLib	13	Ccnl2-v2_13	Ccnl2-v2	TTGTGTACATATTTTGCAGTGGTTCACAATGAGAAAATGGCCTTAATAGCCCCCTTGTTCTCTATTCACGTTGTAAATAAACATGTTTAATACAAGTAAAAGCTATATA	32.1101	-14.8	-0.210243	-0.0530765	0.0449443	-0.1052	0.378978	2.1831	1.46134	1.76218	0.119239	0.819434	0.975819	0.216872	0.0138132	0.0363161	0.0148616	0.0073157	-0.272319	-0.333982	-0.291444	-0.354972	-0.437462	-0.133912	-0.082229	-0.13626	-0.164028				-0.313707		-0.00749317	-0.398375	-0.191168	-0.139605	-0.174857	-0.160564	-0.235054	-0.253206	-0.212941	-0.0359162	0.00998999	0.0329823
Ccnl2-v2_14	nucLib	14	Ccnl2-v2_14	Ccnl2-v2	GAGAAAATGGCCTTAATAGCCCCCTTGTTCTCTATTCACGTTGTAAATAAACATGTTTAATACAAGTAAAAGCTATATACGAGAACTCAGAATTTTGATTCTGTTAGCT	33.0275	-16.8	-0.482914	0.111545	-0.0325658	-0.0577832	1.68609	-0.136036		1.48309	0.0858662	0.67383	0.948626	0.647264	0.00104863	0.369884		0.050514				-0.220736		0.0169736	0.252282	-0.179691	-0.049525				-0.582626		0.337096	0.489668	-0.748797	0.19124				-0.151407		-0.27179	-0.519856	-0.15249
Ccnl2-v2_15	nucLib	15	Ccnl2-v2_15	Ccnl2-v2	TCTATTCACGTTGTAAATAAACATGTTTAATACAAGTAAAAGCTATATACGAGAACTCAGAATTTTGATTCTGTTAGCTTAACACTTGTATAGAAAATTGAGATTTTTA	25.6881	-18.7			-0.0505639	0.457157			1.26388				0.474904	0.638528			0.0144283																				-0.0293562	-0.0463183	0.27211	-0.392985	-0.320859	0.323196	0.314303	-0.456383
Ccnl2-v2_16	nucLib	16	Ccnl2-v2_16	Ccnl2-v2	TACAAGTAAAAGCTATATACGAGAACTCAGAATTTTGATTCTGTTAGCTTAACACTTGTATAGAAAATTGAGATTTTTAAAATGTGAAGGTATTTAGGTCTGTGTTCAA	28.4404	-19.4	1.04343		-0.262745	0.0139345	0.535342		2.15594	1.91564	0.0687193		0.143427	0.471084	0.220683		0.00502181	0.0404386				0.434507		0.0376407	-0.279236	-1.00554	0.419992										-0.428421	-0.0648289	-0.178388	-0.695168	-0.557622	0.445166	0.326046	-0.243508
Ccnl2-v2_17	nucLib	17	Ccnl2-v2_17	Ccnl2-v2	AATTTTGATTCTGTTAGCTTAACACTTGTATAGAAAATTGAGATTTTTAAAATGTGAAGGTATTTAGGTCTGTGTTCAAAGTCCGTATATTTTTATCTGTGCAATGCTG	29.3578	-16	0.00463066	0.934357	-0.588202	0.239524	1.07349	2.08478	2.50464	0.89383	0.416674	0.367532	0.0229787	0.143964	0.0218299	0.0874737	0.00627897	0.148695				-0.0601475		-0.292198	0.527538	-0.0622825	-0.0651475				0.0728983		0.41886	0.150319	0.337992	0.843555	-0.416139	-0.290224	-0.221171	-0.701866	-0.640114	0.294518	0.0884844	-0.133164
Ccnl2-v2_18	nucLib	18	Ccnl2-v2_18	Ccnl2-v2	TAGAAAATTGAGATTTTTAAAATGTGAAGGTATTTAGGTCTGTGTTCAAAGTCCGTATATTTTTATCTGTGCAATGCTGAGTGCAGGCCACCAGCTGGAGAGAAATTTT	35.7798	-21.7			-0.416686	-0.071314			1.79345	1.32825			0.0229411	0.31405			0.00729574	0.0923757				0.0825206		0.438878	0.00516911	-0.327724	-0.514925				0.109687		-0.378722	-0.675923	-0.338416	0.370259	-0.450057	-0.2411	-0.398392	-0.595942	-0.695689	0.561779	0.0391159	0.01701
Ccnl2-v2_19	nucLib	19	Ccnl2-v2_19	Ccnl2-v2	TATTTAGGTCTGTGTTCAAAGTCCGTATATTTTTATCTGTGCAATGCTGAGTGCAGGCCACCAGCTGGAGAGAAATTTTACGTGGTTGAATAAACAATTCTCAGGACAC	40.367	-21.6	0.901689			-0.0348703	0.979039	1.21742		1.27629	0.0162381			0.90241	0.0518411			0.0288461	0.0442668	-0.293474		0.088469	-0.160679	-0.510741	0.732201	0.280411	-0.377945													0.24735		0.233711	0.271737	0.159737
Ccnl2-v2_2	nucLib	2	Ccnl2-v2_2	Ccnl2-v2	CTCCCTGTTGGGCACACCTTGGCGTCAGTGGCCTTGTAGCATGATGTTTTTCGAAAGTGTTTTTAATTGGACCTTGAGGTGAATTTGATTGATGAGACAGTGGGCAAGG	46.789	-22.5	-0.748274	-0.175258	-0.325758	-0.202741	1.30705	0.322807	0.663774	0.167776	0.010975	0.363048	0.000869715	0.495655	0.00131299	0.119047	0.000100905	0.343	-0.35462	-0.372668	-0.581051	-0.370135	-0.459521	0.128167	-0.133459	0.0530661	-0.142187	-0.345569	-0.199793	-0.286084	-0.145118	-0.193172	0.150599	0.0546618	0.0425969	-0.16611	-0.284487	-0.0702135	-0.207767	-0.234761	-0.191893	0.0258508	0.0103223	0.0497262
Ccnl2-v2_20	nucLib	20	Ccnl2-v2_20	Ccnl2-v2	TTTTATCTGTGCAATGCTGAGTGCAGGCCACCAGCTGGAGAGAAATTTTACGTGGTTGAATAAACAATTCTCAGGACACTTGTTATGTAAGACTTTGTGGGCTGTCATT	41.2844	-21.1	-0.151065	0.188791	-0.293625	0.0383447	0.719671	1.62627	1.87582	1.53963	0.742927	0.0783757	0.0823607	0.875155	0.026076	0.0240936	0.00471506	0.0165834				-0.140387		0.00450744	-0.0884542	0.0620701	0.495001				0.00155816		-0.244338	-0.182425	-0.385486	0.146413	0.0996274	0.294844	-0.228028	-0.0647659	-0.151449	0.190519	0.330402	-0.164393
Ccnl2-v2_21	nucLib	21	Ccnl2-v2_21	Ccnl2-v2	CCAGCTGGAGAGAAATTTTACGTGGTTGAATAAACAATTCTCAGGACACTTGTTATGTAAGACTTTGTGGGCTGTCATTCTGGTTGTTTCTTTGAGTGTATGCCTGGGA	41.2844	-21.6	-0.0425765	-0.211048	-0.642473	0.284997	1.38921	1.00755	1.47343	1.32656	0.413905	0.680502	0.0650288	0.568716	0.0179914	0.00259188	0.00808753	0.0593413		-0.412216		-0.121158	0.375904	-0.0671436	0.161773	-0.24831	0.116565	-0.272209	-0.412232	-0.127571	-0.277061	-0.457604	-0.247727	0.0132951	0.0190902	-0.0173631	-0.410697	-0.327448	-0.412331	-0.286213	-0.491516	-0.00930968	0.0750713	0.124484
Ccnl2-v2_22	nucLib	22	Ccnl2-v2_22	Ccnl2-v2	TAAACAATTCTCAGGACACTTGTTATGTAAGACTTTGTGGGCTGTCATTCTGGTTGTTTCTTTGAGTGTATGCCTGGGATTTGGCTGTGGGACCCAGGCCTGGTGGGAT	46.789	-27.1	0.211754		-0.511084	0.274138	-0.744243		0.854841	1.0205	0.279976		0.0370977	0.575574	0.204687		0.00884155	0.163798				0.204359		-0.456557	-0.457908	0.0910533	-0.291575										-0.445234	-0.314298	-0.577171	-0.365005	-0.363283	0.191127	-0.0887817	0.0802293
Ccnl2-v2_23	nucLib	23	Ccnl2-v2_23	Ccnl2-v2	GACTTTGTGGGCTGTCATTCTGGTTGTTTCTTTGAGTGTATGCCTGGGATTTGGCTGTGGGACCCAGGCCTGGTGGGATATTTGTGTGCAACTGTGCACTGCCAGTTTA	50.4587	-27.7	0.130798			0.485642	1.15004			-0.0154891	0.595848			0.490292	0.00319072			0.66654	-0.0434166	-0.237265	-0.0712956	0.163235	0.091708	-0.0984457	0.0178876	0.214184	0.0936742				-0.729634		-0.658813	-1.32687	-0.647617	0.521678						-0.293261	-0.317904	-0.0235282
Ccnl2-v2_24	nucLib	24	Ccnl2-v2_24	Ccnl2-v2	TTTGAGTGTATGCCTGGGATTTGGCTGTGGGACCCAGGCCTGGTGGGATATTTGTGTGCAACTGTGCACTGCCAGTTTAGCTATATGCCAGGGGCTGTAGGAGCTGTAT	52.2936	-33.7	0.263889	0.123923	0.205017	0.179077	0.355095	0.282324		-0.110107	0.440199	0.222474	0.0603323	0.259425	0.183261	0.170569		0.592223	0.0673023	0.160157	-0.0447572	0.404188	0.298037	0.135862	-0.0200448	0.336885	0.141957	-0.0278229	0.185256	-0.194632	-0.186479	-0.263916	0.299597	-0.105989	0.239976	-0.298781				0.448636		-0.468669	-0.880893	0.433521
Ccnl2-v2_25	nucLib	25	Ccnl2-v2_25	Ccnl2-v2	GATATTTGTGTGCAACTGTGCACTGCCAGTTTAGCTATATGCCAGGGGCTGTAGGAGCTGTATATGCCCTGGTCCTTGCTCCCTGTTCTCATTAAAGTGTTAGATTTTG	45.8716	-26.3	-0.0842038	0.761438	-0.0575196	-0.324991	0.803649	-2.0228	0.183643	-0.329845	0.523622	0.652184	0.60577	0.0617501	0.00949418	0.0446087	0.179359	0.150117	0.176858	0.113249	-0.211257	0.115056	0.111116	-0.172655	-0.204728	-0.0618024	0.117645				-0.20929		0.15134	-0.120924	-0.154927	0.12936	0.170481	-0.138007	-0.389491	-0.0223614	-0.114297	-0.220406	-0.628928	0.013855
Ccnl2-v2_3	nucLib	3	Ccnl2-v2_3	Ccnl2-v2	GCCTTGTAGCATGATGTTTTTCGAAAGTGTTTTTAATTGGACCTTGAGGTGAATTTGATTGATGAGACAGTGGGCAAGGTGCCCTTCAGGCTGGCCTGGGGAGTGCTGT	47.7064	-28.9	0.0846722	-0.270883	-0.350917	-0.109551	-0.751359	0.980162	0.555195	-0.408101	0.509085	0.277074	0.0403678	0.634657	0.0167403	0.0754305	0.0570605	0.323573	0.0537801	-0.0873093	-0.0932268	0.431104	0.0942727	0.115497	-0.0659496	0.368027	0.230215				-0.322984		-0.0866925	-0.525925	-0.235309	-0.101375	-0.201818	0.103832	-0.339288	0.000351869	0.0610531	0.0830904	-0.324243	0.20217
Ccnl2-v2_4	nucLib	4	Ccnl2-v2_4	Ccnl2-v2	TTTTAATTGGACCTTGAGGTGAATTTGATTGATGAGACAGTGGGCAAGGTGCCCTTCAGGCTGGCCTGGGGAGTGCTGTGCATCTGTCCCGGTTAATGGTCCACCTCAA	51.3761	-39.4	0.0919065	0.290623	-0.318922	-0.06215	-0.644237	-0.336557	-0.102187	-0.125421	0.396962	0.23593	0.0264971	0.716779	0.00507196	0.567736	0.217193	0.36069		0.0511724	0.499495	0.414614		-0.281251	0.180117	0.227158	0.222225						-0.331338				-0.0899357	-0.167964	-0.152245	-0.164841	-0.20554	-0.264462	-0.248743	-0.100215
Ccnl2-v2_5	nucLib	5	Ccnl2-v2_5	Ccnl2-v2	GATGAGACAGTGGGCAAGGTGCCCTTCAGGCTGGCCTGGGGAGTGCTGTGCATCTGTCCCGGTTAATGGTCCACCTCAACTGCAGACCTTCAGGTAGCTGGATGGAACA	57.7982	-36	0.137986	0.119265	-0.0546863	0.0360181	-1.3418	-0.89596	-0.631077	-1.27368	0.0491331	0.00847603	0.221	0.813278	0.00630997	0.00970987	0.00660107	0.0850812	0.214538	0.0937227	0.140379	0.418339	0.203705	0.0160683	-0.0948474	0.31843	-0.0399076	0.122678	0.352339	0.365135	0.342593	0.205172	0.165434	0.17823	0.195375	0.0182672	-0.00764494	-0.151571	-0.0206191	-0.0121194	0.0301922	-0.215029	-0.180425	0.0494842
Ccnl2-v2_6	nucLib	6	Ccnl2-v2_6	Ccnl2-v2	CTGGCCTGGGGAGTGCTGTGCATCTGTCCCGGTTAATGGTCCACCTCAACTGCAGACCTTCAGGTAGCTGGATGGAACAGCAAAGGCACACGTCCCCATTGGCGTGGCT	58.7156	-38.9	0.218648	-0.0525083	0.424548	0.0374697	-1.50645	-0.701107	-1.47072	-1.49976	0.0581764	0.427148	0.0314974	0.52134	0.00169973	0.0348767	0.00731892	0.00570305	0.130775	0.0925358	0.149505	0.250828	0.178444	0.0185444	0.00288733	0.17371	-0.00402998	-0.0610022	-0.0402836	0.045207	0.198591	0.0423838	0.117269	0.171857	0.145522	0.106255	0.460537	0.321927	0.404302	0.414603	0.582218	-0.375976	-0.247173	-0.0459334
Ccnl2-v2_7	nucLib	7	Ccnl2-v2_7	Ccnl2-v2	GGTTAATGGTCCACCTCAACTGCAGACCTTCAGGTAGCTGGATGGAACAGCAAAGGCACACGTCCCCATTGGCGTGGCTTGGTGCTATTGACAAGCTGTCTCTTCACTC	53.211	-31.2	0.0330932	0.138069	-0.150743	0.328207	-0.243475	0.73848	-0.659689	-1.2015	0.0427972	0.27877	0.747751	0.0139568	0.0395715	0.0265283	0.000744513	0.0146309	0.000542085	0.0269509	-0.000386016	0.133578	-0.0135072	0.161796	0.0578081	0.212139	0.00372376	-0.148133	0.0549503	-0.0941969	0.226527	0.0276549	0.20586	0.129765	0.224588	0.146855	0.0521281	-0.0679493	-0.266279	-0.00899631	-0.0944843	-0.205412	-0.226923	-0.0611244
Ccnl2-v2_8	nucLib	8	Ccnl2-v2_8	Ccnl2-v2	CAGGTAGCTGGATGGAACAGCAAAGGCACACGTCCCCATTGGCGTGGCTTGGTGCTATTGACAAGCTGTCTCTTCACTCCTAAACTGATACTCAATTACGTTAAGCCAA	48.6239	-25.8	0.147291	0.135607	-0.172992	-0.143043	-0.542655	0.311802	-0.817035	-1.15629	0.0187518	0.195514	0.0745889	0.184473	0.000950079	0.0246541	0.0101347	0.0186489	0.079884	0.0886619	0.0639323	0.0802037	0.0986514	0.125665	0.0455381	0.101837	0.018477	-0.0334888	0.155436	0.0171242	0.297366	0.091791	0.26528	0.156404	0.31669	-0.0484764	0.00659278	-0.263437	0.0227091	0.0148708	0.157633	-0.081789	-0.00549811	-0.0159174
Ccnl2-v2_9	nucLib	9	Ccnl2-v2_9	Ccnl2-v2	CGTCCCCATTGGCGTGGCTTGGTGCTATTGACAAGCTGTCTCTTCACTCCTAAACTGATACTCAATTACGTTAAGCCAAGAAAGATGATTTTTGAAATCTTTGCCTATA	41.2844	-19.7	-0.210613	-0.0152463	-0.110158	-0.131837	0.968806	1.45657	0.264665	-0.208137	0.0893125	0.801087	0.0171946	0.563044	0.00157514	0.00208731	0.158635	0.109006	-0.214353	-0.18895	-0.34954	-0.0510162	-0.217623	0.0695801	-0.0720629	0.090631	-0.104505	-0.180451	-0.244927	-0.129347	0.0342902	-0.190471	0.0171178	0.132698	0.179951	0.0619101	-0.232605	-0.186998	-0.056916	-0.0716458	-0.169651	0.230859	0.367739	0.145593
Chkb_1	nucLib	1	Chkb_1	Chkb	GGATCCAACCCCACCTCAAGTTTCTCCTGGAGCCTCCGGGGCAGGACCTTGGAGGGAGGGGCAGAGAGCAGACGACCCCCAGAGACGGGGCTGTGCCTCAAAGTGAGAC	64.2202	-40.9	0.45625	0.575126	-0.53599	0.554594	-1.69032	-0.404148	-0.559583	-0.668337	0.0483179	0.199355	0.161299	0.238332	0.00931387	0.268405	0.0157565	0.188377	0.474251		0.879745	0.180487	0.294059	0.117945	0.424101	-0.105265	-0.153474		0.865217		0.709152		0.485436	-0.286371	-0.0965166	0.185804	-0.126894	0.0365323		-0.186756		0.243025	-0.00857554	0.147071
Chkb_2	nucLib	2	Chkb_2	Chkb	AGCCTCCGGGGCAGGACCTTGGAGGGAGGGGCAGAGAGCAGACGACCCCCAGAGACGGGGCTGTGCCTCAAAGTGAGACTGTTGTTGAAATAGCCGACCTCTGTAGCCT	61.4679	-40.2	0.0191941	-0.032305	-0.175353	0.0295674	-1.83928	-0.239025	0.257182	-0.548803	0.98319	0.891074	0.0207397	0.157402	0.000969072	0.0394786	0.0292267	0.115825	0.0786762	-0.0971523	-0.0287489	0.356868	0.0560269	-0.214185	-0.0295083	0.325657	-0.106255	0.328651	0.462396	0.253818	0.202645	0.108918	0.106917	-0.00281701	-0.132841	-0.259665	-0.194877	-0.207307	-0.147355	-0.0921357	0.00748693	0.0376076	-0.296031	-0.0519729
Chkb_3	nucLib	3	Chkb_3	Chkb	GCAGAGAGCAGACGACCCCCAGAGACGGGGCTGTGCCTCAAAGTGAGACTGTTGTTGAAATAGCCGACCTCTGTAGCCTTTTCTTAGTACTTGCCCAAGGTGGGCATCT	54.1284	-30.4	-0.301965	-0.0448963	-0.127833	-0.0575582	-0.106425	1.49107	-0.109943	-0.121648	0.0657664	0.487573	0.130981	0.173407	0.0822988	0.0154219	0.15904	0.35674	-0.34609	-0.253203	-0.202818	-0.244851	-0.0838055	0.0832028	0.0985196	0.101239	0.260695	-0.164659	-0.199003	-0.183677	-0.14767	-0.24839	-0.0754574	-0.0710588	0.0169894	-0.0642688	0.0122342	-0.057419	-0.105867	0.0599601	-0.0900052	-0.169092	-0.223277	0.047726
Chkb_4	nucLib	4	Chkb_4	Chkb	CTGTGCCTCAAAGTGAGACTGTTGTTGAAATAGCCGACCTCTGTAGCCTTTTCTTAGTACTTGCCCAAGGTGGGCATCTGAGAGCCCCCCGGGGCTATGTACTCAAATA	50.4587	-30.8	-0.163227	0.283965	0.00739302	-0.211856	-1.32656	-0.448599	3.18971	0.346289	0.355853	0.497623	0.730383	0.158003	0.00104778	0.330147	0.000318376	0.0449964	-0.0575957	-0.170332	-0.13847	-0.0745967	-0.0656765	0.156981	-0.209966	-0.0963906	-0.0368658				0.584478						0.126009	-0.733824	-0.0245118	-0.0306438	-0.0662662	-1.20681	-0.59563	-0.0750307
Chkb_5	nucLib	5	Chkb_5	Chkb	TGTAGCCTTTTCTTAGTACTTGCCCAAGGTGGGCATCTGAGAGCCCCCCGGGGCTATGTACTCAAATAAATGAACTTCACAAATATAAACTTAAACAAATACAGACTTA	40.367	-24.4			-0.390685	0.0670388	-1.64048			0.737187			0.0261974	0.784408	0.101966			0.0177949				-0.234306		-0.150888	0.139215	-0.107771	0.311403													-0.384038		0.361939	-0.00333451	-0.0623794
circANKRD17_0			circANKRD17_0	circANKRD17	GGGTGGCACTGAATCAACAAGACAAGCAACTCAATTGATTAATGCTTTGATCAAGGATCCAGACAAAGAAATTGATGAACTTATTCCAAAGAATCGTTTGAAAAGCTCCTCAGCAAATTCCAAAATAGGGTCATCAGCACC	39.0071	-22.2
circANKRD17_1	circLib	1	circANKRD17_1	circANKRD17	GACAAGCAACTCAATTGATTAATGCTTTGATCAAGGATCCAGACAAAGAAATTGATGAACTTATTCCAAAGAATCGTTTGAAAAGCTCCTCAGCAAATTCCAAAATAGGGTCATCAGCACCTACCACCACTGCTGCTAACA	39.0071	-21.4	0.376808	0.268114	0.235299	0.193061	0.27767	1.65461	1.79998	1.16977	0.0173373	0.0783639	0.00540654	0.182003	0.00321521	4.91574e-05	1.82244e-05	0.00215945
circANKRD17_10	circLib	10	circANKRD17_10	circANKRD17	CATCAACATCTCAAACTGCCACAGCACTCACTGTGCCTGCAATTTCTTCTGCATCCACTCACAAAACCATTAAGAACCCAGTGAATAATGTGAGGCCTGGTTTTCCAGTTTCTCTTCCATTAGCATATCCTCCTCCACAGT	44.6809	-22.7	0.0921966	0.248895	-0.0310261	-0.57535	1.38131	-0.507233	0.463118	0.589506	0.153962	0.00826812	0.346484	0.0183725	7.64687e-07	0.0248	0.000419402	0.00600783
circANKRD17_11	circLib	11	circANKRD17_11	circANKRD17	ACAGCACTCACTGTGCCTGCAATTTCTTCTGCATCCACTCACAAAACCATTAAGAACCCAGTGAATAATGTGAGGCCTGGTTTTCCAGTTTCTCTTCCATTAGCATATCCTCCTCCACAGTTTGCACATGCTTTGCTTGCT	44.6809	-24.8	0.382295	0.541364	-0.246412	-0.377785	-0.743435	-0.674689	-0.0704899	0.335262	0.0181638	0.000897429	0.029802	0.0485258	0.00100574	0.00120264	0.0517621	0.00183359
circANKRD17_12	circLib	12	circANKRD17_12	circANKRD17	AATTTCTTCTGCATCCACTCACAAAACCATTAAGAACCCAGTGAATAATGTGAGGCCTGGTTTTCCAGTTTCTCTTCCATTAGCATATCCTCCTCCACAGTTTGCACATGCTTTGCTTGCTGCTCAGACTTTCCAGCAGAT	43.2624	-25.6	0.036335	0.302908	-0.143531	-0.461876	1.45398	1.01859	0.492945	1.15439	0.918511	0.00578414	0.300117	0.033222	1.53777e-05	0.000919371	0.00281008	0.000351641
circANKRD17_13	circLib	13	circANKRD17_13	circANKRD17	ACAAAACCATTAAGAACCCAGTGAATAATGTGAGGCCTGGTTTTCCAGTTTCTCTTCCATTAGCATATCCTCCTCCACAGTTTGCACATGCTTTGCTTGCTGCTCAGACTTTCCAGCAGATCCGTCCACCAAGGTTGCCCA	46.8085	-22	-0.278687	-0.0568521	-0.191395	-0.277826	-0.969632	-1.95674	-0.862081	0.174153	0.012827	0.322458	0.177783	0.0488347	9.38972e-06	0.000323271	0.00181465	0.0884861
circANKRD17_14	circLib	14	circANKRD17_14	circANKRD17	GTGAATAATGTGAGGCCTGGTTTTCCAGTTTCTCTTCCATTAGCATATCCTCCTCCACAGTTTGCACATGCTTTGCTTGCTGCTCAGACTTTCCAGCAGATCCGTCCACCAAGGTTGCCCATGACCCACTTTGGAGGTACT	48.9362	-30.6	0.285024	0.16088	0.221711	-0.209552	0.703423	-0.220331	-0.288771	-0.33517	0.0307967	0.0583344	0.00149394	0.00260698	0.000238297	0.026177	0.0265617	0.109103
circANKRD17_15	circLib	15	circANKRD17_15	circANKRD17	TTTTCCAGTTTCTCTTCCATTAGCATATCCTCCTCCACAGTTTGCACATGCTTTGCTTGCTGCTCAGACTTTCCAGCAGATCCGTCCACCAAGGTTGCCCATGACCCACTTTGGAGGTACTTTTCCACCAGCTCAATCCAC	48.9362	-19.2	-0.409561	-0.468183	-0.274127	0.0291463	2.2614	1.70332	-0.343017	0.0773193	0.000291162	0.000167427	0.321691	0.62021	1.22294e-05	1.9674e-05	0.137332	0.113911
circANKRD17_16	circLib	16	circANKRD17_16	circANKRD17	TAGCATATCCTCCTCCACAGTTTGCACATGCTTTGCTTGCTGCTCAGACTTTCCAGCAGATCCGTCCACCAAGGTTGCCCATGACCCACTTTGGAGGTACTTTTCCACCAGCTCAATCCACTTGGGGTCCGTTTCCTGTCA	51.773	-24.4	0.474249	0.56778	0.0731519	-0.0168756	-1.49834	-1.93408	-0.21561	-0.877486	0.0460688	0.0318898	0.145459	0.474546	0.000480922	9.34469e-06	0.0170154	0.0029219
circANKRD17_17	circLib	17	circANKRD17_17	circANKRD17	TTTGCACATGCTTTGCTTGCTGCTCAGACTTTCCAGCAGATCCGTCCACCAAGGTTGCCCATGACCCACTTTGGAGGTACTTTTCCACCAGCTCAATCCACTTGGGGTCCGTTTCCTGTCAGGCCTTTGAGCCCTGCCAGA	53.9007	-30	-0.269938	-0.0886663	-0.188748	-0.261015	-1.83601	-2.53169	0.209171	-0.349287	0.0507494	0.852781	0.0864628	0.0762798	0.00274067	0.0118241	0.0024889	0.0351947
circANKRD17_18	circLib	18	circANKRD17_18	circANKRD17	TGCTCAGACTTTCCAGCAGATCCGTCCACCAAGGTTGCCCATGACCCACTTTGGAGGTACTTTTCCACCAGCTCAATCCACTTGGGGTCCGTTTCCTGTCAGGCCTTTGAGCCCTGCCAGAGCTACTAACTCGCCTAAGCC	55.3191	-28.1	-0.394435	-0.382379	-0.170631	-0.322188	-0.166722	-0.584699	-1.57451	-0.286204	0.00730736	0.00580823	0.0138767	0.0179068	0.0160747	0.000280152	0.000772938	0.0147862
circANKRD17_19	circLib	19	circANKRD17_19	circANKRD17	TCCGTCCACCAAGGTTGCCCATGACCCACTTTGGAGGTACTTTTCCACCAGCTCAATCCACTTGGGGTCCGTTTCCTGTCAGGCCTTTGAGCCCTGCCAGAGCTACTAACTCGCCTAAGCCTCACATGGTGCCTCGCCATA	56.0284	-30.8	-0.328986	-0.140714	-0.267766	-0.313282	0.270143	-1.21922	-0.207995	-0.485194	0.00568217	0.327483	0.423465	0.000217871	0.0091967	4.29122e-05	0.0476651	2.25043e-06
circANKRD17_2	circLib	2	circANKRD17_2	circANKRD17	AATGCTTTGATCAAGGATCCAGACAAAGAAATTGATGAACTTATTCCAAAGAATCGTTTGAAAAGCTCCTCAGCAAATTCCAAAATAGGGTCATCAGCACCTACCACCACTGCTGCTAACACTTCCTTAATGGGAATTAAA	38.2979	-21	-0.239902	-0.00966052		-0.174185	2.30812	1.52369		2.29137	0.387477	0.997164		0.0252367	1.97498e-05	0.0143012		0.000501265
circANKRD17_20	circLib	20	circANKRD17_20	circANKRD17	ATGACCCACTTTGGAGGTACTTTTCCACCAGCTCAATCCACTTGGGGTCCGTTTCCTGTCAGGCCTTTGAGCCCTGCCAGAGCTACTAACTCGCCTAAGCCTCACATGGTGCCTCGCCATAGCAATCAGAATAGCAGTGGT	53.1915	-31.4	-0.780686	-0.297215	-0.271785	-0.198397	0.366327	-0.192781	-1.54091	-1.29019	0.0102932	0.114788	0.187465	0.262351	0.00233125	0.0225393	0.000654616	0.0202976
circANKRD17_21	circLib	21	circANKRD17_21	circANKRD17	TTTTCCACCAGCTCAATCCACTTGGGGTCCGTTTCCTGTCAGGCCTTTGAGCCCTGCCAGAGCTACTAACTCGCCTAAGCCTCACATGGTGCCTCGCCATAGCAATCAGAATAGCAGTGGTTCTCAGGTGAATTCAGCAGG	53.1915	-35.1	-0.00233009	0.632103	-0.321387	-0.331206	-1.76696	-2.24094	-0.877413	0.117836	0.509872	0.0155841	0.0021338	0.106398	0.012976	7.16238e-05	0.000680259	0.374948
circANKRD17_22	circLib	22	circANKRD17_22	circANKRD17	CTTGGGGTCCGTTTCCTGTCAGGCCTTTGAGCCCTGCCAGAGCTACTAACTCGCCTAAGCCTCACATGGTGCCTCGCCATAGCAATCAGAATAGCAGTGGTTCTCAGGTGAATTCAGCAGGTTCTTTAACTTCAAGCCCAA	51.773	-37.1	0.233582	0.594398		-0.633575	-2.76018	-2.78352	-4.57264	-0.233809	0.0529012	0.0859243		0.394008	2.86557e-05	0.000152116	0.0246826	0.133738
circANKRD17_23	circLib	23	circANKRD17_23	circANKRD17	AGGCCTTTGAGCCCTGCCAGAGCTACTAACTCGCCTAAGCCTCACATGGTGCCTCGCCATAGCAATCAGAATAGCAGTGGTTCTCAGGTGAATTCAGCAGGTTCTTTAACTTCAAGCCCAACAACTACAACCAGTTCATCA	48.9362	-27.1	-0.14398	0.0272611	-0.156024	-0.40958	1.6435	1.04615	1.62009	-0.165656	0.0365498	0.240165	0.415153	0.0698924	3.35806e-05	1.99386e-05	6.27135e-05	0.0541813
circANKRD17_24	circLib	24	circANKRD17_24	circANKRD17	AGCTACTAACTCGCCTAAGCCTCACATGGTGCCTCGCCATAGCAATCAGAATAGCAGTGGTTCTCAGGTGAATTCAGCAGGTTCTTTAACTTCAAGCCCAACAACTACAACCAGTTCATCAGCTTCAACGGTGCCTGGTAC	48.227	-26.9	0.671052	0.60635	-0.48237	-0.106017	-1.46589	-1.11856	-1.55197	0.144607	0.000279843	0.0134997	0.109146	0.175134	0.000116064	0.000399532	0.000530203	0.607544
circANKRD17_25	circLib	25	circANKRD17_25	circANKRD17	CTCACATGGTGCCTCGCCATAGCAATCAGAATAGCAGTGGTTCTCAGGTGAATTCAGCAGGTTCTTTAACTTCAAGCCCAACAACTACAACCAGTTCATCAGCTTCAACGGTGCCTGGTACATCTACAAATGGCAGTCCAA	46.8085	-25.5	-0.063201	0.00724827	-0.274042	-0.104972	0.530454	0.412092	-1.00104	-0.173065	0.222297	0.739953	0.24829	0.426552	0.00106401	0.0028196	0.000262263	0.0573185
circANKRD17_26	circLib	26	circANKRD17_26	circANKRD17	AGCAATCAGAATAGCAGTGGTTCTCAGGTGAATTCAGCAGGTTCTTTAACTTCAAGCCCAACAACTACAACCAGTTCATCAGCTTCAACGGTGCCTGGTACATCTACAAATGGCAGTCCAAGTTCACCTTCTGTCCGAAGG	46.0993	-23.4	-0.191401	-0.32121	0.121637	0.185593	1.20232	1.1151	-1.48212	0.245475	0.038181	0.00190348	0.915865	0.0148023	0.000148471	0.000279765	0.049166	0.190695
circANKRD17_27	circLib	27	circANKRD17_27	circANKRD17	TTCTCAGGTGAATTCAGCAGGTTCTTTAACTTCAAGCCCAACAACTACAACCAGTTCATCAGCTTCAACGGTGCCTGGTACATCTACAAATGGCAGTCCAAGTTCACCTTCTGTCCGAAGGCAGCTTTTTGTCACAGTTGT	45.3901	-25.7	-0.00207612	0.0969196	0.0305021	-0.192645	-0.365044	0.358293	-1.44709	0.918085	0.939573	0.096492	0.947095	0.11253	0.00304885	0.00452701	0.000311077	0.00487529
circANKRD17_28	circLib	28	circANKRD17_28	circANKRD17	GTTCTTTAACTTCAAGCCCAACAACTACAACCAGTTCATCAGCTTCAACGGTGCCTGGTACATCTACAAATGGCAGTCCAAGTTCACCTTCTGTCCGAAGGCAGCTTTTTGTCACAGTTGTGAAGACATCCAATGCCACCA	46.0993	-26.5	-0.137982	-0.136967	-0.263697	0.246099	1.93648	1.96058	-0.344908	-0.0155656	0.15804	0.120832	0.0691454	0.0737075	3.76827e-05	0.000190158	0.00118039	0.793213
circANKRD17_29	circLib	29	circANKRD17_29	circANKRD17	ACAACTACAACCAGTTCATCAGCTTCAACGGTGCCTGGTACATCTACAAATGGCAGTCCAAGTTCACCTTCTGTCCGAAGGCAGCTTTTTGTCACAGTTGTGAAGACATCCAATGCCACCACAACAACAGTCACAACCACG	47.5177	-27.5	0.192985	0.236896	0.26393	0.412379	0.952354	0.674788	-1.00402	-0.333818	0.372741	0.0112707	0.0014534	0.076514	0.00133139	0.00161681	0.00262604	0.0959627
circANKRD17_3	circLib	3	circANKRD17_3	circANKRD17	AGACAAAGAAATTGATGAACTTATTCCAAAGAATCGTTTGAAAAGCTCCTCAGCAAATTCCAAAATAGGGTCATCAGCACCTACCACCACTGCTGCTAACACTTCCTTAATGGGAATTAAAATGACAACTGTAGCTCTGTC	39.0071	-21.2	0.427131	0.200458	-0.302775	-0.436952	0.733396	1.64507	1.20404	1.0131	0.0348888	0.00748358	0.0495481	0.0261624	0.00119014	2.4903e-05	1.51245e-05	0.00581947
circANKRD17_30	circLib	30	circANKRD17_30	circANKRD17	AGCTTCAACGGTGCCTGGTACATCTACAAATGGCAGTCCAAGTTCACCTTCTGTCCGAAGGCAGCTTTTTGTCACAGTTGTGAAGACATCCAATGCCACCACAACAACAGTCACAACCACGGCAAGCAACAACAACACTGC	48.9362	-29.5	0.146435	0.324935		0.144716	-0.737551	-0.94888		0.510952	0.455576	0.0417615		0.262384	0.000450948	0.00180792		0.00725046
circANKRD17_31	circLib	31	circANKRD17_31	circANKRD17	CATCTACAAATGGCAGTCCAAGTTCACCTTCTGTCCGAAGGCAGCTTTTTGTCACAGTTGTGAAGACATCCAATGCCACCACAACAACAGTCACAACCACGGCAAGCAACAACAACACTGCACCCACAAATGCCACATATC	47.5177	-24.4	0.0400935	0.398579	0.122648	-0.22879	0.16334	-1.01312	-0.161001	-0.0970913	0.827437	0.00853701	0.305706	0.496421	0.0135263	0.000416079	0.309307	0.337148
circANKRD17_32	circLib	32	circANKRD17_32	circANKRD17	AGTTCACCTTCTGTCCGAAGGCAGCTTTTTGTCACAGTTGTGAAGACATCCAATGCCACCACAACAACAGTCACAACCACGGCAAGCAACAACAACACTGCACCCACAAATGCCACATATCCTATGCCTACTGCCAAAGAA	47.5177	-20.7	-0.0740827	0.316188	0.0504304	-0.128065	1.25637	0.746215	-0.368395	-0.429184	0.201977	0.0229695	0.200573	0.272617	0.000430005	0.000893584	0.00193189	0.0108453
circANKRD17_33	circLib	33	circANKRD17_33	circANKRD17	GCAGCTTTTTGTCACAGTTGTGAAGACATCCAATGCCACCACAACAACAGTCACAACCACGGCAAGCAACAACAACACTGCACCCACAAATGCCACATATCCTATGCCTACTGCCAAAGAACACTATCCAGTATCATCCCC	47.5177	-15.6	-0.312722	0.124784	-0.136793	0.0274519	-0.317277	-1.64789	0.367453	-1.03717	0.0190521	0.362933	0.117385	0.894279	0.00452897	1.8243e-06	0.00720002	0.0498011
circANKRD17_34	circLib	34	circANKRD17_34	circANKRD17	TGAAGACATCCAATGCCACCACAACAACAGTCACAACCACGGCAAGCAACAACAACACTGCACCCACAAATGCCACATATCCTATGCCTACTGCCAAAGAACACTATCCAGTATCATCCCCATCTTCCCCATCACCACCAG	48.9362	-10.9	-0.475255	-0.187607	-0.290337	-0.203229	0.31591	-1.53372	0.424042	-0.93447	0.0271582	0.0473997	0.475266	0.126975	0.000646675	3.53442e-06	0.000264799	0.00262376
circANKRD17_35	circLib	35	circANKRD17_35	circANKRD17	ACAACAACAGTCACAACCACGGCAAGCAACAACAACACTGCACCCACAAATGCCACATATCCTATGCCTACTGCCAAAGAACACTATCCAGTATCATCCCCATCTTCCCCATCACCACCAGCCCAGCCAGGAGGGGTTTCT	51.0638	-14.1	-0.802732	-0.351613	-0.365341	-0.432229	-0.150588	-1.91914	-3.62931	-2.21057	0.000653363	0.00231307	0.0170788	0.439388	0.201969	0.000156024	1.51687e-05	0.00287903
circANKRD17_36	circLib	36	circANKRD17_36	circANKRD17	GGCAAGCAACAACAACACTGCACCCACAAATGCCACATATCCTATGCCTACTGCCAAAGAACACTATCCAGTATCATCCCCATCTTCCCCATCACCACCAGCCCAGCCAGGAGGGGTTTCTAGAAACAGCCCTTTGGATTG	51.0638	-17.2	-0.120867	0.16028	-0.396739	-0.484427	-2.85135	-3.14269	-1.44615	-1.14392	0.0273885	0.102111	0.254514	0.201426	1.52038e-06	8.58964e-07	0.00468126	0.0127412
circANKRD17_37	circLib	37	circANKRD17_37	circANKRD17	CACCCACAAATGCCACATATCCTATGCCTACTGCCAAAGAACACTATCCAGTATCATCCCCATCTTCCCCATCACCACCAGCCCAGCCAGGAGGGGTTTCTAGAAACAGCCCTTTGGATTGTGGATCAGCATCTCCAAATA	49.6454	-19.5	-0.324634	-0.0473984	-0.750814	-0.443052	0.134079	-0.291935	-0.000313959	-0.574007	0.00195574	0.365868	0.000565262	0.148958	0.0295176	0.0228705	0.472154	0.0135973
circANKRD17_38	circLib	38	circANKRD17_38	circANKRD17	CCTATGCCTACTGCCAAAGAACACTATCCAGTATCATCCCCATCTTCCCCATCACCACCAGCCCAGCCAGGAGGGGTTTCTAGAAACAGCCCTTTGGATTGTGGATCAGCATCTCCAAATAAAGTGGCATCTTCCTCCGAA	50.3546	-22.8	-0.262078	-0.0737259	-0.460177	0.126411	1.00429	-0.182827	-0.611594	-0.996041	0.0115664	0.0476089	0.194607	0.479625	0.000126782	0.00581466	0.00198773	0.00277531
circANKRD17_39	circLib	39	circANKRD17_39	circANKRD17	ACACTATCCAGTATCATCCCCATCTTCCCCATCACCACCAGCCCAGCCAGGAGGGGTTTCTAGAAACAGCCCTTTGGATTGTGGATCAGCATCTCCAAATAAAGTGGCATCTTCCTCCGAACAGGAAGCAGGTAGTCCACC	51.773	-28.6	-0.158512	0.274158	-0.253403	-0.207947	-0.417304	-1.088	-0.680622	-0.381837	0.0286658	0.00792832	0.0831272	0.0629888	0.00151761	0.000205418	0.00114214	0.0619769
circANKRD17_4	circLib	4	circANKRD17_4	circANKRD17	TTATTCCAAAGAATCGTTTGAAAAGCTCCTCAGCAAATTCCAAAATAGGGTCATCAGCACCTACCACCACTGCTGCTAACACTTCCTTAATGGGAATTAAAATGACAACTGTAGCTCTGTCATCAACATCTCAAACTGCCA	40.4255	-22.6	0.454131	0.485131		-0.036442	-0.436484	-0.823756		1.49437	0.041736	0.0139201		0.663693	0.000900717	0.00446469		0.0107854
circANKRD17_40	circLib	40	circANKRD17_40	circANKRD17	CATCTTCCCCATCACCACCAGCCCAGCCAGGAGGGGTTTCTAGAAACAGCCCTTTGGATTGTGGATCAGCATCTCCAAATAAAGTGGCATCTTCCTCCGAACAGGAAGCAGGTAGTCCACCAGTAGTAGAAACAACAAACA	49.6454	-29.9	0.189578	0.327175	0.0358017	-0.373533	-0.562216	-1.05986	2.03184	0.0906254	0.082101	0.0216035	0.500915	0.500928	0.0230818	0.00106008	0.00769503	0.573431
circANKRD17_41	circLib	41	circANKRD17_41	circANKRD17	GCCCAGCCAGGAGGGGTTTCTAGAAACAGCCCTTTGGATTGTGGATCAGCATCTCCAAATAAAGTGGCATCTTCCTCCGAACAGGAAGCAGGTAGTCCACCAGTAGTAGAAACAACAAACACTAGACCTCCAAACAGCAGC	49.6454	-31.8	0.320337	0.751847	-0.27947	-0.256793	-1.77918	-2.55401	-0.788217	1.05793	0.0263805	0.0301319	0.00788934	0.0691609	3.53813e-05	0.000230003	0.0016982	0.0293471
circANKRD17_42	circLib	42	circANKRD17_42	circANKRD17	TAGAAACAGCCCTTTGGATTGTGGATCAGCATCTCCAAATAAAGTGGCATCTTCCTCCGAACAGGAAGCAGGTAGTCCACCAGTAGTAGAAACAACAAACACTAGACCTCCAAACAGCAGCAGTTCTTCTGGGAGTTCATC	46.0993	-26.7	0.161532	0.365444	0.181231	0.345863	0.980561	0.0558068	-0.00247823	0.422739	0.0699964	0.0124113	0.220346	0.259747	0.000404685	0.216641	0.806974	0.00671714
circANKRD17_43	circLib	43	circANKRD17_43	circANKRD17	GTGGATCAGCATCTCCAAATAAAGTGGCATCTTCCTCCGAACAGGAAGCAGGTAGTCCACCAGTAGTAGAAACAACAAACACTAGACCTCCAAACAGCAGCAGTTCTTCTGGGAGTTCATCAGCTCATTCTAATCAGCAAC	46.0993	-22.7	0.733874	0.500857	0.129217	2.8661e-05	-0.694446	0.280948	0.211996	0.241326	0.00187494	0.00148065	0.437876	0.517907	0.00207685	0.0482448	0.0502899	0.439721
circANKRD17_44	circLib	44	circANKRD17_44	circANKRD17	AAAGTGGCATCTTCCTCCGAACAGGAAGCAGGTAGTCCACCAGTAGTAGAAACAACAAACACTAGACCTCCAAACAGCAGCAGTTCTTCTGGGAGTTCATCAGCTCATTCTAATCAGCAACAACCTCCGGGATCTGTTTCT	46.8085	-26.2	0.0155991	0.182836	0.123713	0.334664	1.68036	-0.0534442	0.907682	0.496031	0.481813	0.144943	0.0553536	0.032968	9.29694e-05	0.368268	0.000948076	0.00632787
circANKRD17_45	circLib	45	circANKRD17_45	circANKRD17	ACAGGAAGCAGGTAGTCCACCAGTAGTAGAAACAACAAACACTAGACCTCCAAACAGCAGCAGTTCTTCTGGGAGTTCATCAGCTCATTCTAATCAGCAACAACCTCCGGGATCTGTTTCTCAGGAACCAAGACCACCTCT	47.5177	-22.6	-0.391534	-0.0163951		0.635993	1.33678	1.41682	2.1428	0.123139	0.00736558	0.950824		0.0141175	9.56168e-05	0.000155707	0.0776653	0.164891
circANKRD17_46	circLib	46	circANKRD17_46	circANKRD17	CAGTAGTAGAAACAACAAACACTAGACCTCCAAACAGCAGCAGTTCTTCTGGGAGTTCATCAGCTCATTCTAATCAGCAACAACCTCCGGGATCTGTTTCTCAGGAACCAAGACCACCTCTTCAGCAGTCTCAGGTTCCTC	47.5177	-27.4	-0.274499	-0.436033	0.0187947	0.275283	2.02419	1.78067	0.255898	0.357035	0.00891097	0.00108264	0.963859	0.071868	4.30302e-05	1.86048e-05	0.0134039	0.0173257
circANKRD17_47	circLib	47	circANKRD17_47	circANKRD17	ACTAGACCTCCAAACAGCAGCAGTTCTTCTGGGAGTTCATCAGCTCATTCTAATCAGCAACAACCTCCGGGATCTGTTTCTCAGGAACCAAGACCACCTCTTCAGCAGTCTCAGGTTCCTCCCCCGGAAGTTAGAATGACT	49.6454	-35.3	0.207088	0.0571225	0.134033	0.303484	0.911454	1.64123	0.329138	0.247755	0.0283607	0.424148	0.192631	0.0339561	6.99132e-05	3.40832e-05	0.000278248	0.0653235
circANKRD17_48	circLib	48	circANKRD17_48	circANKRD17	CAGTTCTTCTGGGAGTTCATCAGCTCATTCTAATCAGCAACAACCTCCGGGATCTGTTTCTCAGGAACCAAGACCACCTCTTCAGCAGTCTCAGGTTCCTCCCCCGGAAGTTAGAATGACTGTTCCTCCTTTAGCAACAAG	48.9362	-39.3	0.0977893	-0.0153865	-0.0613276	0.225657	0.573312	1.13068	0.00797057	0.175711	0.30819	0.331626	0.164308	0.0299375	0.000326489	7.42562e-06	0.762276	0.0491361
circANKRD17_49	circLib	49	circANKRD17_49	circANKRD17	CAGCTCATTCTAATCAGCAACAACCTCCGGGATCTGTTTCTCAGGAACCAAGACCACCTCTTCAGCAGTCTCAGGTTCCTCCCCCGGAAGTTAGAATGACTGTTCCTCCTTTAGCAACAAGTTCTGCTCCAGTGGCGGTGC	51.773	-37.3	0.0325286	-0.12928	0.0189133	0.228565	-1.19526	-1.11275	1.48168	-0.529585	0.724542	0.112808	0.723644	0.127583	0.000197439	5.60418e-05	2.05137e-05	0.0467229
circANKRD17_5	circLib	5	circANKRD17_5	circANKRD17	AAAAGCTCCTCAGCAAATTCCAAAATAGGGTCATCAGCACCTACCACCACTGCTGCTAACACTTCCTTAATGGGAATTAAAATGACAACTGTAGCTCTGTCATCAACATCTCAAACTGCCACAGCACTCACTGTGCCTGCA	44.6809	-24	0.634748	0.707947	-0.135353	-0.31646	-0.532358	-0.246314	-0.276521	0.216164	0.00651401	0.00237302	0.0816084	0.00711045	0.000949322	0.0473335	0.0023472	0.0335874
circANKRD17_50	circLib	50	circANKRD17_50	circANKRD17	CAACCTCCGGGATCTGTTTCTCAGGAACCAAGACCACCTCTTCAGCAGTCTCAGGTTCCTCCCCCGGAAGTTAGAATGACTGTTCCTCCTTTAGCAACAAGTTCTGCTCCAGTGGCGGTGCCTTCTACTGCCCCAGTGACT	53.9007	-36	0.0928988	-0.0993409	0.0213842	0.177217	-0.0608004	0.240173	-0.0844756	0.182699	0.395168	0.0453133	0.80641	0.434169	0.380085	0.00418099	0.0708945	0.703306
circANKRD17_51	circLib	51	circANKRD17_51	circANKRD17	TCAGGAACCAAGACCACCTCTTCAGCAGTCTCAGGTTCCTCCCCCGGAAGTTAGAATGACTGTTCCTCCTTTAGCAACAAGTTCTGCTCCAGTGGCGGTGCCTTCTACTGCCCCAGTGACTTACCCTATGCCTCAGACACC	53.9007	-29.8	-0.224994	-0.328254	-0.443932	-0.170398	0.616342	-0.647486	0.0121388	-0.240464	0.0161888	0.0157368	0.00332177	0.0234415	0.00556545	0.000655363	0.686549	0.0189084
circANKRD17_52	circLib	52	circANKRD17_52	circANKRD17	TTCAGCAGTCTCAGGTTCCTCCCCCGGAAGTTAGAATGACTGTTCCTCCTTTAGCAACAAGTTCTGCTCCAGTGGCGGTGCCTTCTACTGCCCCAGTGACTTACCCTATGCCTCAGACACCAATGGGATGCCCCCAGCCTA	54.6099	-32.7	-0.345033	-0.242928	-0.279697	-0.391853	0.197613	-0.780258	-0.846086	0.0329333	0.00594527	0.0548215	0.06376	0.0340633	0.117029	0.000338369	0.032095	0.758831
circANKRD17_53	circLib	53	circANKRD17_53	circANKRD17	CCCCCGGAAGTTAGAATGACTGTTCCTCCTTTAGCAACAAGTTCTGCTCCAGTGGCGGTGCCTTCTACTGCCCCAGTGACTTACCCTATGCCTCAGACACCAATGGGATGCCCCCAGCCTACTCCTAAAATGGAAACCCCT	53.9007	-25.4	-0.462386	-0.455598	-0.127832	-0.250378	-0.286785	-0.573648	-0.119532	-0.0238877	0.00982797	0.00124446	0.0563629	0.127553	0.0313294	0.000495504	0.0121729	0.7205
circANKRD17_54	circLib	54	circANKRD17_54	circANKRD17	TGTTCCTCCTTTAGCAACAAGTTCTGCTCCAGTGGCGGTGCCTTCTACTGCCCCAGTGACTTACCCTATGCCTCAGACACCAATGGGATGCCCCCAGCCTACTCCTAAAATGGAAACCCCTGCTATTAGACCACCCCCTCA	53.9007	-24.4	-0.482778	-0.427799	-0.260995	-0.0733454	1.02402	0.815334	-0.327727	1.08457	0.0101272	0.00563236	0.205719	0.291303	0.00172254	0.00259091	0.00101703	0.00257992
circANKRD17_55	circLib	55	circANKRD17_55	circANKRD17	GTTCTGCTCCAGTGGCGGTGCCTTCTACTGCCCCAGTGACTTACCCTATGCCTCAGACACCAATGGGATGCCCCCAGCCTACTCCTAAAATGGAAACCCCTGCTATTAGACCACCCCCTCATGGCACAACTGCCCCTCACA	56.7376	-26.2	-0.0668528	0.0164127	-0.262583	-0.241105	-0.118275	-0.803092	-0.713471	3.0961	0.211781	0.696632	0.216954	0.121214	0.0922403	0.000271011	0.000249911	0.000241009
circANKRD17_56	circLib	56	circANKRD17_56	circANKRD17	CCTTCTACTGCCCCAGTGACTTACCCTATGCCTCAGACACCAATGGGATGCCCCCAGCCTACTCCTAAAATGGAAACCCCTGCTATTAGACCACCCCCTCATGGCACAACTGCCCCTCACAAGAATTCAGCTTCAGTGCAA	53.1915	-19.2	-0.313083	0.134844	-0.0580625	-0.598089	0.348843	-2.37391	0.139961		0.0461815	0.209158	0.310609	0.0396741	0.0494001	0.000465036	0.28105
circANKRD17_57	circLib	57	circANKRD17_57	circANKRD17	TTACCCTATGCCTCAGACACCAATGGGATGCCCCCAGCCTACTCCTAAAATGGAAACCCCTGCTATTAGACCACCCCCTCATGGCACAACTGCCCCTCACAAGAATTCAGCTTCAGTGCAAAATTCATCTGTTGCAGTCCT	50.3546	-26.7	-0.560671	-0.161713	-0.180845	-0.513414	0.141319	-0.938217	0.514993	4.69185	0.0228131	0.00833873	0.199218	0.0965618	0.257231	7.87063e-05	0.059503	0.000135019
circANKRD17_58	circLib	58	circANKRD17_58	circANKRD17	CAATGGGATGCCCCCAGCCTACTCCTAAAATGGAAACCCCTGCTATTAGACCACCCCCTCATGGCACAACTGCCCCTCACAAGAATTCAGCTTCAGTGCAAAATTCATCTGTTGCAGTCCTCAGTGTCAATCACATTAAAA	47.5177	-26.2	-0.325743	-0.118917	-0.0973396	-0.323676	1.69148	1.70157	-1.93148	3.4765	0.0638983	0.294895	0.510869	0.0967498	0.000625648	0.000133697	0.000168407	0.00267021
circANKRD17_59	circLib	59	circANKRD17_59	circANKRD17	ACTCCTAAAATGGAAACCCCTGCTATTAGACCACCCCCTCATGGCACAACTGCCCCTCACAAGAATTCAGCTTCAGTGCAAAATTCATCTGTTGCAGTCCTCAGTGTCAATCACATTAAAAGACCTCACAGTGTTCCCTCT	46.0993	-21.4	-0.385228	-0.131853	-0.0828345	-0.473764	0.0409725	-0.153753	0.568244	1.03454	0.0279366	0.0925986	0.121128	0.0410586	0.278218	0.120999	0.0123617	0.00529382
circANKRD17_6	circLib	6	circANKRD17_6	circANKRD17	CAAAATAGGGTCATCAGCACCTACCACCACTGCTGCTAACACTTCCTTAATGGGAATTAAAATGACAACTGTAGCTCTGTCATCAACATCTCAAACTGCCACAGCACTCACTGTGCCTGCAATTTCTTCTGCATCCACTCA	44.6809	-23.7	-0.294406	-0.188355	-0.121688	-0.154231	1.8977	1.14662	0.219425	-0.173795	0.0181138	0.00955868	0.367233	0.0458261	7.02744e-05	7.3601e-05	0.459361	0.0136212
circANKRD17_60	circLib	60	circANKRD17_60	circANKRD17	TGCTATTAGACCACCCCCTCATGGCACAACTGCCCCTCACAAGAATTCAGCTTCAGTGCAAAATTCATCTGTTGCAGTCCTCAGTGTCAATCACATTAAAAGACCTCACAGTGTTCCCTCTTCTGTCCAGCTACCTTCGAC	47.5177	-20.1	-0.20855	-0.15745	0.11054	-0.181392	1.54411	1.09791	-0.313332	-0.138279	0.00313757	0.100413	0.0637869	0.331799	0.00022912	0.000357495	2.26627e-05	0.163187
circANKRD17_61	circLib	61	circANKRD17_61	circANKRD17	ATGGCACAACTGCCCCTCACAAGAATTCAGCTTCAGTGCAAAATTCATCTGTTGCAGTCCTCAGTGTCAATCACATTAAAAGACCTCACAGTGTTCCCTCTTCTGTCCAGCTACCTTCGACCTTAAGTACACAAAGTGCTT	44.6809	-22.6	-0.411309	-0.220178	0.217283	-0.291217	1.94328	1.24515	-1.13582	0.509982	0.000583834	0.0032126	0.163455	0.1371	0.000149575	0.000251905	0.000265937	0.0260707
circANKRD17_62	circLib	62	circANKRD17_62	circANKRD17	AAGAATTCAGCTTCAGTGCAAAATTCATCTGTTGCAGTCCTCAGTGTCAATCACATTAAAAGACCTCACAGTGTTCCCTCTTCTGTCCAGCTACCTTCGACCTTAAGTACACAAAGTGCTTGTCAGAATTCAGTACATCCA	41.844	-24.2	-0.362336	-0.222882	-0.184913	-0.0831559	2.84106	2.57327	0.308543	-0.420418	0.000715465	0.027363	0.269419	0.485666	1.35283e-05	1.3436e-06	0.0153795	0.062982
circANKRD17_63	circLib	63	circANKRD17_63	circANKRD17	AAATTCATCTGTTGCAGTCCTCAGTGTCAATCACATTAAAAGACCTCACAGTGTTCCCTCTTCTGTCCAGCTACCTTCGACCTTAAGTACACAAAGTGCTTGTCAGAATTCAGTACATCCAGCAAATAAGCCTATTGCTCC	42.5532	-18.2	-0.38439	-0.213462	-0.400615	-0.317545	1.90393	0.970365	-0.546639	-0.854768	0.00467917	0.0137528	0.0826227	0.0699216	0.000110254	2.6562e-05	0.00144506	0.0312457
circANKRD17_64	circLib	64	circANKRD17_64	circANKRD17	TCAGTGTCAATCACATTAAAAGACCTCACAGTGTTCCCTCTTCTGTCCAGCTACCTTCGACCTTAAGTACACAAAGTGCTTGTCAGAATTCAGTACATCCAGCAAATAAGCCTATTGCTCCCAATTTCAGTGCCCCCTTAC	43.9716	-14.7	-0.563899	-0.345065	-0.290713	-0.495806	1.65884	0.489641	-1.79866	-0.379794	0.00047167	0.00817521	0.0299876	0.0424855	0.000401567	0.000706766	0.000121192	0.0546643
circANKRD17_65	circLib	65	circANKRD17_65	circANKRD17	AGACCTCACAGTGTTCCCTCTTCTGTCCAGCTACCTTCGACCTTAAGTACACAAAGTGCTTGTCAGAATTCAGTACATCCAGCAAATAAGCCTATTGCTCCCAATTTCAGTGCCCCCTTACCATTTGGGCCCTTTAGCACA	46.8085	-20.5	-0.250331	-0.211527	-0.114885	-0.486643	-1.14225	-2.0167	-1.90993	-0.471213	0.0346779	0.218668	0.135199	0.000213131	0.000172099	0.000392794	0.000133021	0.00526273
circANKRD17_66	circLib	66	circANKRD17_66	circANKRD17	TTCTGTCCAGCTACCTTCGACCTTAAGTACACAAAGTGCTTGTCAGAATTCAGTACATCCAGCAAATAAGCCTATTGCTCCCAATTTCAGTGCCCCCTTACCATTTGGGCCCTTTAGCACATTGTTTGAAAACAGCCCTAC	44.6809	-21.4	-0.24684	-0.104923	-0.536898	-0.487938	1.38147	0.331156	-0.182228	0.296456	0.0063941	0.0934141	0.00152016	0.104957	0.000106453	0.00145439	0.0017081	0.0445422
circANKRD17_67	circLib	67	circANKRD17_67	circANKRD17	CCTTAAGTACACAAAGTGCTTGTCAGAATTCAGTACATCCAGCAAATAAGCCTATTGCTCCCAATTTCAGTGCCCCCTTACCATTTGGGCCCTTTAGCACATTGTTTGAAAACAGCCCTACTTCTGCTCATGCCTTCTGGG	45.3901	-21.3	-0.0107526	0.133734	-0.275614	-0.361385	0.141611	-0.193612	1.12693	0.100687	0.775349	0.437587	0.210725	0.290675	0.0752161	0.00849491	0.00649588	0.00863497
circANKRD17_68	circLib	68	circANKRD17_68	circANKRD17	TGTCAGAATTCAGTACATCCAGCAAATAAGCCTATTGCTCCCAATTTCAGTGCCCCCTTACCATTTGGGCCCTTTAGCACATTGTTTGAAAACAGCCCTACTTCTGCTCATGCCTTCTGGGGAGGATCTGTTGTTTCATCT	45.3901	-23.9	-0.207149	-0.0209277	-0.187643	-0.235372	1.17305	-0.164252	1.87115	0.634071	0.0503689	0.227718	0.802129	0.161593	0.00102831	0.138399	9.27855e-05	0.0107039
circANKRD17_69	circLib	69	circANKRD17_69	circANKRD17	AGCAAATAAGCCTATTGCTCCCAATTTCAGTGCCCCCTTACCATTTGGGCCCTTTAGCACATTGTTTGAAAACAGCCCTACTTCTGCTCATGCCTTCTGGGGAGGATCTGTTGTTTCATCTCAGTCAACACCAGAATCTAT	45.3901	-25.9	-0.0771379	0.00963158	-0.549198	-0.183009	2.44395	1.69324	-0.103615	0.210067	0.163789	0.431088	0.0728647	0.0496244	2.31077e-05	2.57293e-06	0.0143171	0.142144
circANKRD17_7	circLib	7	circANKRD17_7	circANKRD17	CTACCACCACTGCTGCTAACACTTCCTTAATGGGAATTAAAATGACAACTGTAGCTCTGTCATCAACATCTCAAACTGCCACAGCACTCACTGTGCCTGCAATTTCTTCTGCATCCACTCACAAAACCATTAAGAACCCAG	43.9716	-21.2	-0.228441	-0.269943	-0.221506	-0.454416	2.1173	1.01958	0.258359	-0.0814511	0.00781928	0.00435149	0.116494	0.0465075	6.31109e-05	4.50719e-05	0.000811632	0.123757
circANKRD17_70	circLib	70	circANKRD17_70	circANKRD17	CCAATTTCAGTGCCCCCTTACCATTTGGGCCCTTTAGCACATTGTTTGAAAACAGCCCTACTTCTGCTCATGCCTTCTGGGGAGGATCTGTTGTTTCATCTCAGTCAACACCAGAATCTATGCTATCAGGAAAATCCTCAT	45.3901	-26.7	-0.148581	0.030013	-0.484006	-0.199518	2.27484	1.38348	-0.0141742	0.127405	0.00985661	0.324895	0.278458	0.228361	5.26682e-05	7.61086e-06	0.962408	0.196324
circANKRD17_71	circLib	71	circANKRD17_71	circANKRD17	CCATTTGGGCCCTTTAGCACATTGTTTGAAAACAGCCCTACTTCTGCTCATGCCTTCTGGGGAGGATCTGTTGTTTCATCTCAGTCAACACCAGAATCTATGCTATCAGGAAAATCCTCATATTTGCCAAATTCAGATCCT	43.2624	-23.5	-0.37124	-0.174949	0.0421894	-0.0871533	2.40038	1.57473	-0.966796	0.878536	0.00418298	0.00865097	0.864822	0.506405	1.71331e-06	6.68767e-06	0.000628647	0.0092603
circANKRD17_72	circLib	72	circANKRD17_72	circANKRD17	ATTGTTTGAAAACAGCCCTACTTCTGCTCATGCCTTCTGGGGAGGATCTGTTGTTTCATCTCAGTCAACACCAGAATCTATGCTATCAGGAAAATCCTCATATTTGCCAAATTCAGATCCTTTACATCAGTCTGATACTTC	40.4255	-22.3	-0.29323	-0.164656	-0.211507	-0.187591	3.21152	2.62161	0.0582974	0.953376	0.000483814	0.0505816	0.0724786	0.0737939	7.93028e-06	2.84184e-06	0.170071	0.00154075
circANKRD17_73	circLib	73	circANKRD17_73	circANKRD17	CTTCTGCTCATGCCTTCTGGGGAGGATCTGTTGTTTCATCTCAGTCAACACCAGAATCTATGCTATCAGGAAAATCCTCATATTTGCCAAATTCAGATCCTTTACATCAGTCTGATACTTCCAAAGCTCCAGGTTTTAGAC	41.844	-24.5	0.0128833	0.238386	-0.423237	-0.43931	1.81563	1.49097	-1.1182	-0.0725084	0.943221	0.00450433	0.0136478	0.0527179	4.88349e-05	1.66889e-05	0.000338006	0.313201
circANKRD17_74	circLib	74	circANKRD17_74	circANKRD17	GGAGGATCTGTTGTTTCATCTCAGTCAACACCAGAATCTATGCTATCAGGAAAATCCTCATATTTGCCAAATTCAGATCCTTTACATCAGTCTGATACTTCCAAAGCTCCAGGTTTTAGACCACCATTACAGAGACCTGCT	41.1348	-24.7	0.652525	0.594246	0.156633	-0.115273	-0.110154	-0.0218342	-0.311634	0.608381	0.000704445	0.00210298	0.421191	0.389449	0.0725256	0.929731	0.0137257	0.0198011
circANKRD17_75	circLib	75	circANKRD17_75	circANKRD17	TCAGTCAACACCAGAATCTATGCTATCAGGAAAATCCTCATATTTGCCAAATTCAGATCCTTTACATCAGTCTGATACTTCCAAAGCTCCAGGTTTTAGACCACCATTACAGAGACCTGCTCCAAGTCCCTCAGGTATTGT	41.844	-18.9	-0.0353178	0.039504	-0.287168	-0.620903	1.41881	1.50954	-0.248633	0.240225	0.152556	0.457171	0.39403	0.0349092	5.55838e-05	1.96531e-05	0.0032986	0.0735181
circANKRD17_76	circLib	76	circANKRD17_76	circANKRD17	TGCTATCAGGAAAATCCTCATATTTGCCAAATTCAGATCCTTTACATCAGTCTGATACTTCCAAAGCTCCAGGTTTTAGACCACCATTACAGAGACCTGCTCCAAGTCCCTCAGGTATTGTCAATATGGACTCGCCATATG	42.5532	-23.2	-0.0336087	-0.0814765	-0.202133	-0.24542	0.340528	0.157493	-1.75657	0.351941	0.765016	0.131146	0.217419	0.0843889	0.00335988	0.0101119	0.000860219	0.0122983
circANKRD17_77	circLib	77	circANKRD17_77	circANKRD17	TATTTGCCAAATTCAGATCCTTTACATCAGTCTGATACTTCCAAAGCTCCAGGTTTTAGACCACCATTACAGAGACCTGCTCCAAGTCCCTCAGGTATTGTCAATATGGACTCGCCATATGGTTCTGTAACACCTTCTTCA	42.5532	-24	-0.0767877	0.0244437	-0.335822	-0.464693	2.65912	2.4406	0.328147	1.3477	0.22839	0.511147	0.0970592	0.0468361	7.84767e-06	1.83463e-06	0.00597367	1.4854e-05
circANKRD17_78	circLib	78	circANKRD17_78	circANKRD17	TTTACATCAGTCTGATACTTCCAAAGCTCCAGGTTTTAGACCACCATTACAGAGACCTGCTCCAAGTCCCTCAGGTATTGTCAATATGGACTCGCCATATGGTTCTGTAACACCTTCTTCAACACATTTGGGAAACTTTGC	43.2624	-24.3	0.301874	0.578124	-0.664111	-0.310878	1.36098	0.567659	-1.68555	1.69584	0.0433531	0.0011137	0.380646	0.0331648	0.0015578	0.000167673	0.000513318	0.00116211
circANKRD17_79	circLib	79	circANKRD17_79	circANKRD17	CCAAAGCTCCAGGTTTTAGACCACCATTACAGAGACCTGCTCCAAGTCCCTCAGGTATTGTCAATATGGACTCGCCATATGGTTCTGTAACACCTTCTTCAACACATTTGGGAAACTTTGCTTCAAACATTTCAGGAGGTC	44.6809	-25.7	0.431113	0.209924	0.342726	-0.359964	-1.94007	-0.0585174	2.12767	1.61979	0.00393811	0.112975	0.494482	0.169564	1.46951e-05	0.161179	0.00109217	0.000292277
circANKRD17_8	circLib	8	circANKRD17_8	circANKRD17	ACTTCCTTAATGGGAATTAAAATGACAACTGTAGCTCTGTCATCAACATCTCAAACTGCCACAGCACTCACTGTGCCTGCAATTTCTTCTGCATCCACTCACAAAACCATTAAGAACCCAGTGAATAATGTGAGGCCTGGT	42.5532	-27.3	0.232103	0.399619	-0.23339	-0.382239	-1.26845	-2.29572	0.333234	0.690658	0.121319	0.00903341	0.204342	0.00931477	0.00022309	0.00215237	0.00137433	0.00452541
circANKRD17_80	circLib	80	circANKRD17_80	circANKRD17	CCACCATTACAGAGACCTGCTCCAAGTCCCTCAGGTATTGTCAATATGGACTCGCCATATGGTTCTGTAACACCTTCTTCAACACATTTGGGAAACTTTGCTTCAAACATTTCAGGAGGTCAGATGTACGGACCTGGGGCA	46.8085	-30.2	-0.149655	-0.410231	0.00820613	-0.0333201	-0.613816	0.519075	-0.246501	0.81849	0.165866	0.00187897	0.688036	0.798436	0.000145941	0.000913703	0.0174326	0.00038905
circANKRD17_81	circLib	81	circANKRD17_81	circANKRD17	TCCAAGTCCCTCAGGTATTGTCAATATGGACTCGCCATATGGTTCTGTAACACCTTCTTCAACACATTTGGGAAACTTTGCTTCAAACATTTCAGGAGGTCAGATGTACGGACCTGGGGCACCCCTTGGAGGAGCACCCGC	49.6454	-35.2	0.20569	0.410379	0.469829	0.258248	-1.00382	-0.909079	-0.445266	0.79831	0.148108	0.016047	0.0564562	0.0735807	0.00126843	0.000224862	0.00170163	0.0122324
circANKRD17_82	circLib	82	circANKRD17_82	circANKRD17	TCAATATGGACTCGCCATATGGTTCTGTAACACCTTCTTCAACACATTTGGGAAACTTTGCTTCAAACATTTCAGGAGGTCAGATGTACGGACCTGGGGCACCCCTTGGAGGAGCACCCGCAGCTGCTAACTTTAACAGAC	48.227	-29.2	0.38052	0.739282	-0.193542	-0.425304	-0.269372	0.121846	1.76306	0.536708	0.0219625	0.0007784	0.163784	0.989647	0.00587373	0.0375626	5.54541e-05	0.0222784
circANKRD17_83	circLib	83	circANKRD17_83	circANKRD17	GGTTCTGTAACACCTTCTTCAACACATTTGGGAAACTTTGCTTCAAACATTTCAGGAGGTCAGATGTACGGACCTGGGGCACCCCTTGGAGGAGCACCCGCAGCTGCTAACTTTAACAGACAACATTTTTCCCCGCTTAGT	48.227	-24.7	0.0085791	0.132011	-0.270054	-0.167466	1.10064	0.463198	0.761181	0.736847	0.781627	0.30907	0.16599	0.709669	0.00108267	0.000882736	0.00135587	0.0117349
circANKRD17_84	circLib	84	circANKRD17_84	circANKRD17	AACACATTTGGGAAACTTTGCTTCAAACATTTCAGGAGGTCAGATGTACGGACCTGGGGCACCCCTTGGAGGAGCACCCGCAGCTGCTAACTTTAACAGACAACATTTTTCCCCGCTTAGTTTGTTGACTCCGTGTTCATC	48.227	-29.8	0.325428	0.445456	-0.080705	-0.251936	0.0863092	0.355912	0.759413	0.128204	0.00226785	0.00118678	0.594803	0.16235	0.0941247	0.00164262	0.000479301	0.311815
circANKRD17_85	circLib	85	circANKRD17_85	circANKRD17	CTTCAAACATTTCAGGAGGTCAGATGTACGGACCTGGGGCACCCCTTGGAGGAGCACCCGCAGCTGCTAACTTTAACAGACAACATTTTTCCCCGCTTAGTTTGTTGACTCCGTGTTCATCAGCATCAAATGGGGTGGCAC	51.0638	-34.6	0.06926	0.167874	-0.0251745	-0.00323845	-1.64344	-1.01358	0.850821	-0.787063	0.358494	0.0907984	0.71683	0.989173	2.2535e-05	8.75711e-06	0.000453949	0.0371956
circANKRD17_86	circLib	86	circANKRD17_86	circANKRD17	CAGATGTACGGACCTGGGGCACCCCTTGGAGGAGCACCCGCAGCTGCTAACTTTAACAGACAACATTTTTCCCCGCTTAGTTTGTTGACTCCGTGTTCATCAGCATCAAATGGGGTGGCACTGAATCAACAAGACAAGCAA	50.3546	-35.1	-0.342466	-0.269769	-0.0642561	0.430256	1.3462	1.21756	-0.0451929	-0.90034	0.00599215	0.00728857	0.757028	0.144088	0.000809784	0.00111758	0.616673	0.00465979
circANKRD17_87	circLib	87	circANKRD17_87	circANKRD17	ACCCCTTGGAGGAGCACCCGCAGCTGCTAACTTTAACAGACAACATTTTTCCCCGCTTAGTTTGTTGACTCCGTGTTCATCAGCATCAAATGGGGTGGCACTGAATCAACAAGACAAGCAACTCAATTGATTAATGCTTTG	45.3901	-28.9	-0.108348	-0.249202	-0.14686	0.0312665	2.19616	2.07144	1.7717	-0.0556455	0.00183666	0.00781605	0.316522	0.37685	5.45864e-05	2.84103e-06	7.62076e-06	0.290898
circANKRD17_88	circLib	88	circANKRD17_88	circANKRD17	CAGCTGCTAACTTTAACAGACAACATTTTTCCCCGCTTAGTTTGTTGACTCCGTGTTCATCAGCATCAAATGGGGTGGCACTGAATCAACAAGACAAGCAACTCAATTGATTAATGCTTTGATCAAGGATCCAGACAAAGA	41.1348	-28.7	-0.134391	-0.210698	-0.596473	0.694811	2.12823	2.70392	2.98927	-0.053237	0.0122317	0.242413	0.0766128	0.0976003	2.97472e-06	1.02854e-05	4.17796e-05	0.258774
circANKRD17_89	circLib	89	circANKRD17_89	circANKRD17	CAACATTTTTCCCCGCTTAGTTTGTTGACTCCGTGTTCATCAGCATCAAATGGGGTGGCACTGAATCAACAAGACAAGCAACTCAATTGATTAATGCTTTGATCAAGGATCCAGACAAAGAAATTGATGAACTTATTCCAA	39.0071	-29.2	-0.367467	-0.512937	-0.482239	-0.0897459	3.02452	2.5505	1.53264	1.07712	0.00486299	0.0101563	0.00119272	0.631281	1.42268e-05	2.4243e-06	0.000137462	0.00453551
circANKRD17_9	circLib	9	circANKRD17_9	circANKRD17	AATGACAACTGTAGCTCTGTCATCAACATCTCAAACTGCCACAGCACTCACTGTGCCTGCAATTTCTTCTGCATCCACTCACAAAACCATTAAGAACCCAGTGAATAATGTGAGGCCTGGTTTTCCAGTTTCTCTTCCATT	43.2624	-25.1	-0.341148	-0.219569	-0.250444	-0.411339	2.73026	2.06375	0.726048	0.70674	0.00393902	0.0228706	0.0694657	0.0146889	3.90521e-05	2.84862e-05	0.0110416	0.00383357
circANKRD17_90	circLib	90	circANKRD17_90	circANKRD17	TTTGTTGACTCCGTGTTCATCAGCATCAAATGGGGTGGCACTGAATCAACAAGACAAGCAACTCAATTGATTAATGCTTTGATCAAGGATCCAGACAAAGAAATTGATGAACTTATTCCAAAGAATCGTTTGAAAAGCTCC	38.2979	-28.2	-0.466621	-0.913426	-0.132707	0.473623	2.26508	3.24414	1.65204	0.767358	0.00732062	0.000272815	0.345737	0.0728805	9.13613e-05	7.76441e-07	5.0649e-06	0.0265364
circANKRD17_91	circLib	91	circANKRD17_91	circANKRD17	CAGCATCAAATGGGGTGGCACTGAATCAACAAGACAAGCAACTCAATTGATTAATGCTTTGATCAAGGATCCAGACAAAGAAATTGATGAACTTATTCCAAAGAATCGTTTGAAAAGCTCCTCAGCAAATTCCAAAATAGG	37.5887	-18.2	0.0382779	0.0560427	0.0563866	-0.16488	0.341306	1.26078	1.26986	1.71275	0.388191	0.409395	0.911105	0.305831	0.0921843	0.000525046	0.000234804	0.00360144
circANRIL_0	circLib	0	circANRIL_0	circANRIL	TGTCCCTTTTGATGAGAAGAATAAGCCTCATTCTGATTCAACAGCAGAGATCAAAGAAAAGACTTCTGTTTTCTGGCCACCAGATATATGTTATCTGTGCTTAAAGAATTGAAAAACACACATCAAAGGAGAATTTTCTTG	35.461	-27.5	-0.155889	-0.099055	0.272505	0.393557	1.83503	0.973415	-1.08988	1.42188	0.178219	0.410219	0.16555	0.567256	0.000139605	0.0024493	0.00881191	0.00851932
circANRIL_1	circLib	1	circANRIL_1	circANRIL	ATAAGCCTCATTCTGATTCAACAGCAGAGATCAAAGAAAAGACTTCTGTTTTCTGGCCACCAGATATATGTTATCTGTGCTTAAAGAATTGAAAAACACACATCAAAGGAGAATTTTCTTGGAAAGAGAGGGTTCAAGCAT	36.1702	-25.6	-0.127156	-0.0165737	0.0580732	0.0175584	1.44269	1.0907	1.65187	1.75654	0.981184	0.623208	0.946799	0.71759	0.00012645	0.00116066	5.62532e-05	0.00603221
circANRIL_10	circLib	10	circANRIL_10	circANRIL	TGCTTTCTAGAAGAAAACCGGGGAGATCTATTTGGAATGTATCTAACTCCAAAGAAACCATCAGAGGTAACAGTAGAGACGGGGTTTCACCATGTTGGCCAGACTGGTCTTGAACTCTCGACCTCGTGATTCGCCCGCCTC	48.227	-33	-0.00790517	0.134185	0.0747147	0.378731	0.085387	0.794314	-0.103881	0.839479	0.78905	0.264015	0.997593	0.428001	0.302287	0.000724388	0.43553	0.00979407
circANRIL_11	circLib	11	circANRIL_11	circANRIL	GGGAGATCTATTTGGAATGTATCTAACTCCAAAGAAACCATCAGAGGTAACAGTAGAGACGGGGTTTCACCATGTTGGCCAGACTGGTCTTGAACTCTCGACCTCGTGATTCGCCCGCCTCGGCCTCCCAAAGTGCTGGGA	51.773	-38.7	0.377306	0.328882	-0.207454	-0.0968614	-1.65593	-0.772786	-1.28309	0.331313	0.0227415	0.107056	0.25125	0.402336	0.00679953	0.0633028	0.000546458	0.144874
circANRIL_12	circLib	12	circANRIL_12	circANRIL	ATCTAACTCCAAAGAAACCATCAGAGGTAACAGTAGAGACGGGGTTTCACCATGTTGGCCAGACTGGTCTTGAACTCTCGACCTCGTGATTCGCCCGCCTCGGCCTCCCAAAGTGCTGGGATTACAGGTGTGAGACACCAC	53.1915	-37.7	-0.128937	-0.129826	0.36341	-0.264518	-0.129692	-0.493954	1.68316	-0.0575874	0.198018	0.113219	0.18683	0.334991	0.0315431	0.00300499	5.39651e-05	0.861674
circANRIL_13	circLib	13	circANRIL_13	circANRIL	TCAGAGGTAACAGTAGAGACGGGGTTTCACCATGTTGGCCAGACTGGTCTTGAACTCTCGACCTCGTGATTCGCCCGCCTCGGCCTCCCAAAGTGCTGGGATTACAGGTGTGAGACACCACACCCGGCGGATAGAGAGAAT	56.0284	-46.7	-0.386693	-0.595567	-0.0643693	-0.296607	-1.60022	-1.37786	-0.478459	-0.651827	0.00261092	0.00348158	0.235309	0.571842	0.000275457	0.000586836	0.058088	0.0511763
circANRIL_14	circLib	14	circANRIL_14	circANRIL	GGGGTTTCACCATGTTGGCCAGACTGGTCTTGAACTCTCGACCTCGTGATTCGCCCGCCTCGGCCTCCCAAAGTGCTGGGATTACAGGTGTGAGACACCACACCCGGCGGATAGAGAGAATTTTGACAGTGTCCCTTTTGA	55.3191	-43.1	-0.252896	-0.54605	0.0432243	-0.467042	0.0242329	-0.022693	-0.709159	-0.186956	0.0832673	0.00025795	0.855573	0.0381012	0.878109	0.493464	0.0102253	0.130411
circANRIL_15	circLib	15	circANRIL_15	circANRIL	AGACTGGTCTTGAACTCTCGACCTCGTGATTCGCCCGCCTCGGCCTCCCAAAGTGCTGGGATTACAGGTGTGAGACACCACACCCGGCGGATAGAGAGAATTTTGACAGTGTCCCTTTTGATGAGAAGAATAAGCCTCATT	51.773	-38.4	-0.0919154	-0.378985	0.360693	0.17048	0.871369	0.833777	-1.52548	0.251617	0.0949531	0.00254132	0.114864	0.639677	0.000903284	0.000188993	1.75096e-05	0.159765
circANRIL_16	circLib	16	circANRIL_16	circANRIL	ACCTCGTGATTCGCCCGCCTCGGCCTCCCAAAGTGCTGGGATTACAGGTGTGAGACACCACACCCGGCGGATAGAGAGAATTTTGACAGTGTCCCTTTTGATGAGAAGAATAAGCCTCATTCTGATTCAACAGCAGAGATC	51.0638	-39.5	0.0824134	0.13183	0.342666	-0.211252	0.184716	0.481275	-0.304059	0.00576609	0.359119	0.0413129	0.00479903	0.950162	0.111994	0.0205047	0.218751	0.935155
circANRIL_17	circLib	17	circANRIL_17	circANRIL	CGGCCTCCCAAAGTGCTGGGATTACAGGTGTGAGACACCACACCCGGCGGATAGAGAGAATTTTGACAGTGTCCCTTTTGATGAGAAGAATAAGCCTCATTCTGATTCAACAGCAGAGATCAAAGAAAAGACTTCTGTTTT	45.3901	-33.3	-0.33884	-0.622753	0.742131	-0.16403	1.81824	2.63864	0.452489	0.101167	0.00719203	0.00969617	0.0169288	0.189198	0.000277677	4.63701e-06	0.0071906	0.629715
circANRIL_18	circLib	18	circANRIL_18	circANRIL	ATTACAGGTGTGAGACACCACACCCGGCGGATAGAGAGAATTTTGACAGTGTCCCTTTTGATGAGAAGAATAAGCCTCATTCTGATTCAACAGCAGAGATCAAAGAAAAGACTTCTGTTTTCTGGCCACCAGATATATGTT	41.844	-30	0.18189	0.0343103	-0.137232	-0.354182	1.26239	1.24847	1.64133	0.257798	0.0812896	0.862268	0.0389459	0.192324	0.000661931	0.000852923	5.47276e-05	0.0270944
circANRIL_19	circLib	19	circANRIL_19	circANRIL	CACCCGGCGGATAGAGAGAATTTTGACAGTGTCCCTTTTGATGAGAAGAATAAGCCTCATTCTGATTCAACAGCAGAGATCAAAGAAAAGACTTCTGTTTTCTGGCCACCAGATATATGTTATCTGTGCTTAAAGAATTGA	39.7163	-26.6	-0.239439	-0.400478	-0.0644606	-0.0432321	2.89417	3.64354	2.06989	0.600197	0.350749	0.0204861	0.246268	0.37334	1.47747e-05	1.37536e-05	3.96764e-05	0.0505058
circANRIL_2	circLib	2	circANRIL_2	circANRIL	ACAGCAGAGATCAAAGAAAAGACTTCTGTTTTCTGGCCACCAGATATATGTTATCTGTGCTTAAAGAATTGAAAAACACACATCAAAGGAGAATTTTCTTGGAAAGAGAGGGTTCAAGCATCACTGTTAGGTGTGCTGGAA	38.2979	-33.8	0.850494	0.508	-0.102118	-0.0890303	-1.90931	-0.904079	-0.176469	1.97092	0.00562403	0.00706042	0.0422086	0.246563	4.26119e-06	0.00477369	0.800421	0.000881626
circANRIL_20	circLib	20	circANRIL_20	circANRIL	TTTTGACAGTGTCCCTTTTGATGAGAAGAATAAGCCTCATTCTGATTCAACAGCAGAGATCAAAGAAAAGACTTCTGTTTTCTGGCCACCAGATATATGTTATCTGTGCTTAAAGAATTGAAAAACACACATCAAAGGAGA	36.1702	-26.9	-0.119591	0.0291816	0.0383946	0.145736	2.48427	2.49323	1.9157	1.28042	0.935567	0.875207	0.393811	0.181827	8.91393e-06	0.000472369	0.000151883	0.00144017
circANRIL_3	circLib	3	circANRIL_3	circANRIL	GACTTCTGTTTTCTGGCCACCAGATATATGTTATCTGTGCTTAAAGAATTGAAAAACACACATCAAAGGAGAATTTTCTTGGAAAGAGAGGGTTCAAGCATCACTGTTAGGTGTGCTGGAATCCTTTCCCGAGTCAGTACT	40.4255	-39.9	0.207381	0.18019		0.00429522	1.33549	1.27636		1.04137	0.017366	0.140698		0.916941	0.000101999	0.00111995		0.000744058
circANRIL_4	circLib	4	circANRIL_4	circANRIL	CAGATATATGTTATCTGTGCTTAAAGAATTGAAAAACACACATCAAAGGAGAATTTTCTTGGAAAGAGAGGGTTCAAGCATCACTGTTAGGTGTGCTGGAATCCTTTCCCGAGTCAGTACTGCTTTCTAGAAGAAAACCGG	39.7163	-39.6	0.0861511	-0.0715753	0.179442	-0.0876342	1.42316	1.69888	1.9053	1.76162	0.41852	0.558631	0.04572	0.331771	0.000335913	0.000915475	0.000864231	0.00586822
circANRIL_5	circLib	5	circANRIL_5	circANRIL	TTAAAGAATTGAAAAACACACATCAAAGGAGAATTTTCTTGGAAAGAGAGGGTTCAAGCATCACTGTTAGGTGTGCTGGAATCCTTTCCCGAGTCAGTACTGCTTTCTAGAAGAAAACCGGGGAGATCTATTTGGAATGTA	39.7163	-37.1	0.786086	0.809589	-0.00253402	-0.0915539	0.914108	1.93865	1.30275	2.19254	0.0139493	0.00220322	0.497151	0.649907	0.0051517	9.20663e-05	0.000131942	0.00237997
circANRIL_6	circLib	6	circANRIL_6	circANRIL	CATCAAAGGAGAATTTTCTTGGAAAGAGAGGGTTCAAGCATCACTGTTAGGTGTGCTGGAATCCTTTCCCGAGTCAGTACTGCTTTCTAGAAGAAAACCGGGGAGATCTATTTGGAATGTATCTAACTCCAAAGAAACCAT	41.844	-40.4	0.167488	0.0314473	-0.0635612	0.0782795	1.37067	2.69337	1.21902	1.24114	0.108698	0.573256	0.986268	0.74212	0.00266167	0.000304738	0.00157231	0.00208172
circANRIL_7	circLib	7	circANRIL_7	circANRIL	GGAAAGAGAGGGTTCAAGCATCACTGTTAGGTGTGCTGGAATCCTTTCCCGAGTCAGTACTGCTTTCTAGAAGAAAACCGGGGAGATCTATTTGGAATGTATCTAACTCCAAAGAAACCATCAGAGGTAACAGTAGAGACG	44.6809	-42	-0.174898	0.143234	0.345602	0.0926702	-0.839666	-0.995604	1.31645	1.09724	0.629281	0.0876977	0.00660802	0.558883	0.00302361	0.000475837	0.00479721	0.00816916
circANRIL_8	circLib	8	circANRIL_8	circANRIL	TCACTGTTAGGTGTGCTGGAATCCTTTCCCGAGTCAGTACTGCTTTCTAGAAGAAAACCGGGGAGATCTATTTGGAATGTATCTAACTCCAAAGAAACCATCAGAGGTAACAGTAGAGACGGGGTTTCACCATGTTGGCCA	45.3901	-30.5	0.308262	0.35006	-0.767856	-0.298592	-1.94827	-2.15905	0.85773	0.539569	0.30296	0.0664599	0.0165117	0.0767791	7.45121e-06	0.00269807	0.00639894	0.0132907
circANRIL_9	circLib	9	circANRIL_9	circANRIL	ATCCTTTCCCGAGTCAGTACTGCTTTCTAGAAGAAAACCGGGGAGATCTATTTGGAATGTATCTAACTCCAAAGAAACCATCAGAGGTAACAGTAGAGACGGGGTTTCACCATGTTGGCCAGACTGGTCTTGAACTCTCGA	45.3901	-28.9	-0.000982225	-0.090579	-0.274047	-0.0883557	1.44791	0.478307	-0.0302185	-0.124456	0.810558	0.234032	0.0616107	0.339167	1.39965e-05	0.000519708	0.740925	0.0605428
circARHGAP12_0	circLib	0	circARHGAP12_0	circARHGAP12	GTTTAAATGTGATACTGGTGTAGATCTCCTTGTTCTAAGCTATATTCATCCAACAAGCCATAAAGCCATAATGTGGTATAACATCCTTTTTGAGAGGTGAATATTATTGAATGAAAATGGCTGACAGAAGTGGGAAGATTA	34.7518	-28.5	0.235078	0.388597	0.280371	-0.0388192	0.598771	0.534936	0.913549	0.858643	0.0695163	0.0592244	0.291379	0.853972	0.00439038	0.0221677	0.000307618	0.00364081
circARHGAP12_1	circLib	1	circARHGAP12_1	circARHGAP12	TAGATCTCCTTGTTCTAAGCTATATTCATCCAACAAGCCATAAAGCCATAATGTGGTATAACATCCTTTTTGAGAGGTGAATATTATTGAATGAAAATGGCTGACAGAAGTGGGAAGATTATTCCAGGACAAGTGTATATT	34.7518	-28.5	0.254625	0.393928	-0.0466059	-0.391771	1.51795	1.48647	-0.107779	2.22003	0.0185119	0.00856712	0.851951	0.0410554	0.00018884	0.000335507	0.356212	3.74313e-05
circARHGAP12_10	circLib	10	circARHGAP12_10	circARHGAP12	AAGATTGTGATAAAACAAGGGGAGAGGTACATCTTGGTGAAAAAGACCAATGATGACTGGTGGCAAGTCAAGCCAGATGAAAACTCCAAAGCGTTTTATGTGCCAGCCCAGTATGTGAAGGAGGTCACGCGCAAAGCTCTC	46.0993	-33	-0.089523	-0.148052	-0.0462136	-0.308157	1.39692	1.43041	-0.473826	-0.288669	0.191834	0.0208003	0.798295	0.330832	0.000104637	8.46478e-05	0.0015702	0.0717236
circARHGAP12_11	circLib	11	circARHGAP12_11	circARHGAP12	GGAGAGGTACATCTTGGTGAAAAAGACCAATGATGACTGGTGGCAAGTCAAGCCAGATGAAAACTCCAAAGCGTTTTATGTGCCAGCCCAGTATGTGAAGGAGGTCACGCGCAAAGCTCTCATGCCACCTGTTAAGCAGGT	48.9362	-38.9	-0.206881	-0.223359	-0.117832	-0.0600481	0.999834	1.5201	-0.24692	-0.133965	0.0542118	0.0255142	0.62524	0.312222	3.98262e-05	0.000142453	0.00719307	0.641605
circARHGAP12_12	circLib	12	circARHGAP12_12	circARHGAP12	AAAAGACCAATGATGACTGGTGGCAAGTCAAGCCAGATGAAAACTCCAAAGCGTTTTATGTGCCAGCCCAGTATGTGAAGGAGGTCACGCGCAAAGCTCTCATGCCACCTGTTAAGCAGGTAGCTGGTCTGCCAAATAACT	48.227	-36.7	-0.0557659	0.119148	-0.123552	-0.106234	1.03743	0.901794	0.498734	0.207693	0.285303	0.0243012	0.138509	0.390634	0.000593399	0.000105655	0.0144314	0.0852402
circARHGAP12_13	circLib	13	circARHGAP12_13	circARHGAP12	TGGCAAGTCAAGCCAGATGAAAACTCCAAAGCGTTTTATGTGCCAGCCCAGTATGTGAAGGAGGTCACGCGCAAAGCTCTCATGCCACCTGTTAAGCAGGTAGCTGGTCTGCCAAATAACTCCACGAAAATAATGCAGAGT	48.227	-30.9	0.146357	0.502875	0.0114439	-0.385601	-0.594316	0.0474442	0.860509	0.11526	0.0347669	0.0102825	0.943512	0.0737758	0.00152915	0.381797	0.00211064	0.587188
circARHGAP12_14	circLib	14	circARHGAP12_14	circARHGAP12	AAACTCCAAAGCGTTTTATGTGCCAGCCCAGTATGTGAAGGAGGTCACGCGCAAAGCTCTCATGCCACCTGTTAAGCAGGTAGCTGGTCTGCCAAATAACTCCACGAAAATAATGCAGAGTTTGCATCTTCAGAGATCAAC	46.8085	-29.5	0.0464648	0.127194	0.253895	-0.0483098	1.43975	1.26366	0.123633	0.451874	0.634657	0.013482	0.0172973	0.727733	1.37218e-05	5.93384e-05	0.0226915	1.54306e-06
circARHGAP12_15	circLib	15	circARHGAP12_15	circARHGAP12	TGCCAGCCCAGTATGTGAAGGAGGTCACGCGCAAAGCTCTCATGCCACCTGTTAAGCAGGTAGCTGGTCTGCCAAATAACTCCACGAAAATAATGCAGAGTTTGCATCTTCAGAGATCAACAGAAAATGTGAACAAATTGC	46.0993	-31.7	0.0226047	0.173546	-0.363697	-0.111498	1.36908	0.591571	0.871315	-0.242139	0.780796	0.0854691	0.0221459	0.26677	6.02734e-05	0.00212591	0.00211387	0.195199
circARHGAP12_16	circLib	16	circARHGAP12_16	circARHGAP12	GAGGTCACGCGCAAAGCTCTCATGCCACCTGTTAAGCAGGTAGCTGGTCTGCCAAATAACTCCACGAAAATAATGCAGAGTTTGCATCTTCAGAGATCAACAGAAAATGTGAACAAATTGCCTGAGCTTTCAAGTTTCGGA	44.6809	-30.1	-0.0309037	0.0545646	-0.0498175	0.184425	1.66392	1.3747	0.185782	-0.235781	0.792748	0.150136	0.749648	0.116082	9.80046e-06	9.45984e-06	0.096121	0.197575
circARHGAP12_17	circLib	17	circARHGAP12_17	circARHGAP12	CATGCCACCTGTTAAGCAGGTAGCTGGTCTGCCAAATAACTCCACGAAAATAATGCAGAGTTTGCATCTTCAGAGATCAACAGAAAATGTGAACAAATTGCCTGAGCTTTCAAGTTTCGGAAAGCCATCGTCATCTGTTCA	42.5532	-29.7	-0.000699887	-0.118367	0.180426	0.577607	2.33912	2.65406	0.756214	-0.322413	0.793143	0.158868	0.020302	0.0334297	6.91028e-07	5.61749e-08	0.000439642	0.0426016
circARHGAP12_18	circLib	18	circARHGAP12_18	circARHGAP12	TAGCTGGTCTGCCAAATAACTCCACGAAAATAATGCAGAGTTTGCATCTTCAGAGATCAACAGAAAATGTGAACAAATTGCCTGAGCTTTCAAGTTTCGGAAAGCCATCGTCATCTGTTCAAGGAACAGGTCTTATTCGTG	41.1348	-31.1	-0.119429	-0.25003		0.238279	0.87846	1.82048		0.525461	0.0235272	0.04093		0.269482	0.000194394	5.48892e-05		0.0513114
circARHGAP12_19	circLib	19	circARHGAP12_19	circARHGAP12	TCCACGAAAATAATGCAGAGTTTGCATCTTCAGAGATCAACAGAAAATGTGAACAAATTGCCTGAGCTTTCAAGTTTCGGAAAGCCATCGTCATCTGTTCAAGGAACAGGTCTTATTCGTGATGCCAATCAGAATTTTGGA	39.7163	-34.2	0.0441913	-0.0731152	-0.0101	0.133195	1.79749	3.02117	0.82444	0.223365	0.223966	0.157269	0.887991	0.12188	4.53746e-05	5.43167e-07	0.000579387	0.245715
circARHGAP12_2	circLib	2	circARHGAP12_2	circARHGAP12	TATATTCATCCAACAAGCCATAAAGCCATAATGTGGTATAACATCCTTTTTGAGAGGTGAATATTATTGAATGAAAATGGCTGACAGAAGTGGGAAGATTATTCCAGGACAAGTGTATATTGAGGTGGAATATGATTATGA	34.0426	-24.4	0.00805658	0.337909	-0.0931875	-0.165903	1.56149	1.69946	1.87194	1.17806	0.731736	0.0384574	0.231657	0.120668	0.000125272	0.00209564	0.000551591	0.00135932
circARHGAP12_20	circLib	20	circARHGAP12_20	circARHGAP12	TTTGCATCTTCAGAGATCAACAGAAAATGTGAACAAATTGCCTGAGCTTTCAAGTTTCGGAAAGCCATCGTCATCTGTTCAAGGAACAGGTCTTATTCGTGATGCCAATCAGAATTTTGGACCCAGTTATAATCAAGGTCA	39.7163	-28	0.109416	0.148101	0.334095	0.39012	0.253123	0.818357	0.36329	1.07067	0.0788851	0.131976	0.0692155	0.0426177	0.00528962	0.000377361	0.00431708	0.000275822
circARHGAP12_21	circLib	21	circARHGAP12_21	circARHGAP12	CAGAAAATGTGAACAAATTGCCTGAGCTTTCAAGTTTCGGAAAGCCATCGTCATCTGTTCAAGGAACAGGTCTTATTCGTGATGCCAATCAGAATTTTGGACCCAGTTATAATCAAGGTCAGACTGTCAACCTAAGCCTGG	42.5532	-29.2	0.0718206	-0.0311551	0.176512	-0.0349056	0.179063	1.19625	-1.04044	0.821712	0.25822	0.406587	0.0604091	0.665327	0.017095	2.5496e-05	0.000783485	0.00687911
circARHGAP12_22	circLib	22	circARHGAP12_22	circARHGAP12	CCTGAGCTTTCAAGTTTCGGAAAGCCATCGTCATCTGTTCAAGGAACAGGTCTTATTCGTGATGCCAATCAGAATTTTGGACCCAGTTATAATCAAGGTCAGACTGTCAACCTAAGCCTGGACCTGACCCATAATAACGGA	44.6809	-34.8	0.0722943	0.0766017	0.0111283	0.264744	0.313784	1.22641	0.306796	0.249635	0.156607	0.199378	0.828965	0.481068	0.0110876	0.00019578	0.00815506	0.236823
circARHGAP12_23	circLib	23	circARHGAP12_23	circARHGAP12	AAAGCCATCGTCATCTGTTCAAGGAACAGGTCTTATTCGTGATGCCAATCAGAATTTTGGACCCAGTTATAATCAAGGTCAGACTGTCAACCTAAGCCTGGACCTGACCCATAATAACGGAAAGTTTAACAATGACTCACA	41.844	-31	0.156379	0.422831	-0.0698631	0	1.2939	1.10269	-1.11393	0.500707	0.0902153	0.00512987	0.666197	0.998908	5.39345e-05	4.71603e-05	4.82059e-05	0.00606843
circARHGAP12_24	circLib	24	circARHGAP12_24	circARHGAP12	AAGGAACAGGTCTTATTCGTGATGCCAATCAGAATTTTGGACCCAGTTATAATCAAGGTCAGACTGTCAACCTAAGCCTGGACCTGACCCATAATAACGGAAAGTTTAACAATGACTCACATTCTCCTAAAGTTTCCAGCC	41.844	-30.5	-0.210401	-0.207484	0.0695715	-0.191161	1.67441	1.26127	-0.58635	0.240818	0.0253447	0.00170728	0.539483	0.0194267	0.000161774	4.37243e-05	0.0807369	0.0741084
circARHGAP12_25	circLib	25	circARHGAP12_25	circARHGAP12	GATGCCAATCAGAATTTTGGACCCAGTTATAATCAAGGTCAGACTGTCAACCTAAGCCTGGACCTGACCCATAATAACGGAAAGTTTAACAATGACTCACATTCTCCTAAAGTTTCCAGCCAGAATAGGACACGCTCATTT	41.844	-25.7	-0.240372	0.190907	-0.204148	-0.357916	0.5453	-0.0588071	1.35723	0.748547	0.0139729	0.0359768	0.0854487	0.0599551	0.0011232	0.0247572	0.000121295	0.00400183
circARHGAP12_26	circLib	26	circARHGAP12_26	circARHGAP12	ACCCAGTTATAATCAAGGTCAGACTGTCAACCTAAGCCTGGACCTGACCCATAATAACGGAAAGTTTAACAATGACTCACATTCTCCTAAAGTTTCCAGCCAGAATAGGACACGCTCATTTGGTCATTTTCCCGGTCCAGA	43.9716	-28.2	-0.0823956	-0.0802641	-0.235564	-0.447852	0.966461	0.0272632	0.516928	0.252286	0.0504614	0.104932	0.14773	0.108001	0.000375215	0.641642	0.000168286	0.109311
circARHGAP12_27	circLib	27	circARHGAP12_27	circARHGAP12	AGACTGTCAACCTAAGCCTGGACCTGACCCATAATAACGGAAAGTTTAACAATGACTCACATTCTCCTAAAGTTTCCAGCCAGAATAGGACACGCTCATTTGGTCATTTTCCCGGTCCAGAGTTCTTGGATGTAGAGAAAA	43.2624	-31	0.0832712	-0.039869	-0.203781	0.0995355	0.872635	2.37586	1.02814	-0.0155132	0.615673	0.758328	0.212169	0.697757	0.00029824	3.82244e-05	0.000716463	0.992383
circARHGAP12_28	circLib	28	circARHGAP12_28	circARHGAP12	GACCTGACCCATAATAACGGAAAGTTTAACAATGACTCACATTCTCCTAAAGTTTCCAGCCAGAATAGGACACGCTCATTTGGTCATTTTCCCGGTCCAGAGTTCTTGGATGTAGAGAAAACTAGCTTCTCCCAGGAACAA	43.2624	-31.8	0.108412	-0.105633	-0.72158	-0.346599	1.35135	1.83829	0.295731	0.505252	0.425568	0.112555	0.147651	0.272761	0.000368313	7.26881e-08	0.154384	0.142613
circARHGAP12_29	circLib	29	circARHGAP12_29	circARHGAP12	AAAGTTTAACAATGACTCACATTCTCCTAAAGTTTCCAGCCAGAATAGGACACGCTCATTTGGTCATTTTCCCGGTCCAGAGTTCTTGGATGTAGAGAAAACTAGCTTCTCCCAGGAACAATCTTGTGATTCCGCAGGAGA	43.2624	-29.2	-0.159086	0.102468	-0.148305	-0.510676	0.122511	-0.623124	0.694917	-0.305968	0.691891	0.282515	0.153945	0.037589	0.250874	0.0235335	0.0131798	0.381125
circARHGAP12_3	circLib	3	circARHGAP12_3	circARHGAP12	TAAAGCCATAATGTGGTATAACATCCTTTTTGAGAGGTGAATATTATTGAATGAAAATGGCTGACAGAAGTGGGAAGATTATTCCAGGACAAGTGTATATTGAGGTGGAATATGATTATGAATATGAAGCAAAGGACAGAA	34.0426	-19.7	0.00348723	0.274187	0.0487575	0.109489	1.88189	1.50757	0.161013	1.62377	0.793669	0.0220471	0.336815	0.802497	2.78588e-05	0.000604579	0.210938	0.0120825
circARHGAP12_30	circLib	30	circARHGAP12_30	circARHGAP12	ATTCTCCTAAAGTTTCCAGCCAGAATAGGACACGCTCATTTGGTCATTTTCCCGGTCCAGAGTTCTTGGATGTAGAGAAAACTAGCTTCTCCCAGGAACAATCTTGTGATTCCGCAGGAGAAGGCTCTGAAAGAATACATC	44.6809	-32.4	0.0328205	0.147859	0.0790913	0.0620609	2.50766	1.42265	1.19901	0.897099	0.642007	0.214576	0.516914	0.851433	1.0287e-05	0.00175223	0.000341246	0.0122072
circARHGAP12_31	circLib	31	circARHGAP12_31	circARHGAP12	CAGAATAGGACACGCTCATTTGGTCATTTTCCCGGTCCAGAGTTCTTGGATGTAGAGAAAACTAGCTTCTCCCAGGAACAATCTTGTGATTCCGCAGGAGAAGGCTCTGAAAGAATACATCAAGATTCTGAATCTGGTGAT	43.9716	-38.3	0.0936626	-0.0118409	0.345319	0.017454	0.0956061	0.150547	2.44825	0.0304687	0.282431	0.585813	0.391031	0.683794	0.0968184	0.140457	5.07167e-05	0.89431
circARHGAP12_32	circLib	32	circARHGAP12_32	circARHGAP12	TGGTCATTTTCCCGGTCCAGAGTTCTTGGATGTAGAGAAAACTAGCTTCTCCCAGGAACAATCTTGTGATTCCGCAGGAGAAGGCTCTGAAAGAATACATCAAGATTCTGAATCTGGTGATGAACTTAGCAGCAGCTCCAC	45.3901	-40.6	0.0412401	-0.178135	0.0960188	0.423595	2.14903	0.865123	1.27705	1.41042	0.308691	0.00569628	0.316831	0.0576259	3.61696e-06	0.000397362	0.000264162	0.00158913
circARHGAP12_33	circLib	33	circARHGAP12_33	circARHGAP12	AGTTCTTGGATGTAGAGAAAACTAGCTTCTCCCAGGAACAATCTTGTGATTCCGCAGGAGAAGGCTCTGAAAGAATACATCAAGATTCTGAATCTGGTGATGAACTTAGCAGCAGCTCCACTGAACAGATAAGGGTTTAAA	41.844	-34.9	0.00845881	0.296461	-0.0366475	0.228622	-0.352107	-0.0156292	1.18108	0.643362	0.430481	0.0370615	0.274598	0.0150856	0.447958	0.978924	0.000736356	0.00424273
circARHGAP12_34	circLib	34	circARHGAP12_34	circARHGAP12	ACTAGCTTCTCCCAGGAACAATCTTGTGATTCCGCAGGAGAAGGCTCTGAAAGAATACATCAAGATTCTGAATCTGGTGATGAACTTAGCAGCAGCTCCACTGAACAGATAAGGGTTTAAATGTGATACTGGTGTAGATCT	42.5532	-32.8	0.174875	0.268718	-0.175972	-0.280266	0.065629	0.431983	1.20029	0.255488	0.0605687	0.00700654	0.0826542	0.550222	0.665069	0.00626513	0.00742416	0.43454
circARHGAP12_35	circLib	35	circARHGAP12_35	circARHGAP12	ATCTTGTGATTCCGCAGGAGAAGGCTCTGAAAGAATACATCAAGATTCTGAATCTGGTGATGAACTTAGCAGCAGCTCCACTGAACAGATAAGGGTTTAAATGTGATACTGGTGTAGATCTCCTTGTTCTAAGCTATATTC	40.4255	-28.9	0.188913	0.13821	-0.173807	-0.250471	1.55149	1.77245	1.40979	0.892445	0.164382	0.107389	0.0910586	0.336341	0.00581109	0.000423824	0.000629091	0.00777622
circARHGAP12_36	circLib	36	circARHGAP12_36	circARHGAP12	AAGGCTCTGAAAGAATACATCAAGATTCTGAATCTGGTGATGAACTTAGCAGCAGCTCCACTGAACAGATAAGGGTTTAAATGTGATACTGGTGTAGATCTCCTTGTTCTAAGCTATATTCATCCAACAAGCCATAAAGCC	39.7163	-24.9	0.0143189	-0.045123	-0.330391	-0.416043	0.251852	0.55027	1.03541	0.437649	0.29521	0.0280935	0.0628319	0.0256131	0.000103697	0.000491668	2.13848e-05	0.0107708
circARHGAP12_37	circLib	37	circARHGAP12_37	circARHGAP12	CAAGATTCTGAATCTGGTGATGAACTTAGCAGCAGCTCCACTGAACAGATAAGGGTTTAAATGTGATACTGGTGTAGATCTCCTTGTTCTAAGCTATATTCATCCAACAAGCCATAAAGCCATAATGTGGTATAACATCCT	39.0071	-24.2	-0.155982	-0.0692479		-0.353087	1.71657	1.90758	-4.00008	0.314627	0.000365173	0.0952911		0.00870124	0.000794542	0.000220564		0.116364
circARHGAP12_38	circLib	38	circARHGAP12_38	circARHGAP12	TGAACTTAGCAGCAGCTCCACTGAACAGATAAGGGTTTAAATGTGATACTGGTGTAGATCTCCTTGTTCTAAGCTATATTCATCCAACAAGCCATAAAGCCATAATGTGGTATAACATCCTTTTTGAGAGGTGAATATTAT	36.8794	-24.3	0.0383044	0.158193	-0.0466026	-0.130414	2.05122	2.1982	0.174418	0.755619	0.0925972	0.00493026	0.987888	0.18501	5.78462e-05	0.000105845	0.0577689	0.00779868
circARHGAP12_39	circLib	39	circARHGAP12_39	circARHGAP12	CTGAACAGATAAGGGTTTAAATGTGATACTGGTGTAGATCTCCTTGTTCTAAGCTATATTCATCCAACAAGCCATAAAGCCATAATGTGGTATAACATCCTTTTTGAGAGGTGAATATTATTGAATGAAAATGGCTGACAG	35.461	-25.2	0.737596	0.799078	-0.432256	-0.0847106	-1.68967	-1.80196	-0.0917654	0.796473	0.00482093	0.0124647	0.00747124	0.00741166	0.000125432	5.09076e-06	0.799083	0.0130679
circARHGAP12_4	circLib	4	circARHGAP12_4	circARHGAP12	ACATCCTTTTTGAGAGGTGAATATTATTGAATGAAAATGGCTGACAGAAGTGGGAAGATTATTCCAGGACAAGTGTATATTGAGGTGGAATATGATTATGAATATGAAGCAAAGGACAGAAAGATTGTGATAAAACAAGGG	34.7518	-19.3	0.762331	0.554647		0.101377	-0.123929	-0.182025		0.77804	0.0194635	0.0118958		0.890886	0.0667573	0.414679		0.0440524
circARHGAP12_5	circLib	5	circARHGAP12_5	circARHGAP12	ATATTATTGAATGAAAATGGCTGACAGAAGTGGGAAGATTATTCCAGGACAAGTGTATATTGAGGTGGAATATGATTATGAATATGAAGCAAAGGACAGAAAGATTGTGATAAAACAAGGGGAGAGGTACATCTTGGTGAA	35.461	-15	0.952436	0.873117		0.290773	0.0553545	-0.0792629			0.0315552	0.0284308		0.144018	0.412792	0.457955
circARHGAP12_6	circLib	6	circARHGAP12_6	circARHGAP12	CTGACAGAAGTGGGAAGATTATTCCAGGACAAGTGTATATTGAGGTGGAATATGATTATGAATATGAAGCAAAGGACAGAAAGATTGTGATAAAACAAGGGGAGAGGTACATCTTGGTGAAAAAGACCAATGATGACTGGT	38.2979	-22.3	0.702147	0.810128		-0.1875	-2.05284	-0.583483		0.285918	0.0117389	0.0024518		0.167664	0.000134023	9.70263e-05		0.133333
circARHGAP12_7	circLib	7	circARHGAP12_7	circARHGAP12	ATTCCAGGACAAGTGTATATTGAGGTGGAATATGATTATGAATATGAAGCAAAGGACAGAAAGATTGTGATAAAACAAGGGGAGAGGTACATCTTGGTGAAAAAGACCAATGATGACTGGTGGCAAGTCAAGCCAGATGAA	39.0071	-23.5	0.277386	0.495298	-0.369112	-0.117276	0.632218	0.0214981	1.40967	0.841478	0.0752313	0.0144213	0.0107806	0.236021	0.00106728	0.955583	6.06877e-06	0.0199093
circARHGAP12_8	circLib	8	circARHGAP12_8	circARHGAP12	TGAGGTGGAATATGATTATGAATATGAAGCAAAGGACAGAAAGATTGTGATAAAACAAGGGGAGAGGTACATCTTGGTGAAAAAGACCAATGATGACTGGTGGCAAGTCAAGCCAGATGAAAACTCCAAAGCGTTTTATGT	39.0071	-25.5	0.538208	0.653765	-0.487741	-0.0258055	0.664155	0.230897	1.38753	0.859255	0.00119597	0.0498206	0.00379475	0.787206	0.000787418	0.148966	0.000504248	5.51198e-05
circARHGAP12_9	circLib	9	circARHGAP12_9	circARHGAP12	AATATGAAGCAAAGGACAGAAAGATTGTGATAAAACAAGGGGAGAGGTACATCTTGGTGAAAAAGACCAATGATGACTGGTGGCAAGTCAAGCCAGATGAAAACTCCAAAGCGTTTTATGTGCCAGCCCAGTATGTGAAGG	42.5532	-26	0.223775	0.450833	0.0779374	-0.489121	0.267828	0.210328	0.909098	0.577076	0.0394685	0.0227907	0.943181	0.199018	0.0146833	0.0116525	0.000110441	0.0486035
circASAP1_0	circLib	0	circASAP1_0	circASAP1	ATATCCAGGAATGATTTTCAGAGTATTTGAGAAAATGAGAGGTGCAGATGGTTTTCACTGAGGCATGGTTTCAAATTTAAAGAGGATTATGGCCCAGAAATGGATGCCGGACCAGATCTCTGTCTCGGAGTTCATCGCCGA	43.2624	-35.3	-0.26911	-0.250466	-0.0899265	0.0937648	0.592685	1.63633	0.198963	0.866495	0.134546	0.0354097	0.980517	0.30263	0.000434357	0.000519594	0.229178	0.0272567
circASAP1_1	circLib	1	circASAP1_1	circASAP1	GAGTATTTGAGAAAATGAGAGGTGCAGATGGTTTTCACTGAGGCATGGTTTCAAATTTAAAGAGGATTATGGCCCAGAAATGGATGCCGGACCAGATCTCTGTCTCGGAGTTCATCGCCGAGACCACCGAGGACTACAACT	46.8085	-35.5	-0.294116	-0.384122		0.178371	2.65719	3.06097		1.34443	0.0312778	0.00591217		0.0702794	2.42316e-05	2.77291e-07		9.31527e-05
circASAP1_10	circLib	10	circASAP1_10	circASAP1	GCAGGAACACCGTCACGCTGCTGGAGGAGATATCCAGGAATGATTTTCAGAGTATTTGAGAAAATGAGAGGTGCAGATGGTTTTCACTGAGGCATGGTTTCAAATTTAAAGAGGATTATGGCCCAGAAATGGATGCCGGAC	45.3901	-34.2	-0.219884	-0.35115		0.134469	1.87445	0.591432		1.23228	0.0140111	0.00166786		0.259969	7.55073e-08	0.000189649		0.00386897
circASAP1_11	circLib	11	circASAP1_11	circASAP1	CTGGAGGAGATATCCAGGAATGATTTTCAGAGTATTTGAGAAAATGAGAGGTGCAGATGGTTTTCACTGAGGCATGGTTTCAAATTTAAAGAGGATTATGGCCCAGAAATGGATGCCGGACCAGATCTCTGTCTCGGAGTT	43.2624	-36	0.346673	0.513778	-0.160208	-0.0389134	0.330736	1.48533	-0.915491	1.07739	0.0328913	0.00398394	0.340763	0.757005	0.00248215	3.58017e-05	0.351816	0.0083569
circASAP1_2	circLib	2	circASAP1_2	circASAP1	GGTGCAGATGGTTTTCACTGAGGCATGGTTTCAAATTTAAAGAGGATTATGGCCCAGAAATGGATGCCGGACCAGATCTCTGTCTCGGAGTTCATCGCCGAGACCACCGAGGACTACAACTCGCCCACCACGTCCAGCTTC	52.4823	-36.6	0.0324171	0.0613968		0.634449	-1.13042	-0.220073		0.122334	0.463236	0.110132		0.0503543	0.00283546	0.0286047		0.111727
circASAP1_3	circLib	3	circASAP1_3	circASAP1	AGGCATGGTTTCAAATTTAAAGAGGATTATGGCCCAGAAATGGATGCCGGACCAGATCTCTGTCTCGGAGTTCATCGCCGAGACCACCGAGGACTACAACTCGCCCACCACGTCCAGCTTCACCACGCGGCTGCACAACTG	54.6099	-37.2			0.203525	-0.162779		-1.74	-1.25706				0.54783	0.700264		0.00864996	0.00228809
circASAP1_4	circLib	4	circASAP1_4	circASAP1	AGAGGATTATGGCCCAGAAATGGATGCCGGACCAGATCTCTGTCTCGGAGTTCATCGCCGAGACCACCGAGGACTACAACTCGCCCACCACGTCCAGCTTCACCACGCGGCTGCACAACTGCAGGAACACCGTCACGCTGC	59.5745	-36.5		0.466923	0.0598863	0.561438		-4.21365	-1.89551	0.00447347		0.0047337	0.404127	0.307096		1.11872e-05	0.000152057	0.512118
circASAP1_5	circLib	5	circASAP1_5	circASAP1	TGGATGCCGGACCAGATCTCTGTCTCGGAGTTCATCGCCGAGACCACCGAGGACTACAACTCGCCCACCACGTCCAGCTTCACCACGCGGCTGCACAACTGCAGGAACACCGTCACGCTGCTGGAGGAGATATCCAGGAAT	59.5745	-42.2	-0.153144	-0.415909	-0.00242278	0.997436	-1.17492	-0.682279	-2.12305	-0.269493	0.173905	0.00770396	0.640394	0.0110809	0.00022087	0.00544103	9.83659e-05	0.180308
circASAP1_6	circLib	6	circASAP1_6	circASAP1	TGTCTCGGAGTTCATCGCCGAGACCACCGAGGACTACAACTCGCCCACCACGTCCAGCTTCACCACGCGGCTGCACAACTGCAGGAACACCGTCACGCTGCTGGAGGAGATATCCAGGAATGATTTTCAGAGTATTTGAGA	55.3191	-39.9	0.231599	0.403047		0.656592	-0.60042	-1.51397		-0.253756	0.121806	0.00339959		0.0343654	0.00422289	6.47408e-05		0.0513967
circASAP1_7	circLib	7	circASAP1_7	circASAP1	AGACCACCGAGGACTACAACTCGCCCACCACGTCCAGCTTCACCACGCGGCTGCACAACTGCAGGAACACCGTCACGCTGCTGGAGGAGATATCCAGGAATGATTTTCAGAGTATTTGAGAAAATGAGAGGTGCAGATGGT	53.1915	-34	-0.219944	-0.750849	-0.00404953	0.605625	-0.815622	-0.403302	0.0564295	-0.821424	0.0540065	0.00576238	0.911615	0.0397718	0.00523491	0.0598439	0.182663	0.00572684
circASAP1_8	circLib	8	circASAP1_8	circASAP1	TCGCCCACCACGTCCAGCTTCACCACGCGGCTGCACAACTGCAGGAACACCGTCACGCTGCTGGAGGAGATATCCAGGAATGATTTTCAGAGTATTTGAGAAAATGAGAGGTGCAGATGGTTTTCACTGAGGCATGGTTTC	51.773	-36.3	-0.312053	-0.405288	-0.203884	0.286427	-0.877742	-0.960409	0.546039	-0.609337	0.0675408	0.010923	0.263181	0.218794	0.00112175	0.00896748	0.000400704	0.00402676
circASAP1_9	circLib	9	circASAP1_9	circASAP1	CACCACGCGGCTGCACAACTGCAGGAACACCGTCACGCTGCTGGAGGAGATATCCAGGAATGATTTTCAGAGTATTTGAGAAAATGAGAGGTGCAGATGGTTTTCACTGAGGCATGGTTTCAAATTTAAAGAGGATTATGG	46.0993	-35.1	-0.354544	-0.630993	0.119532	-0.109669	0.829611	1.14556	1.21267	0.0944155	0.00711892	1.1043e-05	0.413692	0.974127	0.000670635	0.000323879	0.0171616	0.91462
circASH1L1_0	circLib	0	circASH1L1_0	circASH1L1	TAAACGGAGTTCCCTCTCGAAGTCCAAGATTAGTTGCTTCTGGGGATGACTCTGTGGATAGTCTGCTGCAGCGGATGGTACAAAATGAGGACCAAGAGCCCATGGAGAAAAGTATTGATGCTGTGATTGCAACTGCCTCTG	48.227	-36.2	0.0124626	-0.121182	0.161802	0.0328776	0.448849	0.510672	-1.06896	0.543609	0.585079	0.0308083	0.270657	0.949399	1.81656e-05	0.00151071	3.25803e-05	0.0179601
circASH1L1_1	circLib	1	circASH1L1_1	circASH1L1	AGTCCAAGATTAGTTGCTTCTGGGGATGACTCTGTGGATAGTCTGCTGCAGCGGATGGTACAAAATGAGGACCAAGAGCCCATGGAGAAAAGTATTGATGCTGTGATTGCAACTGCCTCTGCACCACCTTCTTCCAGTCCA	48.9362	-29.3	0.0145529	-0.140516	0.182464	0.476551	0.438067	0.120719	-0.159427	0.660062	0.382018	0.150654	0.0788426	0.119442	0.000143223	0.120044	0.70846	0.0134781
circASH1L1_10	circLib	10	circASH1L1_10	circASH1L1	GACAGCCTTTTAGTGCCTGCAGTCACAAGTGACTCTTGCAATAATAGCATCTCACTCCTATCTGAAAAGTTGACAAGCAGCTGTTCCCCCCATCATATCAAGAGAAGTGTAGTGGAAGCTATGCAACGCCAAGCTCGGAAA	46.0993	-24.3	0.402159	0.551485	-0.791016	-0.191123	1.25104	1.20642	-2.77786	0.271737	0.00938894	0.00870864	0.392245	0.0660651	0.000155266	7.32593e-05	0.000280707	0.0808116
circASH1L1_11	circLib	11	circASH1L1_11	circASH1L1	AGTCACAAGTGACTCTTGCAATAATAGCATCTCACTCCTATCTGAAAAGTTGACAAGCAGCTGTTCCCCCCATCATATCAAGAGAAGTGTAGTGGAAGCTATGCAACGCCAAGCTCGGAAAATGTGCAATTACGACAAAAT	42.5532	-23.3	0.0263586	-0.0499511	0.39074	-0.0491376	1.63517	1.78007	-2.36767	0.79468	0.962003	0.558111	0.193386	0.309307	0.000189864	7.35546e-07	7.54059e-05	0.137551
circASH1L1_12	circLib	12	circASH1L1_12	circASH1L1	ATAATAGCATCTCACTCCTATCTGAAAAGTTGACAAGCAGCTGTTCCCCCCATCATATCAAGAGAAGTGTAGTGGAAGCTATGCAACGCCAAGCTCGGAAAATGTGCAATTACGACAAAATCTTGGCCACAAAGAAAAACC	42.5532	-23.7	-0.0933846	0.211089	0.26993	0.158745	1.70486	1.05553	0.931643	0.548834	0.271663	0.0492116	0.0955522	0.0740789	2.14813e-05	5.73338e-07	0.00404764	0.0108406
circASH1L1_13	circLib	13	circASH1L1_13	circASH1L1	TCTGAAAAGTTGACAAGCAGCTGTTCCCCCCATCATATCAAGAGAAGTGTAGTGGAAGCTATGCAACGCCAAGCTCGGAAAATGTGCAATTACGACAAAATCTTGGCCACAAAGAAAAACCTAGACCATGTCAATAAAATC	41.844	-21.5	-0.208891	-0.0827843	-0.163533	-0.389232	2.77757	2.22225	-0.188647	-0.161689	0.0142383	0.351113	0.144403	0.218623	5.58068e-06	2.99929e-08	0.00971591	0.260124
circASH1L1_14	circLib	14	circASH1L1_14	circASH1L1	CTGTTCCCCCCATCATATCAAGAGAAGTGTAGTGGAAGCTATGCAACGCCAAGCTCGGAAAATGTGCAATTACGACAAAATCTTGGCCACAAAGAAAAACCTAGACCATGTCAATAAAATCTTAAAAGCCAAAAAACTTCA	39.7163	-17.6	-0.313871	0.0039641	-0.185628	-0.136191	2.18676	1.48527	0.904705	0.432656	0.0186479	0.816731	0.0851864	0.619589	4.01687e-05	2.1953e-06	0.0004519	0.324595
circASH1L1_15	circLib	15	circASH1L1_15	circASH1L1	AGAGAAGTGTAGTGGAAGCTATGCAACGCCAAGCTCGGAAAATGTGCAATTACGACAAAATCTTGGCCACAAAGAAAAACCTAGACCATGTCAATAAAATCTTAAAAGCCAAAAAACTTCAAAGGCAGGCCAGGACAGGGA	41.844	-24	-0.10262	0.11225	-0.288649	-0.60372	-0.644705	-0.310293	-0.214473	0.668864	0.261065	0.156217	0.00483737	0.0351679	0.0044048	0.00515312	0.0965877	0.00814231
circASH1L1_16	circLib	16	circASH1L1_16	circASH1L1	ATGCAACGCCAAGCTCGGAAAATGTGCAATTACGACAAAATCTTGGCCACAAAGAAAAACCTAGACCATGTCAATAAAATCTTAAAAGCCAAAAAACTTCAAAGGCAGGCCAGGACAGGGAATAACTTTGTGAAACGTAGG	40.4255	-23.7	0.653722	0.493868	0.0254101	-0.760487	0.363206	-3.40311	1.71383	0.444261	0.0463971	0.0604755	0.683029	0.176637	0.0449851	0.00289771	1.91415e-05	0.112727
circASH1L1_17	circLib	17	circASH1L1_17	circASH1L1	AATGTGCAATTACGACAAAATCTTGGCCACAAAGAAAAACCTAGACCATGTCAATAAAATCTTAAAAGCCAAAAAACTTCAAAGGCAGGCCAGGACAGGGAATAACTTTGTGAAACGTAGGCCAGGTCGACCTCGGAAATG	41.1348	-23.8	-0.0284715	0.313659	0.0562471	-0.898731	0.484922	0.456675	1.21491	0.0117986	0.956719	0.0246729	0.746029	0.00120163	0.000409988	0.00138909	0.000744922	0.896046
circASH1L1_18	circLib	18	circASH1L1_18	circASH1L1	TCTTGGCCACAAAGAAAAACCTAGACCATGTCAATAAAATCTTAAAAGCCAAAAAACTTCAAAGGCAGGCCAGGACAGGGAATAACTTTGTGAAACGTAGGCCAGGTCGACCTCGGAAATGTCCCCTTCAGGCTGTCGTAT	44.6809	-31.1	0.0770977	0.332143	-0.413924	-0.4104	-0.582742	-0.122986	0.848281	0.067235	0.616316	0.00653654	0.0135308	0.0172789	0.00456248	0.00781988	0.000249974	0.335871
circASH1L1_19	circLib	19	circASH1L1_19	circASH1L1	CTAGACCATGTCAATAAAATCTTAAAAGCCAAAAAACTTCAAAGGCAGGCCAGGACAGGGAATAACTTTGTGAAACGTAGGCCAGGTCGACCTCGGAAATGTCCCCTTCAGGCTGTCGTATCAATGCAAGCATTCCAGGCT	46.0993	-27.7	0.108147	0.31198	-0.490734	-0.599125	-1.1613	-1.53756	1.04761	0.0336564	0.207607	0.0866979	0.000278214	0.000560559	0.000222269	5.04713e-05	0.000216584	0.696716
circASH1L1_2	circLib	2	circASH1L1_2	circASH1L1	TGGGGATGACTCTGTGGATAGTCTGCTGCAGCGGATGGTACAAAATGAGGACCAAGAGCCCATGGAGAAAAGTATTGATGCTGTGATTGCAACTGCCTCTGCACCACCTTCTTCCAGTCCAGGCCGTAGCCACAGCAAGGA	52.4823	-34.9	-0.040849	-0.568604	0.234415	0.226992	-0.525612	0.187413	0.0243784	-0.0210616	0.26332	0.000940269	0.0798822	0.0411341	0.00220498	0.0566736	0.432669	0.411686
circASH1L1_20	circLib	20	circASH1L1_20	circASH1L1	CTTAAAAGCCAAAAAACTTCAAAGGCAGGCCAGGACAGGGAATAACTTTGTGAAACGTAGGCCAGGTCGACCTCGGAAATGTCCCCTTCAGGCTGTCGTATCAATGCAAGCATTCCAGGCTGCTCAGTTTGTCAACCCAGA	48.9362	-30.9	-0.0240988	0.391138	-0.383123	-0.319445	-0.268043	-1.01697	0.226537	-0.176398	0.631779	0.0657685	0.0059382	0.0596368	0.00284323	3.23203e-05	0.0226692	0.00963588
circASH1L1_21	circLib	21	circASH1L1_21	circASH1L1	AAAGGCAGGCCAGGACAGGGAATAACTTTGTGAAACGTAGGCCAGGTCGACCTCGGAAATGTCCCCTTCAGGCTGTCGTATCAATGCAAGCATTCCAGGCTGCTCAGTTTGTCAACCCAGAATTGAACAGAGACGAGGAAG	51.0638	-31.5	0.0533166	0.285209	-0.229507	-0.209414	-0.939895	-1.31673	0.438504	-0.157383	0.363999	0.0457835	0.091316	0.912435	0.00135298	3.60864e-05	0.0518417	0.138581
circASH1L1_22	circLib	22	circASH1L1_22	circASH1L1	AATAACTTTGTGAAACGTAGGCCAGGTCGACCTCGGAAATGTCCCCTTCAGGCTGTCGTATCAATGCAAGCATTCCAGGCTGCTCAGTTTGTCAACCCAGAATTGAACAGAGACGAGGAAGGAGCAGCACTGCACCTCAGT	50.3546	-35.2	0.131792	0.182377	0.354951	-0.0342463	0.640274	0.108278	0.221351	-0.819907	0.31727	0.0299674	0.0173716	0.855889	0.00155251	0.0609255	0.00468348	0.0211239
circASH1L1_23	circLib	23	circASH1L1_23	circASH1L1	GCCAGGTCGACCTCGGAAATGTCCCCTTCAGGCTGTCGTATCAATGCAAGCATTCCAGGCTGCTCAGTTTGTCAACCCAGAATTGAACAGAGACGAGGAAGGAGCAGCACTGCACCTCAGTCCTGACACAGTTACAGATGT	52.4823	-33.5	0.0279572	0.331204	-0.381835	0.20604	-0.0889204	0.336972	3.37629	-2.36985	0.841425	0.0916323	0.265422	0.215463	0.206048	0.00106595	3.4489e-06	0.0048317
circASH1L1_24	circLib	24	circASH1L1_24	circASH1L1	GTCCCCTTCAGGCTGTCGTATCAATGCAAGCATTCCAGGCTGCTCAGTTTGTCAACCCAGAATTGAACAGAGACGAGGAAGGAGCAGCACTGCACCTCAGTCCTGACACAGTTACAGATGTAATTGAGGCTGTTGTTCAGA	49.6454	-36.6	0.155016	0.488684	0.221147	-0.242654	-1.34397	-1.99742	0.20561	-1.14789	0.160667	0.01223	0.128651	0.0289055	0.000176197	8.60608e-06	0.121899	0.0133729
circASH1L1_25	circLib	25	circASH1L1_25	circASH1L1	TCAATGCAAGCATTCCAGGCTGCTCAGTTTGTCAACCCAGAATTGAACAGAGACGAGGAAGGAGCAGCACTGCACCTCAGTCCTGACACAGTTACAGATGTAATTGAGGCTGTTGTTCAGAGTGTAAATCTGAACCCAGAA	46.8085	-38.4	0.217982	0.278159	-0.0717535	-0.243137	0.173896	0.149046	0.506517	-0.6632	0.0281022	0.0379971	0.998263	0.0249766	0.0652039	0.05725	0.000344318	0.0186825
circASH1L1_26	circLib	26	circASH1L1_26	circASH1L1	TGCTCAGTTTGTCAACCCAGAATTGAACAGAGACGAGGAAGGAGCAGCACTGCACCTCAGTCCTGACACAGTTACAGATGTAATTGAGGCTGTTGTTCAGAGTGTAAATCTGAACCCAGAACATAAAAAGGGGTTGAAGAG	45.3901	-38.4	-0.0074435	0.411678	-0.0772511	-0.26153	-1.09763	-1.30903	0.144952	-0.166031	0.959962	0.00541198	0.389786	0.201894	0.00491585	0.00307659	0.137835	0.387798
circASH1L1_27	circLib	27	circASH1L1_27	circASH1L1	AATTGAACAGAGACGAGGAAGGAGCAGCACTGCACCTCAGTCCTGACACAGTTACAGATGTAATTGAGGCTGTTGTTCAGAGTGTAAATCTGAACCCAGAACATAAAAAGGGGTTGAAGAGAAAAGGTTGGCTATTGGAAG	43.9716	-28.7	0.733835	0.964491	-0.0552131	-0.0725378	-1.09767	-1.15591	0.615366	0.144013	0.00669761	0.00962233	0.652253	0.832166	0.000381683	0.000497712	0.00251829	0.490401
circASH1L1_28	circLib	28	circASH1L1_28	circASH1L1	GGAGCAGCACTGCACCTCAGTCCTGACACAGTTACAGATGTAATTGAGGCTGTTGTTCAGAGTGTAAATCTGAACCCAGAACATAAAAAGGGGTTGAAGAGAAAAGGTTGGCTATTGGAAGAACAGACCAGAAAAAAGCAG	43.9716	-31	0.0961749	0.255856		-0.452831	-1.14382	-0.370644		-0.434721	0.847687	0.269218		0.457605	0.0042198	0.0385489		0.127037
circASH1L1_29	circLib	29	circASH1L1_29	circASH1L1	TCCTGACACAGTTACAGATGTAATTGAGGCTGTTGTTCAGAGTGTAAATCTGAACCCAGAACATAAAAAGGGGTTGAAGAGAAAAGGTTGGCTATTGGAAGAACAGACCAGAAAAAAGCAGAAGCCATTACCAGAGGAAGA	41.1348	-28.9	0.0099785	0.151443	0.348868	-0.113458	0.576221	0.726227	-1.22617	1.21302	0.987136	0.0763517	0.0908887	0.80802	0.0111676	0.0542541	8.49035e-05	0.0174113
circASH1L1_3	circLib	3	circASH1L1_3	circASH1L1	GTCTGCTGCAGCGGATGGTACAAAATGAGGACCAAGAGCCCATGGAGAAAAGTATTGATGCTGTGATTGCAACTGCCTCTGCACCACCTTCTTCCAGTCCAGGCCGTAGCCACAGCAAGGACCGAACCCTGGGAAAACCAG	53.9007	-32.6	-0.0507843	-0.358085	0.500361	0.296572	0.90475	1.38909	-0.647235	-1.30485	0.135848	0.0226457	0.000391716	0.14134	2.44503e-05	6.09463e-05	0.00130894	0.00547122
circASH1L1_30	circLib	30	circASH1L1_30	circASH1L1	TAATTGAGGCTGTTGTTCAGAGTGTAAATCTGAACCCAGAACATAAAAAGGGGTTGAAGAGAAAAGGTTGGCTATTGGAAGAACAGACCAGAAAAAAGCAGAAGCCATTACCAGAGGAAGAAGAGCAAGAGAATAATAAAA	38.2979	-23.8	0.119932	0.396257	0.143633	-0.167113	1.4097	2.60558	1.95128		0.521358	0.169904	0.256501	0.738874	0.00716482	0.000113335	0.000195218
circASH1L1_31	circLib	31	circASH1L1_31	circASH1L1	AGTGTAAATCTGAACCCAGAACATAAAAAGGGGTTGAAGAGAAAAGGTTGGCTATTGGAAGAACAGACCAGAAAAAAGCAGAAGCCATTACCAGAGGAAGAAGAGCAAGAGAATAATAAAAGCTTTAATGAAGCACCAGTT	38.2979	-21.4	-0.0425777	0.0653206	0.0405901	0.086769	0.885153	3.43725	-0.338512	1.82966	0.798449	0.88733	0.600704	0.74073	0.0223857	4.38055e-05	0.080181	0.015144
circASH1L1_32	circLib	32	circASH1L1_32	circASH1L1	ACATAAAAAGGGGTTGAAGAGAAAAGGTTGGCTATTGGAAGAACAGACCAGAAAAAAGCAGAAGCCATTACCAGAGGAAGAAGAGCAAGAGAATAATAAAAGCTTTAATGAAGCACCAGTTGAGATTCCCAGTCCTTCTGA	39.7163	-19.4	0.0397471	0.0603208		0.0838076	0.275115	1.12266		1.3142	0.643922	0.240198		0.58037	0.0253843	4.5129e-05		0.0173529
circASH1L1_33	circLib	33	circASH1L1_33	circASH1L1	GAAAAGGTTGGCTATTGGAAGAACAGACCAGAAAAAAGCAGAAGCCATTACCAGAGGAAGAAGAGCAAGAGAATAATAAAAGCTTTAATGAAGCACCAGTTGAGATTCCCAGTCCTTCTGAAACCCCAGCTAAACCTTCTG	41.844	-22.7	0.243363	0.216269	0.090999	0.174303	1.19928	-0.253861	0.524895	2.77564	0.0390001	0.0935153	0.137934	0.216142	0.000203281	0.259652	0.0809294	0.00176521
circASH1L1_34	circLib	34	circASH1L1_34	circASH1L1	GAACAGACCAGAAAAAAGCAGAAGCCATTACCAGAGGAAGAAGAGCAAGAGAATAATAAAAGCTTTAATGAAGCACCAGTTGAGATTCCCAGTCCTTCTGAAACCCCAGCTAAACCTTCTGAACCTGAAAGTACCTTGCAG	42.5532	-17.7	-0.155442	-0.0825751	0.0622676	0.116981	2.24558	2.55933	1.58533	1.0741	0.440275	0.439916	0.469573	0.27406	8.9332e-05	2.24222e-06	2.94674e-05	0.00150963
circASH1L1_35	circLib	35	circASH1L1_35	circASH1L1	GAAGCCATTACCAGAGGAAGAAGAGCAAGAGAATAATAAAAGCTTTAATGAAGCACCAGTTGAGATTCCCAGTCCTTCTGAAACCCCAGCTAAACCTTCTGAACCTGAAAGTACCTTGCAGCCTGTGCTTTCTCTCATCCC	44.6809	-22.7	-0.438422	-0.410866	-0.0209414	0.127965	1.75292	0.90509	0.0963983	0.716167	0.028963	0.0125819	0.85725	0.376975	6.42631e-05	6.74756e-05	0.122609	0.0122587
circASH1L1_36	circLib	36	circASH1L1_36	circASH1L1	AAGAGCAAGAGAATAATAAAAGCTTTAATGAAGCACCAGTTGAGATTCCCAGTCCTTCTGAAACCCCAGCTAAACCTTCTGAACCTGAAAGTACCTTGCAGCCTGTGCTTTCTCTCATCCCAAGGGAAAAGAAGCCCCCAC	45.3901	-23.1	-0.267314	0.0267129	0.356933	-0.198546	1.63444	1.70091	-0.456239	0.00581677	0.323808	0.840806	0.32479	0.125282	6.68927e-05	1.40048e-05	0.367344	0.666852
circASH1L1_37	circLib	37	circASH1L1_37	circASH1L1	AGCTTTAATGAAGCACCAGTTGAGATTCCCAGTCCTTCTGAAACCCCAGCTAAACCTTCTGAACCTGAAAGTACCTTGCAGCCTGTGCTTTCTCTCATCCCAAGGGAAAAGAAGCCCCCACGTCCCCCAAAGAAGAAGTAT	48.227	-23.6	-0.193498	-0.033942	0.33098	-0.139415	2.45274	2.75063	-0.908439	-0.534675	0.293285	0.641566	0.0372441	0.870317	1.62718e-05	1.06112e-06	0.00566346	0.0319726
circASH1L1_38	circLib	38	circASH1L1_38	circASH1L1	TGAGATTCCCAGTCCTTCTGAAACCCCAGCTAAACCTTCTGAACCTGAAAGTACCTTGCAGCCTGTGCTTTCTCTCATCCCAAGGGAAAAGAAGCCCCCACGTCCCCCAAAGAAGAAGTATCAGAAAGCAGGGCTGTATTC	49.6454	-27.6	-0.478627	-0.278082	-0.0665231	-0.130183	1.67148	1.61986	0.235535	-0.141691	0.0424626	0.0144016	0.559924	0.211868	0.000163226	2.52423e-05	0.00995358	0.159729
circASH1L1_39	circLib	39	circASH1L1_39	circASH1L1	AAACCCCAGCTAAACCTTCTGAACCTGAAAGTACCTTGCAGCCTGTGCTTTCTCTCATCCCAAGGGAAAAGAAGCCCCCACGTCCCCCAAAGAAGAAGTATCAGAAAGCAGGGCTGTATTCTGACGTTTACAAAACTACAG	47.5177	-26.8	-0.105457	0.0924117	-0.0118729	-0.0487348	1.78746	2.05042	0.422712	0.635056	0.609902	0.54445	0.83163	0.558812	1.56049e-05	2.86651e-07	0.000304082	0.0262238
circASH1L1_4	circLib	4	circASH1L1_4	circASH1L1	CAAAATGAGGACCAAGAGCCCATGGAGAAAAGTATTGATGCTGTGATTGCAACTGCCTCTGCACCACCTTCTTCCAGTCCAGGCCGTAGCCACAGCAAGGACCGAACCCTGGGAAAACCAGACAGCCTTTTAGTGCCTGCA	52.4823	-30.7	0.383456	0.141717	0.0729679	0.300766	-2.45422	-1.01383	0.524344	-0.963163	0.0273585	0.116352	0.23493	0.126141	4.48768e-05	0.000169377	0.00143221	0.0164378
circASH1L1_40	circLib	40	circASH1L1_40	circASH1L1	GAACCTGAAAGTACCTTGCAGCCTGTGCTTTCTCTCATCCCAAGGGAAAAGAAGCCCCCACGTCCCCCAAAGAAGAAGTATCAGAAAGCAGGGCTGTATTCTGACGTTTACAAAACTACAGATAAACGGAGTTCCCTCTCG	48.227	-32.3	-0.170012	-0.0317253		0.173169	0.224722	0.601169		-0.132138	0.116185	0.644908		0.0397433	0.102679	0.0108562		0.393703
circASH1L1_41	circLib	41	circASH1L1_41	circASH1L1	GCCTGTGCTTTCTCTCATCCCAAGGGAAAAGAAGCCCCCACGTCCCCCAAAGAAGAAGTATCAGAAAGCAGGGCTGTATTCTGACGTTTACAAAACTACAGATAAACGGAGTTCCCTCTCGAAGTCCAAGATTAGTTGCTT	46.8085	-28.6	0.485192	0.750845		0.00655876	0.515509	0.404171		0.390854	0.0296482	0.0230955		0.627771	7.59962e-05	0.000895417		0.94857
circASH1L1_42	circLib	42	circASH1L1_42	circASH1L1	CAAGGGAAAAGAAGCCCCCACGTCCCCCAAAGAAGAAGTATCAGAAAGCAGGGCTGTATTCTGACGTTTACAAAACTACAGATAAACGGAGTTCCCTCTCGAAGTCCAAGATTAGTTGCTTCTGGGGATGACTCTGTGGAT	46.8085	-36.9	0.0722597	0.14853	0.0283475	-0.148735	0.487805	1.95744	1.14517	1.15961	0.470926	0.156797	0.711099	0.101307	0.00204277	3.43936e-06	0.000998169	0.0225243
circASH1L1_43	circLib	43	circASH1L1_43	circASH1L1	CGTCCCCCAAAGAAGAAGTATCAGAAAGCAGGGCTGTATTCTGACGTTTACAAAACTACAGATAAACGGAGTTCCCTCTCGAAGTCCAAGATTAGTTGCTTCTGGGGATGACTCTGTGGATAGTCTGCTGCAGCGGATGGT	47.5177	-37.8	0.557261	0.423416	0.0963482	0.0886939	-2.06545	-1.36808	0.854218	0.809912	0.00172038	0.0518819	0.240126	0.726562	0.000214593	0.00209607	0.000410025	0.00190046
circASH1L1_44	circLib	44	circASH1L1_44	circASH1L1	TCAGAAAGCAGGGCTGTATTCTGACGTTTACAAAACTACAGATAAACGGAGTTCCCTCTCGAAGTCCAAGATTAGTTGCTTCTGGGGATGACTCTGTGGATAGTCTGCTGCAGCGGATGGTACAAAATGAGGACCAAGAGC	46.8085	-35.2	0.411876	0.765181	0.229876	0.368341	-2.72813	-2.12067	0.0375994	1.27234	0.0503965	0.00823249	0.0176102	0.635683	0.00481464	0.00950941	0.297795	0.00716047
circASH1L1_45	circLib	45	circASH1L1_45	circASH1L1	CTGACGTTTACAAAACTACAGATAAACGGAGTTCCCTCTCGAAGTCCAAGATTAGTTGCTTCTGGGGATGACTCTGTGGATAGTCTGCTGCAGCGGATGGTACAAAATGAGGACCAAGAGCCCATGGAGAAAAGTATTGAT	45.3901	-30.2	0.317905	0.122859	-0.504488	0.234687	0.0999867	0.497557	-1.31775	1.27545	0.00364586	0.0233243	0.544454	0.121382	0.335571	0.0015116	0.000413103	0.00231319
circASH1L1_46	circLib	46	circASH1L1_46	circASH1L1	GATAAACGGAGTTCCCTCTCGAAGTCCAAGATTAGTTGCTTCTGGGGATGACTCTGTGGATAGTCTGCTGCAGCGGATGGTACAAAATGAGGACCAAGAGCCCATGGAGAAAAGTATTGATGCTGTGATTGCAACTGCCTC	48.227	-36.2	-0.103178	-0.0074752	0.312889	0.106245	0.112233	0.187977	-1.62225	0.536315	0.0212742	0.764563	0.0193982	0.21371	0.0130814	0.00654079	5.45186e-05	0.00918508
circASH1L1_5	circLib	5	circASH1L1_5	circASH1L1	CATGGAGAAAAGTATTGATGCTGTGATTGCAACTGCCTCTGCACCACCTTCTTCCAGTCCAGGCCGTAGCCACAGCAAGGACCGAACCCTGGGAAAACCAGACAGCCTTTTAGTGCCTGCAGTCACAAGTGACTCTTGCAA	51.773	-33.5	-0.127207	-0.381186	0.0686667	-0.0648817	1.11727	1.30524	0.464578	-1.93262	0.0786002	0.000135009	0.37117	0.846496	0.000328239	0.000390586	0.120502	0.000445373
circASH1L1_6	circLib	6	circASH1L1_6	circASH1L1	CTGTGATTGCAACTGCCTCTGCACCACCTTCTTCCAGTCCAGGCCGTAGCCACAGCAAGGACCGAACCCTGGGAAAACCAGACAGCCTTTTAGTGCCTGCAGTCACAAGTGACTCTTGCAATAATAGCATCTCACTCCTAT	51.773	-36.1	-0.408716	-0.445181	-0.25109	0.110869	1.70737	1.13639	0.943919	-1.39449	0.00625946	0.00381887	0.0153682	0.980424	3.34777e-05	0.000237819	7.27022e-05	0.00496666
circASH1L1_7	circLib	7	circASH1L1_7	circASH1L1	GCACCACCTTCTTCCAGTCCAGGCCGTAGCCACAGCAAGGACCGAACCCTGGGAAAACCAGACAGCCTTTTAGTGCCTGCAGTCACAAGTGACTCTTGCAATAATAGCATCTCACTCCTATCTGAAAAGTTGACAAGCAGC	51.0638	-28.5	0.233509	0.612541	0.179031	-0.286557	-2.29323	-2.18587	0.53219	1.25339	0.121125	0.0353267	0.991487	0.255733	0.00251589	0.00378749	0.00644451	0.00867837
circASH1L1_8	circLib	8	circASH1L1_8	circASH1L1	AGGCCGTAGCCACAGCAAGGACCGAACCCTGGGAAAACCAGACAGCCTTTTAGTGCCTGCAGTCACAAGTGACTCTTGCAATAATAGCATCTCACTCCTATCTGAAAAGTTGACAAGCAGCTGTTCCCCCCATCATATCAA	48.9362	-29.1	-0.402771	-0.259358	-0.234615	-0.517599	1.67197	1.8861	1.31402	1.6907	0.0046601	0.0191082	0.012227	0.0190275	0.000280559	7.65513e-06	0.00472519	0.000469577
circASH1L1_9	circLib	9	circASH1L1_9	circASH1L1	ACCGAACCCTGGGAAAACCAGACAGCCTTTTAGTGCCTGCAGTCACAAGTGACTCTTGCAATAATAGCATCTCACTCCTATCTGAAAAGTTGACAAGCAGCTGTTCCCCCCATCATATCAAGAGAAGTGTAGTGGAAGCTA	46.0993	-27.6	-0.0115497	0.0744268	-0.188783	-0.223434	1.4218	0.553877	1.33609	0.564983	0.708972	0.292275	0.610539	0.167096	2.52557e-05	0.00843694	0.00103665	0.0231362
circASH1L2_0	circLib	0	circASH1L2_0	circASH1L2	GTATGGCAGCACTGTGATTGTATGGGAGTGAACTCAGATGTGGAGCACTACCTTTGTGAGCAGTGTGACCCAAGGCCTGTGGACAGGGAGGTTCCCATGATCCCTCGGCCCCACTATGCCCAACCTGGCTGTGTCTACTTC	55.3191	-42.4	0.0923919	0.035445	-0.16375	-0.00687794	-1.02386	-2.1773	-1.53044	-1.20424	0.751169	0.56638	0.00563136	0.59503	0.00117152	8.37871e-05	0.00519462	0.00209233
circASH1L2_1	circLib	1	circASH1L2_1	circASH1L2	TATGGGAGTGAACTCAGATGTGGAGCACTACCTTTGTGAGCAGTGTGACCCAAGGCCTGTGGACAGGGAGGTTCCCATGATCCCTCGGCCCCACTATGCCCAACCTGGCTGTGTCTACTTCATCTGTTTGCTCCGAGATGA	54.6099	-50	0.0622838	0.264323	-0.121816	-0.194819	-1.70828	-1.97152	-0.423936	-0.750556	0.157563	0.115991	0.199788	0.659164	0.000423902	8.81985e-05	0.114016	0.00408013
circASH1L2_10	circLib	10	circASH1L2_10	circASH1L2	GGATAGTCGGCGCACCCCTGATGGCCACCCGGTCCGTCAGTCCTATCGACTGTTATCTCACATTAACCGAGATAAACTTGACATCTTTCGCATTGAGAAGCTTTGGAAGAATGAAAAAGAGGAACGGTTTGCCTTTGGTCA	48.227	-36.2	0.265647	0.228226	0.239451	0.400974	-1.23988	-1.67584	0.648441	-0.528464	0.0225451	0.132841	0.269469	0.408426	0.000311151	0.000441469	0.000727399	0.0272541
circASH1L2_11	circLib	11	circASH1L2_11	circASH1L2	ATGGCCACCCGGTCCGTCAGTCCTATCGACTGTTATCTCACATTAACCGAGATAAACTTGACATCTTTCGCATTGAGAAGCTTTGGAAGAATGAAAAAGAGGAACGGTTTGCCTTTGGTCACCATTATTTCCGTCCCCACG	46.0993	-29	-0.0544971	-0.276044	0.165627	-0.00895865	0.878556	1.40702	-0.95689	1.01838	0.214221	0.0123985	0.0702519	0.863265	0.000346515	0.000156829	4.43288e-05	0.000709447
circASH1L2_12	circLib	12	circASH1L2_12	circASH1L2	TCCTATCGACTGTTATCTCACATTAACCGAGATAAACTTGACATCTTTCGCATTGAGAAGCTTTGGAAGAATGAAAAAGAGGAACGGTTTGCCTTTGGTCACCATTATTTCCGTCCCCACGAAACACACCACTCTCCATCC	43.2624	-19.2	-0.349025	-0.745744	0.219563	0.274228	1.68692	0.550409	0.231315	0.797816	0.0110413	0.00269311	0.0670857	0.0592788	5.3168e-05	0.00015397	0.0041743	0.0103626
circASH1L2_13	circLib	13	circASH1L2_13	circASH1L2	CATTAACCGAGATAAACTTGACATCTTTCGCATTGAGAAGCTTTGGAAGAATGAAAAAGAGGAACGGTTTGCCTTTGGTCACCATTATTTCCGTCCCCACGAAACACACCACTCTCCATCCCGTCGGTTCTATCATAATGA	43.2624	-20.2	-0.100589	-0.0375587	-0.795702	0.0866602	1.93238	0.954724	1.48442	0.704134	0.0124464	0.742055	0.707287	0.715158	9.66686e-06	6.74763e-05	0.0181664	0.00214941
circASH1L2_14	circLib	14	circASH1L2_14	circASH1L2	ACATCTTTCGCATTGAGAAGCTTTGGAAGAATGAAAAAGAGGAACGGTTTGCCTTTGGTCACCATTATTTCCGTCCCCACGAAACACACCACTCTCCATCCCGTCGGTTCTATCATAATGAACTATTTCGGGTGCCACTCT	45.3901	-22.6	-0.348818	-0.655987	0.163217	0.0695318	1.71944	1.4469	1.56116	1.02581	0.00467551	0.000597841	0.122762	0.06111	5.64746e-05	4.90852e-05	3.17065e-05	0.00247045
circASH1L2_15	circLib	15	circASH1L2_15	circASH1L2	CTTTGGAAGAATGAAAAAGAGGAACGGTTTGCCTTTGGTCACCATTATTTCCGTCCCCACGAAACACACCACTCTCCATCCCGTCGGTTCTATCATAATGAACTATTTCGGGTGCCACTCTATGAGATCATTCCCTTGGAG	46.0993	-24.4	0.243406	0.125557	0.0797345	-0.0515935	0.951826	1.1377	-0.631688	0.381236	0.0030098	0.0404914	0.22457	0.289069	0.000164767	8.67351e-05	0.0528485	0.0161715
circASH1L2_16	circLib	16	circASH1L2_16	circASH1L2	GGAACGGTTTGCCTTTGGTCACCATTATTTCCGTCCCCACGAAACACACCACTCTCCATCCCGTCGGTTCTATCATAATGAACTATTTCGGGTGCCACTCTATGAGATCATTCCCTTGGAGGCTGTAGTGGGGACCTGCTG	51.0638	-36.9	-0.382537	-0.0305741	-0.163945	-0.150435	-0.0135215	-1.34566	-0.435136	-0.33377	0.0195006	0.403421	0.0795431	0.42738	0.813989	0.00205168	0.00303573	0.035917
circASH1L2_17	circLib	17	circASH1L2_17	circASH1L2	ACCATTATTTCCGTCCCCACGAAACACACCACTCTCCATCCCGTCGGTTCTATCATAATGAACTATTTCGGGTGCCACTCTATGAGATCATTCCCTTGGAGGCTGTAGTGGGGACCTGCTGTGTGTTGGACCTTTATACGT	48.9362	-34.5	0.0041982	0.107813	-0.351472	-0.220981	0.550143	-0.0697165	0.865077	0.216912	0.594976	0.0368709	0.00240897	0.085284	0.00361993	0.391325	8.05982e-05	0.0306355
circASH1L2_18	circLib	18	circASH1L2_18	circASH1L2	GAAACACACCACTCTCCATCCCGTCGGTTCTATCATAATGAACTATTTCGGGTGCCACTCTATGAGATCATTCCCTTGGAGGCTGTAGTGGGGACCTGCTGTGTGTTGGACCTTTATACGTATTGTAAAGGTATGGCAGCA	47.5177	-39.8	0.218211	0.577442	-0.275475	-0.189116	-1.70706	-2.34612	0.899749	-0.0210616	0.286276	0.0399319	0.0651005	0.0161062	0.000816351	0.000282941	0.000687099	0.929154
circASH1L2_19	circLib	19	circASH1L2_19	circASH1L2	CCGTCGGTTCTATCATAATGAACTATTTCGGGTGCCACTCTATGAGATCATTCCCTTGGAGGCTGTAGTGGGGACCTGCTGTGTGTTGGACCTTTATACGTATTGTAAAGGTATGGCAGCACTGTGATTGTATGGGAGTGA	46.8085	-39.4	0.0315313	0.106408	-0.324621	-0.0702426	-0.358562	-0.687328	0.648121	0.481989	0.0030128	0.279685	0.0125346	0.527358	0.000693977	0.000584696	0.00178103	0.0577433
circASH1L2_2	circLib	2	circASH1L2_2	circASH1L2	TGGAGCACTACCTTTGTGAGCAGTGTGACCCAAGGCCTGTGGACAGGGAGGTTCCCATGATCCCTCGGCCCCACTATGCCCAACCTGGCTGTGTCTACTTCATCTGTTTGCTCCGAGATGACTTGCTGCTTCGTCAGGGTG	56.7376	-39.8	0.157376	0.123226	-0.197336	-0.0664619	-2.44884	-2.13134	-0.433634	-1.06844	0.341164	0.379401	0.173846	0.461386	0.000101643	0.000370308	0.00240192	7.06891e-05
circASH1L2_20	circLib	20	circASH1L2_20	circASH1L2	AACTATTTCGGGTGCCACTCTATGAGATCATTCCCTTGGAGGCTGTAGTGGGGACCTGCTGTGTGTTGGACCTTTATACGTATTGTAAAGGTATGGCAGCACTGTGATTGTATGGGAGTGAACTCAGATGTGGAGCACTAC	47.5177	-45.6	0.147671	0.416438	0.271038	0.052993	-1.1056	-1.4372	1.03793	0.33217	0.160525	0.00296135	0.230475	0.817706	3.44792e-05	4.08617e-06	0.0661159	0.0195805
circASH1L2_21	circLib	21	circASH1L2_21	circASH1L2	TATGAGATCATTCCCTTGGAGGCTGTAGTGGGGACCTGCTGTGTGTTGGACCTTTATACGTATTGTAAAGGTATGGCAGCACTGTGATTGTATGGGAGTGAACTCAGATGTGGAGCACTACCTTTGTGAGCAGTGTGACCC	48.227	-42.3	-0.676332	-0.346301	-0.186707	-0.0338317	-1.01475	-1.18969	0.966011	0.196056	0.00177826	0.0224114	0.132102	0.784134	0.0500116	0.034172	0.0401654	0.0876873
circASH1L2_22	circLib	22	circASH1L2_22	circASH1L2	GGCTGTAGTGGGGACCTGCTGTGTGTTGGACCTTTATACGTATTGTAAAGGTATGGCAGCACTGTGATTGTATGGGAGTGAACTCAGATGTGGAGCACTACCTTTGTGAGCAGTGTGACCCAAGGCCTGTGGACAGGGAGG	51.773	-39.4	0.71931	-0.403603	-0.246346	-0.113868	-2.40844	-2.38105	-0.178989	-0.756709	0.012544	0.234842	0.105544	0.739303	5.88091e-06	0.000130357	0.00867591	0.00500166
circASH1L2_23	circLib	23	circASH1L2_23	circASH1L2	GTGTGTTGGACCTTTATACGTATTGTAAAGGTATGGCAGCACTGTGATTGTATGGGAGTGAACTCAGATGTGGAGCACTACCTTTGTGAGCAGTGTGACCCAAGGCCTGTGGACAGGGAGGTTCCCATGATCCCTCGGCCC	51.773	-45.5	-0.483645	-0.445397	-0.218489	-0.234704	-4.02278	-3.1224	-0.24054	-0.808649	0.00897658	0.0153328	0.0276009	0.507645	1.81424e-05	0.000113558	0.00509664	0.00257854
circASH1L2_24	circLib	24	circASH1L2_24	circASH1L2	TATTGTAAAGGTATGGCAGCACTGTGATTGTATGGGAGTGAACTCAGATGTGGAGCACTACCTTTGTGAGCAGTGTGACCCAAGGCCTGTGGACAGGGAGGTTCCCATGATCCCTCGGCCCCACTATGCCCAACCTGGCTG	53.9007	-42.8	-0.0573573	0.235711	-0.0701162	-0.165569	-2.46953	-3.52195	-1.47196	-0.781571	0.370875	0.371547	0.90239	0.121821	4.21396e-05	4.19271e-05	5.56333e-05	0.00571512
circASH1L2_3	circLib	3	circASH1L2_3	circASH1L2	CAGTGTGACCCAAGGCCTGTGGACAGGGAGGTTCCCATGATCCCTCGGCCCCACTATGCCCAACCTGGCTGTGTCTACTTCATCTGTTTGCTCCGAGATGACTTGCTGCTTCGTCAGGGTGACTGTGTGTATCTGATGAGG	56.0284	-40.5	-0.113625	-0.246371	-0.109724	0.0619945	-1.11947	-1.36527	-0.765135	-1.38475	0.322285	0.156006	0.188673	0.804089	0.000550558	0.000169549	2.52921e-05	0.00319851
circASH1L2_4	circLib	4	circASH1L2_4	circASH1L2	GGACAGGGAGGTTCCCATGATCCCTCGGCCCCACTATGCCCAACCTGGCTGTGTCTACTTCATCTGTTTGCTCCGAGATGACTTGCTGCTTCGTCAGGGTGACTGTGTGTATCTGATGAGGGATAGTCGGCGCACCCCTGA	56.7376	-44.8	-0.410737	-0.326827	-0.173754	0.153437	-1.68339	-2.64784	-0.390185	-1.07029	0.00967659	0.0170596	0.190282	0.677415	0.000202958	7.34046e-06	0.00916893	0.0149445
circASH1L2_5	circLib	5	circASH1L2_5	circASH1L2	TCCCTCGGCCCCACTATGCCCAACCTGGCTGTGTCTACTTCATCTGTTTGCTCCGAGATGACTTGCTGCTTCGTCAGGGTGACTGTGTGTATCTGATGAGGGATAGTCGGCGCACCCCTGATGGCCACCCGGTCCGTCAGT	58.156	-43.4	0.0739226		-0.357643	0.138048	-4.60317	-5.86125	0.274924	0.387272	0.809577		0.0811486	0.955352	2.02484e-05	0.0123741	0.00192203	0.083647
circASH1L2_6	circLib	6	circASH1L2_6	circASH1L2	CAACCTGGCTGTGTCTACTTCATCTGTTTGCTCCGAGATGACTTGCTGCTTCGTCAGGGTGACTGTGTGTATCTGATGAGGGATAGTCGGCGCACCCCTGATGGCCACCCGGTCCGTCAGTCCTATCGACTGTTATCTCAC	54.6099	-41.2	-0.201449	-0.259716	-0.00471323	0.0817896	0.246777	-0.454963	-1.55348	-0.443975	0.0663984	0.0292831	0.581684	0.0331453	0.060865	0.00128833	2.249e-05	0.0606136
circASH1L2_7	circLib	7	circASH1L2_7	circASH1L2	CATCTGTTTGCTCCGAGATGACTTGCTGCTTCGTCAGGGTGACTGTGTGTATCTGATGAGGGATAGTCGGCGCACCCCTGATGGCCACCCGGTCCGTCAGTCCTATCGACTGTTATCTCACATTAACCGAGATAAACTTGA	51.773	-41.9	0.0918043	-0.253119	-0.323945	0.0773755	-0.722652	-0.293406	-0.396623	0.117356	0.943569	0.00715759	0.00680959	0.288006	0.00371948	0.0229779	0.00134632	0.978179
circASH1L2_8	circLib	8	circASH1L2_8	circASH1L2	ACTTGCTGCTTCGTCAGGGTGACTGTGTGTATCTGATGAGGGATAGTCGGCGCACCCCTGATGGCCACCCGGTCCGTCAGTCCTATCGACTGTTATCTCACATTAACCGAGATAAACTTGACATCTTTCGCATTGAGAAGC	51.0638	-42.2	0.378592	0.803922	-0.282187	0.194282	-1.87449	-1.94396	-0.75697	-0.239485	0.0546569	0.0122408	0.0020659	0.471141	1.92333e-05	0.000201163	0.000410097	0.214825
circASH1L2_9	circLib	9	circASH1L2_9	circASH1L2	GACTGTGTGTATCTGATGAGGGATAGTCGGCGCACCCCTGATGGCCACCCGGTCCGTCAGTCCTATCGACTGTTATCTCACATTAACCGAGATAAACTTGACATCTTTCGCATTGAGAAGCTTTGGAAGAATGAAAAAGAG	47.5177	-33.5	0.198963	-0.24704	-0.182114	0.603973	0.584151	1.60109	1.02807	0.110755	0.139873	0.00528292	0.00976534	0.379839	0.00258657	0.000160632	7.70999e-05	0.086615
circASH1L3_0	circLib	0	circASH1L3_0	circASH1L3	CTTTAATGAAGCACCAGTTGAGATTCCCAGTCCTTCTGAAACCCCAGCTAAACCTTCTGAACCTGAAAGTACCTTGCAGCCTGTGCTTTCTCTCATCCCAAGGGAAAAGAAGCCCCCACGTCCCCCAAAGAAGAAGTATCA	48.227	-20.8	-0.0851286	0.0947549	0.58539	0.273154	1.45323	1.62409	0.431577	-0.606023	0.42471	0.486694	0.0244573	0.51273	3.16463e-05	5.10262e-05	0.0084154	0.131543
circASH1L3_1	circLib	1	circASH1L3_1	circASH1L3	AGATTCCCAGTCCTTCTGAAACCCCAGCTAAACCTTCTGAACCTGAAAGTACCTTGCAGCCTGTGCTTTCTCTCATCCCAAGGGAAAAGAAGCCCCCACGTCCCCCAAAGAAGAAGTATCAGAAAGCAGGGCTGTATTCTG	49.6454	-28.5	-0.495507	-0.238483	0.0651326	0.0575874	1.34711	1.78217	0.851305	-0.468765	0.0387834	0.0844841	0.883605	0.778511	0.000200149	1.88813e-06	9.68377e-06	0.0033828
circASH1L3_10	circLib	10	circASH1L3_10	circASH1L3	AATTAAAGAAAGAGAAGCTGGAGTATACTCCAGGAGAGCATGAATATGGATTATTTCCAGCGCCCATTCATGTTGGAAAGTATCTAAGACAAAAGAGAATTGACTTCCAGCTTCCTTATGATATCCTTTGGCAGTGGAAAC	39.0071	-33.7	-0.176777	-0.299265	0.225767	0.165909	1.21614	1.77867	0.80834	1.21857	0.268072	0.00680151	0.0541995	0.173867	0.0178934	0.000186772	0.00343089	0.00103615
circASH1L3_11	circLib	11	circASH1L3_11	circASH1L3	GAGTATACTCCAGGAGAGCATGAATATGGATTATTTCCAGCGCCCATTCATGTTGGAAAGTATCTAAGACAAAAGAGAATTGACTTCCAGCTTCCTTATGATATCCTTTGGCAGTGGAAACACAATCAGCTATACAAAAAG	39.0071	-26.2	-0.0961841	-0.207297		0.28231	2.83517	3.10984		0.924997	0.316018	0.0484922		0.179685	3.48237e-06	1.86225e-05		0.00934351
circASH1L3_12	circLib	12	circASH1L3_12	circASH1L3	TGAATATGGATTATTTCCAGCGCCCATTCATGTTGGAAAGTATCTAAGACAAAAGAGAATTGACTTCCAGCTTCCTTATGATATCCTTTGGCAGTGGAAACACAATCAGCTATACAAAAAGCCAGATGTCCCACTATATAA	37.5887	-26.6	0.465724	0.242655	0.425304	-0.537188	-0.475074	1.22235	1.26066	2.03687	0.00209601	0.00133435	0.295648	0.0925421	0.0529629	0.0162852	0.00129912	0.000213893
circASH1L3_13	circLib	13	circASH1L3_13	circASH1L3	CGCCCATTCATGTTGGAAAGTATCTAAGACAAAAGAGAATTGACTTCCAGCTTCCTTATGATATCCTTTGGCAGTGGAAACACAATCAGCTATACAAAAAGCCAGATGTCCCACTATATAAGAAAATTCGTTCAAATGTCT	37.5887	-18	-0.456781	-0.0738954	-0.424846	0.335448	2.66789	2.55693	-2.72533	1.13198	0.0675286	0.275351	0.189036	0.0300761	3.89542e-05	0.0001356	0.0024374	0.00780114
circASH1L3_14	circLib	14	circASH1L3_14	circASH1L3	TATCTAAGACAAAAGAGAATTGACTTCCAGCTTCCTTATGATATCCTTTGGCAGTGGAAACACAATCAGCTATACAAAAAGCCAGATGTCCCACTATATAAGAAAATTCGTTCAAATGTCTACGTTGATGTCAAACCCCTT	36.8794	-16.3	-0.280902	-0.174887	-0.081134	-0.0112964	2.08092	1.73297	1.94362	1.29393	0.0849228	0.0366418	0.923712	0.922698	0.000170608	0.000319046	5.23707e-05	0.00332491
circASH1L3_15	circLib	15	circASH1L3_15	circASH1L3	TGACTTCCAGCTTCCTTATGATATCCTTTGGCAGTGGAAACACAATCAGCTATACAAAAAGCCAGATGTCCCACTATATAAGAAAATTCGTTCAAATGTCTACGTTGATGTCAAACCCCTTTCTGGTTACGAAGCTACCAC	40.4255	-21.3	-0.0978424	0.0728825	0.105494	0.0596269	2.19067	0.953587	1.66007	0.668431	0.0395525	0.188102	0.167836	0.388678	2.09763e-06	0.000132313	4.87421e-05	0.00477419
circASH1L3_16	circLib	16	circASH1L3_16	circASH1L3	ATATCCTTTGGCAGTGGAAACACAATCAGCTATACAAAAAGCCAGATGTCCCACTATATAAGAAAATTCGTTCAAATGTCTACGTTGATGTCAAACCCCTTTCTGGTTACGAAGCTACCACCTGTAACTGTAAGAAGCCAG	40.4255	-21.3	0.0619081	0.0960608	0.0126856	-0.186016	1.53627	1.68956	1.51386	0.878768	0.31697	0.0502505	0.636736	0.833057	0.000113075	0.000339473	6.56847e-06	0.00782698
circASH1L3_17	circLib	17	circASH1L3_17	circASH1L3	CACAATCAGCTATACAAAAAGCCAGATGTCCCACTATATAAGAAAATTCGTTCAAATGTCTACGTTGATGTCAAACCCCTTTCTGGTTACGAAGCTACCACCTGTAACTGTAAGAAGCCAGATGATGACACCAGGAAGGGC	42.5532	-22.9	0.00264619	0.365575	0.088558	-0.0837495	-2.72104	-2.52048	0.608355	0.310923	0.506493	0.147389	0.155571	0.467171	0.000405916	0.000490489	0.00212465	0.000385806
circASH1L3_18	circLib	18	circASH1L3_18	circASH1L3	GCCAGATGTCCCACTATATAAGAAAATTCGTTCAAATGTCTACGTTGATGTCAAACCCCTTTCTGGTTACGAAGCTACCACCTGTAACTGTAAGAAGCCAGATGATGACACCAGGAAGGGCTGTGTTGATGACTGCCTCAA	44.6809	-23.1	-0.103729	0.108286	-0.307055	-0.00436519	1.90634	1.77658	1.77313	0.304128	0.00229276	0.210383	0.486396	0.455888	0.000213821	0.000203089	0.00541404	0.244419
circASH1L3_19	circLib	19	circASH1L3_19	circASH1L3	AGAAAATTCGTTCAAATGTCTACGTTGATGTCAAACCCCTTTCTGGTTACGAAGCTACCACCTGTAACTGTAAGAAGCCAGATGATGACACCAGGAAGGGCTGTGTTGATGACTGCCTCAATAGCTTTAATGAAGCACCAG	43.9716	-25.5	-0.222629	-0.234964	-0.234391	0.162696	1.5667	1.65465	0.366446	0.452944	0.00582146	0.000881264	0.103121	0.173396	5.11863e-05	2.8607e-05	0.00578475	0.00850793
circASH1L3_2	circLib	2	circASH1L3_2	circASH1L3	ACCCCAGCTAAACCTTCTGAACCTGAAAGTACCTTGCAGCCTGTGCTTTCTCTCATCCCAAGGGAAAAGAAGCCCCCACGTCCCCCAAAGAAGAAGTATCAGAAAGCAGGGCTGTATTCTGACGTTTACAAAACTACAGAC	48.227	-29.3	-0.15318	-0.1555	0.0162396	0.148863	1.51816	2.48011	1.96195	0.609418	0.194545	0.317152	0.987899	0.212507	1.86479e-05	1.66142e-06	0.000747537	0.0824296
circASH1L3_20	circLib	20	circASH1L3_20	circASH1L3	TACGTTGATGTCAAACCCCTTTCTGGTTACGAAGCTACCACCTGTAACTGTAAGAAGCCAGATGATGACACCAGGAAGGGCTGTGTTGATGACTGCCTCAATAGCTTTAATGAAGCACCAGTTGAGATTCCCAGTCCTTCT	46.0993	-34.2	-0.194974	-0.213477	0.0103052	0.117249	0.211869	0.0376798	-0.254441	-0.423868	0.0407833	0.113408	0.909383	0.228825	0.0361118	0.851947	0.00143106	0.0303579
circASH1L3_21	circLib	21	circASH1L3_21	circASH1L3	TTCTGGTTACGAAGCTACCACCTGTAACTGTAAGAAGCCAGATGATGACACCAGGAAGGGCTGTGTTGATGACTGCCTCAATAGCTTTAATGAAGCACCAGTTGAGATTCCCAGTCCTTCTGAAACCCCAGCTAAACCTTC	46.8085	-30.9	-0.187091	-0.138462	-0.0130585	0.105474	2.68234	2.30366	0.0997148	0.620753	0.000386717	0.0862889	0.864373	0.41968	8.86648e-07	8.74371e-07	0.0939629	0.00646756
circASH1L3_22	circLib	22	circASH1L3_22	circASH1L3	CCTGTAACTGTAAGAAGCCAGATGATGACACCAGGAAGGGCTGTGTTGATGACTGCCTCAATAGCTTTAATGAAGCACCAGTTGAGATTCCCAGTCCTTCTGAAACCCCAGCTAAACCTTCTGAACCTGAAAGTACCTTGC	46.8085	-25.5	-0.0326227	0.13701	-0.207913	0.0981955	1.68152	1.36429	0.256864	-0.674667	0.524437	0.0882844	0.0722529	0.700771	9.0324e-06	0.000143031	0.000747141	0.00750682
circASH1L3_23	circLib	23	circASH1L3_23	circASH1L3	GATGATGACACCAGGAAGGGCTGTGTTGATGACTGCCTCAATAGCTTTAATGAAGCACCAGTTGAGATTCCCAGTCCTTCTGAAACCCCAGCTAAACCTTCTGAACCTGAAAGTACCTTGCAGCCTGTGCTTTCTCTCATC	47.5177	-32.5	-0.209821	0.00423482	-0.258655	0.0564458	1.73551	0.904734	0.309713	0.714291	0.0135324	0.614101	0.0833398	0.687212	2.3649e-07	3.3479e-05	0.0234205	0.0118058
circASH1L3_24	circLib	24	circASH1L3_24	circASH1L3	CTGTGTTGATGACTGCCTCAATAGCTTTAATGAAGCACCAGTTGAGATTCCCAGTCCTTCTGAAACCCCAGCTAAACCTTCTGAACCTGAAAGTACCTTGCAGCCTGTGCTTTCTCTCATCCCAAGGGAAAAGAAGCCCCC	48.227	-25.6	-0.34208	-0.110124	0.0133397	-0.301596	0.378545	0.180844	0.582143	-0.395924	0.107551	0.0959	0.92324	0.167727	0.00230487	0.00754465	0.00116448	0.0494648
circASH1L3_25	circLib	25	circASH1L3_25	circASH1L3	ATAGCTTTAATGAAGCACCAGTTGAGATTCCCAGTCCTTCTGAAACCCCAGCTAAACCTTCTGAACCTGAAAGTACCTTGCAGCCTGTGCTTTCTCTCATCCCAAGGGAAAAGAAGCCCCCACGTCCCCCAAAGAAGAAGT	48.227	-23.6	0.0211149	0.284638	0.119203	-0.24575	1.64035	1.28648	0.430246	-0.146027	0.884866	0.137419	0.647402	0.285986	2.6208e-05	3.4322e-05	0.00602366	0.248987
circASH1L3_3	circLib	3	circASH1L3_3	circASH1L3	ACCTGAAAGTACCTTGCAGCCTGTGCTTTCTCTCATCCCAAGGGAAAAGAAGCCCCCACGTCCCCCAAAGAAGAAGTATCAGAAAGCAGGGCTGTATTCTGACGTTTACAAAACTACAGACCCAAAGAGTCGATTGATCCA	47.5177	-28.4	-0.139652	0.0381007	0.00257564	0.450219	1.33451	2.04054	0.0886497	-0.590889	0.413132	0.925922	0.676177	0.013962	2.68134e-05	1.38893e-06	0.131679	0.00322478
circASH1L3_4	circLib	4	circASH1L3_4	circASH1L3	CTGTGCTTTCTCTCATCCCAAGGGAAAAGAAGCCCCCACGTCCCCCAAAGAAGAAGTATCAGAAAGCAGGGCTGTATTCTGACGTTTACAAAACTACAGACCCAAAGAGTCGATTGATCCAATTAAAGAAAGAGAAGCTGG	45.3901	-21.2	-0.155379	0.413245		0.280107	-1.05955	-0.689646		1.02922	0.865323	0.120281		0.354011	0.0018448	0.0190516		0.0276542
circASH1L3_5	circLib	5	circASH1L3_5	circASH1L3	AGGGAAAAGAAGCCCCCACGTCCCCCAAAGAAGAAGTATCAGAAAGCAGGGCTGTATTCTGACGTTTACAAAACTACAGACCCAAAGAGTCGATTGATCCAATTAAAGAAAGAGAAGCTGGAGTATACTCCAGGAGAGCAT	44.6809	-22.4	0.000494032	0.326712		0.168929	0.731974	0.806708		1.18775	0.750654	0.029671		0.378607	0.000201284	0.00147234		0.0326002
circASH1L3_6	circLib	6	circASH1L3_6	circASH1L3	TCCCCCAAAGAAGAAGTATCAGAAAGCAGGGCTGTATTCTGACGTTTACAAAACTACAGACCCAAAGAGTCGATTGATCCAATTAAAGAAAGAGAAGCTGGAGTATACTCCAGGAGAGCATGAATATGGATTATTTCCAGC	41.1348	-23.6	-0.357423	-0.0751949	-0.169351	0.100003	2.70584	2.85433	1.1629	1.48627	0.0570052	0.256012	0.74287	0.876728	2.02357e-05	6.24755e-05	0.00120233	0.00585027
circASH1L3_7	circLib	7	circASH1L3_7	circASH1L3	AGAAAGCAGGGCTGTATTCTGACGTTTACAAAACTACAGACCCAAAGAGTCGATTGATCCAATTAAAGAAAGAGAAGCTGGAGTATACTCCAGGAGAGCATGAATATGGATTATTTCCAGCGCCCATTCATGTTGGAAAGT	41.1348	-31.7	-0.127638	0.0228259	0.171638	-0.0466989	1.86719	2.25666	2.04659	1.9444	0.674503	0.774489	0.016802	0.285313	0.000192656	0.000198703	4.42915e-05	0.000110677
circASH1L3_8	circLib	8	circASH1L3_8	circASH1L3	GACGTTTACAAAACTACAGACCCAAAGAGTCGATTGATCCAATTAAAGAAAGAGAAGCTGGAGTATACTCCAGGAGAGCATGAATATGGATTATTTCCAGCGCCCATTCATGTTGGAAAGTATCTAAGACAAAAGAGAATT	38.2979	-26.4	-0.358669	-0.104047		-0.187397	2.91307	3.36014		1.8448	0.218528	0.258641		0.63785	8.98345e-05	3.982e-05		0.00825495
circASH1L3_9	circLib	9	circASH1L3_9	circASH1L3	CCCAAAGAGTCGATTGATCCAATTAAAGAAAGAGAAGCTGGAGTATACTCCAGGAGAGCATGAATATGGATTATTTCCAGCGCCCATTCATGTTGGAAAGTATCTAAGACAAAAGAGAATTGACTTCCAGCTTCCTTATGA	39.7163	-32.3	-0.335258	-0.274145	0.157968	0.146108	2.9542	3.05295	1.05542	2.0664	0.115427	0.0376226	0.00408141	0.741538	2.11497e-05	8.22612e-06	0.00188727	0.000169928
circATAD2_0	circLib	0	circATAD2_0	circATAD2	GTTCCTGATTATGTCACTGTAATAAAGCAACCAATGGACCTTTCATCTGTAATCAGTAAAATTGATCTACACAAGTATCTGACTGTGAAAGACTATTTGAGAGATATTGATCTAATCTGTAGTAATGCCTTAGAATACAAT	32.6241	-17.5	-0.117229	-0.272151	-0.552797	-0.713182	3.23062	3.33463	0.680138	1.14444	0.066234	0.0201813	0.00413629	0.334481	3.54771e-07	2.91689e-06	0.0068388	0.000300285
circATAD2_1	circLib	1	circATAD2_1	circATAD2	AATAAAGCAACCAATGGACCTTTCATCTGTAATCAGTAAAATTGATCTACACAAGTATCTGACTGTGAAAGACTATTTGAGAGATATTGATCTAATCTGTAGTAATGCCTTAGAATACAATCCAGATAGAGATCCTGGAGA	34.0426	-22.9	0.322427	0.102373	-0.381211	-0.396617	1.97735	1.8671	1.92405	0.357302	0.00266429	0.14283	0.00173256	0.0278332	3.23215e-06	0.000127336	3.07103e-06	0.0575817
circATAD2_10	circLib	10	circATAD2_10	circATAD2	TGCCTATGCCATAATTAAAGAAGAACTTGATGAAGACTTTGAGCAGCTCTGTGAAGAAATTCAGGAATCTAGAAAGAAAAGAGGTTGTAGCTCCTCCAAATATGCCCCGTCTTACTACCATGTGATGCCAAAGCAAAATTC	39.7163	-16.5	-0.213706	-0.174532	-0.00835617	0.121562	2.06456	2.75729	0.819066	1.84008	0.0121689	0.153716	0.731263	0.634678	2.38495e-05	2.3018e-05	0.00109828	0.00316158
circATAD2_11	circLib	11	circATAD2_11	circATAD2	AAGAACTTGATGAAGACTTTGAGCAGCTCTGTGAAGAAATTCAGGAATCTAGAAAGAAAAGAGGTTGTAGCTCCTCCAAATATGCCCCGTCTTACTACCATGTGATGCCAAAGCAAAATTCCACTCTTGTTGGTGATAAAA	39.7163	-19	-0.122593	-0.0987584	-0.077054	-0.55181	2.66891	2.86741	1.76063	1.38817	0.702602	0.337066	0.24761	0.300586	6.34468e-06	5.20116e-05	0.000164627	0.0457282
circATAD2_12	circLib	12	circATAD2_12	circATAD2	GAGCAGCTCTGTGAAGAAATTCAGGAATCTAGAAAGAAAAGAGGTTGTAGCTCCTCCAAATATGCCCCGTCTTACTACCATGTGATGCCAAAGCAAAATTCCACTCTTGTTGGTGATAAAAGATCAGACCCAGAGCAGAAT	42.5532	-24.7	-0.0428714	0.479296	-0.096175	-0.274016	0.827005	1.61226	0.871536	0.984651	0.744505	0.0220565	0.21943	0.018871	0.0294791	5.97121e-07	0.00169486	0.00595674
circATAD2_13	circLib	13	circATAD2_13	circATAD2	TCAGGAATCTAGAAAGAAAAGAGGTTGTAGCTCCTCCAAATATGCCCCGTCTTACTACCATGTGATGCCAAAGCAAAATTCCACTCTTGTTGGTGATAAAAGATCAGACCCAGAGCAGAATGAAAAGCTAAAGACACCGAG	42.5532	-20.5	-0.0418178	0.440488		-0.37848	0.815666	0.708977		1.82461	0.5164	0.00703989		0.0278817	0.000801626	0.0031532		0.000655664
circATAD2_14	circLib	14	circATAD2_14	circATAD2	GAGGTTGTAGCTCCTCCAAATATGCCCCGTCTTACTACCATGTGATGCCAAAGCAAAATTCCACTCTTGTTGGTGATAAAAGATCAGACCCAGAGCAGAATGAAAAGCTAAAGACACCGAGTACTCCTGTGGCTTGCAGCA	46.0993	-24.2	0.436756	0.569252	0.0224032	-0.175925	-2.5791	-2.89986	0.719655	0.245674	0.00257218	0.150825	0.955442	0.279859	2.18425e-05	4.34829e-07	0.00067546	0.176509
circATAD2_15	circLib	15	circATAD2_15	circATAD2	TATGCCCCGTCTTACTACCATGTGATGCCAAAGCAAAATTCCACTCTTGTTGGTGATAAAAGATCAGACCCAGAGCAGAATGAAAAGCTAAAGACACCGAGTACTCCTGTGGCTTGCAGCACTCCTGGTTCCTGATTATGT	45.3901	-24.4	-0.218703	-0.115254	0.0864074	-0.0737822	0.833901	0.27852	-0.15786	-0.251474	0.00391106	0.137767	0.381569	0.641295	0.000606767	0.0243283	0.0900172	0.0160101
circATAD2_16	circLib	16	circATAD2_16	circATAD2	TGTGATGCCAAAGCAAAATTCCACTCTTGTTGGTGATAAAAGATCAGACCCAGAGCAGAATGAAAAGCTAAAGACACCGAGTACTCCTGTGGCTTGCAGCACTCCTGGTTCCTGATTATGTCACTGTAATAAAGCAACCAA	43.2624	-26.1	-0.172814	-0.233199	-0.166621	0.175484	2.03934	1.78873	0.631678	0.168791	0.00535246	0.0161792	0.0363744	0.412753	5.77736e-06	2.80136e-06	0.000573763	0.0990143
circATAD2_17	circLib	17	circATAD2_17	circATAD2	CCACTCTTGTTGGTGATAAAAGATCAGACCCAGAGCAGAATGAAAAGCTAAAGACACCGAGTACTCCTGTGGCTTGCAGCACTCCTGGTTCCTGATTATGTCACTGTAATAAAGCAACCAATGGACCTTTCATCTGTAATC	43.9716	-26.9	-0.140524	-0.285369	0.102227	0.135024	2.50515	2.3688	0.33123	0.102943	0.00095175	0.00480788	0.351669	0.220561	1.0005e-05	2.96818e-06	0.00979549	0.0942088
circATAD2_18	circLib	18	circATAD2_18	circATAD2	AGATCAGACCCAGAGCAGAATGAAAAGCTAAAGACACCGAGTACTCCTGTGGCTTGCAGCACTCCTGGTTCCTGATTATGTCACTGTAATAAAGCAACCAATGGACCTTTCATCTGTAATCAGTAAAATTGATCTACACAA	41.844	-27.2	-0.0343782	-0.281932	-0.348916	-0.191048	2.31226	2.22287	2.43188	0.449912	0.409647	0.000204517	0.0653337	0.158908	4.93829e-06	9.0205e-07	0.00089527	0.0182443
circATAD2_19	circLib	19	circATAD2_19	circATAD2	TGAAAAGCTAAAGACACCGAGTACTCCTGTGGCTTGCAGCACTCCTGGTTCCTGATTATGTCACTGTAATAAAGCAACCAATGGACCTTTCATCTGTAATCAGTAAAATTGATCTACACAAGTATCTGACTGTGAAAGACT	40.4255	-24.2	0.050648	-0.278539	0.0981181	0.108022	1.92276	1.27611	1.78152	0.603027	0.0159786	0.0118408	0.83579	0.292586	1.14355e-06	4.08359e-05	0.0059874	0.0177609
circATAD2_2	circLib	2	circATAD2_2	circATAD2	TTTCATCTGTAATCAGTAAAATTGATCTACACAAGTATCTGACTGTGAAAGACTATTTGAGAGATATTGATCTAATCTGTAGTAATGCCTTAGAATACAATCCAGATAGAGATCCTGGAGATCGTCTTATTAGGCATAGAG	34.0426	-25.4	1.00065	0.443808	-0.590089	-0.44386	1.43745	1.99003	2.2548	1.10749	0.00236912	0.00994096	0.000672573	0.0019485	0.000126333	0.000404412	0.000197395	0.00737715
circATAD2_20	circLib	20	circATAD2_20	circATAD2	GTACTCCTGTGGCTTGCAGCACTCCTGGTTCCTGATTATGTCACTGTAATAAAGCAACCAATGGACCTTTCATCTGTAATCAGTAAAATTGATCTACACAAGTATCTGACTGTGAAAGACTATTTGAGAGATATTGATCTA	38.2979	-23.5	0.107174	-0.241012	-0.329993	-0.180551	2.86085	3.19081	1.65835	0.91293	0.0471598	0.0302706	0.00289274	0.0527025	1.3422e-06	3.21391e-06	1.48765e-05	0.00195099
circATAD2_21	circLib	21	circATAD2_21	circATAD2	ACTCCTGGTTCCTGATTATGTCACTGTAATAAAGCAACCAATGGACCTTTCATCTGTAATCAGTAAAATTGATCTACACAAGTATCTGACTGTGAAAGACTATTTGAGAGATATTGATCTAATCTGTAGTAATGCCTTAGA	34.7518	-23.7	-0.261934	-0.59636	-0.239509	-0.408611	2.99579	3.26703	2.6403	1.18756	0.0049945	0.00352954	0.171911	0.118407	7.37926e-07	1.60356e-05	9.70479e-05	0.000836839
circATAD2_3	circLib	3	circATAD2_3	circATAD2	ATTGATCTACACAAGTATCTGACTGTGAAAGACTATTTGAGAGATATTGATCTAATCTGTAGTAATGCCTTAGAATACAATCCAGATAGAGATCCTGGAGATCGTCTTATTAGGCATAGAGCCTGTGCTTTAAGAGATACT	36.1702	-29.2	0.317165	0.0880361	-0.253022	-0.187659	1.95483	1.67541	0.883273	0.894475	0.00195103	0.0908692	0.151398	0.49245	0.000174984	0.0018517	0.00158196	0.00219315
circATAD2_4	circLib	4	circATAD2_4	circATAD2	GACTGTGAAAGACTATTTGAGAGATATTGATCTAATCTGTAGTAATGCCTTAGAATACAATCCAGATAGAGATCCTGGAGATCGTCTTATTAGGCATAGAGCCTGTGCTTTAAGAGATACTGCCTATGCCATAATTAAAGA	36.8794	-29.4	-0.0929591	-0.0590815	-0.495875	-0.401942	3.00642	3.15611	1.3371	1.21245	0.15778	0.184959	0.015785	0.35107	1.30769e-05	2.69191e-05	0.000154422	0.0124389
circATAD2_5	circLib	5	circATAD2_5	circATAD2	GAGATATTGATCTAATCTGTAGTAATGCCTTAGAATACAATCCAGATAGAGATCCTGGAGATCGTCTTATTAGGCATAGAGCCTGTGCTTTAAGAGATACTGCCTATGCCATAATTAAAGAAGAACTTGATGAAGACTTTG	36.8794	-29.6	-0.0402527	-0.155618	-0.235875	-0.0962369	2.52857	3.10061	1.75714	1.01243	0.422376	0.0582745	0.0282289	0.104559	1.47387e-05	0.000171583	0.000173877	0.00479483
circATAD2_6	circLib	6	circATAD2_6	circATAD2	AGTAATGCCTTAGAATACAATCCAGATAGAGATCCTGGAGATCGTCTTATTAGGCATAGAGCCTGTGCTTTAAGAGATACTGCCTATGCCATAATTAAAGAAGAACTTGATGAAGACTTTGAGCAGCTCTGTGAAGAAATT	38.2979	-28.1	-0.220659	-0.180701	0.0865479	-0.0721183	2.58292	3.02319	1.78989	1.50541	0.0734468	0.198216	0.778924	0.925435	6.2634e-06	0.000844911	0.00022785	0.00119435
circATAD2_7	circLib	7	circATAD2_7	circATAD2	TCCAGATAGAGATCCTGGAGATCGTCTTATTAGGCATAGAGCCTGTGCTTTAAGAGATACTGCCTATGCCATAATTAAAGAAGAACTTGATGAAGACTTTGAGCAGCTCTGTGAAGAAATTCAGGAATCTAGAAAGAAAAG	39.0071	-32.1	0.0127669	-0.136245	0.275054	0.152613	2.29956	3.75935	1.99217	1.40778	0.516608	0.236577	0.238185	0.91565	0.00022428	1.153e-05	0.000287836	4.82155e-05
circATAD2_8	circLib	8	circATAD2_8	circATAD2	ATCGTCTTATTAGGCATAGAGCCTGTGCTTTAAGAGATACTGCCTATGCCATAATTAAAGAAGAACTTGATGAAGACTTTGAGCAGCTCTGTGAAGAAATTCAGGAATCTAGAAAGAAAAGAGGTTGTAGCTCCTCCAAAT	38.2979	-28.2	-0.0653723	-0.0346124	-0.371008	0.0958786	2.74588	1.7947	-0.672116	1.85042	0.981379	0.495017	0.541931	0.441212	5.33556e-06	0.000275367	0.00718023	0.000772407
circATAD2_9	circLib	9	circATAD2_9	circATAD2	GCCTGTGCTTTAAGAGATACTGCCTATGCCATAATTAAAGAAGAACTTGATGAAGACTTTGAGCAGCTCTGTGAAGAAATTCAGGAATCTAGAAAGAAAAGAGGTTGTAGCTCCTCCAAATATGCCCCGTCTTACTACCAT	40.4255	-22.1	-0.172668	-0.354897		0.0165829	1.69878	3.8959	-1.79127	2.14939	0.0204612	0.0920585		0.802855	0.00687893	4.36241e-07		5.75001e-05
circATXN11_0	circLib	0	circATXN11_0	circATXN11	CATCCAGAGCTGCTGTTGGCGGATTGTACCCACGGGGAGATGATTCCTCATGAAGAGCCTGGATCCCCTACAGAAATCAAATGTGACTTTCCGTTTATCAGACTAAAATCAGAGCCATCCAGACAGTGAAACAGTCACCGT	48.227	-29.4	-0.30712	-0.648699	0.256221	0.127225	1.80246	1.49008	-0.322564	0.0128771	0.00798368	0.000875607	0.136755	0.578002	0.000144585	8.49599e-05	0.292226	0.545147
circATXN11_1	circLib	1	circATXN11_1	circATXN11	GGATTGTACCCACGGGGAGATGATTCCTCATGAAGAGCCTGGATCCCCTACAGAAATCAAATGTGACTTTCCGTTTATCAGACTAAAATCAGAGCCATCCAGACAGTGAAACAGTCACCGTGGAGGGGGGACGGCGAAAAA	48.9362	-29.3	-0.0437992	-0.16568	0.249917	0.451015	0.420914	1.1783	0.639617	0.754116	0.940521	0.173348	0.24516	0.333839	0.0055812	4.02756e-06	0.00163241	0.00575005
circATXN11_10	circLib	10	circATXN11_10	circATXN11	CCAAGAAGCGCGAGATCCCCGCCACCAGCCGGTCCTCCGAGGAGAAGGCCCCTACCCTGCCCAGCGACAACCACCGGGTGGAGGGCACAGCATGGCTCCCGGGCAACCCTGGTGGCCGGGGCCACGGGGGCGGGAGGCATG	73.0496	-58.3	-0.314393	-0.423724		-0.23266	-2.28016	-3.82829		-2.86655	0.135559	0.0221981		0.327869	0.0169214	0.000292766		0.00563647
circATXN11_100	circLib	100	circATXN11_100	circATXN11	CCGTAGAGAGGATTGAAGACAGCCATAGCCCGGGCGTGGCCGTGATACAGTTCGCCGTCGGGGAGCACCGAGCCCAGCATCCAGAGCTGCTGTTGGCGGATTGTACCCACGGGGAGATGATTCCTCATGAAGAGCCTGGAT	60.2837	-47.1	-0.115375	-0.287929	0.415614	0.276413	-2.11447	-1.51845	0.56083	-0.193167	0.405247	0.102264	0.130673	0.109978	0.000371635	0.00140138	0.00313311	0.345276
circATXN11_101	circLib	101	circATXN11_101	circATXN11	AGCCATAGCCCGGGCGTGGCCGTGATACAGTTCGCCGTCGGGGAGCACCGAGCCCAGCATCCAGAGCTGCTGTTGGCGGATTGTACCCACGGGGAGATGATTCCTCATGAAGAGCCTGGATCCCCTACAGAAATCAAATGT	58.8652	-46.9	-0.373475	-0.913282	0.200032	0.172743	0.931023	2.16638	0.541434	1.0156	0.0356722	0.000507669	0.0927254	0.159344	0.00058635	2.699e-05	0.00025493	0.00389662
circATXN11_102	circLib	102	circATXN11_102	circATXN11	CGTGATACAGTTCGCCGTCGGGGAGCACCGAGCCCAGCATCCAGAGCTGCTGTTGGCGGATTGTACCCACGGGGAGATGATTCCTCATGAAGAGCCTGGATCCCCTACAGAAATCAAATGTGACTTTCCGTTTATCAGACT	53.9007	-41.5	-0.433919	-1.01776	0.132095	0.290256	1.63355	3.41716	0.133383	0.874177	0.00137797	0.000844945	0.299287	0.0495893	3.78932e-05	5.81547e-06	0.0592401	0.000446796
circATXN11_103	circLib	103	circATXN11_103	circATXN11	GGGAGCACCGAGCCCAGCATCCAGAGCTGCTGTTGGCGGATTGTACCCACGGGGAGATGATTCCTCATGAAGAGCCTGGATCCCCTACAGAAATCAAATGTGACTTTCCGTTTATCAGACTAAAATCAGAGCCATCCAGAC	51.773	-31.8	-0.563248	-0.954821	-0.197057	0.185174	1.59068	2.38291	-0.123616	0.293197	0.00784563	9.80191e-05	0.249351	0.226225	0.000289514	2.16398e-05	0.231732	0.0124684
circATXN11_11	circLib	11	circATXN11_11	circATXN11	GCCACCAGCCGGTCCTCCGAGGAGAAGGCCCCTACCCTGCCCAGCGACAACCACCGGGTGGAGGGCACAGCATGGCTCCCGGGCAACCCTGGTGGCCGGGGCCACGGGGGCGGGAGGCATGGGCCGGCAGGGACCTCGGTG	75.1773	-70.7	-0.269022	-0.327248	0.0604125	0.386352	-4.66188	-5.54837	-2.71483	-2.02395	0.0530204	0.208516	0.36011	0.153744	7.46627e-06	3.27081e-05	0.000109899	0.000932336
circATXN11_12	circLib	12	circATXN11_12	circATXN11	GGAGAAGGCCCCTACCCTGCCCAGCGACAACCACCGGGTGGAGGGCACAGCATGGCTCCCGGGCAACCCTGGTGGCCGGGGCCACGGGGGCGGGAGGCATGGGCCGGCAGGGACCTCGGTGGAGCTTGGTTTACAACAGGG	71.6312	-62.6	-0.535048	-0.741361		-0.0255461	-4.09007	-4.36553	-3.91687	-0.823828	0.0361284	0.489672		0.741292	1.99876e-05	8.45708e-05		0.00362537
circATXN11_13	circLib	13	circATXN11_13	circATXN11	CCAGCGACAACCACCGGGTGGAGGGCACAGCATGGCTCCCGGGCAACCCTGGTGGCCGGGGCCACGGGGGCGGGAGGCATGGGCCGGCAGGGACCTCGGTGGAGCTTGGTTTACAACAGGGAATAGGTTTACACAAAGCAT	65.9574	-57	0.301946	0.456798	-0.815456		-3.83947	-2.93231	-0.61485	-2.77047	0.377234	0.0608393	0.0104655		0.0105799	0.0415622	0.0193561
circATXN11_14	circLib	14	circATXN11_14	circATXN11	GAGGGCACAGCATGGCTCCCGGGCAACCCTGGTGGCCGGGGCCACGGGGGCGGGAGGCATGGGCCGGCAGGGACCTCGGTGGAGCTTGGTTTACAACAGGGAATAGGTTTACACAAAGCATTGTCCACAGGGCTGGACTAC	64.539	-56	-0.185454			-0.235026	-3.28427			0.438337	0.184253			0.269593	0.000629581			0.0715614
circATXN11_15	circLib	15	circATXN11_15	circATXN11	GGGCAACCCTGGTGGCCGGGGCCACGGGGGCGGGAGGCATGGGCCGGCAGGGACCTCGGTGGAGCTTGGTTTACAACAGGGAATAGGTTTACACAAAGCATTGTCCACAGGGCTGGACTACTCCCCGCCCAGCGCTCCCAG	65.9574	-55.9	-0.100405	-0.463201	-0.158873	-0.63051	-3.29242	-4.04502	-2.86997	-1.54335	0.786659	0.349551	0.182645	0.453778	0.000190061	5.42438e-05	0.000311345
circATXN11_16	circLib	16	circATXN11_16	circATXN11	GCCACGGGGGCGGGAGGCATGGGCCGGCAGGGACCTCGGTGGAGCTTGGTTTACAACAGGGAATAGGTTTACACAAAGCATTGTCCACAGGGCTGGACTACTCCCCGCCCAGCGCTCCCAGGTCTGTCCCCGTGGCCACCA	64.539	-61.2	0.153255	0.266606	-0.000785266	0.0838076	-2.21681	-3.1408	-1.48141	-1.53089	0.188274	0.268844	0.84282	0.558861	2.00935e-05	6.65686e-05	5.9349e-05	0.00279292
circATXN11_17	circLib	17	circATXN11_17	circATXN11	GGGCCGGCAGGGACCTCGGTGGAGCTTGGTTTACAACAGGGAATAGGTTTACACAAAGCATTGTCCACAGGGCTGGACTACTCCCCGCCCAGCGCTCCCAGGTCTGTCCCCGTGGCCACCACGCTGCCTGCCGCGTACGCC	64.539	-49.2	0.14771	-0.00787944	-0.0451929	-0.0695934	-3.28219	-3.42902	-1.42853	-1.20285	0.473414	0.756075	0.515079	0.111348	2.3777e-05	0.00153037	0.0083379	0.00304645
circATXN11_18	circLib	18	circATXN11_18	circATXN11	GGAGCTTGGTTTACAACAGGGAATAGGTTTACACAAAGCATTGTCCACAGGGCTGGACTACTCCCCGCCCAGCGCTCCCAGGTCTGTCCCCGTGGCCACCACGCTGCCTGCCGCGTACGCCACCCCGCAGCCAGGGACCCC	64.539	-40.9	-0.428819	-0.376452	-0.313241	0.238772	-3.57987	-4.54185	-1.42327	-2.20019	0.0194564	0.0859442	0.00848714	0.0601028	2.29629e-05	2.23811e-05	0.00188689	0.00236218
circATXN11_19	circLib	19	circATXN11_19	circATXN11	GAATAGGTTTACACAAAGCATTGTCCACAGGGCTGGACTACTCCCCGCCCAGCGCTCCCAGGTCTGTCCCCGTGGCCACCACGCTGCCTGCCGCGTACGCCACCCCGCAGCCAGGGACCCCGGTGTCCCCCGTGCAGTACG	67.3759	-40.3	-0.118964	0.240194	-0.0476832	0.226448	-1.21129	-1.76267	-0.850756	-2.00082	0.237548	0.0300455	0.644519	0.326608	1.97368e-05	2.02112e-06	0.000420557	0.0074419
circATXN11_2	circLib	2	circATXN11_2	circATXN11	TGATTCCTCATGAAGAGCCTGGATCCCCTACAGAAATCAAATGTGACTTTCCGTTTATCAGACTAAAATCAGAGCCATCCAGACAGTGAAACAGTCACCGTGGAGGGGGGACGGCGAAAAATGAAATCCAACCAAGAGCGG	47.5177	-26.9	-0.278275	-0.38109	1.00301	0.0995355	0.691366	1.63107	-1.2093	-0.0509452	0.012545	0.00455003	0.0635704	0.836807	0.129984	0.00043854	0.000614819	0.675115
circATXN11_20	circLib	20	circATXN11_20	circATXN11	TTGTCCACAGGGCTGGACTACTCCCCGCCCAGCGCTCCCAGGTCTGTCCCCGTGGCCACCACGCTGCCTGCCGCGTACGCCACCCCGCAGCCAGGGACCCCGGTGTCCCCCGTGCAGTACGCTCACCTGCCGCACACCTTC	71.6312	-46.1	-0.150084	0.12044	0.0562329	0.155119	-3.98139	-4.39456	-2.34762	-2.05771	0.211063	0.693159	0.828799	0.155063	1.55845e-05	0.000270211	0.000156049	0.00276397
circATXN11_21	circLib	21	circATXN11_21	circATXN11	CTCCCCGCCCAGCGCTCCCAGGTCTGTCCCCGTGGCCACCACGCTGCCTGCCGCGTACGCCACCCCGCAGCCAGGGACCCCGGTGTCCCCCGTGCAGTACGCTCACCTGCCGCACACCTTCCAGTTCATTGGGTCCTCCCA	71.6312	-41.8	-0.349708	-0.364384	-0.0948908	-0.230672	-2.08927	-2.58233	-0.531303	-1.7285	0.0202228	0.0293067	0.717878	0.446551	7.57258e-05	0.000102979	2.60452e-05	0.00178501
circATXN11_22	circLib	22	circATXN11_22	circATXN11	GGTCTGTCCCCGTGGCCACCACGCTGCCTGCCGCGTACGCCACCCCGCAGCCAGGGACCCCGGTGTCCCCCGTGCAGTACGCTCACCTGCCGCACACCTTCCAGTTCATTGGGTCCTCCCAATACAGTGGAACCTATGCCA	66.6667	-46.9	-0.493147	-0.327224	-0.0890439	-0.298548	-1.666	-2.82924	0.289666	-1.88063	0.00473983	0.0229254	0.497685	0.284689	5.29095e-05	5.38891e-05	0.00722719	0.029826
circATXN11_23	circLib	23	circATXN11_23	circATXN11	ACGCTGCCTGCCGCGTACGCCACCCCGCAGCCAGGGACCCCGGTGTCCCCCGTGCAGTACGCTCACCTGCCGCACACCTTCCAGTTCATTGGGTCCTCCCAATACAGTGGAACCTATGCCAGCTTCATCCCATCACAGCTG	63.8298	-39.6	-0.634476	-0.511876	-0.0559645	0.3472	-1.21367	-1.54011	-0.477106	-1.65531	0.0114644	0.0138464	0.435449	0.223276	0.00010516	0.000306147	0.00292989	0.000422724
circATXN11_24	circLib	24	circATXN11_24	circATXN11	CACCCCGCAGCCAGGGACCCCGGTGTCCCCCGTGCAGTACGCTCACCTGCCGCACACCTTCCAGTTCATTGGGTCCTCCCAATACAGTGGAACCTATGCCAGCTTCATCCCATCACAGCTGATCCCCCCAACCGCCAACCC	63.1206	-33.8	-0.239234	-0.112241	-0.151774	-0.0587121	-1.78573	-3.1229	-1.38676	-1.59342	0.0457447	0.0379812	0.0489276	0.634469	0.000207715	4.31063e-05	2.43692e-06	0.000238394
circATXN11_25	circLib	25	circATXN11_25	circATXN11	CGGTGTCCCCCGTGCAGTACGCTCACCTGCCGCACACCTTCCAGTTCATTGGGTCCTCCCAATACAGTGGAACCTATGCCAGCTTCATCCCATCACAGCTGATCCCCCCAACCGCCAACCCCGTCACCAGTGCAGTGGCCT	60.9929	-33.4	-1.10309	-1.21286	-0.168561	-0.0515935	-0.297652	-1.77906	-1.04779	-0.203214	0.00255462	0.0104885	0.03027	0.18082	0.0557997	0.000701623	0.000117601	0.167386
circATXN11_26	circLib	26	circATXN11_26	circATXN11	GCTCACCTGCCGCACACCTTCCAGTTCATTGGGTCCTCCCAATACAGTGGAACCTATGCCAGCTTCATCCCATCACAGCTGATCCCCCCAACCGCCAACCCCGTCACCAGTGCAGTGGCCTCGGCCGCAGGGGCCACCACT	62.4113	-39.3	0.119311	0.372463	-0.183574	-0.0438427	-1.05308	-1.86294	-1.39174	1.19272	0.968578	0.117785	0.226762	0.768774	0.000413282	0.00879369	4.47081e-05	0.00217131
circATXN11_27	circLib	27	circATXN11_27	circATXN11	CCAGTTCATTGGGTCCTCCCAATACAGTGGAACCTATGCCAGCTTCATCCCATCACAGCTGATCCCCCCAACCGCCAACCCCGTCACCAGTGCAGTGGCCTCGGCCGCAGGGGCCACCACTCCATCCCAGCGCTCCCAGCT	63.1206	-35.2	-0.187168	0.189118	0.156361	0.222479	-1.52179	-2.60966	-1.21821	3.93248	0.146129	0.770867	0.157343	0.316405	0.00011585	1.34701e-05	0.000209246	0.0009547
circATXN11_28	circLib	28	circATXN11_28	circATXN11	AATACAGTGGAACCTATGCCAGCTTCATCCCATCACAGCTGATCCCCCCAACCGCCAACCCCGTCACCAGTGCAGTGGCCTCGGCCGCAGGGGCCACCACTCCATCCCAGCGCTCCCAGCTGGAGGCCTATTCCACTCTGC	63.1206	-40.5	-0.441383	-0.0848039	0.0130267	-0.150116	-2.07854	-2.78289	-1.66573	0.942038	0.0423408	0.566584	0.930144	0.134895	0.000166828	3.32708e-05	0.00125932	1.7304e-05
circATXN11_29	circLib	29	circATXN11_29	circATXN11	AGCTTCATCCCATCACAGCTGATCCCCCCAACCGCCAACCCCGTCACCAGTGCAGTGGCCTCGGCCGCAGGGGCCACCACTCCATCCCAGCGCTCCCAGCTGGAGGCCTATTCCACTCTGCTGGCCAACATGGGCAGTCTG	65.2482	-41.1	-0.381298	-0.0878095	-0.0888484	-0.1243	-2.41556	-2.76163	-1.36921		0.0193999	0.331129	0.24251	0.115892	0.00039171	9.57296e-06	0.000348635
circATXN11_3	circLib	3	circATXN11_3	circATXN11	GGATCCCCTACAGAAATCAAATGTGACTTTCCGTTTATCAGACTAAAATCAGAGCCATCCAGACAGTGAAACAGTCACCGTGGAGGGGGGACGGCGAAAAATGAAATCCAACCAAGAGCGGAGCAACGAATGCCTGCCTCC	49.6454	-27.6	-0.160353	-0.514378			1.16472	2.04713	-0.138432	-0.996305	0.0618804	0.00989681			0.000196866	1.45671e-05		0.0272809
circATXN11_30	circLib	30	circATXN11_30	circATXN11	GATCCCCCCAACCGCCAACCCCGTCACCAGTGCAGTGGCCTCGGCCGCAGGGGCCACCACTCCATCCCAGCGCTCCCAGCTGGAGGCCTATTCCACTCTGCTGGCCAACATGGGCAGTCTGAGCCAGACGCCGGGACACAA	67.3759	-49.2	-0.346785	0.00888952	-0.0104764	0.106578	-1.73312	-2.11203	-0.57616	4.53056	0.0191215	0.680615	0.779295	0.279243	5.7374e-05	9.3836e-05	0.00134741	0.000514939
circATXN11_31	circLib	31	circATXN11_31	circATXN11	CCGTCACCAGTGCAGTGGCCTCGGCCGCAGGGGCCACCACTCCATCCCAGCGCTCCCAGCTGGAGGCCTATTCCACTCTGCTGGCCAACATGGGCAGTCTGAGCCAGACGCCGGGACACAAGGCTGAGCAGCAGCAGCAGC	67.3759	-54	-0.455756	-0.401819	0.104939	0.318655	-2.43216	-2.93281	-1.5371	-1.59184	0.00413894	0.110265	0.364746	0.332871	0.000185898	8.89126e-05	0.00129321	0.0282717
circATXN11_32	circLib	32	circATXN11_32	circATXN11	TCGGCCGCAGGGGCCACCACTCCATCCCAGCGCTCCCAGCTGGAGGCCTATTCCACTCTGCTGGCCAACATGGGCAGTCTGAGCCAGACGCCGGGACACAAGGCTGAGCAGCAGCAGCAGCAGCAGCAGCAGCAGCAGCAG	66.6667	-51.4	-0.279973	-0.417592	0.165162	0.497672	-2.1899	-1.56841	-1.80883	-1.52273	0.0295752	0.0563297	0.15129	0.0280925	1.60247e-05	2.0011e-05	7.03873e-05	0.0091423
circATXN11_33	circLib	33	circATXN11_33	circATXN11	TCCATCCCAGCGCTCCCAGCTGGAGGCCTATTCCACTCTGCTGGCCAACATGGGCAGTCTGAGCCAGACGCCGGGACACAAGGCTGAGCAGCAGCAGCAGCAGCAGCAGCAGCAGCAGCAGCAGCATCAGCATCAGCAGCA	63.1206	-48.8	0.320756	0.346474	0.170012	0.51057	-2.99161	-2.78265	-1.6169	-1.9291	0.0825355	0.0268512	0.146236	0.089446	9.16277e-06	0.000111293	5.5297e-05	0.000729745
circATXN11_34	circLib	34	circATXN11_34	circATXN11	TGGAGGCCTATTCCACTCTGCTGGCCAACATGGGCAGTCTGAGCCAGACGCCGGGACACAAGGCTGAGCAGCAGCAGCAGCAGCAGCAGCAGCAGCAGCAGCAGCATCAGCATCAGCAGCAGCAGCAGCAGCAGCAGCAGC	63.1206	-49.2	-0.11641	-0.396674	0.309447	0.42567	-2.2856	-2.22536	-1.23638	-1.64575	0.12624	0.110974	7.01429e-05	0.0830882	1.23054e-05	4.30478e-05	3.06739e-05	0.00107871
circATXN11_35	circLib	35	circATXN11_35	circATXN11	CTGGCCAACATGGGCAGTCTGAGCCAGACGCCGGGACACAAGGCTGAGCAGCAGCAGCAGCAGCAGCAGCAGCAGCAGCAGCAGCATCAGCATCAGCAGCAGCAGCAGCAGCAGCAGCAGCAGCAGCAGCAGCAGCACCTC	64.539	-46.7	0.177442	-0.411495	0.440348	0.543905	-2.77285	-2.76986	-2.37776	-1.92426	0.759601	0.161779	0.0227186	0.00506947	5.67456e-05	1.61727e-05	9.01472e-05	0.000410304
circATXN11_36	circLib	36	circATXN11_36	circATXN11	GAGCCAGACGCCGGGACACAAGGCTGAGCAGCAGCAGCAGCAGCAGCAGCAGCAGCAGCAGCAGCATCAGCATCAGCAGCAGCAGCAGCAGCAGCAGCAGCAGCAGCAGCAGCAGCACCTCAGCAGGGCTCCGGGGCTCAT	65.9574	-55.5	-0.0915554	-0.246811	0.426224	0.422647	-4.80773	-4.20599	-2.02925	-1.65962	0.445524	0.291713	0.120686	0.105494	1.37857e-05	2.33092e-05	0.00111848	0.00529899
circATXN11_37	circLib	37	circATXN11_37	circATXN11	AGGCTGAGCAGCAGCAGCAGCAGCAGCAGCAGCAGCAGCAGCAGCATCAGCATCAGCAGCAGCAGCAGCAGCAGCAGCAGCAGCAGCAGCAGCAGCACCTCAGCAGGGCTCCGGGGCTCATCACCCCGGGGTCCCCCCCAC	68.0851	-63.2	-0.164833	-0.51533	0.194769	0.0576471	-1.94992	-2.14462	-2.33634	-0.567445	0.0861119	0.0063357	0.211268	0.366062	0.000135755	7.03113e-06	3.36777e-05	0.00949184
circATXN11_38	circLib	38	circATXN11_38	circATXN11	CAGCAGCAGCAGCAGCAGCAGCAGCATCAGCATCAGCAGCAGCAGCAGCAGCAGCAGCAGCAGCAGCAGCAGCAGCACCTCAGCAGGGCTCCGGGGCTCATCACCCCGGGGTCCCCCCCACCAGCCCAGCAGAACCAGTAC	67.3759	-44.8	-0.203881	-0.363777		0.246967	-1.13966	-0.977399		-0.0615228	0.0123267	0.000515951		0.15751	6.75446e-05	0.000125691		0.450172
circATXN11_39	circLib	39	circATXN11_39	circATXN11	GCAGCATCAGCATCAGCAGCAGCAGCAGCAGCAGCAGCAGCAGCAGCAGCAGCAGCACCTCAGCAGGGCTCCGGGGCTCATCACCCCGGGGTCCCCCCCACCAGCCCAGCAGAACCAGTACGTCCACATTTCCAGTTCTCC	65.2482	-41	-0.278135	-0.562437	0.310424	0.690073	-1.07435	-1.18482	-1.69741	0.374728	0.016001	0.000571318	0.0139584	0.134571	2.47766e-05	1.81166e-05	3.9271e-05	0.0782063
circATXN11_4	circLib	4	circATXN11_4	circATXN11	ATGTGACTTTCCGTTTATCAGACTAAAATCAGAGCCATCCAGACAGTGAAACAGTCACCGTGGAGGGGGGACGGCGAAAAATGAAATCCAACCAAGAGCGGAGCAACGAATGCCTGCCTCCCAAGAAGCGCGAGATCCCCG	52.4823	-29.8	-0.0780591	-0.348805	-0.117023	0.856181	-0.217254	0.639288	2.24997	-0.959842	0.155019	0.0351022	0.826785	0.158022	0.0493207	0.00508704	0.00318318	0.0136109
circATXN11_40	circLib	40	circATXN11_40	circATXN11	AGCAGCAGCAGCAGCAGCAGCAGCAGCAGCAGCAGCACCTCAGCAGGGCTCCGGGGCTCATCACCCCGGGGTCCCCCCCACCAGCCCAGCAGAACCAGTACGTCCACATTTCCAGTTCTCCGCAGAACACCGGCCGCACCG	67.3759	-40.3				0.338416	-2.75242	-1.5697						0.204181	0.000587747
circATXN11_41	circLib	41	circATXN11_41	circATXN11	CAGCAGCAGCAGCAGCACCTCAGCAGGGCTCCGGGGCTCATCACCCCGGGGTCCCCCCCACCAGCCCAGCAGAACCAGTACGTCCACATTTCCAGTTCTCCGCAGAACACCGGCCGCACCGCCTCTCCTCCGGCCATCCCC	68.7943	-38	-0.0436972	-0.0731782		0.135772	-3.73763	-3.94856		0.577551	0.961277	0.956457		0.397357	0.00150726	0.0125408		0.0599601
circATXN11_42	circLib	42	circATXN11_42	circATXN11	CAGCAGGGCTCCGGGGCTCATCACCCCGGGGTCCCCCCCACCAGCCCAGCAGAACCAGTACGTCCACATTTCCAGTTCTCCGCAGAACACCGGCCGCACCGCCTCTCCTCCGGCCATCCCCGTCCACCTCCACCCCCACCA	69.5035	-34.2	-0.896046	-1.2612	-0.0483441	0.00625552	-1.77773	-1.6497	-1.93356	3.87132	4.88218e-05	0.000408719	0.427522	0.666226	0.000114801	0.000403498	0.000202623	0.000257781
circATXN11_43	circLib	43	circATXN11_43	circATXN11	TCACCCCGGGGTCCCCCCCACCAGCCCAGCAGAACCAGTACGTCCACATTTCCAGTTCTCCGCAGAACACCGGCCGCACCGCCTCTCCTCCGGCCATCCCCGTCCACCTCCACCCCCACCAGACGATGATCCCACACACGC	67.3759	-22.6	-0.590682	-0.596169	-0.123567	-0.0100925	-1.55622	-1.63724	-1.31594		0.000146219	0.0018248	0.154668	0.568417	0.000133401	0.000339755	6.30913e-06
circATXN11_44	circLib	44	circATXN11_44	circATXN11	CCAGCCCAGCAGAACCAGTACGTCCACATTTCCAGTTCTCCGCAGAACACCGGCCGCACCGCCTCTCCTCCGGCCATCCCCGTCCACCTCCACCCCCACCAGACGATGATCCCACACACGCTCACCCTGGGGCCCCCCTCC	67.3759	-23.3	-0.798578	-0.854017	-0.252525	-0.287924	-1.52239	-1.595	-0.453885		0.00135656	0.00258055	0.108231	0.701388	0.0014238	0.00191101	0.00178038
circATXN11_45	circLib	45	circATXN11_45	circATXN11	CGTCCACATTTCCAGTTCTCCGCAGAACACCGGCCGCACCGCCTCTCCTCCGGCCATCCCCGTCCACCTCCACCCCCACCAGACGATGATCCCACACACGCTCACCCTGGGGCCCCCCTCCCAGGTCGTCATGCAATACGC	66.6667	-26.6	-0.844909	-0.868333	0.106929	0.00510086	-1.12034	-1.64543	-0.477942		0.0036479	0.00114902	0.85215	0.938225	0.00164634	0.000220528	0.0801103
circATXN11_46	circLib	46	circATXN11_46	circATXN11	CGCAGAACACCGGCCGCACCGCCTCTCCTCCGGCCATCCCCGTCCACCTCCACCCCCACCAGACGATGATCCCACACACGCTCACCCTGGGGCCCCCCTCCCAGGTCGTCATGCAATACGCCGACTCCGGCAGCCACTTTG	68.7943	-32.9	-0.63553	-0.54176	0.0227114	0.0475832	-1.3768	-2.29538	-0.767006		0.0234178	0.00230351	0.930549	0.564704	0.000158295	7.88475e-05	8.12674e-05
circATXN11_47	circLib	47	circATXN11_47	circATXN11	GCCTCTCCTCCGGCCATCCCCGTCCACCTCCACCCCCACCAGACGATGATCCCACACACGCTCACCCTGGGGCCCCCCTCCCAGGTCGTCATGCAATACGCCGACTCCGGCAGCCACTTTGTCCCTCGGGAGGCCACCAAG	68.0851	-35	-0.679872	-0.473297	-0.130644	0.380374	-0.41401	-1.93942	-1.23051		0.00424795	0.000535299	0.248443	0.0977451	0.00220313	4.1873e-05	5.05182e-05
circATXN11_48	circLib	48	circATXN11_48	circATXN11	CGTCCACCTCCACCCCCACCAGACGATGATCCCACACACGCTCACCCTGGGGCCCCCCTCCCAGGTCGTCATGCAATACGCCGACTCCGGCAGCCACTTTGTCCCTCGGGAGGCCACCAAGAAAGCTGAGAGCAGCCGGCT	65.9574	-34.3	-0.277584	-0.0533282	-0.0740103	0.0581465	-3.85563	-4.09146	-1.48129	-0.770518	0.0371788	0.372784	0.815217	0.343844	9.16288e-05	2.80062e-06	2.09058e-05	0.00644897
circATXN11_49	circLib	49	circATXN11_49	circATXN11	AGACGATGATCCCACACACGCTCACCCTGGGGCCCCCCTCCCAGGTCGTCATGCAATACGCCGACTCCGGCAGCCACTTTGTCCCTCGGGAGGCCACCAAGAAAGCTGAGAGCAGCCGGCTGCAGCAGGCCATCCAGGCCA	65.2482	-43.4	-0.661029	-0.820941	-0.11858	0.248176	-0.785131	-0.462589	1.95053	-1.10127	0.00242908	0.00424294	0.666286	0.442468	0.00104587	0.00240152	0.000499521	0.00540941
circATXN11_5	circLib	5	circATXN11_5	circATXN11	GACTAAAATCAGAGCCATCCAGACAGTGAAACAGTCACCGTGGAGGGGGGACGGCGAAAAATGAAATCCAACCAAGAGCGGAGCAACGAATGCCTGCCTCCCAAGAAGCGCGAGATCCCCGCCACCAGCCGGTCCTCCGAG	58.156	-33.7	0.166669	-0.186891	0.420065	0.221377	-1.30113	0.0938639	-0.296156	-0.0450571	0.325326	0.0100627	0.0921206	0.171265	0.000295454	0.304874	0.00430273	0.309239
circATXN11_50	circLib	50	circATXN11_50	circATXN11	CTCACCCTGGGGCCCCCCTCCCAGGTCGTCATGCAATACGCCGACTCCGGCAGCCACTTTGTCCCTCGGGAGGCCACCAAGAAAGCTGAGAGCAGCCGGCTGCAGCAGGCCATCCAGGCCAAGGAGGTCCTGAACGGTGAG	65.9574	-55.9	-0.0450063	-0.437795	0.111693	0.351721	-3.91113	-3.34101	-1.3773	-0.729862	0.90219	0.144905	0.387867	0.0789744	8.17392e-05	0.000107259	8.87789e-05	0.0295255
circATXN11_51	circLib	51	circATXN11_51	circATXN11	CCAGGTCGTCATGCAATACGCCGACTCCGGCAGCCACTTTGTCCCTCGGGAGGCCACCAAGAAAGCTGAGAGCAGCCGGCTGCAGCAGGCCATCCAGGCCAAGGAGGTCCTGAACGGTGAGATGGAGAAGAGCCGGCGGTA	63.1206	-44.9	0.212491	-0.0855466	0.483901	-0.121123	-2.53709	-1.84069	-0.48028	-1.91031	0.0935272	0.822172	0.0334675	0.640619	7.43036e-05	3.05787e-05	0.0138097	0.000552621
circATXN11_52	circLib	52	circATXN11_52	circATXN11	CCGACTCCGGCAGCCACTTTGTCCCTCGGGAGGCCACCAAGAAAGCTGAGAGCAGCCGGCTGCAGCAGGCCATCCAGGCCAAGGAGGTCCTGAACGGTGAGATGGAGAAGAGCCGGCGGTACGGGGCCCCGTCCTCAGCCG	67.3759	-49.4	-0.234084	-0.548478	0.544406	-0.0662732	-2.87919	-2.12082	-0.109999	-0.821628	0.0801817	0.000150077	0.000106707	0.989568	6.19803e-05	0.000186703	0.521052	0.0218857
circATXN11_53	circLib	53	circATXN11_53	circATXN11	GTCCCTCGGGAGGCCACCAAGAAAGCTGAGAGCAGCCGGCTGCAGCAGGCCATCCAGGCCAAGGAGGTCCTGAACGGTGAGATGGAGAAGAGCCGGCGGTACGGGGCCCCGTCCTCAGCCGACCTGGGCCTGGGCAAGGCA	68.0851	-52.8	-0.385482	-0.866885	-0.0413467	0.141911	-2.63429	-1.37024	-2.36496	-0.776959	0.069869	0.00554757	0.842883	0.367821	1.01913e-06	0.00220791	0.000527329	0.0095087
circATXN11_54	circLib	54	circATXN11_54	circATXN11	GAAAGCTGAGAGCAGCCGGCTGCAGCAGGCCATCCAGGCCAAGGAGGTCCTGAACGGTGAGATGGAGAAGAGCCGGCGGTACGGGGCCCCGTCCTCAGCCGACCTGGGCCTGGGCAAGGCAGGCGGCAAGTCGGTTCCTCA	67.3759	-62.7	0.187674	-0.174727	0.502508	0.281142	-1.12914	-0.337336	-1.04144	-0.487784	0.288576	0.255126	0.0196575	0.139786	0.000672437	0.00298823	0.0206814	0.00410148
circATXN11_55	circLib	55	circATXN11_55	circATXN11	TGCAGCAGGCCATCCAGGCCAAGGAGGTCCTGAACGGTGAGATGGAGAAGAGCCGGCGGTACGGGGCCCCGTCCTCAGCCGACCTGGGCCTGGGCAAGGCAGGCGGCAAGTCGGTTCCTCACCCGTACGAGTCCAGGCACG	68.0851	-55.3	0.0282103	-0.0653823	0.31809	0.188588	-3.09571	-2.38479	-1.80835	-2.00406	0.805648	0.569673	0.0147487	0.14495	0.000225958	2.35234e-05	0.000417931	0.000135219
circATXN11_56	circLib	56	circATXN11_56	circATXN11	AAGGAGGTCCTGAACGGTGAGATGGAGAAGAGCCGGCGGTACGGGGCCCCGTCCTCAGCCGACCTGGGCCTGGGCAAGGCAGGCGGCAAGTCGGTTCCTCACCCGTACGAGTCCAGGCACGTGGTGGTCCACCCGAGCCCC	68.7943	-57.5	-0.362656	-0.205439	0.257635	0.0534392	-3.34575	-3.60586	-0.558998	-0.840336	0.078253	0.526607	0.00442731	0.972344	0.000113199	6.87587e-05	0.0117458	0.00469478
circATXN11_57	circLib	57	circATXN11_57	circATXN11	GATGGAGAAGAGCCGGCGGTACGGGGCCCCGTCCTCAGCCGACCTGGGCCTGGGCAAGGCAGGCGGCAAGTCGGTTCCTCACCCGTACGAGTCCAGGCACGTGGTGGTCCACCCGAGCCCCTCAGACTACAGCAGTCGTGA	68.0851	-54.4	-0.174149	-0.0418148	0.084055	0.205396	-1.18931	-0.745572	-1.10491	-1.06807	0.0883774	0.595626	0.10192	0.137256	4.02614e-05	7.94054e-05	0.00906342	0.00392742
circATXN11_58	circLib	58	circATXN11_58	circATXN11	ACGGGGCCCCGTCCTCAGCCGACCTGGGCCTGGGCAAGGCAGGCGGCAAGTCGGTTCCTCACCCGTACGAGTCCAGGCACGTGGTGGTCCACCCGAGCCCCTCAGACTACAGCAGTCGTGATCCTTCGGGGGTCCGGGCCT	69.5035	-57.2	-0.657261	-0.52036	-0.060476	-0.0470295	-2.91266	-3.72722	-0.71375	-1.14199	0.0053064	0.000265478	0.831063	0.200374	6.59708e-06	1.96681e-05	0.00160922	0.00015772
[truncated: 7,239 more rows]
[truncated: 38 more columns]
