# Supplementary material for: Context-specific effects of sequence elements on subcellular localization of linear and circular RNAs
Source: Nat Commun. 2022 May 5;13:2481. doi: 10.1038/s41467-022-30183-0 (PMC9072321; doi:10.1038/s41467-022-30183-0)
Supplement: Supplementary file 7 — Supplementary Data 4 [file 41467_2022_30183_MOESM7_ESM.xlsx]

## Sheet: KDs_GENCODE_RSEMtab_noMouse
	ID	fpkm_BP1_cyto_1	fpkm_BP1_cyto_2	fpkm_BP1_cyto_3	fpkm_BP1_nuc_1	fpkm_BP1_nuc_2	fpkm_BP1_nuc_3	fpkm_BP1_total_1	fpkm_BP1_total_2	fpkm_BP1_total_3	fpkm_BP2_cyto_1	fpkm_BP2_cyto_2	fpkm_BP2_cyto_3	fpkm_BP2_nuc_1	fpkm_BP2_nuc_2	fpkm_BP2_nuc_3	fpkm_BP2_total_1	fpkm_BP2_total_2	fpkm_BP2_total_3	fpkm_NT_cyto_1	fpkm_NT_cyto_2	fpkm_NT_cyto_3	fpkm_NT_nuc_1	fpkm_NT_nuc_2	fpkm_NT_nuc_3	fpkm_NT_total_1	fpkm_NT_total_2	fpkm_NT_total_3	ncNT_1	ncNT_2	ncNT_3	ncBP1_1	expBP1_1	ncBP1_2	expBP1_2	ncBP1_3	expBP1_3	ncBP2_1	expBP2_1	ncBP2_2	expBP2_2	ncBP2_3	expBP2_3	BP1_NT_Total.log2FoldChange	BP2_NT_Total.log2FoldChange	BP1_NT_Cyto.log2FoldChange	BP2_NT_Cyto.log2FoldChange	BP1_NT_Nuc.log2FoldChange	BP2_NT_Nuc.log2FoldChange
1	ENSG00000000003.14_2	13.36	11.74	9.58	12.28	10.83	10.05	11.51	9.56	10.31	11.36	8.37	9.55	11.2	12.57	9.84	11.99	9.19	10.73	10.95	10	10.69	9.8	8.37	10.1	10.38	10.36	10.36	-0.153	-0.243	-0.078	-0.117	0.143	-0.111	-0.11	0.066	-0.007	-0.02	0.199	0.559	-0.164	0.041	0.048	0.00790872	0.0200256	0.0627901	-0.114843	0.233458	0.159309
2	ENSG00000000005.5_2	0	0	0	0	0	0	0	0	0	0	0	0	0	0	0	0	0	0	0	0	0	0	0	0	0	0	0
3	ENSG00000000419.12_2	66.66	95.52	78.65	98.42	84.68	88.92	74.53	84.39	94.85	86.16	67.05	80.95	90.81	91.51	93.23	76.24	70.36	82.12	57.88	74.62	76.43	88.7	94.56	89.26	81.47	84.43	81.3	0.612	0.34	0.223	0.559	-0.128	-0.173	-0.001	0.176	0.221	0.075	-0.095	0.446	-0.261	0.203	0.014	0.0459194	-0.108206	0.162202	0.162736	-0.00778291	-0.0394463
4	ENSG00000000457.13_2	6.31	5	4.7	8.47	8.42	7.87	5.58	6.82	6.01	3.26	5.54	6.31	7.95	11.74	11.57	5.21	6.18	6.53	3.91	3.6	5.07	8.81	7.81	6.16	5.32	5.21	5.21	1.078	1.019	0.258	0.397	0.063	0.698	0.358	0.687	0.189	1.168	-0.028	1.019	0.226	0.826	0.3	0.231751	0.189408	0.26085	0.246196	0.101332	0.371045
5	ENSG00000000460.16_3	5.55	13.45	7.73	15.88	15.15	12.5	8.56	11.06	10.87	7.75	10.15	10.8	15.46	20.51	16.48	9.75	10.47	11.86	5.06	7.97	5.66	19.28	12.58	17.36	13.2	8.99	11.07	1.831	0.627	1.536	1.437	-0.597	0.166	0.285	0.66	-0.025	0.952	-0.419	0.98	0.209	0.588	0.095	-0.128114	-0.0626857	0.49089	0.65767	-0.190342	0.00666659
6	ENSG00000000938.12_2	0	0	0	0	0	0.07	0	0	0.04	0	0	0	0	0.14	0	0	0.1	0	0	0	0	0	0.06	0	0.24	0.06	0																-2.54409	-1.22746	0	0	-0.019524	0.0935209
7	ENSG00000000971.15_2	0.62	0.35	0.73	1.04	0.69	0.83	0.5	0.32	0.86	0.78	0.46	0.48	0.95	1.84	0.33	0.69	0.7	0.59	1.9	0.76	1.18	0.43	1.37	0.37	0.61	0.2	0.45	-1.368	0.57	-0.949	0.459	-0.151	0.485		0.113	0.518	0.18	0.1	1.285			0.198	0.410512	0.643782	-1.10285	-1.04939	0.18523	0.297258
8	ENSG00000001036.13_2	91.62	131.02	100.45	85.96	106.7	108.3	97.9	120	96.49	95.99	108.99	122.34	92.65	108.98	130.98	96.49	116.07	98.3	92.69	88.08	95.32	110.32	114.64	120.76	102.4	100.66	112.26	0.25	0.378	0.34	-0.091	-0.065	-0.295	0.252	0.108	-0.217	-0.051	-0.085	0	0.205	0.098	-0.191	-0.00159088	-0.0114572	0.210923	0.285355	-0.211849	-0.106806
9	ENSG00000001084.10_3	50.47	53.88	50.75	74.06	81.61	94.51	52.11	50.85	50.56	33.78	35.73	24.97	62.6	85.86	60.01	51.71	50.28	35.27	14.17	47.63	41.25	79.85	73.97	63.49	49.8	63.31	42.72	2.453	0.63	0.616	0.549	0.065	0.594	-0.313	0.891	0.24	0.88	0.054	1.253	-0.33	1.248	-0.273	0.00551337	-0.15759	0.580449	-0.102358	0.195834	-0.134461
10	ENSG00000001167.14_2	6.16	8.49	8.29	13.35	10.53	12.11	10.64	9.34	9.22	7.22	6.92	6.49	13.45	11.73	12.08	6.16	7.6	8.02	7.58	7.74	6.18	13.38	10.13	8.47	7.77	8.5	8.44	0.781	0.367	0.425	1.056	0.43	0.295	0.129	0.521	0.121	0.854	-0.312	0.721	-0.152	0.848	-0.069	0.236034	-0.196635	0.156941	0.0117632	0.155527	0.16746
11	ENSG00000001460.17_2	1.64	3.41	2.88	3.38	3.35	2.42	3.58	3.67	2.25	4.16	3.95	3.94	5.53	4.64	3.35	3.24	3.7	2.88	7.12	4.19	2.85	3.73	3.9	3.93	3.42	2.21	2.91	-0.849	-0.092	0.403	0.858	0.058	-0.022	0.622	-0.211	-0.31	0.372	-0.068	0.208	0.632	-0.206	-0.013	0.13218	0.19824	-0.538675	0.0543467	-0.347584	0.145064
12	ENSG00000001461.16_2	5.83	5.43	3.85	3.17	3.6	3.48	4.95	4.55	4.13	4.77	4.64	5.76	3.91	4.22	4.56	5.06	3.86	4.06	4.22	4.03	4.62	5.08	3.11	3.8	4.67	5.94	4.83	0.241	-0.328	-0.252	-0.786	0.076	-0.532	-0.351	-0.128	-0.203	-0.257	0.105	-0.123	-0.563	-0.307	-0.225	-0.165491	-0.245296	0.135687	0.232087	-0.246467	0.0272591
13	ENSG00000001497.16_2	13.38	15.06	12.32	26.23	22.79	25.55	22.4	19.29	16.16	11.54	13.65	14.73	25.6	24.3	25.46	16.26	17.57	17.01	11.68	11.89	13.13	25.86	29.45	30.29	15.36	16.86	17.31	1.114	1.273	1.176	0.945	0.53	0.582	0.189	1.023	-0.096	1.116	0.08	0.81	0.058	0.769	-0.025	0.224694	0.0409929	0.100527	0.130594	-0.200173	-0.226027
14	ENSG00000001561.6_2	0.2	0.36	0.32	0.79	0.5	0.72	0.47	0.49	0.75	0.69	0.19	0.44	0.54	0.89	0.79	0.3	0.36	0.61	0.27	0.3	0.44	0.48	0.78	0.73	0.57	0.59	0.42		0.678	0.388		-0.142		-0.139	0.573	0.442	-0.194		1.01		0.457	0.271	0.121497	-0.354061	-0.260874	0.319698	0.0137602	0.0721071
15	ENSG00000001617.11_2	36.41	25.29	30.47	53.4	55.47	46.48	33.85	26.51	24.74	41.28	34.2	32.91	58.82	51.09	50.61	31.58	36.65	36.07	29.37	45.6	25.07	60.68	44.37	40.42	32.72	31.73	25.12	1.034	-0.039	0.678	0.546	0.048	1.118	-0.255	0.601	-0.022	0.506	-0.05	0.572	0.205	0.613	0.513	-0.0677315	0.239958	-0.106303	0.164339	0.103036	0.102821
16	ENSG00000001626.14_3	0	0	0.24	0	0	0	0	0	0	0	0	0	0	0	0	0	0	0	0	0	0	0	0	0	0	0	0
17	ENSG00000001629.9_3	8.54	18.37	10.76	42.74	28.04	31.52	25.73	18.38	17.94	17.49	9.62	17.78	41.73	28.14	43.19	21.55	23.79	19.81	15.9	13.79	11.96	37.23	35.51	33.91	20.15	21.39	19.06	1.202	1.333	1.466	2.258	0.345	0.597	-0.213	1.508	-0.085	1.231	0.095	1.501	0.15	1.257	0.054	0.0274718	0.113205	-0.135233	0.147276	-0.079616	0.0320585
18	ENSG00000001630.15_3	82.62	76.5	67.52	82.24	58.5	54.31	83.44	68.8	63.67	52.44	64.06	59.26	56.36	64.2	46.98	59.68	72.31	58.16	65.9	73.68	70.57	61.07	60.19	55.77	70.34	67.09	63.12	-0.109	-0.29	-0.337	-0.007	0.245	-0.384	0.036	-0.312	0.012	0.103	-0.235	0.003	0.107	-0.332	-0.117	0.106913	-0.0705908	0.0704745	-0.237863	0.124398	-0.146529
19	ENSG00000001631.15_3	11.2	24.03	9.88	59.08	40.78	50.62	32.02	24.96	28.62	15.46	12.93	21.04	60.26	60.22	63.05	29.43	32.35	33.94	17.29	22.07	14.83	52.61	46.78	53.91	19.79	24.41	29.11	1.578	1.067	1.828	2.348	0.681	0.751	0.032	2.3	-0.024	1.929	0.561	2.177	0.399	1.561	0.218	0.22918	0.389731	-0.257627	-0.0537082	-0.0349024	0.209158
20	ENSG00000002016.17_3	3.08	1.73	1.39	11.99	8.49	13.64	2.73	3.05	2.08	2.54	1.61	2	7.85	9.57	9.76	3.6	2.4	3.85	2.22	3.26	1.7	7.58	6.09	7.36	3.44	2.37	2.91	1.571	0.81	1.837	1.803	-0.287	2.011	0.307	2.903	-0.402	1.458	0.057	2.255	0.015	2.037	0.351	-0.12975	0.119959	-0.361886	-0.175688	0.678899	0.307976
21	ENSG00000002079.13_2	0	0.07	0	0	0	0.04	0.05	0.05	0	0	0	0.07	0	0	0.01	0	0	0	0	0	0	0.02	0	0	0.02	0	0																1.4268	0.334883	-0.078052	0.0947566	0.440919	-0.0317161
22	ENSG00000002330.13_2	124.52	100.92	96.55	55.8	61.89	52.35	75.68	78.68	80.96	92.99	91.34	69.28	78.11	53.93	56.45	69.94	79.93	68.04	100.9	79.55	88.99	51.58	52.23	53.36	82.31	82.4	72.66	-0.961	-0.602	-0.733	-1.151	-0.12	-0.701	-0.066	-0.877	0.155	-0.25	-0.233	-0.755	-0.044	-0.293	-0.094	0.000578818	-0.111411	0.232003	-0.0604865	0.116001	0.212579
23	ENSG00000002549.12_2	14.02	17.25	13	26.89	22.86	22.34	20.87	17.5	19.24	13.91	13.42	14.46	31.79	36.68	24.58	22.83	22.67	15.71	15.74	13.72	19.03	23.99	23.21	23.74	26.49	20.01	18.73	0.593	0.738	0.312	0.916	-0.337	0.396	-0.188	0.759	0.038	1.164	-0.21	1.417	0.176	0.745	-0.246	-0.154653	-0.0599281	-0.238133	-0.269522	0.017484	0.308151
24	ENSG00000002586.18_3	77.19	83.43	78.27	79.65	79.76	76.76	88.52	75.69	83.96	81.35	78.24	69.61	80.48	95.44	68.38	88.21	89.37	70.42	75.99	81.64	88.06	79.76	84.33	79.34	89.23	91.14	81.02	0.069	0.046	-0.15	0.045	-0.011	-0.065	-0.266	-0.028	0.051	-0.015	-0.016	0.285	-0.028	-0.026	-0.201	-0.0636014	-0.056086	-0.091976	-0.113631	-0.0460603	-0.0802649
25	ENSG00000002586.18_3_PAR_Y	77.19	83.43	78.27	79.65	79.76	76.76	88.52	75.69	83.96	81.35	78.24	69.61	80.48	95.44	68.38	88.21	89.37	70.42	75.99	81.64	88.06	79.76	84.33	79.34	89.23	91.14	81.02	0.069	0.046	-0.15	0.045	-0.011	-0.065	-0.266	-0.028	0.051	-0.015	-0.016	0.285	-0.028	-0.026	-0.201	-0.0636014	-0.056086	-0.091976	-0.113631	-0.0460603	-0.0802649
26	ENSG00000002587.9_3	0.03	0.53	0.05	0.06	0.18	0.11	0.12	0.04	0.08	0.03	0.23	0.18	0.68	0.31	0.28	0.08	0.24	0.02	0.08	0.13	0.45	0.05	0.15	0.15	0.07	0.11	0.38																-0.931594	-0.715712	-0.813012	-0.790246	0.0120038	1.96144
27	ENSG00000002726.20_3	0	0	0	0	0	0.3	0	0	0.09	0	0	0	0	0	0.13	0	0	0	0	0	0	0	0	0	0	0	0																0.904495	0	0	0	2.14373	1.64186
28	ENSG00000002745.12_2	0	0	0	0	0	0	0	0	0	0	0	0	0	0	0	0	0	0	0	0	0	0	0	0	0	0	0
29	ENSG00000002746.14_3	1.91	1.52	1.67	0.6	1.52	0.42	1.33	0.9	1.36	1.91	1.92	1.21	2.01	3.53	1.49	1.61	1.58	3	0	1.07	0.96	0.93	1.84	1.97	1.16	1.04	0.72		0.576	0.759	-1.132	0.141	0	-0.138	-1.238	0.608	0.059	0.346	0.736	0.434	0.219	1.52	0.340845	1.03836	1.22149	1.25709	-0.922928	0.497224
30	ENSG00000002822.15_3	8.12	3.79	5.53	6.51	7.45	9.37	5.2	6.03	4.73	4.8	6.36	4.79	7.38	15.63	7.72	3.54	5.15	8.4	8.87	8.98	10.53	9.88	15.1	8.73	8.47	5.43	4.73	0.148	0.719	-0.257	-0.298	-0.654	0.89	0.139	0.711	0	0.572	-1.151	1.233	-0.07	0.636	0.767	-0.181688	-0.186802	-0.77553	-0.83784	-0.52404	-0.256781
31	ENSG00000002834.17_3	37	43.55	37.5	33.91	37.6	43.8	32.44	36.13	32.83	37.51	42.93	41.67	39.42	33.92	44.23	31.22	41.89	40.94	41.43	32.93	41.29	38.38	38.72	43.56	34.99	41.68	40.64	-0.109	0.23	0.076	-0.124	-0.108	-0.209	-0.204	0.221	-0.304	0.071	-0.162	-0.335	0.007	0.085	0.01	-0.199533	-0.0363403	0.0235482	0.123668	-0.0752801	-0.076552
32	ENSG00000002919.14_2	19.1	14.45	14	19.71	13.84	14.11	13.23	16.83	14.39	10.29	12.53	11.44	15.15	20.58	14.52	13.93	15.25	14.21	9.77	14.41	12.71	18.51	16.63	14.43	15.24	17.59	10.82	0.888	0.2	0.177	0.044	-0.197	-0.06	-0.062	0.011	0.395	0.536	-0.125	0.694	-0.2	0.331	0.378	0.064578	0.0251598	0.292254	-0.109292	-0.0686848	-0.0658171
33	ENSG00000002933.7_3	0.27	0	0	0	0	0	0	0	0	0	0	0	0	0	0	0	0.12	0	0	0	0.1	0	0	0	0	0	0																0	1.68085	-1.0292	-2.56866	0	0
34	ENSG00000003056.3	31.82	42.45	29.65	42.9	42.87	52.9	39.02	42.02	35.14	24.03	28.61	18.93	41.12	37.16	44.88	31.8	35.72	34.24	30.02	44.47	26.28	47.03	43.83	44.99	27.61	49.53	36.13	0.639	-0.021	0.764	0.425	0.491	0.014	-0.235	0.825	-0.04	0.763	0.2	0.372	-0.466	1.224	-0.076	0.0614274	-0.129299	0.0574351	-0.429307	0.0178359	-0.175144
35	ENSG00000003096.14_3	0.5	0.87	0.64	0.92	0.75	0.84	0.84	0.75	0.36	0.77	0.77	1.11	0.61	4.7	0.95	0.89	1.02	0.79	1.37	1.55	0.72	1.65	1.28	0.75	0.8	1.43	0.55	0.201	-0.204	0.035	0.506	0.044	-0.132	-0.627	0.233		-0.194	0.097	2.034	-0.345	-0.151	0.297	-0.42873	0.0501989	-0.717864	-0.245683	-0.537476	0.217358
36	ENSG00000003137.8_2	0.17	0.85	0.69	0.19	0.87	1.15	0.16	0.5	0.86	0.33	0.42	0.98	1.99	2.92	2.45	1.28	0.98	1.86	0.16	0.09	0.51	0.6	0.6	1.7	0.3	0.16	0.72			1.123			0.021		0.472	0.157	1.585	1.154	1.894	1.165	0.995	0.952	0.326319	1.96511	1.01921	1.12209	-0.474964	1.43896
37	ENSG00000003147.17_2	104.94	110.62	86.52	107.08	102.77	117.4	93.69	84.64	106.11	70.05	79.07	56.11	131.07	122.91	130.72	85.02	79.84	92.53	62.07	77.33	80.41	135.75	122.75	123.08	95.55	119.16	88.95	1.123	0.663	0.611	0.029	-0.028	-0.106	-0.491	0.438	0.253	0.899	-0.168	0.633	-0.575	1.213	0.057	-0.0774459	-0.226173	0.40577	-0.0999819	-0.23023	-0.0375053
38	ENSG00000003249.13_2	115.33	105.18	125.39	60.92	87.29	71.84	89.38	90.89	88.43	96.73	111.51	114	58.42	60.43	68.92	80.93	87.5	94.37	111.46	94.84	122.57	64.15	67.25	77.12	100.86	91.49	95.87	-0.792	-0.493	-0.665	-0.915	-0.173	-0.268	-0.009	-0.799	-0.116	-0.723	-0.316	-0.878	-0.064	-0.722	-0.023	-0.0938391	-0.126961	0.0639087	0.00468894	0.0841062	-0.200178
39	ENSG00000003393.14_3	3.82	3.37	2.88	4.32	3.42	4.02	3.8	3.43	4.56	2.79	2.71	2.86	4.53	3.04	4.41	3.71	3.64	3.13	3.1	2.48	3.06	5.02	4.9	5.62	4.09	3.98	2.71	0.617	0.858	0.782	0.158	-0.094	0.019	-0.189	0.419	0.657	0.612	-0.125	0.141	-0.114	0.547	0.177	0.176699	0.0282871	0.152631	-0.0363542	-0.403489	-0.392953
40	ENSG00000003400.14_3	0.49	0.52	0.94	1.37	2.02	0.88	1.4	0.6	0.61	1.38	0.82	0.47	1.65	5.21	0.41	1.62	0.67	0.37	0.97	1.25	2.1	0.7	0.8	1.37	1.26	0.81	0.62	-0.293	-0.429	-0.475	0.918	0.11	1.305	-0.252	-0.061	-0.013	0.194	0.268	2.113	-0.163			-0.0463594	-0.0858465	-1.18557	-0.92667	0.498123	1.00532
41	ENSG00000003402.19_3	14.35	9.96	9.27	16.36	12.21	15.25	11.97	13.67	12.7	12.35	8.81	10.29	14.82	11.9	13.28	9.89	12.81	10.43	2.27	9.7	16.84	13.3	16.58	14.39	10.71	10.06	12.73	2.317	0.744	-0.22	0.183	0.154	0.281	0.424	0.689	-0.003	0.254	-0.11	0.413	0.334	0.353	-0.276	0.207903	0.00148479	0.206996	0.162897	-0.0279385	-0.198583
42	ENSG00000003436.15_2	65.45	40.07	38.58	67.49	57.78	75.79	46.89	46.95	48.05	61.3	57.35	26.93	73.74	116.42	43.15	51.54	77.8	34.99	68.36	66.22	71.27	49.65	80.5	49.11	59.79	61.79	40.84	-0.457	0.28	-0.533	0.044	-0.347	0.523	-0.393	0.965	0.232	0.265	-0.212	1.015	0.33	0.67	-0.22	-0.14745	-0.00148401	-0.554151	-0.548384	0.206375	0.282526
43	ENSG00000003509.15_2	12	14.07	9.52	28.93	29.19	31.98	15.61	17.24	15.04	7.45	12.79	10.63	29.88	29.14	38.93	17.43	14.91	11.46	4.03	7.58	12.37	34.58	28.4	25.27	16.37	12.61	17.92	2.953	1.839	1.002	1.235	-0.067	1.027	0.436	1.697	-0.245	1.934	0.088	1.157	0.233	1.825	-0.623	0.0315212	-0.0771644	0.342338	0.19975	0.0119314	0.0975874
44	ENSG00000003756.16_3	11.47	10.73	9.27	79.98	62.28	79.72	23.95	32.79	25.14	13.47	11.85	8.67	62.19	75.13	68.08	27.55	26.93	26.64	12.94	9.61	10.9	79.27	67.89	63.84	18.49	29.25	27.58	2.569	2.758	2.497	2.749	0.365	2.483	0.162	3.038	-0.131	2.166	0.563	2.614	-0.117	2.903	-0.049	0.12164	0.111893	-0.0947579	0.066525	0.0650979	-0.0922416
45	ENSG00000003987.13_2	0.96	1.42	0.57	0.54	1.62	1.49	0.5	0.69	1.35	0.38	0.62	1.47	1.03	0.69	0.52	1.36	0.62	0.2	1.39	0.09	1.4	1.22	0.2	0.4	1.37	0.64	0.66	-0.136		-1.078	-0.489	-0.903	0.143	0.062	0.895	0.673	0.798	-0.008	0.087	-0.026	-0.95		0.00654941	-0.286008	0.269135	0.0189087	1.21363	0.286018
46	ENSG00000003989.17_3	10.87	16.33	11.45	17.84	14.78	15.55	15.9	14.68	12.56	13.51	11.56	13.45	17.88	15.44	15.61	16.11	16.44	11.58	7.57	11.3	11.08	14.6	14.4	13.21	13.43	15.23	12.99	0.904	0.337	0.244	0.69	0.236	-0.139	-0.051	0.426	-0.047	0.392	0.254	0.402	0.107	0.208	-0.159	0.0558657	0.0960065	0.298041	0.346649	0.183832	0.166595
47	ENSG00000004059.10_3	76.58	110.83	72.12	69.45	89.73	93.04	73.87	85.1	76.85	83.79	86.25	82.38	86.4	76.41	92.72	88.67	79.29	91.1	68.96	87.33	82.41	67.88	79.11	93.66	85.77	83.85	87.04	-0.023	-0.142	0.184	-0.14	-0.214	-0.303	0.021	0.365	-0.179	0.044	0.048	-0.174	-0.08	0.17	0.065	-0.11772	0.0248327	0.087544	0.110521	0.0655564	0.0540797
48	ENSG00000004139.13_3	1.58	2.4	2.98	3.91	5.17	6.17	3.24	3.64	3.06	3.2	4.14	4.4	4.68	4.04	5.66	3.41	2.35	2.9	2.86	3.41	2.84	4.12	4.07	4.75	3.84	4.09	3.87	0.459	0.225	0.652	1.084	-0.215	0.967	-0.149	0.939	-0.296	0.485	-0.151	-0.031	-0.688	0.33	-0.362	-0.222315	-0.430447	-0.310137	0.447521	0.217853	0.116246
49	ENSG00000004142.11_2	33.59	36.37	29.53	29.89	29.84	28.87	30.57	31.64	30.86	28.01	31.11	28.3	26.17	25.37	27.16	26.01	28.91	28.1	16.62	29.86	24.8	22.9	27.23	27.09	32.31	26.79	28.14	0.451	-0.131	0.125	-0.166	-0.079	-0.281	0.236	-0.032	0.131	-0.096	-0.308	-0.289	0.108	-0.058	-0.002	0.102618	-0.0655361	0.406907	0.28	0.201178	-0.00416928
50	ENSG00000004399.12_3	75.57	55.6	53.84	98.98	95.44	99.94	65.98	58.54	52.94	71.45	65.95	43.5	105.55	128.77	77.8	52.37	79.94	43.4	82.94	82.69	63.66	114.84	98.71	86.25	76.13	67.12	57.16	0.467	0.254	0.435	0.387	-0.205	0.774	-0.196	0.886	-0.11	0.56	-0.535	0.96	0.25	0.832	-0.393	-0.164218	-0.196076	-0.313103	-0.322808	-0.0163023	-0.00917541
51	ENSG00000004455.16_2	115.44	142.02	117.18	135.14	141.9	127.93	129.47	132.19	146.61	117.03	117.23	116.73	147.82	106.53	126.88	133.86	115.58	133.59	113.86	107.93	113.14	118.98	140.69	128.76	119.05	114.4	134.54	0.063	0.381	0.186	0.226	0.121	-0.001	0.208	0.126	0.124	0.336	0.168	-0.137	0.015	0.12	-0.01	0.153766	0.0630938	0.145927	0.101624	0.0605363	-0.071051
52	ENSG00000004468.12_2	0.14	0	0.1	0.05	0.11	0.37	0.56	0.04	0.21	0.21	0.08	0	0.26	0.17	0.17	0.03	0.02	0.76	0	0.7	0.1	0.27	1	0.16	0.29	0.29	0.08		0.322														0.304775	-1.25642	-1.52498	-1.34895	-1.39502	-1.21941
53	ENSG00000004478.7_2	96.02	106.9	79.79	100.46	105.3	113.47	96.95	90.7	93.72	61	80.37	89.28	99.61	98.64	114.05	68.45	77.51	81.12	64.04	81.26	85.89	111.05	96.99	123.95	90.54	90.81	97.46	0.789	0.254	0.527	0.065	0.098	-0.022	-0.002	0.505	-0.056	0.703	-0.401	0.294	-0.227	0.352	-0.263	0.0224506	-0.289298	0.271252	0.0211196	-0.0615274	-0.13948
54	ENSG00000004487.15_3	9.5	11.21	9.89	20.9	16.89	18.88	13	12.78	11.83	8.46	9.31	10.73	18.98	20.8	21.69	10.6	12.17	12.64	6.97	10.19	7.87	22.34	19.45	16.24	12.06	12.19	11.94	1.612	0.9	1	1.098	0.104	0.571	0.066	0.899	-0.013	1.12	-0.178	1.119	-0.002	0.983	0.079	0.0622944	-0.0316738	0.273482	0.219776	-0.0494243	0.0260306
55	ENSG00000004534.14_3	4.01	6.4	4.14	34.26	28.9	38.85	11.86	12.56	12.5	4.9	6.31	5.83	33.68	33.63	42.77	15.49	11.1	11.34	3.72	4.11	6.58	48.6	34.6	31.55	12.42	11.81	12.84	3.54	2.929	2.179	2.946	-0.064	2.091	0.085	3.084	-0.037	2.662	0.308	2.325	-0.086	2.773	-0.172	0.00218335	0.0469435	-0.102975	0.171256	-0.185715	-0.113116
56	ENSG00000004660.14_2	0.46	0.97	0.75	2.05	2.15	2.59	1.19	0.72	1.21	0.7	0.92	0.54	1.6	1.54	2.48	0.88	0.77	0.96	1.05	0.7	0.71	2.35	2.06	1.8	1.58	1.41	1.09	0.879	1.093	0.927	1.409	-0.3	0.85	-0.647	1.306	0.105	0.807	-0.592	0.523	-0.589	1.519	-0.123	-0.356977	-0.627663	0.00811218	-0.0245832	0.0966729	-0.16587
57	ENSG00000004700.15_3	2.03	3.38	1.59	5.64	4.63	4.52	3.16	3.86	4.2	2.03	1.39	4.1	5.27	6.6	7.56	4.51	4.32	3.72	1.5	2.08	2.43	6.16	5.24	6.34	2.47	3.64	3.74	1.736	1.154	1.223	1.279	0.301	0.403	0.075	1.264	0.149	1.189	0.754	1.909	0.219	0.809	-0.007	0.198893	0.402236	0.152043	0.294617	-0.25793	0.064505
58	ENSG00000004766.15_2	1.14	2.54	3.84	12.85	9.35	9.15	4.8	6.92	6	2.74	1.35	6.91	10.7	14.83	9.39	5.51	4.23	12.53	4.51	6.23	2.74	9.86	7.91	10.24	9.72	6.07	7.18	1.048	0.321	1.729	3.025	-0.947	1.696	0.176	1.153	-0.241	1.789	-0.766	3.051	-0.474	0.416	0.763	-0.363935	-0.135628	-0.80925	-0.293053	0.18117	0.284019
59	ENSG00000004776.12_2	0.17	0.44	0.16	0.56	0.27	0.28	0.29	0.11	0.17	0.64	0.26	0.3	0.67	0.47	0.49	1.03	1.07	0.38	0.46	0.25	0.68	0.56	0.89	0.37	0.2	0.57	0.11	0.143	0.89	-0.44							0.037	1.128		0.553			-0.467733	1.65819	-1.21948	-0.59598	-0.693743	-0.0966957
60	ENSG00000004777.18_3	2.77	2.73	4.21	13	19.2	23.08	5.2	6.45	4.6	5	4.8	4.56	24.21	17.17	28.66	9.41	12.74	11.06	8.05	4.55	3.77	24.05	18.05	19.93	7.21	6.9	6.52	1.522	1.877	2.258	2.046	-0.436	2.609	-0.091	2.324	-0.461	2.168	0.362	1.737	0.839	2.527	0.72	-0.330741	0.69956	-0.567867	0.0148291	-0.174867	0.123069
61	ENSG00000004779.9_2	322.73	336.82	297.99	237.59	200.84	218.7	271.57	272.81	334.68	305.35	279.12	352.26	260.65	265.97	291.38	251.09	260.51	285.5	270.22	247.7	306.71	214.16	235.63	267.53	306.72	276.3	315.56	-0.335	-0.072	-0.197	-0.441	-0.175	-0.744	-0.018	-0.445	0.085	-0.228	-0.288	-0.069	-0.085	-0.273	-0.144	-0.0271602	-0.16297	0.195557	0.209571	-0.124451	0.139002
62	ENSG00000004799.7_2	1.64	4.79	1.87	1.99	6.37	3.52	3.4	3.48	3.26	2.09	1.81	2.66	2.01	4.59	2.5	0.81	2.34	1.77	3.25	4.88	2.15	3.13	8.41	2.06	3.75	4.63	1.75	-0.047	0.728	-0.05	0.219	-0.124	0.377	-0.366	0.762	0.741	-0.045	-1.698	1.14	-0.853	-0.075	0.013	0.146243	-1.01917	-0.289165	-0.414904	-0.164028	-0.559985
63	ENSG00000004809.13_3	0	0	0	0	0	0	0	0	0	0	0.04	0	0	0	0	0	0	0	0	0	0	0	0	0	0	0	0
64	ENSG00000004838.13_2	0.23	1.11	0.31	0.96	0.86	2.06	0.3	0.71	0.68	1.77	3.22	1.72	3.92	5.2	1.58	2.4	2.89	0.92	1.11	1.12	0.09	0.64	0.29	0.9	1.16	0.96	0.16	-0.498	-1.036		1	-1.053	-0.243	-0.271	1.66		0.961	0.805	0.616	1.215	-0.094	1.105	-0.138702	1.62119	0.536464	2.66718	1.11189	2.31975
65	ENSG00000004846.16_2	0.04	0.05	0.03	0.31	0.28	0.34	0	0.08	0.04	0.02	0	0	0.11	0	0.37	0.03	0.16	0.12	0.11	0.06	0.02	0.14	0	0.16	0	0.04	0.06																-0.175479	1.25815	0.0184976	-2.16202	1.4898	0.67186
66	ENSG00000004848.7_3	0.64	0.42	0.78	0.51	0.61	0.59	0.23	0.72	0.21	0.59	0.62	0.8	0.51	0.68	0.45	0.5	0.45	0.27	0.44	0.62	0.51	0.38	0.49	0.42	0.94	0.56	0.44		-0.178		-0.175	-0.98	0.271	0.203	-0.232		-0.11	-0.526	0.075	-0.158	-0.453		-0.726868	-0.59421	0.222425	0.378094	0.408005	0.251477
67	ENSG00000004864.13_2	28.25	39.93	27.63	49.72	39.2	52.53	27.96	39.46	34.63	32.84	39.23	40.71	54.46	49.59	56.14	50.76	38.52	49.45	28.72	35.45	32.06	46.54	49.96	51.91	35.09	37.28	40.37	0.687	0.489	0.687	0.805	-0.323	-0.026	0.081	0.915	-0.218	0.721	0.526	0.334	0.047	0.459	0.289	-0.141604	0.31048	-0.0302007	0.260804	-0.0782141	0.0641497
68	ENSG00000004866.20_3	7.83	9.04	8.94	10.39	9.41	11.58	10.27	11.03	7.61	6.05	7.05	8.88	9.46	8.91	8.68	7.11	9.74	7.55	6.66	10.36	6.96	8.88	9.34	7.86	8.28	5.96	8.04	0.39	-0.142	0.164	0.387	0.295	0.055	0.836	0.356	-0.075	0.605	-0.206	0.318	0.665	-0.031	-0.085	0.371182	0.138824	0.118149	-0.071616	0.25426	-0.00109408
69	ENSG00000004897.11_3	13.28	32.98	18.97	41.23	29.96	34.55	30.22	31.68	24.68	25.68	17.27	29.65	35.73	45.24	33.2	21.82	26.25	25.32	33.27	24.45	23.91	33.58	25.18	26.35	29.72	27.48	27.73	0.013	0.042	0.137	1.599	0.024	-0.136	0.202	0.848	-0.165	0.469	-0.437	1.364	-0.065	0.161	-0.129	0.0300571	-0.206283	-0.312092	-0.101806	0.302112	0.358626
70	ENSG00000004939.13_2	0	0.02	0	0	0	0.07	0.06	0.06	0	0	0	0	0.1	0	0	0	0.03	0	0	0	0	0.05	0	0	0	0	0.01																1.51243	0.836398	-0.751618	0	0.0747884	0.342045
71	ENSG00000004948.13_3	0	0.3	0.05	0.16	0.18	0.09	0.17	0.09	0.33	0	0.32	0.26	0.55	0	0.4	0.28	0.77	0.37	0	0.42	0.06	0.27	0.2	0.31	0.4	0.09	0.17																-0.077718	1.11462	-0.249951	0.423802	-0.884161	0.42421
72	ENSG00000004961.14_2	15.31	23.16	17.98	19.32	15.04	18.59	16.51	23.65	23.37	21.22	19.7	20.91	23.23	23.55	20.37	20.66	23.17	21.96	16.93	19.12	21.13	22.98	24.01	19.07	21.26	22.05	22.42	0.43	0.321	-0.144	0.326	-0.355	-0.606	0.099	0.047	0.059	0.128	-0.04	0.252	0.07	-0.037	-0.029	-0.0472102	0.0054766	-0.0718844	0.100715	-0.332232	-0.0489929
73	ENSG00000004975.11_2	5.2	7.95	7.76	13.65	21.17	22.09	7.63	11.32	10.43	7.02	8.85	8.81	22.06	17.87	21.18	9.3	14.25	10.12	11.78	13.71	12.5	21.72	21.32	19.25	11.51	15.45	13.02	0.856	0.619	0.603	1.312	-0.563	1.359	-0.432	1.451	-0.307	1.585	-0.293	0.974	-0.113	1.22	-0.348	-0.436997	-0.231237	-0.850224	-0.57457	-0.167765	-0.066868
74	ENSG00000005001.9_2	52.2	41.15	39.75	80.97	95.46	100.09	43.83	55.1	53.21	40.39	48.16	33.1	79.23	71.69	86.63	43.51	55.22	44.95	43.07	38.76	40.22	83.25	76.13	70.17	52.28	51.19	44.41	0.943	0.965	0.795	0.628	-0.252	1.204	0.105	1.321	0.258	0.963	-0.262	0.569	0.108	1.375	0.017	0.0550414	-0.0252937	0.0894302	0.0207883	0.261358	0.0135509
75	ENSG00000005007.12_2	8.55	7.75	8.31	20.89	19.61	24.72	10.05	11.96	8.93	7.32	7.71	8.85	19.15	18.18	20.72	7.81	11.69	8.96	7.75	9.27	7.49	20.85	21	19.32	9.77	10.89	10.12	1.372	1.138	1.311	1.241	0.039	1.285	0.13	1.517	-0.171	1.329	-0.306	1.186	0.098	1.182	-0.167	0.0141254	-0.10135	0.00761497	0.0153447	0.0810177	-0.121641
76	ENSG00000005020.12_3	25.87	40.24	24.73	42.54	49.5	56.34	36.15	40.73	32.56	31.77	24.38	40.26	61.87	41.91	57.13	40.18	39.04	37	31.06	25.35	32.62	43.24	44.59	45.92	41.14	36.87	46.35	0.471	0.803	0.487	0.707	-0.184	0.295	0.142	1.172	-0.503	0.951	-0.034	0.769	0.081	0.5	-0.321	-0.175319	-0.0826352	0.0105034	0.141225	0.138952	0.227706
77	ENSG00000005022.5_2	601.27	567.73	554.98	673.07	494.24	463.77	687.44	562.77	607.39	557.66	517.49	497.47	602.24	561.28	515.01	442.11	634.77	617.49	419.66	536.9	515.27	606.11	529.17	568.37	548.68	610.92	538.75	0.53	-0.021	0.141	0.163	0.325	-0.2	-0.118	-0.259	0.173	0.111	-0.311	0.117	0.055	0.05	0.197	0.134233	0.00374183	0.207855	0.120212	-0.0734707	-0.0746407
78	ENSG00000005059.15_3	74.18	64.66	54.35	44.21	31.51	27.64	62.52	38.4	50.32	57.6	50.23	58.23	48.53	36.8	34.94	43.64	51.62	46.29	80.08	46.38	59.72	37.12	38.88	36.49	53.46	47.61	48.76	-1.099	-0.252	-0.703	-0.74	0.224	-1.025	-0.307	-0.963	0.045	-0.245	-0.29	-0.444	0.116	-0.729	-0.074	0.00224165	-0.0673965	0.0535247	-0.0994594	-0.134442	0.0269556
79	ENSG00000005073.5_2	0.11	0.24	0.07	0.05	0.24	0.62	0.19	0.15	0.33	0.85	0.21	0.1	0.25	0.62	0.21	0.23	0.42	0	0	0.84	0.53	0	0.27	0.25	0.07	0.32	0.16		-0.799								-0.848						0.479084	0.394897	-1.86812	0.0239108	0.980391	1.09873
80	ENSG00000005075.15_2	329.33	403.29	326.88	156.36	177.23	165.03	260.82	261.22	304.88	266.14	299.2	269.71	147.03	144.36	149.65	217.52	250.51	270.68	324.62	337.5	360.03	157.49	179.74	181.99	313.96	295	310.87	-1.041	-0.907	-0.982	-1.072	-0.267	-1.184	-0.175	-0.984	-0.028	-0.854	-0.528	-1.049	-0.235	-0.848	-0.199	-0.148704	-0.314983	0.0297117	-0.26019	-0.0579771	-0.279905
81	ENSG00000005100.12_3	5.36	6.64	5.66	12.95	11.03	13.79	7.58	7.67	7.12	6.16	5.23	5.31	11.37	10.97	13.06	7.08	7.91	7.88	4.26	7.61	4.56	13.01	12.2	14.73	6.1	7.99	7.57	1.505	0.647	1.59	1.199	0.292	0.691	-0.055	1.214	-0.083	0.834	0.2	1.001	-0.014	1.223	0.054	0.054989	0.0834655	0.159796	0.12386	-0.0850909	-0.209167
82	ENSG00000005102.12_2	0	0	0	0	0	0	0	0	0	0	0	0	0	0	0	0	0	0	0	0	0	0	0	0	0	0.12	0
83	ENSG00000005108.15_3	0.25	0.19	0.16	0.46	0.27	0.83	0.42	0.11	0.74	0.33	0.27	0.15	0.48	0.4	0.4	1.37	0.54	0.17	0.39	2.31	0.37	0.2	0.26	0.42	0.35	0.27	0.1		-1.886									1.138					0.912384	1.47173	-2.06295	-1.69292	0.786341	0.479719
84	ENSG00000005156.11_3	15.5	11.85	13.98	33.53	27.31	24.95	17.96	17.74	17.57	12.35	10.26	10.84	24.43	26.7	25.8	11.76	19.96	11.07	12.3	12.93	7.89	35.23	25.68	30.41	22.28	15.67	12.96	1.481	0.963	1.881	1.089	-0.303	1.171	0.174	0.814	0.425	0.956	-0.894	1.338	0.339	1.214	-0.218	0.106158	-0.208346	0.377561	0.118095	-0.101903	-0.289944
85	ENSG00000005175.9_3	1.96	5.07	3.29	10.71	5.88	9.68	8.89	6.75	6.36	4.99	2.24	5.59	9.37	8.27	10.08	6.16	6.11	7.51	7.13	4.18	3.29	11.14	7.97	9.94	5.14	4.68	6.51	0.609	0.856	1.462	2.188	0.735	0.196	0.485	1.425	-0.031	0.846	0.24	1.678	0.352	0.797	0.192	0.428809	0.277409	-0.320049	-0.0534632	-0.171544	-0.113819
86	ENSG00000005187.11_3	0.14	0.57	0.87	0.59	0.51	1.56	1.14	0.64	1.04	0.45	0.17	0.41	0.4	0.42	0.45	0.33	0.96	0	0	0.11	0.8	0.23	0.27	0.72	1.03	1.14	0.31			-0.092		0.1	-0.083	-0.525	0.588	0.927		-0.882		-0.168			0.22842	-0.690922	0.447196	-0.138111	1.16548	0.15986
87	ENSG00000005189.19_2	4.4	6.44	4.19	12.15	10.25	8.68	5.69	5.37	9.51	6.76	5.81	7.41	12.39	12.7	16.28	8.75	8.43	7.53	4.27	5.01	4.37	12.38	12.08	10.04	6.54	4.84	6.64	1.433	1.191	1.114	1.368	-0.186	0.631	0.137	0.969	0.487	0.828	0.394	1.065	0.742	1.085	0.169	0.176668	0.470761	0.12772	0.580709	-0.155449	0.211636
88	ENSG00000005194.14_3	34.7	37.53	31.03	35.77	40.25	46.52	35.45	29.51	33.26	26.6	29.66	28.05	39.22	32.51	41.2	41.48	30.94	37.19	19.3	31.84	31.87	37.31	31.59	35.63	30.99	22.87	34.06	0.933	-0.011	0.159	0.043	0.191	0.1	0.361	0.577	-0.034	0.552	0.415	0.13	0.428	0.547	0.125	0.169296	0.327417	0.259356	0.0211659	0.219678	0.0639987
89	ENSG00000005206.16_1	1.67	2.62	2.21	17.4	19.26	28.43	6.07	7.27	6.38	3.69	3.74	3.13	26.52	25.57	32.77	6.06	6.49	8.14	7.34	4	3.12	29	22.04	22.98	7.3	6.03	6.66	1.912	2.324	2.697	3.044	-0.248	2.663	0.251	3.416	-0.058	2.689	-0.25	2.62	0.098	3.196	0.271	-0.00593382	0.0474567	-0.865757	-0.141579	-0.205923	0.146044
90	ENSG00000005238.19_2	4.25	4.52	4.37	7.8	5.72	6.02	4.21	3.84	4.45	4.31	4.91	3.98	6.18	5.85	8.41	5.53	5.59	4.73	5.51	4.03	4.65	6.35	5.56	6.06	4.25	5.06	4.17	0.189	0.42	0.349	0.805	-0.012	0.309	-0.357	0.421	0.084	0.474	0.344	0.231	0.131	0.992	0.163	-0.0919251	0.268039	-0.0929089	-0.0464722	0.107428	0.172458
91	ENSG00000005243.9_3	7.95	8.6	4.1	4.09	8.17	4.54	6.7	7.65	4.52	5.72	6.41	3.01	9.38	3.51	3.67	4.83	11.98	3.39	6.52	9.03	4.62	6.21	7.17	5.07	9.73	9	4.43	-0.065	-0.313	0.122	-0.88	-0.507	-0.07	-0.221	0.132	0.026	0.668	-0.941	-0.785	0.394	0.249	-0.342	-0.233452	-0.196844	-0.0523394	-0.43066	-0.13683	-0.141422
92	ENSG00000005249.12_2	3.24	6.95	4.22	4.49	4.88	3.41	5.26	6.2	5.02	4.49	5.16	6.32	3.95	6.26	3.81	4.18	4.81	5.2	5.74	5.72	4.3	4	4.76	4.45	5.13	4.41	4.77	-0.472	-0.242	0.044	0.416	0.033	-0.47	0.448	-0.272	0.067	-0.165	-0.267	0.256	0.113	-0.662	0.113	0.19555	-0.0302322	-0.105276	0.11509	-0.0472849	-0.0167661
93	ENSG00000005302.17_3	7.51	7.17	6.95	8.11	10.66	9.88	8.57	7.24	6.61	7.47	6.46	8.73	9.38	9.25	12.04	6.28	10.06	8.01	8.36	7.77	5.19	9.13	8.18	7.55	4.4	5.97	7.55	0.12	0.07	0.501	0.104	0.888	0.541	0.259	0.478	-0.179	0.31	0.469	0.486	0.707	0.442	0.08	0.316116	0.427031	0.140783	0.279523	0.188788	0.259124
94	ENSG00000005339.14_3	16.76	31.32	34.64	56.46	65.82	56.6	27.28	36.73	29.12	27.52	21.29	24.95	46.64	52.45	48.88	26.37	33.27	29.81	22.23	32.99	23.63	58.09	57.79	49.46	24.31	33.97	31.76	1.366	0.8	1.05	1.723	0.163	1.06	0.111	0.7	-0.123	0.75	0.115	1.281	-0.03	0.956	-0.09	0.0566683	0.00442498	0.0562065	-0.0336182	0.10194	-0.218348
95	ENSG00000005379.15_3	0	0	0	0	0	0	0.02	0.02	0	0	0	0	0	0	0.01	0	0	0.18	0	0	0.03	0	0	0	0	0	0.03																-0.0779613	1.19392	-1.93256	-2.42669	0	0.464373
96	ENSG00000005381.7_2	0	0	0	0	0	0	0	0	0	0	0	0	0	0	0	0	0	0	0	0	0	0	0	0	0	0	0
97	ENSG00000005421.8_2	0	0	0	0.09	0	0	0	0	0.03	0	0	0	0.08	0	0	0	0	0	0	0	0	0	0	0	0	0	0																0.2707	0	0	0	0.687952	0.881833
98	ENSG00000005436.13_3	9.87	6.31	4.86	7.3	5.48	5.33	7.15	5.88	5.55	6.93	6.53	6.68	6.36	12.41	5.36	4.94	7.54	4.6	4.48	6.66	6.43	7.72	6.34	5.46	4.76	4.42	5.88	0.723	-0.066	-0.218	-0.411	0.54	-0.188	0.375	0.121	-0.077	-0.115	0.049	0.877	0.709	-0.293	-0.323	0.260555	0.155108	0.0640244	0.134601	-0.114754	0.112867
99	ENSG00000005448.16_2	28.4	32.94	28.61	28.4	29.5	38.23	28.42	24.21	32.99	41.06	37.19	32.86	45.75	34	49.65	34.56	41.43	33.32	26.8	35.54	33.49	30.78	26.88	38.81	30.03	32.2	31.59	0.196	-0.396	0.21	0	-0.078	-0.157	-0.404	0.412	0.062	0.154	0.2	-0.128	0.359	0.588	0.076	-0.127246	0.247638	-0.123212	0.234621	-0.0105559	0.397179
100	ENSG00000005469.11_2	4.1	5.14	3.65	15.15	12.28	15.47	6.48	6.54	8.02	3.89	4.14	5.21	14.48	19.31	22.09	7.35	7.17	8.26	3.6	5.36	3.1	16.14	13.36	19.95	6.35	7.08	6.7	2.021	1.242	2.506	1.766	0.027	1.18	-0.107	1.944	0.243	1.771	0.197	2.094	0.017	1.984	0.283	0.0740541	0.187903	0.175819	0.281304	-0.203312	0.122271
101	ENSG00000005471.15_3	0.56	0.79	0.8	0.93	0.42	0.44	0.37	0.8	0.42	0.29	0.3	0.15	0.85	1.98	0.64	0.23	0.22	0.07	0.17	0.19	0.67	1.2	0.49	0.96	0.42	0.21	0.36	1.343		0.319	0.432		-0.488	0.873	-0.468		0.773		1.632				0.640196	-0.855381	0.874305	-0.688998	-0.576649	0.16914
102	ENSG00000005483.20_3	7.91	17.47	9.11	33.05	26.15	27.22	19.41	19.82	15.83	13.18	6.93	17.08	26.99	30.87	27.97	18.74	23.05	19.01	20.74	14.52	12.19	33.22	25.48	27.88	18.92	21.21	16.88	0.667	0.791	1.161	1.996	0.036	0.569	-0.095	1.528	-0.09	1.007	-0.013	2.078	0.117	0.696	0.167	-0.0439369	0.10244	-0.461879	-0.279358	-0.0118	-0.0626926
103	ENSG00000005486.16_2	110.72	124	140.06	92.99	140.74	106.57	95.96	123.47	93.9	122.89	128.84	133.66	102.9	81.73	93.43	92.99	101.87	95.99	123.77	129.2	122.51	82.36	93.81	98.72	93.72	97.3	95.24	-0.585	-0.46	-0.31	-0.251	0.034	0.182	0.342	-0.393	-0.02	-0.255	-0.011	-0.653	0.066	-0.514	0.011	0.132707	0.0325659	-0.00837467	0.0740902	0.305733	-0.0217272
104	ENSG00000005513.9_2	0	0.07	0.02	0.07	0	0.06	0.08	0.05	0.05	0	0	0	0.13	0.21	0.06	0.1	0.16	0.09	0	0	0.11	0.06	0	0.04	0.05	0.04	0.03																0.608925	1.66976	-0.952317	-3.93453	0.307087	1.64609
105	ENSG00000005700.14_2	5.26	13.81	7.08	30.34	18.29	24.26	17.21	14.7	13.24	7.98	3.55	12.57	26.94	20.94	24.48	10.92	15.7	11.26	14.3	9.07	7.99	21.03	31.3	20.85	14.59	16.82	13.07	0.541	1.732	1.33	2.421	0.231	0.393	-0.188	1.708	0.018	1.694	-0.402	2.404	-0.096	0.935	-0.207	0.0293531	-0.222485	-0.231299	-0.272119	-0.0157502	-0.0610191
106	ENSG00000005801.16_3	3.76	9.27	8.15	21.8	16.41	29.96	14.18	9.51	13.5	7.09	6.5	9.36	25.14	30.88	33.68	11.3	12.42	14	8.88	7.95	6.23	28.22	24.26	25.63	14.15	13.72	14.07	1.614	1.551	1.957	2.388	0.003	0.791	-0.506	1.816	-0.058	1.756	-0.312	2.164	-0.138	1.793	-0.007	-0.169634	-0.144409	-0.00173862	0.13013	-0.237117	0.12801
107	ENSG00000005810.17_1	4.04	3	1.95	14.35	7.15	13.03	7.14	5.43	4.83	3.94	2.53	4.11	9.47	9.25	10.57	4.12	5.59	8.29	10.76	4.5	6.16	11.07	8.74	11.03	5.55	5.46	5.76	0.039	0.886	0.792	1.71	0.337	1.128	-0.007	2.465	-0.232	1.167	-0.389	1.686	0.031	1.264	0.49	0.0474403	0.0828178	-1.1778	-0.854107	0.121099	-0.117099
108	ENSG00000005812.10_3	2.57	6.23	3.11	6.53	4.77	3.76	5.32	3.26	5.52	3.87	2.85	3.57	2.93	5.74	4.41	5.47	4.54	5.18	4.99	4.27	4.04	4.79	4.92	3.09	4.45	3.19	5.04	-0.054	0.184	-0.339	1.195	0.234	-0.353	0.027	0.239	0.12	-0.349	0.27	0.897	0.45	0.271	0.036	0.146756	0.254559	-0.151517	-0.317087	0.229654	-0.0371807
109	ENSG00000005844.17_3	0	0	0.25	0.57	0.27	0.3	0	0.19	0	0	0.2	0	0	0	0.04	0	0	0.06	0	0	0.2	0.34	0.03	0.54	0	0	0.31																-1.0242	-1.44146	-0.605714	-1.34051	0.68132	-2.88611
110	ENSG00000005882.11_3	30.53	20.76	25.97	28.32	19.01	18.59	20.31	18.83	19.92	25.64	25.87	20.22	22.31	14.82	16.31	18.69	22.92	20.21	16.51	30.49	28.38	28.53	21.05	20.38	21.88	27.51	24.63	0.771	-0.524	-0.468	-0.107	-0.105	-0.124	-0.535	-0.472	-0.299	-0.197	-0.222	-0.783	-0.258	-0.302	-0.279	-0.32503	-0.255611	-0.037143	-0.0938076	-0.100628	-0.437856
111	ENSG00000005884.17_2	17.69	16.76	15.69	41.88	47.91	56.04	20.32	23.97	17	11.96	14.56	10.95	47.95	36.98	48.95	18.77	24.29	28.6	21.05	25.16	16.41	43.52	60.14	56.77	23.12	28.71	21.98	1.03	1.241	1.76	1.22	-0.182	1.488	-0.255	1.804	-0.361	1.959	-0.294	1.315	-0.237	2.111	0.372	-0.257508	-0.0437627	-0.295896	-0.671229	-0.137006	-0.285462
112	ENSG00000005889.15_2	1.8	5.87	2.99	6.26	6.79	6.81	5.04	4.63	6.78	4.02	1.53	5.19	6.9	12.79	8.85	6.04	8.01	3.83	2.57	7.72	2.36	6.05	7.42	10.1	2.59	6.2	4.5	1.093	-0.054	1.89	1.555	0.842	0.195	-0.385	1.067	0.542	0.711	1.082	2.711	0.345	0.717	-0.208	0.389277	0.494316	-0.182766	0.0134	-0.241501	0.187458
113	ENSG00000005893.15_2	35.45	48.65	36.91	46.42	40.61	39.07	49.36	46.02	46.18	40.98	34.8	47.04	47.99	53.3	47.89	50.35	44.49	40.6	25.53	33	29.12	42.92	42.91	46.53	41.9	39.42	42.32	0.738	0.374	0.667	0.384	0.234	-0.258	0.221	0.081	0.125	0.225	0.262	0.608	0.172	0.026	-0.059	0.200141	0.143692	0.435143	0.506753	-0.0722217	0.115281
114	ENSG00000005961.17_3	1.29	0.86	0.53	2.77	1.46	2.76	2.13	3.34	2.67	1.63	2.94	2.46	6	1.06	4.92	2.37	1.33	0.91	4.02	1.98	5.68	3.52	2.24	2.33	2.36	1.98	2.65	-0.169	0.144	-1.127	0.869	-0.121	0.527	0.631	1.662	0.009	1.61	0.005	-1.141	-0.438	0.873	-1.16	0.203428	-0.526335	-2.32378	-0.765468	-0.264329	0.446027
115	ENSG00000005981.12_2	0	0	0	0	0	0	0	0	0	0	0	0	0	0	0	0	0	0	0	0	0	0	0	0	0	0	0
116	ENSG00000006007.11_2	47.42	57.32	53.9	31.96	29.04	27.65	50.74	48.1	43.8	51.34	46.8	46.37	27.5	34.57	25.71	33.87	51.7	37.2	38.02	46.58	38.82	26.3	26.61	27.23	36.98	45.54	48.47	-0.523	-0.796	-0.504	-0.562	0.451	-0.969	0.078	-0.95	-0.145	-0.889	-0.125	-0.432	0.181	-0.839	-0.377	0.124586	-0.099381	0.352095	0.264559	0.140445	0.0543584
117	ENSG00000006015.17_3	14.83	16.34	13.15	17.9	21.14	29.66	12.53	13.79	14.83	14.45	19.79	13.4	34.99	30.38	30.45	12.9	18.62	17.56	4.04	12.95	14.15	25.55	21.03	24.8	17.98	16.74	14.1	2.521	0.679	0.788	0.263	-0.504	0.362	-0.271	1.144	0.07	1.247	-0.464	0.606	0.149	1.155	0.307	-0.234586	0.0116194	0.350218	0.519548	-0.0850989	0.374275
118	ENSG00000006016.10_2	6.48	9.04	6.58	5.6	7.53	8.48	8.14	8.38	5	7.99	9.45	6.41	5.42	7.28	7.17	7.06	6.71	4.9	9.74	6.1	10.79	6.54	7.25	7.65	5.24	9.68	6.33	-0.541	0.232	-0.47	-0.194	0.59	-0.249	-0.197	0.343	-0.312	-0.52	0.397	-0.355	-0.498	0.151	-0.339	0.0580965	-0.121578	-0.33184	-0.171335	0.00239161	-0.147496
119	ENSG00000006025.11_3	3.59	2.34	5.9	28.07	33.64	39.05	11.62	10.96	13.41	5.25	7.07	5.89	39.63	27	44.13	9.52	15.9	21.23	5.65	5.26	6.9	37.91	33.38	33.66	10.04	10.53	11.7	2.643	2.556	2.207	2.804	0.202	3.588	0.055	2.628	0.189	2.803	-0.073	1.861	0.572	2.804	0.833	0.163172	0.498432	-0.618478	0.0889707	-0.083633	0.00190321
120	ENSG00000006042.11_2	3.49	3.83	1.47	6.91	6.38	8.19	3.62	2.46	3.17	4.03	3.72	1.36	5.23	2.92	4.01	4.56	4.24	0.98	4.7	6.92	6.14	4.66	5.19	1.52	3.53	4.07	2.75	-0.011	-0.383	-1.717	0.893	0.032	0.668	-0.627	2.141	0.175	0.339	0.328	-0.303	0.053	1.278	-1.135	-0.147519	-0.116982	-1.30728	-1.13647	1.00184	0.188295
121	ENSG00000006047.12_2	87.79	113.9	80.81	95.64	142.24	112.42	84.33	78.15	68.76	108.56	116.8	79.07	138.17	97.34	137.85	116.32	105.68	111.62	95.13	88.01	91.43	138.71	129.15	120.23	94.7	103.87	84.56	0.542	0.551	0.393	0.123	-0.166	0.319	-0.408	0.474	-0.296	0.347	0.295	-0.262	0.025	0.798	0.398	-0.283899	0.253031	0.0100883	0.166382	-0.148842	-0.0898979
122	ENSG00000006059.3_2	0	0	0	0	0	0	0	0	0	0	0	0	0	0	0	0	0	0	0	0	0	0	0	0	0	0	0
123	ENSG00000006062.14_2	2.05	3.01	2.76	4.06	6.65	8.44	2.36	3.61	2.78	1.88	3.23	2.43	5.49	6.15	7.37	2.4	5.46	4.69	0.85	2.59	1.93	5.58	6.29	7.02	1.93	3.33	2.93	2.171	1.136	1.63	0.839	0.235	1.026	0.102	1.455	-0.065	1.332	0.255	0.834	0.638	1.425	0.598	0.11294	0.593508	0.493596	0.49304	-0.0351913	-0.0291814
124	ENSG00000006071.12_3	0.12	1.28	0.55	9.31	7.93	4.5	1.73	3.81	1.57	0.4	1.65	0.62	8.39	8.51	10.32	1.97	2.17	8.26	3.15	1.82	0.83	10.41	5.84	5.6	2.88	2.58	2.4	1.58	1.45	2.197	3.984	-0.6	2.244	0.485	2.252	-0.486	3.304	-0.453	2.067	-0.206	3.272	1.595	-0.224758	0.498759	-1.36195	-0.972535	-0.0526011	0.262671
125	ENSG00000006116.3_2	0	0	0	0	0	0	0	0	0	0	0	0	0	0	0	0	0	0	0	0	0	0	0	0	0	0	0
126	ENSG00000006118.14_3	113.42	78.51	97.86	143.96	134.72	140.98	109.4	90.74	67.37	90.44	114.66	91.24	124.99	108.13	146.48	116.73	91.47	90.47	103.33	85.11	89.8	134.13	147.19	129.61	104	94.91	88.58	0.375	0.787	0.527	0.343	0.073	0.775	-0.064	0.524	-0.392	0.465	0.166	-0.084	-0.053	0.68	0.03	-0.104983	0.0645569	0.0497063	0.13665	0.0241793	-0.159985
127	ENSG00000006125.17_3	19.96	23.25	17.88	31.97	32.77	32.58	24.85	24.52	23.55	18.7	17.97	22.5	32.71	31.37	33.93	22.89	26.57	21.3	18.71	20.03	18.49	36.93	36.75	32.71	25.22	22.74	24.31	0.962	0.86	0.806	0.666	-0.021	0.486	0.106	0.848	-0.045	0.791	-0.137	0.787	0.22	0.582	-0.187	0.0177698	-0.0191642	0.0711509	0.083809	-0.134122	-0.16522
128	ENSG00000006128.11_2	0.26	0	0	0	0	0	0	0	0	0	0	0	0	0	0	0	0	0	0	0	0	0	0	0	0	0	0
129	ENSG00000006194.9_3	2.56	5.01	5.7	10.49	10.05	12.03	6.88	6.82	5.99	4.22	6.62	4.85	11.48	13.1	11.63	5.94	6.61	5.05	2.57	4.54	4.95	10.29	8.3	6.95	4.87	5.99	6.45	1.813	0.804	0.451	1.845	0.459	0.937	0.174	1.015	-0.099	1.344	0.262	0.934	0.132	1.181	-0.325	0.192771	0.0421098	0.085614	0.343079	0.3238	0.426472
130	ENSG00000006210.6_2	1.25	1	0.47	1.11	0.98	1.05	0.98	0.79	0.64	1.37	0.97	0.44	1.32	1.65	0.4	0.72	0.6	0.94	0.76	1.27	1.39	0.77	0.68	1	0.95	0.56	0.91	0.011	-0.585	-0.333	-0.12	0.03	-0.019	0.283	0.676	-0.307	-0.039	-0.249	0.549	0.053		0.03	-0.0556199	-0.169283	-0.608482	-0.498467	0.364129	0.237184
131	ENSG00000006282.20_3	24.4	42.53	28.67	64.27	92.13	111.41	32.63	48.62	42.62	45.98	43.15	38.6	116.02	92.29	127.46	62.3	61.02	54.77	31.07	40.43	36.81	117.98	99.54	93.96	38.08	50.92	41.87	1.908	1.289	1.34	1.379	-0.22	1.106	-0.066	1.94	0.025	1.326	0.703	1.088	0.259	1.71	0.383	-0.0752994	0.468844	-0.217076	0.275609	-0.245394	0.0577264
132	ENSG00000006283.17_3	0.03	0.02	0	0	0	0	0.07	0.02	0	0	0	0	0.23	0	0.04	0.06	0.08	0	0.54	0.3	0	0.14	0.1	0.07	0.12	0	0																0.0815149	1.40323	-3.59533	-5.94387	-5.04143	-0.965458
133	ENSG00000006327.13_2	272.94	455.31	396.28	199.51	433.11	429.58	208.15	341.21	399.58	262.61	399.99	277.61	267.76	340.23	378.69	279.8	362	378.68	314.31	338.86	446.35	277.32	346.59	340.23	331.28	361.26	360.2	-0.18	0.032	-0.391	-0.451	-0.669	-0.072	-0.082	0.116	0.149	0.028	-0.243	-0.233	0.003	0.447	0.072	-0.191226	-0.0526969	-0.0048006	-0.191873	0.0869309	-0.0266039
134	ENSG00000006377.10_2	0	0	0	0	0	0	0	0	0	0	0	0	0	0	0	0	0	0	0	0	0	0.04	0	0	0	0	0
135	ENSG00000006432.15_3	4.06	3.77	3.33	9.32	8.87	13.1	4.46	5.52	4.46	3.12	3.22	4.25	8.61	8.24	10.63	3.96	4.95	3.6	3.64	3.17	2.67	9.51	8.56	9.02	4.37	6.32	4.73	1.274	1.304	1.586	1.107	0.026	1.134	-0.18	1.828	-0.076	1.331	-0.127	1.232	-0.324	1.228	-0.351	-0.0782939	-0.272496	0.261481	0.24793	0.189499	-0.0283418
136	ENSG00000006451.7_3	11.64	18.71	13.63	14.91	12.45	14.38	14.55	15.06	15.78	13.38	11.14	7.94	14.95	13.31	8.56	6.45	13.31	14.24	20.36	15.78	20.23	13.06	14.39	14.89	16.02	18.06	16.96	-0.621	-0.129	-0.43	0.344	-0.134	-0.569	-0.254	0.075	-0.101	0.155	-1.249	0.247	-0.426	0.102	-0.244	-0.161398	-0.616116	-0.386084	-0.776427	-0.0232713	-0.27255
137	ENSG00000006453.13_3	19.6	29.71	25.2	41.37	59.99	52.44	31.59	37.28	27.34	21.78	27.9	29.19	48.02	50.26	47.13	28.13	33.68	32.51	23.94	28.75	26.98	48.73	44.14	43.87	34.5	33.13	34.1	1.01	0.61	0.691	1.059	-0.125	1.002	0.168	1.043	-0.314	1.123	-0.29	0.838	0.023	0.682	-0.068	-0.08066	-0.108796	-0.11849	0.0132611	0.149471	0.0303473
138	ENSG00000006459.10_2	0.85	0.39	0.72	2	1.92	1.34	0.7	0.69	0.87	0.36	0.53	0.47	0.85	1.15	1.64	0.41	1.71	1.55	2.4	0.83	0.47	1.26	1.06	1.91	1.09	0.72	1.31	-0.72	0.23	1.313	0.889	-0.406	1.443	-0.036	0.593	-0.402	0.651	-0.805	0.68	0.857	1.142	0.18	-0.442082	0.158694	-0.524268	-0.94366	0.358139	-0.255537
139	ENSG00000006468.13_2	0.96	0.41	1.19	2.7	1.34	0.34	1.67	1.13	0.81	1.69	1.63	0.71	1.59	1.06	1.65	4.68	3.13	2.35	0.38	3.64	2.11	2.32	3.54	0.72	2.32	2.04	1.41	1.68	-0.035	-1.097	1.132	-0.378	1.016	-0.64	-1.009	-0.544	-0.067	0.877	-0.449	0.515	0.829	0.577	-0.691714	0.811032	-1.10515	-0.59472	-0.698167	-0.501643
140	ENSG00000006530.15_2	21.34	19.17	18.49	28.84	32.37	31.36	23.76	20.62	22.54	17.51	14.33	17.48	33.98	30.59	27.06	19.24	22.57	24.62	24.69	25.07	15.54	33.54	29.54	34.35	20.28	23.46	22.45	0.434	0.232	1.119	0.426	0.223	0.741	-0.182	0.747	0.006	0.937	-0.074	1.068	-0.055	0.616	0.13	0.0177467	-8.05e-05	-0.0772231	-0.279984	-0.0757829	-0.147963
141	ENSG00000006534.15_2	4.52	7.72	3.81	4.92	9.73	4.22	4.03	5.35	2.81	4.77	6.33	3.26	8.8	6.06	5.37	4.42	4.85	3.84	5.43	8.46	2.4	8	9.39	4.58	3.26	8.69	3.65	0.519	0.142	0.809	0.111	0.269	0.316	-0.652	0.131	-0.326	0.819	0.388	-0.058	-0.781	0.643	0.065	-0.308916	-0.174498	0.117387	0.00669208	-0.250421	-0.0650833
142	ENSG00000006555.10_2	0	0	0	0	0.07	0.04	0	0	0	0.03	0	0	0.12	0.1	0.07	0.09	0	0	0	0	0	0.03	0.04	0	0	0.02	0.04																-1.41077	0.736507	0	-1.0962	0.588126	1.58102
143	ENSG00000006576.16_2	16.55	23.19	19.23	29.62	10.55	20.43	16.7	18.27	16.15	15.19	14.55	18.52	30.56	9.93	14.59	17.22	25.26	14.38	16.06	13.92	16.28	19.37	33.78	18.8	14.13	29.19	16.81	0.263	1.249	0.202	0.821	0.233	-1.1	-0.662	0.085	-0.056	0.985	0.276	-0.529	-0.205	-0.334	-0.218	-0.216792	-0.0744734	0.330786	0.0945207	-0.264784	-0.445398
144	ENSG00000006606.8_2	0.54	2.66	0.88	0.26	0.9	1.24	1.15	1.33	1.84	0	1.27	0.52	0	0.77	0.96	0.38	0.47	1.26	0	0.84	0.8	1.17	0.34	0.84	0.68	0.62	0.82	1.74	-0.674	0.044		0.484	-1.174	0.708	0.334	0.826		-0.423	-0.479	-0.207	0.517	0.415	1.06566	-0.193577	1.05826	-0.177377	-0.32906	-0.860036
145	ENSG00000006607.13_3	15.63	12.83	10.82	18.97	14.29	19.26	12.3	13.44	10.25	10.34	9.81	13.05	24.05	26.15	24.26	9.45	15.44	10.78	12.08	15.43	7.49	19.67	20.49	23.07	12.52	12.16	11.12	0.681	0.398	1.561	0.272	-0.025	0.15	0.139	0.804	-0.112	1.179	-0.388	1.37	0.332	0.87	-0.043	0.0119659	-0.00396851	0.22301	0.0592493	-0.277498	0.183104
146	ENSG00000006611.15_2	0	0.05	0	0	0	0	0	0.09	0	0	0	0	0.12	0	0	0	0	0	0	0	0	0.04	0	0	0	0	0																0.949132	0	-0.542561	0	-0.633622	0.561623
147	ENSG00000006625.17_3	115.5	127.24	111.81	86.69	68.88	72.97	114.9	116.24	133.16	107.68	100.55	143.49	86.72	90.86	95.05	123.64	119.49	122.01	99.7	101.13	108.37	79.42	92.7	104.95	116.46	92.07	128.37	-0.326	-0.125	-0.046	-0.412	-0.019	-0.881	0.335	-0.612	0.053	-0.311	0.086	-0.145	0.374	-0.592	-0.073	0.121078	0.133912	0.182666	0.211398	-0.273662	-0.074078
148	ENSG00000006634.7_2	14.52	49.18	23.6	30.8	31.64	29.84	35.81	31.99	35.58	24.35	14.73	36.74	30.9	37.57	31.19	31.93	29.91	28.34	28.99	30.47	24.39	27.05	29.18	31.36	34.02	35.49	34.83	-0.098	-0.061	0.356	1.059	0.073	-0.628	-0.148	0.332	0.03	0.338	-0.09	1.322	-0.243	-0.233	-0.293	-0.00344688	-0.191461	0.0106397	-0.0963326	0.0737262	0.130179
149	ENSG00000006638.11_2	0.71	0.51	1.5	3.54	3.01	2.3	1.42	1.52	1	0.67	0.98	1.09	3.09	1.85	2.76	0.72	1.74	1.08	2.66	1.58	0.81	2.61	3.52	2.45	1.47	0.94	1.55	-0.023	0.951	1.171	1.739	-0.037	1.797	0.488	0.485	-0.451	1.617	-0.691	0.667	0.637	1.036	-0.376	-0.0308859	-0.188078	-0.584501	-0.582492	0.0360185	-0.191692
150	ENSG00000006652.13_3	42.69	104.16	61.53	55.45	102.59	100.49	46.17	98.49	76.19	44.8	67.11	65.1	65.44	98.62	96.03	43.14	86.44	61.17	54.21	60.89	66.23	61.91	98.63	86.35	59.9	66.53	75.63	0.19	0.691	0.38	0.373	-0.372	-0.022	0.562	0.703	0.011	0.542	-0.469	0.552	0.375	0.557	-0.304	0.0684995	-0.130643	0.124108	-0.00917232	0.0392152	0.0292407
151	ENSG00000006659.12_2	0	0	0	0	0	0	0	0	0	0	0	0	0.2	0	0	0	0	0	0	0	0	0	0	0	0	0	0
152	ENSG00000006695.10_2	15.12	17.35	17.6	8.41	10.68	12.39	13.39	13.41	11.82	14.81	16.2	15.52	8.13	13.29	9.04	11.58	14.42	12.93	15.96	17.68	13.93	9.58	9.82	10.76	11.31	15.35	11.49	-0.707	-0.817	-0.358	-0.81	0.234	-0.675	-0.188	-0.49	0.039	-0.827	0.033	-0.276	-0.087	-0.748	0.164	0.0407965	0.0464934	0.10136	0.0383237	0.0442946	-0.104764
153	ENSG00000006704.10_3	15.65	22.15	22.2	27.92	41.01	44.81	22.36	22.65	20.42	19.26	25.15	23.49	34.99	38.39	42.01	21.04	30.45	19.76	23.41	21.29	23.4	40.36	47.18	35.62	23.79	27.46	23.06	0.773	1.13	0.596	0.815	-0.088	0.874	-0.272	0.997	-0.171	0.845	-0.173	0.6	0.147	0.825	-0.218	-0.169051	-0.0523087	-0.189051	0.0306788	-0.133084	-0.139742
154	ENSG00000006712.14_3	31.45	29.64	25.59	48.21	53.09	51.57	34.09	34.16	34.6	24.68	25.95	24.94	51.23	50.13	50.16	36.07	32.3	24.46	23.24	22.37	24.57	56.53	51.17	47.59	30.29	29.24	31.61	1.264	1.176	0.94	0.608	0.168	0.83	0.221	0.997	0.128	1.039	0.248	0.937	0.141	0.994	-0.363	0.174924	0.0390292	0.248852	0.112179	-0.0274536	-0.0866411
155	ENSG00000006715.15_3	7.7	7.52	6.12	13.89	13.07	18.39	9.32	8.47	9.77	4.13	5.23	8.17	13.95	14.99	19.07	9.76	10.7	4.04	8.73	10.76	7.26	20.52	14.25	20.72	6.4	5.37	7.42	1.187	0.39	1.451	0.811	0.509	0.759	0.612	1.513	0.375	1.642	0.572	1.435	0.932	1.175	-0.803	0.52828	0.371447	-0.30387	-0.542804	-0.304667	-0.257043
156	ENSG00000006740.16_2	2.16	2.02	2.13	2.94	3.09	2.59	2.11	2.47	1.8	2.19	3.65	3.2	4.88	7.58	2.53	3.05	3.03	5.61	5.61	1.98	3.61	3.36	3.56	3.39	2.42	1.5	2.1	-0.663	0.711	-0.079	0.371	-0.162	0.511	0.57	0.233	-0.177	1	0.282	0.961	0.82	-0.288	1.233	0.0877703	0.912087	-0.714775	-0.157889	-0.262674	0.369335
157	ENSG00000006744.18_3	43.46	38.89	31.84	69.72	101.73	85.24	48.56	45.8	39.52	30.51	34.6	45.39	75.07	90.01	83.02	38.5	58.52	49.36	72.13	43.61	31.76	95.11	82.38	93.87	51.35	50.66	45.32	0.397	0.91	1.549	0.676	-0.08	1.376	-0.144	1.407	-0.195	1.285	-0.411	1.367	0.206	0.864	0.122	-0.132252	-0.0067612	-0.306535	-0.29078	-0.0848677	-0.183988
158	ENSG00000006747.14_2	25.46	29	14.7	45.64	38.68	25.55	29.86	37.33	19.69	21.74	19.97	17.08	36.47	54.74	31.22	22.06	30.27	13.66	19.58	22.94	11.46	50.3	47.77	30.66	28.64	30.89	23.76	1.339	1.042	1.381	0.83	0.059	0.409	0.269	0.777	-0.265	0.733	-0.369	1.432	-0.029	0.851	-0.777	0.019928	-0.382353	0.356979	0.235922	-0.238014	-0.128987
159	ENSG00000006756.15_2	11.27	11.66	8.76	11.78	8.9	7.96	8.98	8.38	8.24	12.9	13.5	9.34	12.34	10.05	10.37	8.66	13.42	10.19	10.4	10.35	11.49	9.85	12.87	11.71	11.33	11.52	6.68	-0.075	0.301	0.026	0.061	-0.319	-0.371	-0.437	-0.13	0.284	-0.062	-0.369	-0.408	0.212	0.144	0.574	-0.150254	0.175662	-0.115671	0.108822	-0.276481	-0.101563
160	ENSG00000006757.11_2	12.3	9.52	9.21	5.17	5.65	4.24	8.56	5.11	7.02	7.06	8.08	7.16	7.45	8.24	2.87	9.27	12.85	10.53	1.51	6.98	6.75	3.9	5.64	4.1	4.13	10.22	7.2	1.13	-0.285	-0.656	-1.175	0.968	-0.704	-0.934	-1.035	-0.034	0.073	1.077	0.027	0.317	-1.185	0.519	0.0149556	0.630687	1.00109	0.558747	0.154189	0.321658
161	ENSG00000006788.13_3	0	0	0	0	0	0	0	0	0	0	0	0	0	0	0	0	0	0	0	0	0	0	0	0	0	0	0
162	ENSG00000006831.9_2	16.44	14.07	12.02	13.14	14.89	13.09	13.46	13.2	13.05	10.61	9.8	13.38	10.04	12.35	12.27	10.3	12.99	11.99	15.36	14.3	10.63	12.03	12.33	13.89	11.68	11.75	14.03	-0.34	-0.206	0.371	-0.313	0.197	0.079	0.161	0.118	-0.101	-0.076	-0.173	0.319	0.139	-0.12	-0.218	0.0867274	-0.0837257	0.104771	-0.163332	0.103413	-0.19612
163	ENSG00000006837.11_3	2.08	0.78	0.69	0.86	2.22	0.42	1.2	1.08	1.29	1.26	0.38	1.27	2.01	2.16	1.44	1.08	0.75	0	0	0	0.61	0.72	0.92	1.15	0.61	0.95	1.71			0.572	-0.924	0.615	1.087	0.124	-0.371	-0.304	0.512	0.509	1.596	-0.214	0.132	-2.144	0.108582	-0.91306	1.83162	1.74447	0.356511	0.877671
164	ENSG00000007001.12_3	0	0	0	0	0	0	0	0	0	0	0	0	0	0	0	0	0	0	0	0	0	0	0	0	0	0	0
165	ENSG00000007038.10_2	0	0	0	0	0.33	0	0	0	0	0	0	0	0	0	0	0	0	0	0	0	0	0	0	0	0	0	0																0	0	0	0	1.3957	0
166	ENSG00000007047.14_3	8.47	8.56	7.2	8.51	8.92	7.24	8.47	7.41	6.41	6.87	9.65	8.48	6.99	5.74	9.15	6.72	7.08	4.5	11.71	6.42	7.57	10.06	7.42	7.23	9.2	5.67	6.81	-0.209	0.195	-0.062	0.006	-0.113	0.056	0.358	0.007	-0.081	0.023	-0.426	-0.702	0.297	0.104	-0.548	0.0575659	-0.207127	-0.0384977	0.069529	0.00259996	-0.181431
167	ENSG00000007062.11_3	0	0	0.15	0	0.26	0.13	0.04	0	0	0.27	0	0	0.09	0.49	0.03	0	0	0	0	0	0.23	0	0.04	0	0	0	0.74																-3.31535	-3.20626	-1.25702	-0.0525029	2.3092	2.84111
168	ENSG00000007080.10_2	95.02	122.59	92.16	76.06	82.89	71.34	77.93	94.14	88.13	88.91	99.9	76.79	72.09	65.48	72.22	78.45	87.52	87.37	99.57	105.11	90.58	80.71	77.62	77.21	82.88	83.83	82.34	-0.301	-0.435	-0.229	-0.319	-0.088	-0.562	0.166	-0.367	0.097	-0.301	-0.079	-0.606	0.062	-0.088	0.085	0.0658184	0.0212187	0.0606177	-0.110593	-0.0400757	-0.196146
169	ENSG00000007129.17_3	0	0.16	0	0.08	0.14	0	0.09	0	0.13	0	0.15	0.23	0	0	0.06	0	0.21	0	0	0	0	0	0.31	0	0	0	0																2.50803	2.04951	0.00271041	1.56269	-0.0464117	-0.58651
170	ENSG00000007168.12_3	7.34	8.86	8.69	20.45	14.93	21.94	12.64	10.05	10.61	7.86	5.42	7.41	18.09	17.66	20.89	10.58	7.58	11.26	6.39	7.5	6.92	21.85	18.15	20.45	10.69	10.4	9.61	1.698	1.221	1.497	1.418	0.232	0.721	-0.047	1.288	0.136	1.153	-0.014	1.617	-0.432	1.435	0.218	0.125753	-0.0811866	0.274664	0.0170609	-0.0974105	-0.146761
171	ENSG00000007171.16_3	0	0	0	0	0	0	0	0	0	0	0	0	0	0	0	0	0	0	0	0	0	0	0.04	0	0	0	0
172	ENSG00000007174.17_3	0	0	0.17	0	0	0	0	0	0	0	0	0	0.06	0.17	0.03	0	0.03	0	0.69	0	0	0.11	0	0.19	0	0	0.04																-1.89223	0.301425	-2.72164	-5.18569	-3.38328	0.152255
173	ENSG00000007202.14_3	16.06	21.07	17.73	34.78	35.68	34.34	22.33	20.53	19.51	20.02	21.3	22.06	30.85	24.48	43.89	21.74	23.57	16.79	16.32	15.53	17.47	30.04	27.96	33.28	23.41	22.22	21.14	0.861	0.828	0.911	1.091	-0.067	0.746	-0.112	0.934	-0.113	0.611	-0.104	0.196	0.083	0.976	-0.324	-0.0901878	-0.0884552	0.133983	0.392843	0.198753	0.0728922
174	ENSG00000007216.14_2	0	0.09	0	0	0	0.06	0	0	0	0.1	0	0	0.06	0	0	0	0	0.11	0	0.16	0	0	0.25	0	0	0.23	0.04																-3.15773	-0.731543	-0.911795	-0.353548	-1.17878	-1.17911
175	ENSG00000007237.18_3	0	0.04	0	0	0	0	0	0	0.01	0	0	0	0.07	0	0.05	0	0.05	0	0	0	0	0.08	0	0	0	0	0.04																-1.05911	0.272079	-0.391899	0	-1.88603	0.511813
176	ENSG00000007255.10_2	51.87	63.67	41.25	42.03	43.09	45.76	39.11	45.41	41.12	64.99	70.98	47.98	66.22	56.14	59.19	60.86	57.49	47.14	46.9	59.65	59.75	46.49	50.57	46.67	53.49	55.88	43.92	-0.013	-0.236	-0.353	-0.3	-0.447	-0.558	-0.296	0.148	-0.094	0.027	0.185	-0.336	0.041	0.3	0.101	-0.266947	0.133177	-0.188268	0.0998864	-0.136044	0.316311
177	ENSG00000007264.14_3	5.09	6.69	8.67	8.72	7.15	8.49	7.54	4.69	7.21	3.61	6.99	6.38	7.58	3.6	8.12	4.24	4.54	7.86	6.48	8.91	9.38	9.79	4.78	9.14	6.9	8.25	6.16	0.56	-0.834	-0.035	0.722	0.12	0.089	-0.754	-0.029	0.211	0.975	-0.643	-0.869	-0.796	0.325	0.328	-0.131008	-0.392229	-0.281055	-0.533123	0.0498727	-0.313599
178	ENSG00000007306.14_2	0	0.09	0.03	0	0	0	0	0.03	0	0.04	0	0	0	0.28	0	0	0	0	0	0	0	0	0	0	0.06	0	0																-0.416359	0.149182	0.0753885	-1.15782	0	0.938298
179	ENSG00000007312.12_2	0.42	0	0	0.39	0.12	1.82	0	0	0	0.5	0.08	0.07	0	0.3	0.37	0.3	0.46	0.24	0.59	0	0.32	0.09	0	0	0	0.37	0.21								2.214								-3.52793	0.693697	-1.46417	-0.634048	3.70682	2.10625
180	ENSG00000007314.12_2	0.98	0.04	0.03	0.03	0.05	0.05	0.02	0.35	0.03	0.19	0.19	0.01	0.02	0.72	0.24	0	0.02	1.14	0	0.76	0.02	0.04	0.3	0.09	0.05	0.57	0.11		-0.655		-1.482											1.427	-1.22763	1.24245	2.00581	-0.111879	-1.22101	1.06057
181	ENSG00000007341.18_2	6.31	10.96	4.84	12.08	6.7	6.82	6.61	5.19	6.71	6.08	9.96	6.53	12.45	10.44	12.21	10.42	12.26	8.12	6.89	8.36	5.6	15.87	7.61	8.5	9.04	8.05	7.38	1.147	-0.128	0.561	0.885	-0.424	-0.671	-0.587	0.455	-0.128	0.977	0.195	0.065	0.578	0.854	0.129	-0.40199	0.347338	0.0502747	0.155271	-0.330361	0.140766
182	ENSG00000007350.16_3	0	0	0	0	0	0	0	0	0	0.07	0	0	0	0	0	0	0	0	0	0	0	0	0	0	0	0	0																0	0	0	-0.842212	0	0
183	ENSG00000007372.21_3	0	0	0.02	0.31	0	0.05	0.01	0.31	0.04	0.05	0.03	0	0	0	0.06	0	0	0	0	0.09	0	0	0	0	0.26	0.11	0.02																-0.0681563	-2.96942	-0.296015	-0.0196148	2.93898	1.47013
184	ENSG00000007376.7_2	30.71	41.55	37.86	30.98	41.01	48.98	30.4	34.01	30.59	27.81	36.64	31.74	38.51	38.64	45.77	28.84	34.53	33.05	27.7	39.91	36.96	31.98	38.47	44.38	27.81	35.93	36.29	0.204	-0.052	0.261	0.012	0.126	-0.019	-0.078	0.367	-0.243	0.463	0.052	0.076	-0.057	0.521	-0.133	-0.058772	-0.0390349	0.0529156	-0.0909167	0.0646946	0.0722283
185	ENSG00000007384.15_2	11.05	16.78	17	149.37	141.65	192.93	41.13	47.57	47.34	18.82	15.92	15.05	124.36	110.98	176.41	47.64	47.53	50.37	13.62	12.79	19.4	157.67	123.85	139.14	52.38	40.33	46.52	3.486	3.226	2.811	3.698	-0.345	3.04	0.236	3.466	0.025	2.692	-0.135	2.763	0.234	3.508	0.114	-0.0201035	0.0794391	-0.0606754	0.133575	0.183913	-0.0976549
186	ENSG00000007392.16_3	20.21	19.97	21.84	41.12	58.79	58.82	27.96	30.98	29.19	15.51	16.02	23.52	59.32	66.14	85.58	26.33	29.68	27.38	22.25	19.32	20.23	64.88	46.09	61.67	29.3	27.78	36.49	1.523	1.233	1.584	1.007	-0.066	1.534	0.155	1.409	-0.317	1.902	-0.151	2.012	0.094	1.841	-0.408	-0.0735894	-0.144015	0.0329614	-0.0950071	-0.135782	0.225587
187	ENSG00000007402.11_3	2.16	0.68	0.61	2.43	2.09	2.32	1.2	0.98	0.7	0.73	0.44	0.49	2.18	1.68	1.24	0.79	1.03	0.78	0.67	1.13	0.41	3.93	2.4	1.11	1.33	0.37	0.83	1.921	0.831	0.823	0.139	-0.106	1.134	0.767	1.345	-0.148	1.124	-0.504	1.214	0.814	0.814	-0.055	0.189732	0.0854598	0.492638	-0.339729	-0.0159141	-0.547709
188	ENSG00000007516.13_3	1.06	1.31	1.39	8.97	5.64	6.26	4.01	3.87	2.95	1.01	0.45	0.79	10.99	4.88	4.92	3.47	4.12	2.97	3.9	2.27	1.22	8.18	6.04	7.57	1.14	0.77	1.79	0.98	1.239	2.23	2.602	1.459	1.762	1.783	1.839	0.591	2.928	1.275	2.502	1.863	2.071	0.6	1.52124	1.48611	-0.5555	-1.41009	-0.0826259	-0.18453
189	ENSG00000007520.3_2	42.29	54.8	39.6	34.34	37.46	31.85	39.18	40.18	43.2	35.57	40.28	35.71	39.71	30.77	36.41	31.77	35.5	39.31	33.95	34.27	40.14	35.6	40.82	39.89	37.75	45.4	40.85	0.067	0.249	-0.009	-0.297	0.053	-0.543	-0.174	-0.31	0.08	0.157	-0.245	-0.383	-0.35	0.028	-0.055	-0.00707577	-0.227237	0.269703	0.0352356	-0.165176	-0.140189
190	ENSG00000007541.16_1	12.45	11.32	18.61	33.56	27.56	35.99	17.39	15.65	11.7	16.78	21.99	14.88	41.63	28.11	47.31	19.8	21.91	21.52	16.69	12.81	16.28	32.12	27.24	25.64	16.45	16.28	16.21	0.924	1.059	0.64	1.395	0.078	1.247	-0.055	0.933	-0.454	1.286	0.26	0.347	0.417	1.636	0.398	-0.120306	0.380346	-0.110581	0.273686	0.178576	0.40816
191	ENSG00000007545.15_3	6.18	3.66	7.44	15.5	19.68	24.35	12.83	11.66	7.85	8.08	7.65	6.86	17.84	20.25	31.48	12.49	10.81	8.68	19.55	6.04	10.45	24.55	24.77	17.79	7.92	5.87	12.52	0.321	1.95	0.74	1.26	0.663	2.278	0.933	1.646	-0.641	1.096	0.626	1.348	0.828	2.119	-0.504	0.333336	0.317933	-0.950265	-0.493004	-0.183126	-0.0189181
192	ENSG00000007866.19_3	24.16	22.93	25.21	30.32	42.75	43.98	22.35	24.49	20.49	25.98	26.42	24.2	39.13	38.79	38.7	25.68	29.28	23.72	26.52	24.87	20.42	47.16	38.41	40.38	21.32	22.95	26.61	0.819	0.617	0.967	0.322	0.067	0.884	0.092	0.791	-0.369	0.582	0.263	0.545	0.345	0.666	-0.163	-0.0790171	0.15489	0.0496758	0.177201	-0.118578	-0.165746
193	ENSG00000007908.15_3	3.62	3.39	2.08	5.09	3.42	5.17	4.8	2.83	2.52	6.2	5.5	1.15	5.52	4.64	2.81	3.49	4.54	1.43	3.95	3.9	5.22	3.28	4.25	2.61	3.31	4.23	3.56	-0.235	0.11	-0.879	0.44	0.476	0.011	-0.506	1.136	-0.427	-0.154	0.067	-0.223	0.092	1.004	-1.073	-0.186688	-0.306206	-0.728356	-0.271034	0.470223	0.269133
194	ENSG00000007923.15_2	8.97	11.57	8.54	20.09	20.34	24.08	11.11	10.68	14.3	12.09	9.91	12.19	25.04	24.23	29.51	16.66	12.26	15.12	10.9	12.98	11.56	22.59	21.19	23.35	12.19	11.69	13.9	1.018	0.686	0.984	1.121	-0.128	0.788	-0.125	1.443	0.04	1.02	0.435	1.248	0.066	1.242	0.117	-0.0672761	0.220418	-0.285877	-0.00620181	-0.0666478	0.179104
195	ENSG00000007933.12_3	0	0	0	0.68	0.83	0	0.12	0	0.21	0.18	0.1	0	0.48	0.61	0	0	0	0	0	0	0.44	0	0	0	0.53	0.14	0																-0.680259	-2.58283	-3.39122	-1.79701	4.05651	3.24174
196	ENSG00000007944.14_2	5.09	5.81	4.54	7.16	6.54	6.88	4.18	5.15	4.47	2.89	5.5	4.06	7.22	8.91	7.02	4.47	4.8	4.64	4.9	4.55	4.24	7.57	6.74	5.08	5.1	5.29	4.83	0.58	0.52	0.235	0.454	-0.259	0.158	-0.035	0.55	-0.101	1.187	-0.172	0.649	-0.128	0.722	-0.052	-0.139601	-0.138518	0.159651	-0.0915983	0.0662183	0.167614
197	ENSG00000007952.17_3	0	0	0	0	0	0	0	0	0	0	0	0	0	0	0	0	0	0.16	0	0	0	0	0	0.1	0	0	0																0	1.74426	0	0	-1.06514	-0.971274
198	ENSG00000007968.6_2	2.53	3.83	2.59	4.28	3.78	4.23	2.14	3.15	2.07	2.01	3.96	2.82	3.56	4.35	4.48	2.14	1.75	2.37	1.86	1.94	1.77	2.96	3.58	3.26	2.59	2.22	3.55	0.552	0.742	0.728	0.658	-0.227	-0.017	0.424	0.614	-0.656	0.694	-0.227	0.121	-0.274	0.585	-0.497	-0.208744	-0.43585	0.686737	0.697151	0.329287	0.295217
199	ENSG00000008018.8_2	251.76	181	185.58	234.79	147.48	160.08	210.69	179.26	209.12	182.6	157.09	184.04	198.41	210.57	184.69	162.91	183.5	159.52	153.4	139.38	188.53	191	179.74	192.44	191.44	169.34	180.64	0.315	0.366	0.03	-0.1	0.138	-0.295	0.082	-0.213	0.211	0.119	-0.232	0.422	0.116	0.005	-0.179	0.151372	-0.0813339	0.318268	0.133906	-0.0747506	0.0229021
200	ENSG00000008056.13_3	0	0.09	0.14	0.35	0.19	0.16	0	0.25	0.17	0.03	0.43	0.13	0.04	0.1	0.18	0.15	0.09	0.16	0	0	0.27	0.78	0.13	0	0.09	0	0.12																0.713784	0.780439	-0.597204	0.316275	-0.375783	-1.55786
201	ENSG00000008083.13_2	2.19	2.3	1.7	6.69	3.88	4.86	3.16	3.02	2.49	2.92	2.59	2.72	7.1	6.18	5.91	3.61	3.63	2.57	2.57	2.11	1.66	6.6	5.81	5.19	2.75	2.77	2.48	1.21	1.274	1.397	1.418	0.171	0.646	0.106	1.285	0.005	1.152	0.339	1.112	0.337	0.993	0.043	0.111452	0.309274	0.0247202	0.494886	-0.20444	0.0795251
202	ENSG00000008086.11_3	1.15	1.66	0.88	9.56	6.98	7.38	2.85	3.15	3.52	1.11	0.83	1.28	8.21	6	10.34	2.3	3.84	3.48	2.38	1.06	0.8	8.33	9.61	7.28	2.59	2.33	3.4	1.616	2.696	2.581	2.608	0.117	1.792	0.367	2.514	0.044	2.436	-0.142	2.289	0.617	2.606	0.029	0.187572	0.195113	0.0649702	-0.0718242	-0.0904389	-0.0819225
203	ENSG00000008118.9_2	0	0	0	0	0	0	0	0	0	0	0	0	0	0	0	0	0	0	0	0	0	0	0	0	0	0	0.02
204	ENSG00000008128.22_3	6.16	6.98	5.7	40.97	66.18	82.59	12.24	15.97	20.12	3.66	1.83	4.9	69.24	50.55	79.14	14.6	20.29	20.17	4.59	3.65	6.08	58.71	53	79.44	17.22	16.3	16.76	3.54	3.688	3.603	2.638	-0.476	3.156	-0.029	3.744	0.257	4.067	-0.231	4.454	0.307	3.882	0.26	-0.0684911	0.140037	0.329055	-0.497875	-0.0215439	0.0183511
205	ENSG00000008130.15_2	20.29	22.86	24.69	29.47	43.53	57.76	26.08	26.48	29.02	17.41	22.18	20.93	37.97	39.45	47.02	19.2	26.54	24.44	12.67	30.15	27.56	50.56	39.03	45.83	22.84	25.36	24.22	1.955	0.367	0.723	0.528	0.188	0.914	0.061	1.21	0.256	1.103	-0.245	0.817	0.064	1.149	0.013	0.181037	-0.0418125	-0.0676436	-0.185712	-0.106104	-0.191372
206	ENSG00000008196.12_2	0	0	0	0	0	0	0	0	0	0	0	0	0	0	0.08	0	0	0	0	0	0	0	0	0	0	0	0
207	ENSG00000008197.4_2	0	0	0	0	0	0	0	0	0	0	0	0	0	0	0	0	0	0	0	0	0	0	0	0	0	0	0
208	ENSG00000008226.19_3	0	0	0	0	0.04	0	0	0.03	0	0.05	0.03	0	0	3.21	0.09	0	0	0.09	0	0	0	0.04	0.49	0	0.05	0	0												2.807				-0.468244	1.11202	0	0.462536	-2.49328	1.67649
209	ENSG00000008256.15_2	5.88	6.1	4.66	12.29	13.82	18.9	4.88	8.38	4.92	6.09	7.11	3.25	7.14	14.19	10.12	5.23	7.89	7.29	9.55	15.14	4.95	13.95	12.75	8.67	4.03	8.07	7.4	0.524	-0.239	0.751	1.003	0.248	1.117	0.051	1.911	-0.544	0.213	0.339	0.949	-0.031	1.502	-0.02	-0.122846	0.0650741	-0.721933	-0.723786	0.349491	-0.266963
210	ENSG00000008277.14_2	0.64	0.42	0.24	1.65	1.08	1.65	0.74	0.49	0.46	0.22	0.14	0.43	1.97	1.97	2.19	1.28	0.14	0.64	0	0.3	1.26	0.94	0.99	3.68	0.69	0.97	0.65		0.897	1.248	0.915	0.059	0.78	-0.57	1.539	-0.261	1.778	0.581	1.948	-1.2	1.532	-0.013	-0.441411	-0.384819	-0.551324	-1.1453	-0.191234	0.258659
211	ENSG00000008282.8_2	92.13	106.51	92.37	94.95	92.99	78.14	106.73	99.12	101.49	86.5	70.25	113.72	86.02	87.63	88.2	92.49	86.66	91.51	76.75	87.52	89.54	88.07	85.42	90.08	96.21	91.32	100	0.197	-0.035	0.009	0.043	0.149	-0.195	0.118	-0.24	0.021	-0.008	-0.057	0.317	-0.075	-0.365	-0.127	0.103305	-0.0757977	0.174066	0.11081	0.0159519	-0.0625918
212	ENSG00000008283.15_3	115.91	136.2	135.34	143.58	161.91	167.28	110.58	138.14	123.91	100.35	121.67	116.59	132.51	148.52	159.62	81.55	116.26	118.59	106.47	122.76	119.63	148.72	150.8	150.4	117.98	131.67	131.78	0.48	0.296	0.329	0.308	-0.093	0.249	0.069	0.305	-0.088	0.399	-0.53	0.287	-0.179	0.452	-0.152	-0.0289265	-0.27767	0.140044	-0.00772178	0.0591295	-0.0865875
213	ENSG00000008294.20_2	8.85	16.89	11.75	32.62	24.7	44.42	17.91	21.85	16.89	9.68	7.43	13.54	23.19	33	27.4	20.19	20.03	15.46	13.52	20.2	12.03	27.86	30.65	30.48	16.25	22.37	16.09	1.016	0.59	1.306	1.825	0.136	0.535	-0.033	1.875	0.068	1.219	0.305	2.079	-0.156	0.991	-0.056	0.0644706	0.0551551	-0.294593	-0.503649	0.184169	-0.153133
214	ENSG00000008300.16_3	0.19	0.2	0.28	1.91	1.47	2.27	0.55	0.88	0.75	0.34	0.27	0.42	3.46	1.51	3.41	1.26	1.32	1.66	0.18	0.19	0.45	4.27	1.99	2.46	0.45	1.76	0.63	2.81	1.851	1.64	1.804	0.144	1.493	-0.712	1.828	0.146	2.237	0.89	1.384	-0.312	2.087	0.935	-0.301051	0.647742	-0.403435	0.234874	-0.654587	-0.130983
215	ENSG00000008311.14_2	0.21	0.57	0.05	2.29	1.58	2.33	0.83	0.58	0.69	0.4	0.44	0.04	1.92	0.5	1.5	0.41	0.67	0.6	0.36	0.2	0.58	1.98	2.29	1.49	0.31	0.5	0.44	1.528	1.995	0.882	1.974	0.715	0.959	0.111	2.363	0.34	1.427			0.227	1.889	0.227	0.709463	0.369688	-0.987152	-0.791744	0.104629	-0.499976
216	ENSG00000008323.15_2	5.31	9.11	6.1	7.25	12.2	8.83	7.43	11.95	5.38	6.35	9.78	7.6	4.95	16.04	8.61	8.67	8.91	9.12	5.15	5.16	9.25	12.05	11.54	7.96	6.24	9.47	5.78	1.151	1.089	-0.205	0.416	0.235	0.402	0.32	0.499	-0.095	-0.33	0.444	0.686	-0.083	0.17	0.615	0.199445	0.360219	-0.0557223	0.215525	-0.209925	-0.32554
217	ENSG00000008324.11_2	16.29	11.58	13.67	14.58	11.89	11.81	15.2	10.45	10.35	11.96	10.03	10.61	13.02	11.23	9.61	9.74	7.95	11.91	12.21	8.75	15.14	10.68	7.87	8.97	8.72	13.89	13.53	-0.185	-0.144	-0.724	-0.155	0.768	0.037	-0.394	-0.203	-0.371	0.118	0.151	0.156	-0.768	-0.136	-0.177	-0.0418342	-0.348456	0.0809853	-0.208354	0.469099	0.19984
218	ENSG00000008382.15_3	6.22	11.27	10.04	11.56	6.16	7.18	9.38	8.65	7.47	10.25	10.38	7.03	9.57	10.35	9.8	9.34	12.87	9.25	9.06	17.93	9.34	8.83	10.58	9.97	7.53	10.22	7.14	-0.035	-0.734	0.09	0.844	0.299	-0.822	-0.228	-0.457	0.061	-0.094	0.293	-0.004	0.319	0.452	0.352	0.054769	0.353231	-0.330053	-0.312809	-0.236278	-0.0102725
219	ENSG00000008394.12_3	925.21	927.66	778.64	696.64	605.47	496.83	874.18	758.98	827.17	875.17	773.04	748.9	692.81	649.27	552.43	859.04	812.35	900.35	774.93	799.98	788.37	537.9	552.73	588.05	882.18	843.95	814.72	-0.526	-0.533	-0.423	-0.409	-0.013	-0.615	-0.153	-0.648	0.022	-0.337	-0.038	-0.252	-0.055	-0.439	0.144	-0.0399677	0.0282803	0.128469	0.043274	0.0902275	0.114297
220	ENSG00000008405.11_3	6.46	16.31	10.43	13.78	24.95	20.97	7.09	14.89	13.84	7.28	10.05	9.85	14.79	20.51	22.19	9.42	16.11	11.08	14.84	7.69	7.73	16.58	17.16	16.38	8.85	14.95	11.82	0.155	1.109	1.036	1.037	-0.301	0.598	-0.006	0.974	0.219	0.975	0.085	0.994	0.104	1.132	-0.089	-0.00348534	0.0538109	0.194836	-0.00164961	0.194786	0.123597
221	ENSG00000008438.4_2	0.37	0	0	0	0	0	0	0	0	0.29	0	0	0	0	0	0	0	0	0	0	0	0	0	0	0	0	0																0	0	-0.216564	-0.219419	0	0
222	ENSG00000008441.16_3	1.23	0.96	0.47	0.71	0.58	0.93	0.53	0.72	0.99	0.63	0.76	0.52	0.61	1.23	0.38	0.8	0.94	0.93	2.91	0.32	1.17	1.21	1.26	1.55	0.69	0.51	0.98	-0.996	1.102	0.296	-0.516	-0.208	-0.435	0.273	0.56	0.01	-0.026	0.128	0.457	0.512		-0.05	0.02116	0.271231	-0.332841	-0.691327	-0.864168	-1.11155
223	ENSG00000008513.14_3	16.36	15.03	11.05	15.73	12.15	17.85	15.37	16.87	13.71	16.02	14.84	15.5	13.5	20.09	21.13	19.13	15.79	15.59	7.28	12.77	12.81	15.54	20.82	22.25	16.08	22.1	16.62	1.044	0.684	0.773	-0.055	-0.063	-0.296	-0.38	0.668	-0.269	-0.239	0.244	0.425	-0.472	0.435	-0.09	-0.238408	-0.090155	0.314508	0.508884	-0.359498	-0.149415
224	ENSG00000008516.16_2	0.76	0.17	0.58	0.35	0.35	0.51	0.21	0.22	0.32	0.18	0.25	0.53	0.23	0.56	0.53	0.18	0.3	0.15	0.53	0.3	0.36	1.39	0.99	0.39	0.28	0.3	0.4	0.876	0.897		-0.568				-0.097						0		-0.384181	-0.502673	0.31138	-0.227241	-1.26542	-1.25267
225	ENSG00000008517.16_3	36.76	24.51	33.48	47.17	31.2	43.83	38.59	26.76	26.57	41.85	37.16	13.33	47.91	53.96	25.33	36.22	39.17	26.18	31.54	29.79	62.79	33.92	34.34	29.7	34.73	56.15	30.65	0.103	0.202	-1.067	0.355	0.15	0.342	-1.055	0.384	-0.203	0.193	0.06	0.532	-0.514	0.901	-0.223	-0.399076	-0.250734	-0.478798	-0.535044	0.312617	0.289485
226	ENSG00000008710.19_3	8.44	5.67	11.8	69.42	52.72	86.57	23.98	23.9	18.94	11.67	12.43	8.58	66.68	58.66	92.64	26.63	35.53	28.1	11.58	7.93	11.03	76.21	70.02	70.87	20.56	23.53	24.81	2.667	3.064	2.63	2.967	0.217	3.109	0.022	2.824	-0.381	2.465	0.365	2.194	0.584	3.359	0.176	-0.0292945	0.406884	-0.206224	0.17622	-0.0849222	-0.0580773
227	ENSG00000008735.13_2	0.89	1.58	1.52	1.55	2.52	2.83	1.36	1.88	1.44	0.93	1.04	2.06	1.98	2.1	3	0.85	1.72	1.46	1.31	1.77	1.9	2.04	2.34	2.57	1.18	1.24	2.11	0.489	0.323	0.355	0.561	0.147	0.538	0.452	0.721	-0.428	0.794	-0.316	0.756	0.351	0.451	-0.413	0.0590431	-0.158767	-0.317887	-0.272362	-0.054299	-0.0256188
228	ENSG00000008838.19_3	29.72	24.18	20.81	61	60.01	66.35	31.89	26.51	29.7	21.19	21.49	17.85	52.19	64.5	52.7	37.62	33.65	35.47	41.28	27.04	30.64	71.01	49.08	49.95	22.99	35.28	33.63	0.775	0.848	0.696	1.025	0.464	1.294	-0.406	1.649	-0.176	1.28	0.699	1.564	-0.067	1.536	0.076	-0.0675805	0.210354	-0.400011	-0.637069	0.142548	-0.0604408
229	ENSG00000008853.16_2	1.05	2.42	2.71	2.13	2.63	3.59	1.68	1.95	3.52	1.93	2.73	1.87	3.48	1.67	3.06	2.03	1.34	1.34	3.68	2.99	1.64	2.48	3.08	5.09	2.89	4.65	2.03	-0.488	0.037	1.385	0.763	-0.637	0.1	-1.072	0.35	0.668	0.712	-0.422	-0.574	-1.485	0.587	-0.459	-0.417216	-0.96706	-0.274393	-0.132616	-0.33844	-0.346137
230	ENSG00000008869.11_2	3.04	2.43	1.75	7.13	6.45	6.78	3.89	3.66	2.69	2.07	1.72	2.09	7.73	7.78	8.28	3.56	4.09	3.18	1.44	2.5	1.62	7.88	7.5	6.41	2.84	3.68	3.16	2.111	1.415	1.705	1.108	0.394	1.246	-0.007	1.694	-0.198	1.679	0.282	1.899	0.135	1.761	0.008	0.0712992	0.16373	0.259495	0.107996	-0.101764	0.0911452
231	ENSG00000008952.16_2	6.08	15.87	12.93	14.05	24.64	12.43	18.63	15.62	15.62	8.97	7.97	21	18.31	15	15.14	8.32	11.69	16.69	12.38	5.5	16.09	21.13	15.73	19	9.51	17.12	14.06	0.748	1.436	0.233	1.145	0.934	0.619	-0.128	-0.055	0.147	0.99	-0.183	0.872	-0.532	-0.459	0.24	0.339788	-0.168014	0.0555787	0.197391	-0.129308	-0.254102
232	ENSG00000008988.9_2	3693.18	3245.52	2501.25	2210.11	1763.42	1619.99	3037.2	2579.7	2641.22	3334.86	2985.77	2463.94	2012.43	2450.68	1547.66	2839.58	2517.94	2584.22	2558.72	2776.94	2570.86	1850.34	2034.22	1648.42	2708.17	2834.18	2213.86	-0.468	-0.449	-0.641	-0.741	0.165	-0.88	-0.136	-0.627	0.255	-0.729	0.068	-0.285	-0.171	-0.671	0.223	0.104225	0.0557428	0.222207	0.169398	0.00329011	0.0579727
233	ENSG00000009307.15_3	100.21	127.28	83.43	192.31	137.38	137.31	166.25	137.53	128.33	100.6	81.55	124.35	143.47	137.24	142.19	108.11	126.54	108.25	100.91	91.47	92.04	149.98	132.18	140.13	115.82	126.34	117.89	0.569	0.529	0.604	0.937	0.52	0.11	0.122	0.715	0.122	0.51	-0.099	0.747	0.002	0.193	-0.123	0.263195	-0.0633279	0.106299	0.14499	0.132179	-0.0476734
234	ENSG00000009335.17_3	13.83	13.33	13.53	21.77	19.36	25.65	15.8	15.39	15.25	8.56	7.71	10.38	14.01	13.07	19.85	9.89	11.19	9.55	17.81	13.59	12.72	20.95	22.36	21.5	18.29	14.5	18.14	0.228	0.698	0.735	0.636	-0.205	0.522	0.083	0.898	-0.243	0.679	-0.855	0.725	-0.36	0.903	-0.891	-0.120109	-0.707361	-0.0712682	-0.636151	0.0270894	-0.51368
235	ENSG00000009413.15_3	3.5	3.39	2.08	15.32	9.02	12.09	8.12	6.28	6.24	3.69	1.03	5.36	17.21	22.54	18.68	9.06	5.49	13.34	7.28	1.24	3.69	8.92	14.43	13.51	6.82	7.35	8.99	0.276	3.101	1.741	1.984	0.236	1.291	-0.211	2.287	-0.494	2.08	0.385	3.913	-0.39	1.711	0.544	-0.166215	0.216189	-0.270673	-0.166895	-0.0902363	0.606901
236	ENSG00000009694.13_3	0	0	0	0	0	0.01	0	0	0	0	0	0	0	0.02	0	0	0	0	0	0	0	0	0	0	0	0	0																0	0	0	0	0.633658	1.39441
237	ENSG00000009709.11_2	0	0	0	0	0	0	0	0	0	0	0	0	0	0	0	0	0	0	0	0	0	0	0	0	0	0	0
238	ENSG00000009724.16_2	1.45	0	0.03	0	0.06	0.06	0	0.22	0.23	0	0	0	0	0	0.18	0.07	0	0.42	0	0	0	0.05	0.13	0.28	0	0	0				-1.963												3.48661	2.9222	3.64504	0	-1.71846	-1.01018
239	ENSG00000009765.14_2	0	0.11	0.08	0.12	0	0.33	0.21	0.1	0.01	0	0.2	0.08	0.03	0.04	0.27	1.67	0	0.07	0	0.32	0.18	0.25	0.02	0.04	0.06	0	0.36											1.954					-0.242179	1.9382	-1.32101	-0.849247	0.460136	0.223248
240	ENSG00000009780.15_3	1.08	0.8	0.57	5.01	4.16	2.65	2.6	1.25	0.66	1.73	1.53	1.18	2.39	3.26	2.86	1.05	2.84	1.42	2.12	3.39	0.99	2.7	1.52	1.21	1.85	1.63	1.03	0.289	-0.945	0.199	1.802	0.4	1.842	-0.283	1.558	-0.399	0.374	-0.6	0.889	0.649	1	0.328	-0.0802741	0.220108	-1.26837	-0.296656	1.11461	0.697211
241	ENSG00000009790.14_2	0	0	0	0	0	0	0	0	0	0	0	0	0	0	0	0	0	0	0	0	0	0	0	0	0	0	0
242	ENSG00000009830.11_3	14.52	19.64	15.54	46.33	48.71	50.12	25.33	24.24	22.35	15.94	13.92	12.44	50.85	55.5	47.85	18.27	25.11	18.47	15.37	21.22	13.02	33.56	35.2	36.37	21.62	21.14	22.15	1.102	0.717	1.447	1.641	0.224	1.289	0.193	1.658	0.013	1.643	-0.237	1.957	0.243	1.902	-0.256	0.134609	-0.0716496	0.103662	-0.112649	0.463611	0.496262
243	ENSG00000009844.15_2	40.5	65.4	48.93	62.42	55.77	48.9	64.16	53.99	57.03	60.53	46.89	63.11	61.76	64.26	64.32	62.33	65.06	58.59	46.76	53.9	53.92	53.11	63.05	58.02	60.61	56.93	57.07	0.182	0.224	0.105	0.618	0.081	-0.228	-0.076	-0.001	-0.001	0.029	0.04	0.451	0.191	0.027	0.038	0.0115516	0.101623	-0.029254	0.160772	-0.0614332	0.079155
244	ENSG00000009950.15_3	0.71	1.81	2.09	6.4	10.72	10.52	1.46	1.61	3.26	0.89	1.32	0.96	8.18	7.3	9.36	2.33	3.48	2.68	3.53	1.59	2.03	10.85	4.99	9.28	4.57	3.2	2.24	1.494	1.393	1.951	2.512	-1.371	2.28	-0.81	2.089	0.457	2.643	-0.841	2.1	0.105	2.756	0.215	-0.665036	-0.182268	-0.279737	-0.8496	0.128783	-0.0693819
245	ENSG00000009954.10_2	11.61	15.89	13.43	31.91	28.83	28.72	19.07	21.94	19.01	12.06	11.96	16.52	28	29.13	33.42	18.99	21.51	18.58	12.31	15.27	11.67	33.42	33.11	31.28	17.54	18.38	20.94	1.405	1.092	1.385	1.42	0.117	0.84	0.249	1.069	-0.136	1.182	0.112	1.25	0.221	0.995	-0.168	0.0824437	0.0655321	0.0600363	0.0969294	-0.133854	-0.16266
246	ENSG00000010017.12_2	56.56	45.67	47.88	63.03	50	55.09	59.66	57.02	49.77	44.97	37.49	33.64	52	47.18	42.45	39.88	50.47	40.56	57.37	46.66	38.82	55.7	54.48	51.47	43.37	58.94	42.85	-0.042	0.221	0.402	0.155	0.456	0.129	-0.047	0.2	0.214	0.207	-0.12	0.328	-0.222	0.331	-0.078	0.202286	-0.139262	0.1029	-0.227589	0.0492598	-0.244627
247	ENSG00000010030.13_3	0.63	0.63	0.29	0.44	0.39	0.59	0.48	0.63	0.38	0.59	1.59	0.49	0.65	0.86	0.71	0.55	0.62	0.72	0.47	0.29	0.51	0.66	0.47	0.36	0.12	0.77	0.58	0.258			-0.266		-0.344	-0.169			0.077		-0.62	-0.181	0.29	0.176	-0.0609961	0.237599	-0.0365421	0.85303	-0.143628	0.454567
248	ENSG00000010072.15_2	9.78	11.2	7.59	12.93	15.87	12.26	18.24	10.86	8.91	6.08	9.29	7.7	13.99	18.52	12.87	9.76	13.3	11.26	16.88	10.74	8.99	13.33	12.95	13.47	12.54	9.43	12.88	-0.33	0.259	0.558	0.386	0.523	0.485	0.194	0.657	-0.508	1.139	-0.346	0.958	0.475	0.705	-0.186	0.0775194	-0.0498883	-0.280134	-0.516092	0.0393149	0.117697
249	ENSG00000010165.19_3	13.63	12.85	12.39	29.22	19.87	21.48	13.14	11.92	13.35	11.22	12.84	9.49	24.83	19.45	22.11	13.16	16.02	10.61	8.44	7.23	10.78	21.3	24.23	22.91	14.23	16.26	15.52	1.286	1.678	1.053	1.073	-0.111	0.61	-0.432	0.77	-0.21	1.112	-0.109	0.581	-0.021	1.178	-0.528	-0.258781	-0.194817	0.468159	0.298136	0.0306852	-0.0855045
250	ENSG00000010219.13_3	39.17	26.03	31.03	30.97	27.46	29.13	24.97	26.57	36.38	31.75	32.65	24.46	44.54	40.77	38.81	36.2	36.5	30.74	19.38	26.28	28.59	26.37	31.76	35.04	29.65	35.73	31.59	0.435	0.269	0.289	-0.334	-0.243	0.076	-0.42	-0.09	0.201	0.482	0.284	0.316	0.03	0.655	-0.039	-0.136542	0.113528	0.264892	0.217999	-0.0824654	0.369652
251	ENSG00000010244.18_3	29.29	30.82	28.41	42.46	49.78	53.43	30.01	34.57	33.08	24.65	25.25	27.6	47.13	55.34	47.98	30.51	33.12	33.83	24.26	25.75	24.67	45.01	46.82	47.61	29.92	35.16	33.91	0.878	0.85	0.935	0.528	0.004	0.683	-0.024	0.9	-0.035	0.921	0.028	1.117	-0.085	0.787	-0.003	-0.0128504	-0.0203882	0.23293	0.102652	0.0500717	0.0366383
252	ENSG00000010256.10_2	94.87	121.18	93.78	124.5	141.86	156.83	112.28	113.97	119.94	102.75	112.56	88.84	135.69	141.74	158.73	118.67	117.97	118.85	105.96	95.28	105.66	151.44	164.96	168.63	108.7	119.69	115.05	0.513	0.789	0.672	0.39	0.047	0.226	-0.07	0.739	0.06	0.399	0.126	0.331	-0.021	0.834	0.047	0.0193028	0.0608631	-0.00517693	0.0227757	-0.204093	-0.198264
253	ENSG00000010270.13_2	9.62	13.64	11.94	10.23	6.62	8.68	10.96	9.99	9.48	11.59	8.83	9.93	7.88	11.99	6.82	10.78	10.29	9.94	13.58	13.75	9.33	8.3	10.41	8.76	11.25	12.37	9.58	-0.678	-0.385	-0.086	0.084	-0.036	-0.99	-0.295	-0.438	-0.014	-0.529	-0.059	0.421	-0.254	-0.511	0.051	-0.108822	-0.087192	0.0261319	-0.163322	-0.105165	-0.170158
254	ENSG00000010278.12_3	1344.5	1220.31	1045.74	1270.17	1009.16	1050.08	1202.34	956.43	1098.95	1309.41	1098.1	984.8	1406.17	1146.17	1143.57	1319.65	1151.78	1102.45	1131.58	1125.64	1139.32	1149.31	1141.13	1118.1	1210.83	1156.83	1054.46	0.022	0.02	-0.027	-0.082	-0.01	-0.274	-0.274	0.006	0.06	0.103	0.124	0.062	-0.006	0.216	0.064	-0.0662564	0.0710077	0.0591574	0.0160823	-0.0479518	0.0573636
255	ENSG00000010282.14_3	0	0	0	0	0	0	0	0	0	0	0	0	0	0	0	0	0	0	0	0	0	0	0	0	0	0	0
256	ENSG00000010292.12_3	26.38	23.01	28.61	62.55	62.6	55.93	32.06	26.84	22.57	29.27	27.49	30.36	47.44	48.21	60.84	35.22	30.87	39.33	20.5	31.03	23.86	57.36	56.3	58.6	29.87	28.73	29.58	1.462	0.849	1.279	1.23	0.1	1.424	-0.096	0.955	-0.383	0.687	0.234	0.799	0.102	0.991	0.405	-0.107309	0.262692	0.03435	0.237519	0.0717296	-0.188588
257	ENSG00000010295.19_3	0.57	0.61	0.52	0.33	0.67	0.62	0.15	0.37	0.49	0.55	0.39	0.13	0.8	1.11	0.44	0.3	1.16	0.2	0.72	0.21	0.78	0.13	0.57	0.18	0.17	0.35	0.49						0.076		0.135		0.308		0.855	0.966			-0.110314	0.536898	-0.204355	-0.82652	1.01956	1.46062
258	ENSG00000010310.8_3	0.17	0	0	0.51	1.03	1.35	0.24	0.26	0.66	0	0.2	0.1	2.4	1.79	2.21	0.39	0.11	1.02	0	0	0.05	2.12	0.77	1.45	0.04	0.31	0.35	2.39		1.826			1.614		1.888	0.449	2.536		1.71		2.175	0.839	0.729648	0.838403	-0.638036	0.968311	-0.67272	0.459911
259	ENSG00000010318.20_3	1.82	2.03	0.61	2.86	2.02	1.24	1.58	2.7	1.27	2.03	1.12	1.51	3.68	1.62	3.35	1.64	0.71	1.54	0	0.75	1.23	1.12	2.91	1.86	2.33	1.1	1.62	1.696	1.448	0.448	0.534	-0.444	-0.006	1	0.649	-0.26	0.724	-0.403	0.388	-0.403	0.938	-0.055	0.147509	-0.471534	0.527684	0.733894	0.0367146	0.573979
260	ENSG00000010319.6_3	0.44	0.18	0.24	0.2	0.32	0.29	0.53	0.06	0.14	0.32	0.18	0.14	0.6	0.62	0.1	0.2	0.24	0.05	0.13	0.46	0.67	0.22	0.36	0.33	0.4	0.4	0.29			-0.495													-0.767568	-1.08385	-0.921272	-1.24976	-0.123624	0.167883
261	ENSG00000010322.15_2	6.68	5.65	5.92	24.28	20.14	30.92	10.4	10.19	11.9	6.59	6.82	7.63	28.84	22.21	30.93	10.69	13.74	9.91	6.63	4.79	4.85	28.65	22.96	25.59	9.67	12.67	9.81	2.032	2.149	2.286	1.787	0.1	1.747	-0.301	2.291	0.266	2.049	0.138	1.633	0.113	1.951	0.014	0.0244396	0.12371	0.214629	0.480318	-0.0533883	0.0384495
262	ENSG00000010327.10_2	5.08	3.44	3.36	4.75	3.49	5.44	4.67	4.63	2.72	6.83	4.63	1.7	7.8	5.94	3.79	3.88	5.39	4.09	12.14	7.73	7.15	3.2	6.05	4.72	2.85	6.87	2.39	-1.772	-0.329	-0.551	-0.088	0.626	0.018	-0.523	0.622	0.156	0.179	0.387	0.328	-0.323	0.963	0.667	0.0214907	0.213313	-1.17095	-1.07195	-0.00814946	0.222727
263	ENSG00000010361.13_3	5.29	3.72	3.96	5.62	4.77	8.39	9.29	5.8	4.54	3.95	5.94	4.24	8.38	6.77	9.08	4.79	7.23	3.92	3.12	9.93	5.5	5.25	9.06	7.32	4.09	5	6.23	0.668	-0.126	0.382	0.08	1.093	0.321	0.196	0.995	-0.417	0.997	0.205	0.175	0.491	1.015	-0.607	0.342024	0.0616735	-0.508341	-0.319843	-0.197916	0.173292
264	ENSG00000010379.15_3	0	0	0	0	0	0	0	0	0	0	0	0	0	0	0	0	0	0	0	0	0	0	0	0	0	0	0
265	ENSG00000010404.17_3	93.8	98.6	102.57	61.45	69.24	58.09	72.78	83.24	86.32	59.4	52.18	64.16	47.37	51.1	54.02	48.74	60.84	54.65	86.68	81.6	97.26	66.49	67.75	74.21	77.2	87.82	79.74	-0.38	-0.267	-0.388	-0.606	-0.084	-0.507	-0.077	-0.815	0.114	-0.323	-0.658	-0.03	-0.526	-0.246	-0.541	-0.00732621	-0.564053	0.134507	-0.565479	-0.141736	-0.502483
266	ENSG00000010438.16_3	5.39	1.03	0.85	4.8	0.72	1.32	1.05	1.9	3.85	2.78	4.39	0.28	0.45	3.74	0.33	1.67	2.95	0.76	1.23	0	7.56	4.57	3.05	1.53	0.21	6.91	3.22	1.551	2.828	-1.989	-0.152	1.126	-0.327	-1.626	0.431	0.226	-1.788	1.612	-0.206	-1.103		-1.562	-0.468929	-0.890391	-1.2073	-0.792644	-0.457814	-1.33631
267	ENSG00000010539.11_3	6.5	4.72	6	10.37	6.69	4.91	5.3	5.94	4.99	2.8	4.18	4.08	8.68	9.65	8.94	3.22	3.96	4.48	4	3.43	3.84	8.16	9.7	8.72	5.72	4.88	5.32	0.944	1.376	1.087	0.635	-0.101	0.462	0.259	-0.265	-0.084	1.476	-0.742	1.117	-0.271	1.043	-0.225	0.0331482	-0.467332	0.585004	0.00141004	-0.285089	-0.0192276
268	ENSG00000010610.9_3	0	0	0	0	0	0	0	0.03	0	0.03	0	0	0	0	0.04	0.05	0	0	0	0	0	0	0	0	0	0	0																-0.024158	0.986383	0	-1.40274	0	0.536502
269	ENSG00000010626.14_3	5.52	5.55	4.26	3.91	5.89	4.34	4.41	4.21	5.88	4.55	3.91	6	6.37	5.2	5.03	6.51	5.3	6.21	5.65	4.76	4.26	4.94	2.47	5.76	3.45	7.02	4.46	-0.177	-0.825	0.395	-0.449	0.314	0.079	-0.675	0.024	0.363	0.444	0.828	0.37	-0.375	-0.233	0.436	-0.00584833	0.305599	0.0981742	0.0920267	0.111906	0.296536
270	ENSG00000010671.15_2	0	0	0	0.04	0	0	0.03	0.03	0	0	0	0	0	0	0.02	0	0	0	0	0	0	0.04	0	0	0	0	0																0.579549	0	0	0	-0.131049	0.0246383
271	ENSG00000010704.18_3	0.68	0.84	1.56	1.66	1.21	1.28	1.35	1.04	0.97	1.18	1.32	0.82	1.53	4.41	1.41	1.48	1.59	0.4	1.65	0.99	0.83	2.46	1.2	3.53	1.65	1.57	1.22	0.461	0.19	1.599	0.872	-0.217	0.352	-0.427	-0.211	-0.227	0.273	-0.119	1.432	0.014	0.533	-0.934	-0.359912	-0.324879	0.0413017	0.118402	-0.809597	-0.16859
272	ENSG00000010803.16_2	27.26	21.98	20.89	26.7	34.01	33.37	16.25	28.19	21.05	20.73	23.25	20.37	33.56	35.34	42.35	24.1	29.01	22.39	19.25	24.21	22.06	32.58	37.1	35.9	27.13	29.3	23.24	0.744	0.606	0.69	-0.029	-0.722	0.618	-0.055	0.663	-0.14	0.682	-0.168	0.594	-0.014	1.038	-0.053	-0.281197	-0.0575889	0.0509125	-0.002999	-0.172648	0.0429804
273	ENSG00000010810.17_3	5.57	5.78	5.51	9.16	7.06	12.02	3.89	5.03	4.76	4.74	5.12	2.02	7.26	13.09	5.8	4.92	7.14	3.64	4.55	10.06	10.78	6.03	10.48	5.74	6.37	6.35	5.89	0.371	0.056	-0.854	0.67	-0.646	0.268	-0.309	1.059	-0.281	0.566	-0.342	1.274	0.157	1.322	-0.626	-0.444168	-0.247954	-0.668998	-1.15769	0.401925	0.125601
274	ENSG00000010818.9_2	1.71	2.9	2.08	3.79	3.9	3.95	2.51	2.96	2.46	1.59	1.58	1.67	2.97	4.2	3.48	1.86	2.52	1.88	1.72	2.09	1.93	3.39	3.81	3.58	2.79	3.15	2.64	0.809	0.735	0.748	0.957	-0.128	0.372	-0.077	0.786	-0.085	0.731	-0.479	1.176	-0.273	0.875	-0.4	-0.097056	-0.42581	0.191147	-0.230881	0.106531	-0.0880505
275	ENSG00000010932.16_2	0	0	0	0	0	0	0.01	0	0.28	0	0	0	0	0	0.03	0	0	0	0	0	0	0	0.05	0	0.35	0	0.02																0.448573	-1.8174	0	0	-0.776546	0.0324003
276	ENSG00000011007.12_2	19.78	22.42	24.07	27.2	29.72	27.69	21.38	22.66	23.48	17.38	17.97	19.28	30.74	23.88	26.39	22.93	21.67	22.19	17.75	17.05	18.75	29.17	31.48	27.4	19.51	22.09	23.48	0.701	0.866	0.535	0.45	0.129	0.399	0.036	0.198	0	0.805	0.228	0.401	-0.027	0.443	-0.08	0.0560539	0.0437494	0.296073	0.0571066	-0.0629413	-0.167705
277	ENSG00000011009.10_2	30.72	33.21	30.83	35.04	48.91	46.65	27.12	31.5	28.38	33.55	34.25	31.32	45.49	37.79	47.19	36.37	34.02	34.6	24.25	28.28	34.49	40.83	43.55	46.31	37.02	36.93	36.56	0.74	0.614	0.42	0.187	-0.442	0.552	-0.226	0.59	-0.36	0.434	-0.025	0.14	-0.117	0.584	-0.078	-0.336783	-0.0594195	0.0548691	0.171287	-0.00455271	-0.0344035
278	ENSG00000011021.21_3	1.95	2.08	2.01	10.44	14.25	15.29	4.39	5.28	4.18	2.29	2.6	1.98	13.51	13.81	15.83	3.97	5.94	4.94	1.57	2.04	2.04	12.95	12.05	11.82	3.83	4.29	4.29	2.7	2.305	2.278	2.159	0.175	2.515	0.271	2.653	-0.034	2.328	0.046	2.207	0.427	2.719	0.184	0.16228	0.259817	0.0260634	0.263736	0.0941336	0.178898
279	ENSG00000011028.13_2	2.01	1.41	1.01	1.59	2.1	2.55	2.26	1.27	1.53	1.36	1.83	0.9	1.54	2.44	1.87	1.65	2.1	0.69	0.6	1.44	1.44	2.93	1.63	2.57	1.75	2.14	1.46	1.641	0.135	0.662	-0.264	0.295	0.445	-0.577	1.014	0.051	0.133	-0.066	0.335	-0.022	0.759	-0.72	-0.0593468	-0.24923	0.111119	0.0841357	-0.206512	-0.370781
280	ENSG00000011052.21_3	2.78	1.92	2.78	1.32	1.32	2.42	5.02	1.24	1.58	0.88	0.74	0.78	2.77	0	1.49	1.3	0.8	1	10.62	5.08	0	1.41	0.95	2.22	3.76	0.91	1.36	-2.542	-1.944	2.444	-0.85	0.374	-0.411	0.303	-0.168	0.161	1.245	-1.243		-0.117	0.637	-0.31	0.399889	-0.655386	-0.82716	-2.42759	0.20543	-0.299839
281	ENSG00000011083.8_2	0	0	0	0	0	0	0	0	0	0	0	0	0	0	0	0	0	0	0	0	0	0	0	0	0	0	0
282	ENSG00000011105.12_3	10.85	8.92	6.74	17.77	7.83	12.44	11.16	8.72	6.45	11.07	9.4	4.95	15.21	10.3	9.75	5.74	9.85	8.43	16.97	6.17	7.9	13.56	6.58	8.45	6.49	5.9	5.44	-0.313	0.086	0.091	0.687	0.738	-0.177	0.527	0.838	0.227	0.441	-0.164	0.126	0.693	0.911	0.588	0.53174	0.455721	-0.126161	-0.153605	0.401796	0.271824
283	ENSG00000011114.14_3	5.63	8.24	5.69	15.16	14.03	15.55	9.49	10.31	9.3	5.41	7.12	8.15	13.41	15.11	15.48	7.49	8.54	11.58	6.79	6.26	5.8	15.75	16.46	14.11	7.25	9.64	8.52	1.156	1.327	1.214	1.353	0.366	0.733	0.092	1.375	0.12	1.235	0.044	1.035	-0.166	0.885	0.421	0.21166	0.104022	0.0783794	0.218531	-0.0606162	-0.132764
284	ENSG00000011132.11_3	13.24	14.38	9.5	19.84	34.59	42.26	11.8	15.49	12.78	6.43	10.15	10.47	22.53	19.38	32.54	9.8	16.56	13.79	10.58	8.45	11.57	30.48	26.47	31.41	12.67	13.95	11.37	1.483	1.591	1.403	0.566	-0.099	1.238	0.146	2.096	0.162	1.733	-0.355	0.9	0.24	1.591	0.268	0.0853688	0.08186	0.228119	-0.1515	0.0830133	-0.295655
285	ENSG00000011143.16_3	17.45	15.28	13.63	34.94	22.61	32.45	19.39	18.45	13.72	14.88	10.84	14.67	31.14	33.19	34.55	14.3	14.96	14.31	8.52	12.55	11.98	28.52	24.48	29.93	15.09	17.01	15.41	1.686	0.937	1.286	0.981	0.351	0.55	0.114	1.222	-0.162	1.041	-0.075	1.571	-0.18	1.208	-0.103	0.121783	-0.109944	0.38579	0.258192	0.10145	0.202685
286	ENSG00000011198.7_2	20.68	18.04	14.61	18.96	20.36	21.23	18.47	15.37	12.29	16.08	18.38	13.99	15.72	28.57	17.49	19.1	30.25	16.81	22.94	14.23	21.42	17.37	14.32	18.81	13.77	21.47	18.23	-0.391	0.009	-0.183	-0.122	0.411	0.17	-0.469	0.524	-0.55	-0.032	0.458	0.623	0.485	0.312	-0.114	-0.210629	0.309603	-0.202152	-0.272796	0.249628	0.168287
287	ENSG00000011201.11_3	1.12	1.7	1.59	4.19	2.39	2.1	2.49	1.96	2.85	0.9	1.12	1.38	2.25	1.45	2.63	1.88	1.77	2.97	1.03	2.43	1.14	2.24	1.72	4.74	3.14	2.29	2.12	0.841	-0.4	1.676	1.534	-0.284	0.394	-0.182	0.315	0.355	0.974	-0.613	0.267	-0.298	0.735	0.405	-0.0459377	-0.20986	0.036983	-0.310914	0.0803121	-0.436066
288	ENSG00000011243.17_3	16.2	19.88	15.61	58.03	48.63	55.58	28.49	26.1	27.63	13.88	13.02	11.73	57.53	52.27	57.21	16.54	28.05	24.75	15.58	24.57	14.33	61.73	45.9	44.98	20.37	34.98	20.89	1.952	0.888	1.617	1.809	0.474	1.269	-0.416	1.8	0.395	2.013	-0.293	1.965	-0.314	2.238	0.239	0.14586	-0.120763	-0.040916	-0.408797	0.0768088	0.0838741
289	ENSG00000011258.15_3	0.72	2.78	1.21	7.43	4.47	6.57	4.08	3.23	2.51	2.61	1.12	3.2	6.63	5.96	6.7	3.76	3.8	3.7	1.52	1.92	1.57	6.63	6.71	5.88	2.56	2.71	3.13	1.82	1.575	1.624	2.7	0.582	0.6	0.217	2.048	-0.27	1.197	0.477	1.996	0.422	0.96	0.21	0.223017	0.428928	-0.100933	0.495362	-0.0750157	-0.0444332
290	ENSG00000011260.13_2	16.95	18.05	16.65	31.43	29.55	30.97	22.33	20.79	20.53	13.5	16.04	22.08	29.8	32.54	33.95	23.81	17.16	20.86	21.52	13.8	17.23	24.59	30.52	33.53	22.5	15.96	21.12	0.188	1.117	0.941	0.872	-0.011	0.696	0.371	0.876	-0.04	1.114	0.08	0.998	0.102	0.609	-0.017	0.109629	0.0652441	0.00405925	0.0484507	0.055205	0.068064
291	ENSG00000011275.18_3	15.88	16.11	13.66	32.54	40.67	35.86	20.16	22.35	16.15	11.06	13.4	15.82	27.23	36.97	39.44	14.58	21.12	16.46	15.29	13.37	12.8	38.44	33.49	35.67	18.27	18.38	17.74	1.302	1.293	1.443	1.012	0.138	1.31	0.275	1.361	-0.132	1.262	-0.316	1.431	0.196	1.291	-0.105	0.111689	-0.0596834	0.139373	0.0143646	0.00708677	-0.114108
292	ENSG00000011295.15_3	7.25	4.35	5.06	10.38	6.88	9.26	7.01	5.45	4.16	5.55	6.78	6.61	8.27	15.16	11.12	5.75	5.66	6.7	5.73	6.91	7.07	8.48	9.47	11.27	5.22	4.09	6.95	0.527	0.428	0.637	0.489	0.393	0.606	0.374	0.812	-0.677	0.536	0.128	1.105	0.424	0.709	-0.049	0.0341997	0.153945	-0.320711	-0.0493579	-0.146667	0.169223
293	ENSG00000011304.19_3	261.17	297.75	314.24	328.47	402.34	357.65	255.3	268.06	266.13	282.55	326.82	270.74	334.1	342	349.56	223.82	306.37	271.7	256.94	302.66	312.31	370.19	365.89	425.8	221.8	305.23	286.31	0.526	0.273	0.447	0.33	0.203	0.434	-0.187	0.186	-0.105	0.241	0.013	0.065	0.005	0.368	-0.075	-0.0269982	-0.0121254	-0.0105536	0.0475455	-0.100785	-0.230505
294	ENSG00000011332.19_3	3.56	3.26	1.37	5.92	4.67	5.09	3.21	2.45	1.55	1.23	1.92	1.21	2.24	1.34	5.08	3.28	3.34	3.6	2.98	2.02	1.31	7.73	4.74	5.17	2.7	2.77	2.56	1.242	1.056	1.647	0.661	0.213	0.459	-0.149	1.58	-0.578	0.663	0.24	-0.395	0.232	1.706	0.422	-0.193927	0.341564	0.374124	-0.353009	-0.166411	-0.93574
295	ENSG00000011347.9_3	10.09	11.42	14.4	19.59	21.95	24.36	14.03	12.33	13.75	8.99	11.67	8.51	19.7	13.09	18.67	10.89	9.88	7.78	15.96	12.49	14.24	24.55	19.2	21.23	13.58	11.86	13.14	0.606	0.601	0.56	0.924	0.045	0.913	0.054	0.739	0.063	1.09	-0.306	0.159	-0.252	1.089	-0.72	0.0620012	-0.41526	-0.236677	-0.49706	0.020256	-0.384893
296	ENSG00000011376.9_3	3.51	3.85	3.65	7.31	6.14	7.98	6.02	4.22	4.03	3.01	3.1	3.07	6.61	15.74	7.86	4.41	4.8	3.51	2.61	2.78	3.13	8.32	7.23	6.63	5.08	4.12	4.67	1.504	1.237	0.974	0.962	0.225	0.61	0.031	1.031	-0.191	1.018	-0.185	2.173	0.198	1.228	-0.367	0.0385229	-0.113562	0.302584	0.0835264	-0.0577132	0.30616
297	ENSG00000011405.13_3	1.89	3.86	2.16	8.93	5.16	8.85	7.66	6.68	5.21	4.17	1.51	4.2	9.01	8.01	10.21	4.92	8.7	4.11	3.07	2.88	2.37	6.65	8.61	10.69	4.95	6.64	5.4	1.002	1.43	1.963	1.98	0.582	0.376	0.008	1.814	-0.047	1.026	-0.008	2.082	0.366	1.188	-0.356	0.209517	0.0639003	-0.0799274	0.290423	-0.190218	0.0232095
298	ENSG00000011422.11_2	23.23	16.45	16.3	22.17	20.41	24.96	15.43	14.01	15.46	22.28	16.05	8.82	21.42	23.09	16.53	14.15	15.79	17.19	16.83	20.25	23.68	24.55	22.49	14.29	15.96	21.89	18.5	0.532	0.148	-0.709	-0.066	-0.047	0.303	-0.626	0.6	-0.252	-0.056	-0.168	0.511	-0.459	0.87	-0.103	-0.32576	-0.259592	-0.19821	-0.413543	0.146684	-0.0679469
299	ENSG00000011426.10_3	14.04	24.6	25.32	106.34	83.23	107.95	51.9	40.09	43.81	19.19	8.63	24.33	78.6	59.23	70.09	36.41	29.26	40.79	21.06	33.68	24.21	86.95	97.14	91.04	44.13	41.31	44.23	2.02	1.514	1.889	2.877	0.232	1.738	-0.043	2.07	-0.014	2.006	-0.274	2.71	-0.49	1.507	-0.115	0.0727801	-0.284375	-0.310304	-0.61112	0.0926455	-0.465862
300	ENSG00000011451.17_3	24.2	24.97	30.08	32.67	47.79	45.88	28.06	31.37	23.4	25.13	30.84	29.65	39.27	33.8	45.24	25.74	32.66	28.88	30.7	28.69	27.48	41.61	44.11	41.82	28.06	27.83	26.62	0.433	0.612	0.597	0.425	0	0.923	0.17	0.601	-0.182	0.634	-0.122	0.13	0.227	0.601	0.115	0.0125854	0.0862305	-0.129363	0.0202808	-0.0230549	-0.151295
301	ENSG00000011454.16_3	4.73	10.54	8.85	22.38	16.89	18.37	13.99	10.08	12.27	7.94	7.94	7.58	20.78	27.01	22.27	11.18	13.74	11.63	8.44	12.38	6.75	19.12	19.05	21.45	14.89	13.31	12.16	1.134	0.602	1.598	2.129	-0.087	0.656	-0.384	1.013	0.012	1.334	-0.398	1.705	0.044	1.495	-0.062	-0.137605	-0.13325	-0.14712	-0.140124	-0.0531357	0.169591
302	ENSG00000011465.16_3	0.23	0.25	0.95	0.69	0.61	0.13	0.19	0	0.32	0.21	0.09	0	0.26	0	0.29	0.52	0.22	0	0	0	0	0.09	2.49	0	0.46	0	0.46		2.58						-1.203								-0.93868	-0.494745	3.57444	0.961862	-0.923525	-2.07355
303	ENSG00000011478.11_2	8.31	16.01	12.87	22.41	32.27	41.59	11.51	14.95	17.28	18.1	20.07	19.17	30.42	26.42	34.76	11.53	24.82	17.07	22.72	13.31	13.25	26	26.9	29.09	16.73	15.62	16.04	0.191	0.988	1.106	1.379	-0.521	0.989	-0.061	1.654	0.104	0.733	-0.518	0.388	0.651	0.842	0.087	-0.156495	0.122195	-0.350396	0.336528	0.199984	0.119251
304	ENSG00000011485.14_2	45.74	44.54	44.14	91.45	90.71	86.06	56.67	57.89	50.19	42.94	44.62	38.26	85.4	80.8	96.5	58.49	58.31	53.25	42.82	41.9	37.8	100.33	84.94	90.18	52.99	49.74	53.36	1.219	1.011	1.243	0.992	0.096	1.018	0.217	0.955	-0.088	0.984	0.141	0.849	0.227	1.323	-0.003	0.0801788	0.13078	0.133859	0.0837769	-0.0419803	-0.108707
305	ENSG00000011523.13_2	2.08	2.26	2.66	3.66	2.95	3.6	2.53	2.34	2.19	1.2	3.19	1.82	3.16	4.89	2.63	2.12	2.2	2.1	1.1	1.98	2.76	3.99	2.3	1.66	2.08	1.57	3.03	1.489	0.175	-0.594	0.689	0.232	0.322	0.456	0.376	-0.392	1.106	0.022	0.547	0.383	0.432	-0.441	0.0692427	-0.0604899	0.17066	0.0117763	0.333902	0.324053
306	ENSG00000011566.14_3	2.84	6.18	3.49	16.68	11.84	14.02	5.58	5.41	7.87	4.64	3.09	5.31	19	8.68	15.6	7.36	8.68	6.07	3.81	6.83	4.34	11.35	15.44	11.09	8.07	7.48	6.95	1.459	1.121	1.26	2.363	-0.495	0.885	-0.433	1.864	0.168	1.924	-0.125	1.355	0.202	1.47	-0.181	-0.247352	-0.00597509	-0.25199	-0.144967	0.160238	0.143885
307	ENSG00000011590.13_3	0.62	0	0.04	0	0	0.08	0	0.05	0.09	0	0	0.04	0.16	0	0.23	0.1	0	0	0	0	0.05	0	0.17	0	0	0	0																1.62465	1.50161	0.622653	-1.64466	-1.07496	0.919335
308	ENSG00000011600.11_2	0	0	0	0	0	0	0	0	0	0	0	0	0	0	0	0	0	0	0	0	0	0	0	0	0	0	0
309	ENSG00000011638.10_3	15.8	12.23	13.32	12.54	11.55	12.68	10.21	11.42	13.62	10.11	10.74	10.59	12.23	12.29	10.94	13.51	9.4	12.57	7.48	10.84	8.15	9.99	10.31	11.05	8.23	10.2	10.16	0.395	-0.069	0.417	-0.322	0.295	-0.079	0.156	-0.068	0.406	0.263	0.682	0.186	-0.112	0.045	0.294	0.29719	0.28688	0.645663	0.320894	0.231657	0.112082
310	ENSG00000011677.12_2	0	0	0	0	0	0	0	0	0	0	0	0	0	0	0	0	0	0	0	0	0	0	0	0	0	0	0
311	ENSG00000012048.20_3	1.17	4.18	3.54	11.82	8.1	11.39	5.45	6	5.63	2.13	1.27	4.94	18.59	10.07	16.8	3.49	7.73	7.89	3.47	6.56	3.65	11.31	10.9	14.91	7.34	7.26	7.41	1.573	0.691	1.893	2.883	-0.398	0.878	-0.256	1.557	-0.368	2.86	-0.974	2.578	0.085	1.669	0.085	-0.353651	-0.245598	-0.537129	-0.675294	-0.236869	0.25935
312	ENSG00000012061.15_3	40.87	51.29	33.04	36.21	37.64	30.5	40.57	41.4	36.07	44.39	47.18	41.64	54.82	33.13	39.13	49.15	43.8	34.77	42.81	42.86	43.78	33.95	38.04	37.92	46.74	40.66	35.97	-0.33	-0.17	-0.205	-0.172	-0.202	-0.441	0.026	-0.114	0.004	0.301	0.072	-0.504	0.106	-0.089	-0.048	-0.0515801	0.0620828	-0.107893	0.0414649	-0.0772707	0.176064
313	ENSG00000012124.16_3	0.91	0.94	0.72	2.48	3.21	2.6	1.62	1.58	2.46	0.58	1.21	1.09	7.91	3.31	1.88	1.33	2.71	1.12	0.74	3.03	0.7	1.98	5.52	2.72	2.37	3.96	0.8	1	0.77	1.424	1.08	-0.437	1.365	-1.1	1.345	1.187	2.961	-0.649	1.156	-0.474	0.582	0.317	-0.10158	-0.330778	-0.491564	-0.222763	-0.216235	0.388311
314	ENSG00000012171.19_3	1.61	1.83	1.8	7.17	11.8	20.23	2.23	4.37	4.51	0.85	1.4	1.57	9.74	7.62	13.79	2.37	3.4	6.51	1.41	0.74	2.45	10.79	11.4	14.54	2.35	4.2	4.18	2.563	3.263	2.35	1.862	-0.062	2.4	0.051	3.172	0.098	2.923	0.01	2.095	-0.269	2.787	0.583	0.0621533	0.140202	0.0448661	-0.308186	-0.011627	-0.287977
315	ENSG00000012174.11_3	3.61	5.71	4.05	5.45	4.38	4.52	5.17	4.57	5.08	4.14	2.93	4.87	5.55	4	4.5	3.48	5	3.44	2.98	4.29	3.44	6.19	4.09	4.07	4.51	4.51	4.43	0.943	-0.062	0.214	0.534	0.179	-0.348	0.017	0.142	0.179	0.383	-0.332	0.392	0.135	-0.103	-0.323	0.141876	-0.154641	0.293508	0.175506	-0.0116237	-0.0754497
316	ENSG00000012211.12_3	15.74	21.44	23.23	35.01	46.92	48.52	18.08	23.69	26.06	20.7	25.81	24.15	35.03	29.13	46.07	18.82	24.06	27.9	21.03	23.39	23.67	42.16	37.48	49.1	23.39	20.51	22.98	0.987	0.669	1.037	1.129	-0.363	1.112	0.203	1.047	0.178	0.745	-0.306	0.171	0.225	0.918	0.274	0.0154936	0.0732258	-0.173622	0.102686	0.00773812	-0.268461
317	ENSG00000012223.12_2	0	0	0	0	0	0	0.07	0	0	0.23	0.23	0	0	0	0	0	0	0	0	0	0	0.25	0	0	0.3	0	0																-0.853001	-0.729113	0	1.62046	-1.70955	-1.61499
318	ENSG00000012232.8_2	2.18	2.76	3.12	11.37	5.54	8.12	4.22	5.26	2.29	2.88	5.29	2.11	8.42	4.08	5.16	2.85	3.07	4.51	5.45	5.23	3.63	5.85	6.24	6.11	4.45	4.88	3.84	0.094	0.234	0.679	2.147	-0.069	0.89	0.098	1.252	-0.637	1.4	-0.563	-0.338	-0.592	1.117	0.207	-0.183563	-0.364135	-0.775234	-0.440152	0.437703	-0.0984767
319	ENSG00000012504.13_2	0	0	0	0	0	0	0	0	0	0	0	0	0	0	0	0	0	0	0	0	0	0	0	0	0	0	0
320	ENSG00000012660.13_3	58.86	68.53	53.8	49.85	57.96	51.14	49.29	62.07	57.58	52.56	47.8	61.93	50.43	49.71	50.44	53.68	60.56	51.96	57.33	57.37	56.34	44.78	61.24	51.47	63.73	61.97	57.46	-0.353	0.093	-0.129	-0.237	-0.367	-0.24	0.002	-0.072	0.003	-0.059	-0.245	0.056	-0.033	-0.293	-0.144	-0.111464	-0.127639	0.0620333	-0.0351723	0.0173683	-0.100415
321	ENSG00000012779.10_2	0	0	0	0.21	0.36	0.46	0	0.15	0.08	0	0	0	0	0.34	0	0	0	0.11	0	0	0	0.05	0.3	0.09	0	0	0																2.01243	1.54148	0	0	1.51367	-0.828936
322	ENSG00000012817.15_2	0.53	0.64	0.19	0.62	0.49	1.73	0.33	0.26	0.67	1.02	0.51	0.07	0.31	0.8	0.69	1.63	0.81	0.33	0.57	0.07	0.32	0.23	0.41	0.55	0.22	1.02	0.43				0.121		-0.204	-1	1.692	0.331	-0.908	1.565	0.364	-0.215			-0.351166	0.867732	0.473566	0.727374	1.25682	0.5077
323	ENSG00000012822.15_3	6.21	7.6	3.58	16.46	15.32	16.05	8.07	6.73	5.13	4.11	4.32	2.45	15.21	11.77	17.49	4.89	8.06	6.96	9.56	9.6	4.3	19.61	15.7	15.21	6.95	7.73	8	0.999	0.682	1.711	1.338	0.202	0.966	-0.187	2.02	-0.594	1.769	-0.467	1.348	0.057	2.608	-0.188	-0.221013	-0.21804	-0.302244	-0.896455	-0.0808555	-0.191243
324	ENSG00000012963.14_3	14.25	17.18	18.95	18.07	16.14	14.96	16.97	16.63	17.28	17.95	16.99	21.79	21.79	18.43	22.59	20.36	19.3	20.26	11.99	14.84	15.53	19.92	19.66	22.05	18.3	14.99	16.88	0.709	0.394	0.492	0.332	-0.106	-0.087	0.145	-0.331	0.033	0.273	0.15	0.114	0.354	0.051	0.256	0.0322539	0.27203	0.220065	0.42522	-0.322213	-0.0178095
325	ENSG00000012983.11_2	3.55	9.69	9.62	16.26	11.1	17.69	8.55	9.81	13.44	6.07	3.71	8.14	12.16	18.3	18.39	8.45	9.41	7.97	4.63	10.58	6.83	14.87	15.14	12.91	9.07	8.5	8.44	1.583	0.497	0.871	2.049	-0.081	0.187	0.196	0.846	0.641	0.946	-0.097	2.159	0.139	1.129	-0.078	0.273325	0.00530092	0.047701	-0.239635	0.0460886	0.102607
326	ENSG00000013016.15_3	1.77	1.87	1.42	1.74	2.38	2.43	1.57	1.65	1.45	1.55	1.96	1.54	1.98	2.41	2.37	1.96	2.04	1.84	1.22	1.51	1.96	2.59	2.77	2.54	2.15	2.21	1.99	0.845	0.702	0.305	-0.019	-0.356	0.281	-0.334	0.61	-0.353	0.275	-0.107	0.242	-0.093	0.492	-0.09	-0.425197	-0.103169	-0.095358	-0.0175746	-0.283299	-0.270374
327	ENSG00000013275.7_2	108.45	141.94	112.99	121.68	150.36	155.9	118.19	135.06	132.89	101.12	117.1	113.3	136.32	147.44	146.79	107.97	116.36	115.1	88.93	98.32	101.94	140.09	150.05	154.01	124.12	126.9	129.68	0.653	0.607	0.593	0.165	-0.07	0.083	0.09	0.463	0.035	0.429	-0.2	0.331	-0.125	0.372	-0.171	0.0251926	-0.157888	0.299211	0.221227	-0.0635193	-0.0965552
328	ENSG00000013288.8_2	5.68	4.6	4.35	7.96	7.73	8.55	4.95	4.44	5.43	7.85	5.09	5.42	10.16	8.52	10.76	4.29	6.07	4.23	4.52	5.21	4.98	10.19	8.63	9.24	4.53	5.27	4.54	1.091	0.677	0.83	0.453	0.116	0.69	-0.224	0.9	0.235	0.352	-0.071	0.69	0.187	0.928	-0.092	0.0560126	0.0554879	-0.0685091	0.31459	-0.215722	0.0282594
329	ENSG00000013293.5_3	0.63	0.06	0.23	0.36	0.09	0.1	0.74	0.02	0.22	0.03	0.03	0.22	0.75	0.1	0.05	0	1.71	0	0	0.03	0.04	0.41	0.07	0.04	0	0.04	0.45													2.033			0.439237	2.4656	2.57039	0.995207	0.298365	0.571101
330	ENSG00000013297.10_3	21.45	9.84	11.74	19.33	14.46	19.07	14.89	7.95	9.81	17.95	17.37	4.34	24.01	24.32	11.81	10.15	14.37	10.04	19.84	11.61	17.26	16.57	18.32	9.61	12	19.56	14.59	-0.253	0.636	-0.813	-0.147	0.3	0.533	-1.247	0.677	-0.55	0.41	-0.231	0.474	-0.432	1.347	-0.518	-0.534662	-0.430751	-0.242809	-0.378166	0.294434	0.365151
331	ENSG00000013306.15_3	338.5	436.55	387.98	298.29	409.86	435.97	305.05	349.24	365.59	388.96	435.83	378.15	376.21	330.23	432.53	300.98	368.08	385.71	358.52	371.74	453.37	372.35	342.61	415.13	369.41	364.86	372.26	0.055	-0.118	-0.127	-0.182	-0.276	-0.091	-0.063	0.168	-0.026	-0.048	-0.295	-0.4	0.013	0.194	0.051	-0.116538	-0.0688877	-0.0428179	0.0636754	0.00509437	-0.0394793
332	ENSG00000013364.18_3	3.09	4.41	2.95	8.13	7.01	7.74	3.41	5.03	3.5	2.91	3.18	2.37	6.53	7.29	5.23	5.19	8.89	12	4.16	6.89	3.85	5.86	7.7	6.86	2.6	4.19	3.58	0.449	0.15	0.759	1.265	0.335	0.613	0.238	1.256	-0.029	1.044	0.876	1.082	1.002	0.997	1.615	0.188123	1.20392	-0.46967	-0.710797	0.179811	-0.152878
333	ENSG00000013374.15_3	9.73	11.59	10.25	17.65	16.06	14.85	11.79	12.11	14.66	9.21	9.8	10.03	18.63	13.45	13.95	14.78	12.76	13.8	8.68	10.44	10.24	18.07	12.42	13.9	10.94	12.99	11.22	1.016	0.24	0.423	0.827	0.103	0.454	-0.097	0.514	0.371	0.978	0.418	0.438	-0.025	0.457	0.287	0.143364	0.236373	0.0638519	-0.0210801	0.128366	0.00501147
334	ENSG00000013375.15_3	9.14	16.03	14.17	23.81	28.24	26.6	12.28	17.84	19.21	8.14	7.51	10.41	16.17	26.17	30.25	7.71	15.76	22.71	11.14	20.08	12.38	27.76	21.56	37.93	18.8	25.38	17.48	1.28	0.1	1.577	1.334	-0.595	0.798	-0.497	0.885	0.133	0.948	-1.233	1.735	-0.671	1.495	0.368	-0.336475	-0.501798	-0.115113	-0.635088	-0.149172	-0.353378
335	ENSG00000013392.7_2	1.04	1.42	1.07	2.74	1.53	2.39	1.47	1.18	1.22	1.07	0.85	1.05	1.39	2.74	2.38	1.36	1.7	1.25	1.52	1.5	1.07	2.28	2.02	1.93	1.6	1.41	1.27	0.461	0.333	0.63	1.073	-0.092	0.08	-0.185	0.88	-0.041	0.268	-0.175	1.263	0.204	0.894	-0.016	-0.120543	0.0581224	-0.123756	-0.329345	0.0862945	-0.0192655
336	ENSG00000013441.15_2	6.97	10.52	8.74	42.84	30.42	42.11	14.4	14.55	16.58	7.12	6.5	6.85	41.16	44.06	43.25	15.54	15.14	10.27	8.36	9.17	8.2	35.13	36.63	29.47	14	16.6	14.32	2.008	1.941	1.784	2.537	0.039	1.488	-0.184	2.205	0.205	2.451	0.146	2.67	-0.129	2.573	-0.461	0.0292166	-0.105107	0.0468952	-0.292036	0.177801	0.291442
337	ENSG00000013503.9_2	2.16	2.06	2.29	4.78	4.18	5.37	3.14	2.97	2.89	1.6	1.5	2.56	4.14	3.96	4.81	2.22	2.64	2.07	1.22	1.62	1.69	5.02	5.47	4.7	2.5	2.82	2.76	1.682	1.494	1.248	0.989	0.279	0.87	0.064	1.073	0.056	1.144	-0.141	1.157	-0.08	0.795	-0.343	0.173472	-0.169408	0.450746	0.309509	-0.10316	-0.284085
338	ENSG00000013523.9_3	9	8.6	10.67	31.3	25.07	26.81	13.45	11.09	13.57	7.37	6.66	8.78	30.92	23.68	34.53	18.72	12.74	11.1	8.52	7.07	5.77	30.3	24.41	26.43	10.48	11.69	11.52	1.772	1.718	2.103	1.743	0.345	1.491	-0.073	1.29	0.227	1.997	0.808	1.756	0.119	1.916	-0.051	0.174548	0.338142	0.468177	0.193916	0.0294842	0.0870194
339	ENSG00000013561.17_3	13.58	21.34	15.69	15.86	17.41	15.68	15.61	17.86	21.31	17.76	16.91	23.81	15.49	21.51	17.1	18.58	18.6	16.36	12.83	17.68	11.96	14.5	21.67	8.4	12.59	11.36	15.79	0.17	0.286	-0.485	0.217	0.299	-0.286	0.63	-0.001	0.421	-0.192	0.544	0.338	0.687	-0.466	0.05	0.45143	0.428173	0.257322	0.536697	0.162718	0.242272
340	ENSG00000013563.13_3	34.84	36.47	33.76	33.87	34.81	43.56	35.19	28.72	30.6	42.57	43.06	30.22	38.39	33.4	40.26	36.75	36.36	38	30	41.2	29.13	36.79	34.11	37.07	28.1	35.96	30.2	0.29	-0.269	0.343	-0.04	0.32	-0.066	-0.319	0.363	0.019	-0.147	0.381	-0.362	0.016	0.408	0.327	0.0117624	0.246017	0.0582709	0.243479	0.0468033	0.0142169
341	ENSG00000013573.16_3	7.01	7.86	10.44	78.1	74.74	114.49	24.65	26.31	23.34	7.19	5.66	8.95	76.04	79.14	106.56	27.89	25.33	22.68	7.02	4.13	8.97	97.85	70.71	83.76	24.51	23.35	24.83	3.709	3.943	3.153	3.388	0.008	3.17	0.169	3.394	-0.087	3.315	0.183	3.692	0.115	3.502	-0.128	0.0501208	0.0890787	0.326806	0.131724	0.0575597	-0.00860623
342	ENSG00000013583.8_3	79.18	84.52	70.66	70.06	68.7	60.83	74.33	77.2	64.81	71.8	67.94	46.4	63.23	55.22	52.53	72.55	63.79	65.11	69.53	71.79	70.91	71.98	71.61	68.45	75.48	71.43	73.69	0.05	-0.004	-0.051	-0.175	-0.022	-0.297	0.111	-0.214	-0.184	-0.182	-0.057	-0.297	-0.162	0.177	-0.177	-0.0306756	-0.133696	0.102451	-0.193437	-0.0918343	-0.359286
343	ENSG00000013588.7_3	27.63	45.33	45.62	40.72	56.02	49.24	36.61	43.67	38.92	31.82	40.45	50.98	51.99	59.96	47.19	32.59	40.47	34.69	43.83	37.6	37.36	35.35	40.02	47.94	34.01	47.11	46.74	-0.306	0.089	0.356	0.551	0.105	0.302	-0.108	0.109	-0.261	0.7	-0.061	0.562	-0.217	-0.11	-0.425	-0.0838764	-0.226466	-0.0231286	0.0836884	0.239452	0.323948
344	ENSG00000013619.13_2	3.28	2.48	4.1	7.96	8.23	12.05	4.39	4.01	4.32	2.69	2.5	4.89	9.98	7.91	12.66	5.03	3.83	5.44	4.33	3.31	4.52	9.1	7.69	12.1	4.77	3.79	4.52	0.991	1.104	1.328	1.162	-0.108	1.551	0.072	1.448	-0.059	1.716	0.069	1.487	0.013	1.288	0.243	-0.00518062	0.148184	-0.291765	-0.228525	-0.0339047	0.0363232
345	ENSG00000013725.14_2	0	0	0	0	1.02	0	0.03	0	0	0.2	0	0	0	0.21	0.3	0	0	0	0	0	0	0	0	0	0	0.04	0						1.604										-0.320546	0.276818	0	-0.146202	3.87938	3.41866
346	ENSG00000013810.18_3	21.73	22.89	22.17	35.44	47.3	51.48	25.03	24.51	22.69	25.07	15.58	24.76	38.49	36.48	50.45	23.61	21.98	22.57	29.46	18.26	22.61	46.83	40.23	54.7	27.9	20.1	27.55	0.66	1.118	1.256	0.693	-0.154	1.031	0.28	1.197	-0.274	0.609	-0.236	1.201	0.126	1.012	-0.282	-0.0435904	-0.124354	-0.0282138	-0.0324248	-0.0668295	-0.22329
347	ENSG00000014123.9_2	1.4	4.02	2.41	7.04	4.81	6.89	3.43	3.18	3.43	2.82	1.38	3.47	7.99	5.53	7.29	3.29	3.71	5.94	1.79	3.08	3.47	4.56	6.28	6.26	4.64	3.52	3.01	1.144	0.921	0.768	1.989	-0.387	0.232	-0.127	1.345	0.163	1.355	-0.44	1.681	0.067	0.972	0.876	-0.142838	0.182833	-0.0990812	-0.137256	0.120665	0.236145
348	ENSG00000014138.8_3	28.26	28.62	24.07	69.29	62.11	56.18	36.85	37.23	36.76	23.08	31.12	26.49	62.46	55.71	70.27	32.98	33.76	38.16	23.32	26.99	30.19	72.91	58.99	68.12	34.43	34.08	34.8	1.624	1.114	1.161	1.279	0.097	1.104	0.126	1.206	0.078	1.417	-0.061	0.83	-0.013	1.391	0.131	0.109703	0.0242715	-0.0568018	0.000988203	-0.0957873	-0.130998
349	ENSG00000014164.6_2	14.93	15.21	16.22	20.33	32.71	28.75	14.84	17.95	12.67	15.6	19.31	17.46	24.01	19.47	27.24	16.08	18.19	17.51	18.21	14.63	13.52	27.9	26.74	26.56	15.19	15.41	15.69	0.602	0.848	0.949	0.433	-0.033	1.08	0.214	0.807	-0.298	0.606	0.08	0.012	0.232	0.627	0.154	-0.0231357	0.167411	0.0216531	0.23915	0.00171993	-0.237427
350	ENSG00000014216.15_3	89.65	109.42	94.42	157.83	200.17	195.5	98.34	112.72	91.79	91.83	117.45	105.2	165.25	161.93	177.16	105.18	127.86	114.89	104.94	111.66	100.06	179.93	168.11	184.11	97.9	115.39	104.6	0.775	0.588	0.876	0.813	0.006	0.868	-0.034	1.046	-0.188	0.844	0.103	0.462	0.147	0.749	0.135	-0.0625977	0.138789	-0.117535	0.0304891	0.0431643	-0.124369
351	ENSG00000014257.15_2	0.46	0.82	0.49	1.87	0.96	0.81	0.38	0.33	0.76	1.3	0.53	0.39	2.21	1.98	1.91	0.55	0.76	1.02	1.37	1.04	0.53	1.09	3.06	0.9	0.73	0.82	0.21	-0.234	1.209	0.443	1.304	-0.483	0.145	-0.669	0.404		0.59	-0.228	1.268	-0.067	1.437	1.098	0.219744	0.557801	-0.562806	-0.339222	-0.465313	0.367069
352	ENSG00000014641.17_2	67.74	53.75	52.46	103.27	67.81	85.19	63.64	50.4	61.83	59.7	44.96	63.58	89.12	85.19	88.37	62.6	63.5	68.5	30.67	55.23	48.87	72.48	81.88	73.19	63.15	52.5	62.28	1.227	0.564	0.578	0.605	0.011	0.332	-0.058	0.694	-0.01	0.574	-0.013	0.915	0.272	0.472	0.136	-0.0125838	0.140268	0.305937	0.310803	0.150901	0.149236
353	ENSG00000014824.13_3	3.57	5.79	3.52	5.93	3.99	6.38	8.72	5.53	6.24	5.26	3.46	5.31	6.74	4.69	4.72	3.89	4.98	7.88	7.05	4.97	3.83	6.18	7.56	8.27	4.03	4.56	6.01	-0.177	0.559	1.018	0.66	1.025	-0.486	0.253	0.775	0.05	0.33	-0.045	0.39	0.115	-0.154	0.364	0.480118	0.150773	-0.150396	-0.00512489	-0.450865	-0.506013
354	ENSG00000014914.20_2	6.52	6.83	5.39	22.75	27.45	29.83	8.95	9.98	9.76	6.15	8.56	6.5	28.73	26.3	30.12	13.23	12.45	13.38	5.58	5.29	6.35	32.96	24.22	23.67	12.03	11.85	10.62	2.46	2.094	1.819	1.728	-0.407	1.931	-0.237	2.364	-0.116	2.136	0.132	1.565	0.068	2.129	0.32	-0.252358	0.188957	0.0403558	0.279915	-0.0278619	0.0268922
355	ENSG00000014919.12_2	8.29	9.08	8.97	15.1	12.57	12.81	11.02	10	11.53	8.98	10.29	9.52	13.97	13.26	14.22	9.06	10.36	7.08	8.33	6.94	7.09	15.54	12.34	12.73	9.08	10.84	11.14	0.861	0.787	0.802	0.828	0.266	0.448	-0.111	0.491	0.048	0.61	-0.003	0.351	-0.062	0.555	-0.619	0.0611224	-0.206194	0.261282	0.428139	-0.0178672	-0.0222456
356	ENSG00000015133.18_2	9.85	7.26	11.31	24.8	29.8	30.68	14.86	14.46	12.89	8.04	8.4	13	28.82	27.51	35.95	19.79	19.36	14.22	18.83	11.68	11.84	36.48	23.73	28.81	14.74	18.62	13.67	0.936	0.992	1.248	1.29	0.011	1.965	-0.354	1.401	-0.082	1.78	0.413	1.654	0.055	1.433	0.055	-0.148892	0.197378	-0.523995	-0.430994	-0.0536819	0.00642987
357	ENSG00000015153.14_2	19.14	21.36	13.01	16.96	25.41	13.78	17.5	15.7	18.14	19.27	18.58	22.23	11.63	11.1	13.75	12.88	15.41	12.25	12.98	19.23	16.77	13.93	17.59	13.26	19.61	20.1	20.66	0.098	-0.125	-0.328	-0.17	-0.16	0.245	-0.347	0.08	-0.183	-0.705	-0.588	-0.718	-0.373	-0.674	-0.731	-0.234891	-0.574206	0.0198701	0.303189	0.318103	-0.289198
358	ENSG00000015171.19_3	24.57	32.43	19.18	38.4	34.49	34.9	38.27	34.64	32.1	29.78	21.25	27.47	36.59	36.73	40.14	32.77	31.91	30.58	24.59	38.19	27.17	42.01	37.64	38.44	32.68	35.61	29.92	0.761	-0.021	0.493	0.634	0.225	0.088	-0.039	0.847	0.1	0.293	0.004	0.775	-0.156	0.539	0.031	0.10454	-0.0329308	-0.272886	-0.160734	-0.13849	-0.0998831
359	ENSG00000015285.10_2	0.75	0.56	1.78	1.51	4.88	1.63	3.41	2.13	1.34	2.61	0.65	1.16	3.78	3.57	4.15	1.78	2.66	3.06	7.54	2.43	1.28	4.7	3.21	3.44	1.05	1.03	1.31	-0.629	0.341	1.146	0.685	1.335	2.344	0.782	-0.098	0.024	0.461	0.557	1.823	1.046	1.486	0.976	0.908387	1.06352	-1.51335	-1.06602	-0.450367	0.000339262
360	ENSG00000015413.9_3	0	0	0	0	0	0.36	0.07	0	0	0.08	0	0	0.65	0.3	0	0.86	0	0	0	0.94	0	0.06	0	0	0.09	0	0.05																-0.938704	1.63357	-3.09394	-2.75355	2.29387	2.52389
361	ENSG00000015475.18_2	97.23	140.36	126.73	86.22	80.48	77.2	79.28	103.84	120.59	101.5	93.31	79.49	81.24	94.7	88.11	89.47	91.74	86.45	92.09	115.88	117.76	71.93	71.23	90.11	101.53	114.66	105.36	-0.354	-0.698	-0.384	-0.172	-0.355	-0.799	-0.142	-0.711	0.194	-0.319	-0.181	0.021	-0.32	0.148	-0.284	-0.0803581	-0.248709	0.132181	-0.222663	0.0677923	0.124708
362	ENSG00000015479.18_3	9.04	22.16	16.22	44.44	32.39	35.14	27.57	26.35	24.52	23.21	5.15	23.47	33.93	41.15	40.91	22.93	18.26	21.31	19.08	22.21	16.27	32.72	42.91	35.35	20.3	25.65	27.64	0.763	0.935	1.096	2.236	0.432	0.538	0.038	1.092	-0.17	0.538	0.172	2.882	-0.479	0.789	-0.368	0.102414	-0.223305	-0.279305	-0.13806	0.00468813	0.00887599
363	ENSG00000015520.14_3	0.09	0	0.03	0.05	0.15	0.12	0.07	0.02	0.04	0.02	0.04	0.02	0.06	0.13	0.09	0.11	0	0	0	0	0	0.06	0.07	0.04	0	0.03	0.03																0.743646	0.572803	1.21052	1.21146	0.990145	0.723601
364	ENSG00000015532.9_2	6.76	7.64	6.41	19.25	14.33	16.3	8.63	6.35	7.56	10.24	7.36	6.67	20.73	14.62	16.43	8.89	7.73	6.79	6.21	5.45	6.2	19.2	16.97	23.49	10.16	8.7	8.12	1.554	1.554	1.84	1.444	-0.224	0.865	-0.426	1.282	-0.097	0.983	-0.183	0.944	-0.161	1.24	-0.242	-0.249875	-0.17636	0.179673	0.411614	-0.259329	-0.24714
365	ENSG00000015568.12_2	0.69	1.46	0.18	9.44	9.42	13.61	3.74	7.36	2.7	0.26	1.2	2.37	10.24	12.71	12.16	3.11	4.99	3.95	3.81	1.06	1.56	10.77	12.14	9.18	2.8	2.74	3.69	1.387	3.018	2.232	3.062	0.362	2.339	1.279	4.375	-0.389	3.821	0.13	2.958	0.761	2.141	0.087	0.533861	0.36729	-1.54912	-0.689548	0.0134177	0.0782432
366	ENSG00000015592.16_2	0	0	0	0	0	0	0.14	0.07	0	0	0	0	0	0	0	0	0.09	0	0	0	0	0.16	0	0	0	0	0																1.87476	1.67601	0	0	-1.49281	-1.39783
367	ENSG00000015676.17_2	17.01	18.25	12.68	21.79	22.89	30.2	14.16	15.06	14.24	12.11	12.88	12.45	27.93	23.81	30.77	13.68	17.66	15.17	12.67	9.47	10.46	29.81	28.95	28.87	12.97	12.56	16.02	1.203	1.563	1.422	0.348	0.122	0.319	0.253	1.22	-0.164	1.173	0.074	0.861	0.476	1.272	-0.076	0.0618455	0.165315	0.569835	0.284508	-0.242923	-0.129534
368	ENSG00000016082.14_2	0	0.13	0.03	0.25	0.28	0.05	0.18	0.24	0.34	0.1	0	0.47	0.35	0.13	0.16	0.18	0.11	0.11	0	0	0	0.11	0.16	0.21	0	0	0.22																1.55032	0.680359	0.769456	2.35013	0.363157	0.370575
369	ENSG00000016391.10_3	1.29	1.5	1.09	3.45	3.21	3.62	1.7	1.93	1.71	0.85	1.2	1.2	2.58	2.35	3.23	1.2	1.34	1.1	1.46	1.17	1.13	3.59	3.32	2.71	1.79	1.98	1.54	1.061	1.194	0.978	1.142	-0.058	0.891	-0.029	1.374	0.115	1.19	-0.43	0.745	-0.431	1.134	-0.35	0.0272658	-0.512951	0.0686414	-0.120551	0.0800758	-0.25189
370	ENSG00000016402.13_2	0	0.12	0.02	0	0.04	0	0.29	0.1	0	0.11	0.03	0.49	0	0	0.14	0.19	0	0	0	0.1	0.22	0.39	0	0	0	0.16	0.03																1.38348	0.050667	-1.33797	0.545011	-1.46412	0.0305402
371	ENSG00000016490.15_2	0	0	0	0	0	0.04	0	0	0	0	0	0	0.04	0	0	0	0	0	0	0	0	0	0	0	0	0	0																0	0	0	0	0.847303	1.15132
372	ENSG00000016602.9_2	0	0	0	0	0	0	0	0	0	0	0	0	0	0	0	0	0	0	0	0	0	0	0	0	0	0	0
373	ENSG00000016864.18_3	10.74	7.1	8.01	10.88	10.7	12.29	4.3	5.93	7.29	7.75	7.29	4.68	15.27	13.04	13.42	8.07	10.05	13.89	6.82	5.21	8.33	10.44	11.38	11.58	8.02	6.19	7.06	0.58	1.057	0.452	0.018	-0.828	0.559	-0.057	0.588	0.043	0.935	0.008	0.798	0.657	1.426	0.929	-0.265716	0.574537	0.250103	-0.063642	0.0126181	0.265084
374	ENSG00000017260.19_3	4.07	6.99	5.66	9.86	9.92	12.43	9.31	10.32	7.7	5.96	4.54	11.12	11.12	14.08	11.05	5.98	9.45	11.86	11	5.17	7.41	11.17	16.44	14.22	6.49	5.65	7.58	0.021	1.579	0.896	1.181	0.489	0.476	0.815	1.07	0.021	0.847	-0.109	1.532	0.694	-0.009	0.613	0.493775	0.434161	-0.363394	0.0323009	-0.380389	-0.257594
375	ENSG00000017427.15_3	0	0	0	0.08	0.1	0.05	0.01	0.01	0	0.18	0.01	0	0.09	0.04	0.07	0	0	0	0	0	0.01	0.12	0.03	0.04	1.13	0	0.01					-1.676						-1.705					-3.5537	-3.12122	-1.43238	0.309412	0.806427	0.475308
376	ENSG00000017483.14_3	2.99	0.97	0.04	0.56	1.14	1.6	0.51	0.67	0.48	1.04	1.1	0.36	1.35	1.66	0.86	0.82	0.66	1.11	1.64	0.58	1.55	1.11	1.3	1.36	0.79	0.96	0.9	-0.411	0.737	-0.14	-1.719	-0.353	0.158	-0.319	1.959	-0.515	0.265	0.033	0.433	-0.332	0.661	0.202	-0.672102	-0.106873	-0.426752	-0.774049	-0.1749	-0.095258
377	ENSG00000017797.12_3	8.7	9.65	7.13	6.98	6.56	7.76	7.95	7.19	6.95	6.49	5.72	8.67	6.83	7.86	7.02	8.11	6.16	10.21	4.8	6.09	8.07	7.73	8.57	7.45	6.72	7.06	7.67	0.635	0.461	-0.108	-0.299	0.227	-0.524	0.025	0.114	-0.133	0.069	0.254	0.427	-0.183	-0.286	0.391	0.0524865	0.164832	0.350454	0.112008	-0.17108	-0.20343
378	ENSG00000018189.12_3	9.78	5.68	4.75	21.17	15.1	19.07	9.09	7.78	7.09	6.87	5.91	4.03	20.81	18.27	17.25	11.41	7.32	7.42	5.27	7.56	5.05	16.54	18.6	16.83	7.96	9.71	8.79	1.562	1.245	1.643	1.076	0.181	1.336	-0.302	1.898	-0.292	1.532	0.493	1.55	-0.385	1.97	-0.23	-0.168824	-0.0797817	0.0348007	-0.103736	0.0859531	0.0704325
379	ENSG00000018236.14_3	0	0	0	0	0	0	0	0	0	0	0	0	0.21	0	0	0.25	0	0	0	0	0	0	0	0	0	0	0																0	2.61111	0	0	0	1.79303
380	ENSG00000018280.16_2	0.24	0.56	0.14	1.15	0.19	0.15	0.26	0.11	0.32	0.23	0.29	0.4	0.49	0.43	0.31	0.33	0.28	0.07	0	0.41	0.24	0.4	0.32	0.24	0.19	0.12	0.25				1.157												0.243165	0.2489	0.104014	0.248979	0.475348	0.308515
381	ENSG00000018408.14_3	25.03	18.58	16.89	25.67	18.5	26.39	19.99	16.87	22.66	29	16.49	14.39	32.56	35.29	17.08	16.71	25.45	13.66	22.68	29.3	21.97	22.37	29.38	22.65	18.84	20.44	18.24	-0.019	0.004	0.043	0.036	0.083	-0.006	-0.27	0.629	0.306	0.164	-0.168	1.075	0.309	0.24	-0.404	0.0677215	-0.0499426	-0.322088	-0.306383	-0.0776665	0.0954597
382	ENSG00000018510.13_3	2.55	0.19	0.61	1.06	0.36	0.61	1.43	0.45	0.65	0.38	1.27	0.72	0.95	1.83	0.37	0.93	2.43	0.69	1.76	0.84	0.75	0.55	1.15	0.51	0.69	0.85	1	-1.106	0.3	-0.308	-0.967	0.698		-0.507	0	-0.383	0.72	0.265	0.397	1.118	-0.488	-0.334	-0.144836	0.552374	-0.0500393	-0.30138	-0.127948	0.359503
383	ENSG00000018607.6_2	0	0	0	0	0	0	0	0	0	0	0	0	0	0	0	0	0	0	0	0	0	0	0	0	0	0	0
384	ENSG00000018610.13_2	9.68	12.14	11.88	21.07	16.48	14.66	14.11	14.96	11.1	12.9	8.75	12.74	16.32	14.73	20.33	11.71	11.71	13.09	11.96	11.39	9.95	15.82	17.24	13.44	10.95	12.76	12.78	0.389	0.577	0.416	1.083	0.352	0.426	0.221	0.292	-0.195	0.328	0.093	0.719	-0.119	0.654	0.033	0.13504	-0.0130779	0.0610397	0.114641	0.157994	0.117318
385	ENSG00000018625.14_2	0	0	0	0	0	0	0	0	0.03	0	0	0	0.03	0	0	0	0	0	0	0	0	0.02	0	0	0	0	0																0.932809	0	0	0	-0.636927	0.0301637
386	ENSG00000018699.11_2	6.77	11.62	8.56	13.95	15.07	10.19	11.51	11.85	10.55	5.57	6.95	10.1	10.91	9.06	12.18	6.54	9.21	10.46	7.96	6.17	6.11	10.84	14.57	9.76	8.66	7.33	9.08	0.423	1.176	0.634	0.991	0.391	0.361	0.657	0.239	0.206	0.911	-0.38	0.36	0.31	0.258	0.194	0.43579	0.0393363	0.441117	0.240125	0.161279	-0.149328
387	ENSG00000018869.16_3	0	0	0.12	0	0	0.21	0.8	0.16	0	0.12	0	0	0.33	1.02	0.62	0.8	0	0	1.04	0.57	0	0	0.23	0	0	0.62	0.16	-1.623											1.604				-0.487227	-0.917548	-2.95202	-3.34841	-0.226297	3.66633
388	ENSG00000019102.11_2	0	0.09	0.21	0.21	0	0.12	0.23	0.07	0	0	0.08	0	0.12	0	0	0	0.09	0	0	0	0	0.09	0.13	0	0.13	0	0.09																-0.00104113	-0.6526	1.62941	-0.693842	0.48198	-0.783314
389	ENSG00000019144.18_3	2.51	2.6	1.88	3.75	3.13	2.32	1.82	0.84	1.41	2.11	2.3	1.06	3.75	6.98	2.99	1.99	2.54	1.73	3.32	2.88	1.15	3.03	3.59	5.41	3.78	1.05	1.73	-0.114	0.275	1.841	0.498	-0.883	0.228	-0.21	0.245	-0.223	0.703	-0.781	1.418	0.972	1.162	0	-0.617707	-0.000615069	0.139698	-0.210431	-0.439007	0.0465825
390	ENSG00000019169.10_3	0	0	0	0	0	0	0	0	0	0	0	0	0	0	0	0	0	0	0	0	0	0	0	0	0	0	0
391	ENSG00000019186.9_2	0	0	0	0	0	0	0	0	0	0.03	0.08	0	0	0.55	0.08	0.05	0	0	0	0	0	0.18	0.21	0.05	0	0	0.08																-1.87465	-0.365875	0	-0.167699	-3.0108	0.00887037
392	ENSG00000019485.13_3	1.68	1.43	1.04	1.14	1.15	1.55	1.02	0.92	1.28	0.71	2.16	0.93	1.07	1.02	2.48	1.82	0.97	0.79	0.95	0.82	2.64	1.29	2.47	1.96	1.42	1.58	0.88	0.304	1.17	-0.352	-0.411	-0.337	-0.226	-0.551	0.413	0.367	0.376	0.273	-0.807	-0.501	1.059	-0.097	-0.25126	-0.0713679	-0.21156	-0.31429	-0.561386	-0.352717
393	ENSG00000019505.7_2	0	0.45	0.16	0.07	0	0	0.08	0.03	0	0	0.05	0.03	0.16	0	0.02	0.03	0.06	0.05	0	0	0	0.21	0.03	0.07	0	0.16	0.03																-0.961779	-0.41947	3.24535	0.565073	-1.91221	-0.828443
394	ENSG00000019549.9_2	1.33	1.18	0.85	0.63	1.41	1.74	0.12	1.83	0.51	1.18	1.38	1.38	0.76	1.25	0.33	0.29	2.25	1.02	0.32	1.36	0.44	0.2	1.09	0.67	0.54	1.75	0.48		-0.226	0.316	-0.696		0.185	0.05	0.731		-0.415		-0.103	0.29	-1.18	0.633	-0.353316	0.351054	1.01461	1.24727	1.23028	0.225746
395	ENSG00000019582.14_3	0.22	0.1	0	0.65	0.42	0.12	0.42	0.55	0.34	0.58	0.88	0.32	0.59	1.46	0.51	0.71	0.33	0.25	0	0.4	0.46	0.19	0.17	0	0.7	0	0.29					-0.383					0.013	0.012	0.506				0.26884	0.1421	-2.57279	0.329788	1.54533	2.49466
396	ENSG00000019991.15_3	0.51	0.23	0.03	0.25	0.57	0.59	0.32	0.18	0.35	0	0	0	0.06	0	0.02	0	0.09	0.12	0	0.8	0.38	0.02	0	0.8	0	0	0.22			0.563													2.30039	0.274014	-0.125612	-4.96342	2.3132	-1.6287
397	ENSG00000019995.6_3	1.59	1.35	1.29	2.5	1.24	1.64	1.56	1.57	1.28	1.17	0.88	1.54	1.66	2.45	1.58	1.1	1.62	1.53	0.77	1.28	0.84	1.46	2.02	2.06	1.26	0.97	1.49	0.626	0.502	0.934	0.521	0.227	-0.088	0.494	0.258	-0.161	0.371	-0.138	1.096	0.528	0.028	0.029	0.236208	0.17817	0.530496	0.354903	-0.0413264	-0.0495705
398	ENSG00000020129.15_2	20.43	23.49	24.5	39.37	49.75	45.6	23.68	24.64	24.68	23.58	24.73	23.64	41.17	36.95	49.23	30.06	28.72	25.82	18.93	22.05	21.9	48.73	45.61	45.04	21.45	26.19	24.56	1.341	1.032	1.024	0.93	0.14	1.067	-0.086	0.883	0.007	0.791	0.477	0.57	0.131	1.043	0.071	0.0239698	0.248426	0.104481	0.220187	-0.0567728	-0.176401
399	ENSG00000020181.17_2	1.72	1.05	1.05	1.76	1.27	1.74	0.97	0.88	1.28	1.42	1.32	0.59	1.73	2.25	1.21	1.22	1.82	0.41	0.77	1.78	1.91	1.15	1.67	1.41	1.29	1.6	1.03	0.378	-0.071	-0.335	0.026	-0.284	0.191	-0.606	0.531	0.218	0.216	-0.058	0.595	0.144	0.65	-0.75	-0.269539	-0.164667	-0.379123	-0.5575	0.183769	0.205457
400	ENSG00000020219.9_2	0	0	0	0	0	0	0	0	0	0	0	0	0	0	0	0	0	0	0	0	0	0	0	0	0	0	0
401	ENSG00000020256.19_3	12.25	16.62	13.98	12.12	19	12.29	13	14.61	13.67	15.87	16.32	14.21	17.59	14.96	15.23	15.17	16.95	16.15	16.83	15.15	13.64	15.52	13.33	17.53	12.83	13.54	13.41	-0.113	-0.178	0.351	-0.015	0.018	0.188	0.106	-0.179	0.027	0.144	0.233	-0.122	0.314	0.097	0.259	0.0561627	0.281317	-0.0719225	0.0863792	-0.105314	-0.00128442
402	ENSG00000020426.10_3	15.61	16.82	12.01	20.24	15.5	14.38	18.22	13.58	13.57	14.27	12.91	17.24	16.41	12.7	15.55	12.49	14.76	11.97	8.66	9.23	9.17	17.09	15.94	13.99	14.94	18.69	13.22	0.941	0.757	0.583	0.364	0.278	-0.114	-0.447	0.25	0.036	0.195	-0.249	-0.023	-0.331	-0.144	-0.138	-0.0282365	-0.221169	0.634295	0.70691	0.0849615	-0.0878352
403	ENSG00000020577.13_2	3.72	5.42	5.76	6.43	13.7	14.73	4.7	8.35	8.28	3.69	6.13	5	10.24	18.54	11.79	4.09	8.99	6.1	3.27	4.44	6.07	8.13	8.57	12.2	4.35	5.84	8.23	1.195	0.877	0.951	0.716	0.101	1.262	0.481	1.283	0.008	1.358	-0.079	1.522	0.582	1.16	-0.404	0.199966	0.0490509	0.0740816	0.117942	0.192731	0.397406
404	ENSG00000020633.18_2	0	0.04	0	0.09	0	0.05	0.02	0.04	0.06	0	0	0.02	0	0.69	0.12	0	0	0	0	0	0	0	0.04	0.2	0	0.05	0.11																-0.369125	-1.9103	-0.34048	-1.23722	-0.19522	1.05852
405	ENSG00000020922.12_3	0.45	2.46	1.48	7.15	3.98	7.68	2.5	3.23	2.71	1.95	1.49	3.16	8.46	5.11	6.96	3.09	2.08	2.74	1.73	0.93	1.3	6.48	4.67	5.2	4.18	1.6	3.83	1.646	1.854	1.663	3.009	-0.642	0.598	0.829	2.047	-0.432	1.871	-0.383	1.495	0.297	1.027	-0.418	-0.105137	-0.22712	0.236506	0.807925	0.155364	0.262802
406	ENSG00000021300.13_3	24.83	18.34	10.86	16.66	21.66	14.93	16	18.36	13.49	21.93	23.09	16.52	18.66	24.09	17.21	22.47	18.95	17.84	30.56	12.61	14.06	20.4	18.05	23.3	26.81	16.74	16.65	-0.572	0.501	0.709	-0.562	-0.727	0.234	0.13	0.442	-0.294	-0.227	-0.25	0.06	0.174	0.057	0.097	-0.305411	-0.00103541	-0.0360038	0.267048	-0.223393	-0.123304
407	ENSG00000021355.12_2	16.77	17.04	11.88	12.3	12.67	16.16	12.12	13.3	13.14	17.2	15.46	14.79	14.53	14.42	12.18	14.61	16.2	9.96	18.88	8.98	17.29	12.49	18.36	13.56	18.66	17.31	16.65	-0.577	0.992	-0.339	-0.432	-0.602	-0.413	-0.368	0.428	-0.33	-0.236	-0.343	-0.097	-0.093	-0.27	-0.713	-0.438233	-0.352648	-0.00156969	0.119246	-0.111558	-0.162518
408	ENSG00000021461.16_2	0	0	0	0	0.04	0.14	0	0	0	0	0	0	0	0	0.26	0	0	0	0	0.2	0	0.89	0	0	0	0	0																0	0	-2.2462	-2.73467	-1.60094	-1.1647
409	ENSG00000021488.12_2	0	0	0	0	0	0	0	0	0	0	0	0.07	0.14	0.46	0.18	0	0	0	0	0	0.21	0.07	0	0	0.18	0	0.02																-2.29547	-1.27374	-2.7476	-2.07331	-1.0253	3.17032
410	ENSG00000021574.11_2	0.83	2.14	1.53	2.88	1.57	2.25	2.37	1.99	2.09	2.6	2	2.68	3.64	3.72	3.02	2.78	3.2	2.56	1.72	2.13	1.75	2.95	2.52	2.31	3.6	2.09	2.19	0.636	0.199	0.321	1.346	-0.515	-0.351	-0.057	0.438	-0.055	0.417	-0.322	0.755	0.515	0.147	0.186	-0.245759	0.169913	-0.273905	0.406	-0.233502	0.344411
411	ENSG00000021645.18_3	0.03	0.5	0.05	0.79	0.11	0.29	0.56	0.44	0.15	0.11	0.22	0.06	0.45	0.43	0.04	0.07	0.12	0	0.15	0.42	0.21	0.96	0.23	0.05	0.21	0.15	0.03	1.167															1.67698	-0.764199	-1.15352	-1.18203	0.289663	-0.372228
412	ENSG00000021762.19_3	8.87	6.86	5.41	11.08	14.04	17.07	4.33	6.52	7.84	6.69	7.32	3.51	9.14	12.19	12.29	4.92	7.5	6.22	5.92	6.31	4.73	11.27	13.78	14.54	6.44	5.73	6.15	0.874	1.068	1.524	0.306	-0.523	0.982	0.172	1.572	0.327	0.423	-0.357	0.698	0.361	1.673	0.015	0.0183848	0.0232549	0.308614	0.130214	0.0842235	-0.2826
413	ENSG00000021776.10_3	5.81	7.91	4.89	21.32	18.59	16.67	12.2	10	10.23	5.67	6	6.73	20.54	16.65	20.28	10.68	11.3	10.97	2.73	7.92	7.58	15.7	19.08	13.48	10.17	8.04	8.31	2.326	1.217	0.791	1.79	0.251	1.183	0.298	1.672	0.284	1.77	0.067	1.4	0.466	1.523	0.381	0.299541	0.324002	-0.0463167	0.00740808	0.228516	0.213707
414	ENSG00000021826.14_3	0	0	0	0.15	0.66	0.1	0.03	0.02	0.07	0.02	0.05	0.03	0	0.07	0.03	0	0.08	0	0	0	0	0.36	0.06	0.52	0	0.04	0.02																0.639604	0.493455	0	0.505919	-0.409445	-3.2749
415	ENSG00000021852.12_2	0	0	0	0	0	0	0	0	0	0	0	0	0	0	0	0	0	0	0	0	0	0	0	0	0	0	0
416	ENSG00000022267.16_3	18.1	14.67	24.57	19.31	15.53	24.03	16.35	14.93	26.35	12.7	13.02	21.99	14.89	16.02	20.98	16.41	11.84	20.47	18.39	13.55	22.56	21.95	16.84	32.57	20.06	16.38	26.28	0.249	0.304	0.52	0.091	-0.287	0.08	-0.13	-0.031	0.004	0.221	-0.282	0.289	-0.452	-0.066	-0.353	-0.127431	-0.360475	0.0807436	-0.142328	-0.259533	-0.512616
417	ENSG00000022277.12_3	75.97	81.09	69.32	86.17	82.67	76.83	75.5	79.95	81.98	72.58	75.12	74.56	90.65	87.99	90.4	84.59	78.35	76.7	71.56	66.73	67.38	85.14	88.66	90.37	80.2	77.84	77.88	0.249	0.407	0.421	0.181	-0.087	0.028	0.038	0.147	0.074	0.319	0.076	0.227	0.009	0.276	-0.022	0.0166538	0.0316556	0.122849	0.150671	-0.105529	-0.0196706
418	ENSG00000022355.16_3	0	0	0	0	0	0	0	0	0	0	0	0	0	0	0	0	0	0	0	0	0	0	0.21	0	0	0	0																0	0	0	0	-2.30826	-2.21583
419	ENSG00000022556.15_3	0.07	0	0.04	0.85	0.22	0	0.14	0.56	0.12	0.31	0.32	0	0	0.19	0.03	0.62	0	0	0	0	0.81	0.35	0	0.31	0	0	0.27			-0.694													1.92176	0.460757	-3.10757	-0.393043	0.938263	-1.64045
420	ENSG00000022567.9_3	5.5	2.98	3.27	6.02	7.59	7.38	4.46	4.1	4.5	4.34	4.55	5.03	6.56	5.96	8.94	3.53	5.21	4.55	1.83	3.21	4.57	7.03	7.89	8.55	4.37	2.93	3.82	1.692	1.177	0.836	0.12	0.026	1.217	0.423	1.064	0.211	0.545	-0.273	0.355	0.735	0.772	0.225	0.255097	0.295614	0.121193	0.486626	-0.157258	-0.171305
421	ENSG00000022840.15_3	74.46	90	100.18	84.36	81.07	70.42	81.79	85.12	72.07	73.85	64.01	81.62	70.75	90.37	72.51	65.24	92.68	59.94	65.56	91.29	71.4	94.44	85.74	66.24	62.46	63.18	70.04	0.523	-0.09	-0.107	0.179	0.386	-0.15	0.427	-0.506	0.041	-0.061	0.062	0.494	0.549	-0.17	-0.223	0.287895	0.148081	0.212438	-0.0145939	-0.0679529	-0.137438
422	ENSG00000022976.15_3	3.68	2.29	3.41	14.42	12.04	13.19	6.22	6.64	5.14	1.77	3.17	3.11	18.96	18.94	18.66	6.8	7.01	6.37	2.01	4.27	2.44	14.24	10.16	13.47	5.54	6.61	5.17	2.554	1.16	2.248	1.836	0.154	2.168	0.006	1.808	-0.008	3.1	0.273	2.405	0.079	2.408	0.277	0.0690099	0.244344	0.149954	-0.0116527	0.0582486	0.524997
423	ENSG00000023041.11_3	14.48	16.85	15.58	22.52	21.42	21.6	15.27	16.34	17.53	15.21	13.45	17.12	26.08	26.79	30.05	17.38	16.38	18.53	13.75	12.18	14.02	24.39	20.28	28.42	15.03	17.46	17.77	0.805	0.713	0.994	0.62	0.022	0.337	-0.093	0.459	-0.019	0.759	0.203	0.968	-0.089	0.794	0.059	-0.0269286	0.0599382	0.231956	0.240686	-0.150246	0.134344
424	ENSG00000023171.16_3	0.45	0.27	0.13	0.53	0.26	0.17	0.39	0.1	0.17	0.42	0.83	0.08	0.33	0.4	0.15	0.08	0.33	0.13	0.39	0.8	0.45	0.1	0.5	0.09	0.36	0.17	0.3		-0.379										-0.563				-0.429112	-0.808743	-1.18295	-0.602144	0.604435	0.368875
425	ENSG00000023191.16_2	75.79	99.54	68.21	117.15	134.71	126.53	82.06	87.73	80.53	85.25	99.64	63.59	117.37	120.76	104.18	74.75	99.02	85.91	85.95	88.63	81.42	113.9	120.53	105.03	73.63	86.23	92.64	0.404	0.441	0.365	0.625	0.155	0.435	0.025	0.887	-0.201	0.459	0.022	0.276	0.198	0.708	-0.108	-0.0176178	0.028388	-0.10227	-0.0208628	0.150754	-0.0403034
426	ENSG00000023228.13_3	15.17	20.47	16.97	27.37	33.65	28.29	22.51	24.15	19.51	15.82	12.64	18.85	34.56	27.4	33.12	20.85	20.86	23.56	9.76	13.98	13.75	32.2	31.42	35.14	21.34	20.49	20.54	1.672	1.14	1.323	0.831	0.075	0.704	0.232	0.721	-0.072	1.103	-0.033	1.086	0.025	0.797	0.194	0.0947991	0.0697247	0.424748	0.316566	-0.146984	-0.0956155
427	ENSG00000023287.12_3	1.32	5.11	2.21	5.37	2.47	6.42	4.98	6.77	4.27	1.68	0.98	3.17	5.9	6.83	5.01	4.48	4.61	4.6	2.73	2.85	3.52	5.16	5.8	4.94	5.86	3.11	3.95	0.809	0.911	0.436	1.689	-0.215	-0.918	1.01	1.352	0.1	1.554	-0.353	2.308	0.501	0.586	0.197	0.323774	0.0980049	-0.120101	-0.638012	-0.196474	0.0993364
428	ENSG00000023318.7_3	15.4	21.22	20.15	24.3	22.77	23.16	19.85	22.66	22.61	18.67	17.8	17.34	23.78	25.06	22.22	25.46	21.95	19.74	15.37	17.45	19.26	21.32	20.76	23.55	21.37	22.18	21.07	0.459	0.244	0.283	0.641	-0.104	0.099	0.03	0.196	0.099	0.341	0.247	0.482	-0.015	0.349	-0.092	0.0187241	0.0746661	0.0914196	0.0550035	0.0939529	0.0579088
429	ENSG00000023330.14_2	38.93	30.2	24.69	45.94	50.59	48.07	37.51	22.29	28.31	27.64	24.17	19.77	51.27	37.51	41.67	33.97	37.7	30.43	19.75	22.53	27.72	52.27	43.55	45.02	37.84	35.32	23.83	1.382	0.936	0.69	0.236	-0.012	0.735	-0.652	0.947	0.244	0.879	-0.154	0.624	0.093	1.057	0.346	-0.126503	0.107189	0.315617	-0.0078845	0.0449965	-0.16088
430	ENSG00000023445.13_2	1.41	1.58	1.11	0.89	1.09	2.53	0.59	1.05	1.12	0.96	1.87	0.98	1.69	4.94	0.98	1.02	0.75	0.49	5.73	4.71	1.81	0.6	1.22	0.62	0.87	1.42	1.2	-2.502	-1.599	-1.044	-0.458	-0.33	-0.388	-0.309	0.912	-0.07	0.585	0.15	1.199	-0.619	0	-0.78	-0.330244	-0.608341	-1.32901	-1.43264	0.965566	1.43149
431	ENSG00000023516.8_2	0.59	3.36	1.33	7.9	4.36	7.85	4.17	4.66	3.67	1.76	0.64	3.91	7.15	6.71	7.62	3.96	4.1	4.23	2.49	2.18	1.39	6.26	6.67	5.94	4.03	3.63	3.87	1.177	1.42	1.769	2.946	0.044	0.332	0.321	2.19	-0.068	1.759	-0.022	2.661	0.155	0.881	0.114	0.127593	0.101408	-0.240022	0.0696669	0.0696274	0.131904
432	ENSG00000023572.8_2	26.78	19.83	19.92	16.32	11.06	10.15	16.35	16.81	22.68	16.61	16.87	18.43	10.58	12.4	15.11	15.68	16.69	15.32	15.96	13.47	21.85	11.24	13.92	16.85	12.59	19.21	19.01	-0.488	0.046	-0.365	-0.698	0.364	-0.814	-0.187	-0.939	0.249	-0.627	0.306	-0.429	-0.197	-0.278	-0.302	0.132519	-0.0674138	0.287546	0.0014633	-0.131641	-0.173501
433	ENSG00000023608.4_3	2.19	1.96	1.79	4.19	2.3	2.81	2.46	2.13	2.36	2.9	3.19	1.56	4.45	3.61	2.52	2.58	2.19	1.31	1.27	1.59	2.3	3.08	2.81	3.65	1.71	1.39	2.42	1.016	0.663	0.568	0.802	0.422	0.187	0.477	0.531	-0.03	0.542	0.479	0.156	0.509	0.552	-0.69	0.278515	0.109893	0.000375642	0.413455	-0.0566965	0.0485792
434	ENSG00000023697.12_3	33.67	34.6	25.49	25.91	18.69	19.52	34.95	28.93	28.14	35.64	36.17	36.47	26.82	26.7	26.14	33.23	39.29	35.33	41.83	27.95	30.27	27.08	26.24	21.13	34.56	33.15	30.66	-0.618	-0.089	-0.508	-0.372	0.016	-0.871	-0.193	-0.377	-0.122	-0.404	-0.056	-0.431	0.242	-0.473	0.201	-0.0931281	0.141216	-0.0818279	0.194938	-0.227792	0.0487484
435	ENSG00000023734.10_2	163.84	202.26	165.55	128.21	127.83	122.05	156.2	154.99	153.1	149.42	163.36	150.95	128.31	125.15	117.12	125.06	158.29	132.03	143.52	155.04	159.21	115.17	132.59	132.03	134.92	157.81	137.73	-0.316	-0.225	-0.269	-0.353	0.211	-0.66	-0.026	-0.438	0.152	-0.219	-0.109	-0.383	0.004	-0.365	-0.061	0.120046	-0.0417961	0.182514	0.037652	-0.00669903	-0.0814465
436	ENSG00000023839.10_2	0	0.06	0.07	0.27	0.51	0.29	0.38	0.2	0.2	0.05	0.07	0.17	0.44	0.42	0.35	0.03	0.13	0.39	0.24	0.07	0.14	0.31	0.52	0.48	0	0.27	0.35																0.258925	-0.426564	-1.32668	-0.522025	-0.269069	-0.116134
437	ENSG00000023892.10_2	0.83	1.09	0.9	2.87	3.46	3.21	0.81	1.32	1.35	0.76	1.16	0.72	2.15	1.6	2.73	1.43	1.4	1.52	1.87	1.85	0.77	4.35	2.1	3.14	1.53	1.91	1.34	1.033	0.146	1.519	1.341	-0.632	1.316	-0.405	1.406	0.008	1.073	-0.073	0.339	-0.343	1.405	0.135	-0.441598	-0.12552	-0.227388	-0.288835	-0.0274778	-0.557168
438	ENSG00000023902.13_2	10.23	11	9.67	12.32	11.66	11.06	7.84	7.51	9.57	12.28	7.46	4.91	14.25	16.79	10.03	9.89	10.48	6.63	15.69	7.11	9.42	15.02	18.12	11.4	16.82	11.96	9.69	-0.061	1.291	0.263	0.257	-1.054	0.081	-0.637	0.185	-0.017	0.207	-0.737	1.119	-0.182	0.961	-0.515	-0.568412	-0.469563	-0.0108265	-0.364801	-0.337018	-0.202442
439	ENSG00000023909.9_2	2.36	6.17	4.04	4.13	5.79	6.42	3.96	4.59	4.78	3.38	3.38	4.7	3.53	4.63	4.37	3.56	4.27	3.23	2.89	3.92	4.81	3.33	5.49	5.16	4.93	4.37	5.17	0.176	0.439	0.092	0.695	-0.284	-0.085	0.064	0.608	-0.103	0.055	-0.419	0.403	-0.03	-0.095	-0.604	-0.114413	-0.357252	0.0473529	-0.021718	0.226752	-0.201238
440	ENSG00000024048.10_2	1.03	1.86	1.06	5.12	3.96	4.42	2.61	2.58	2.78	1.39	0.85	2.1	4.87	4.17	5.26	2.07	2.44	1.88	1.18	1.8	2.1	5.51	4.84	4.48	2.28	1.94	2.46	1.839	1.215	0.938	1.877	0.162	0.918	0.336	1.657	0.148	1.507	-0.113	1.79	0.269	1.148	-0.315	0.263829	-0.0316082	-0.433138	-0.272942	-0.149126	-0.109037
441	ENSG00000024422.11_3	33.42	29.81	36.1	34.59	43.29	39.1	31.73	30.12	27.8	32.99	36.65	35.8	33.94	35.42	30.55	30.3	32.41	25.97	41.04	39.61	37.26	40.99	35.08	39.16	38.43	31.42	28.92	-0.002	-0.173	0.071	0.049	-0.272	0.531	-0.06	0.114	-0.056	0.04	-0.338	-0.049	0.044	-0.225	-0.152	-0.128155	-0.137657	-0.247287	-0.12259	0.0209806	-0.263883
442	ENSG00000024526.16_3	1.99	4.94	2.49	11.21	6.36	8.27	10.59	7.92	6.57	5.08	0.73	6.42	8.39	14.17	9.25	5.97	5.03	4.92	6.51	8.22	5.07	6.65	7.46	9.04	7.58	6.17	6.97	0.029	-0.132	0.776	2.234	0.457	0.335	0.336	1.552	-0.079	0.672	-0.321	3.576	-0.27	0.495	-0.463	0.276865	-0.367601	-1.0629	-0.671413	0.134957	0.404712
443	ENSG00000024862.17_3	3.54	3.82	2.68	3.06	3.22	2.68	3.63	2.87	3.64	4	2.61	2.97	3.77	3.62	2.67	3.43	3.99	2.71	3.3	2.73	2.72	3.2	3.41	1.94	2.94	2.39	3.54	-0.038	0.276	-0.4	-0.182	0.264	-0.216	0.222	0	0.035	-0.076	0.192	0.406	0.636	-0.13	-0.332	0.135223	0.161508	0.16546	0.151674	0.0500391	0.116424
444	ENSG00000025039.14_2	3.81	3.41	3.05	2.28	2.03	4.2	3.89	3.26	2.83	1.77	2.62	3.17	1.08	1.58	2.49	2.39	4.37	0.98	2.36	3.07	2.78	2.6	1.75	2.04	3.1	1.95	3.17	0.116	-0.666	-0.369	-0.633	0.286	-0.628	0.618	0.405	-0.14	-0.523	-0.317	-0.585	0.991	-0.296	-1.31	0.304064	-0.0410092	0.295949	-0.0948513	0.369435	-0.385191
445	ENSG00000025156.12_2	5.27	7	3.97	12.77	7.59	12.29	8.77	8.71	7.89	5.39	6.68	4.79	10.64	7.81	9.65	7.19	7.66	7.57	3.56	7.74	4.23	10.38	10.94	10.78	6.48	11.02	7.7	1.422	0.473	1.254	1.202	0.409	0.109	-0.323	1.517	0.033	0.919	0.14	0.211	-0.497	0.94	-0.023	0.0268901	-0.164149	0.0533444	0.175695	0.0138665	-0.20126
446	ENSG00000025293.16_3	5.98	10.37	9.3	14.59	8.33	9.77	11.76	14.52	12.51	9.84	7.94	8.85	13.17	16.67	12.62	9.81	10.6	8.91	6.83	12.47	9.25	12.4	13.8	18.52	13.22	7.17	11.73	0.815	0.141	0.964	1.22	-0.162	-0.3	0.97	0.068	0.089	0.403	-0.412	1.025	0.533	0.489	-0.378	0.28543	-0.104766	-0.144761	-0.0723804	-0.456043	-0.136708
447	ENSG00000025423.11_3	0.48	0.48	0.35	1.37	0.26	0.27	0.79	0.42	0.47	0.38	0.25	0.33	0.74	0.9	0.77	0.33	0.3	0.18	0.44	0.73	0.41	0.41	1.49	0.5	0.39	0.55	0.45		0.694		0.932	0.535					0.495		0.9		0.614		0.202591	-0.803638	-0.315589	-0.703099	-0.537752	-0.00389225
448	ENSG00000025434.18_3	6.4	4.24	4.78	7.59	9.49	9.32	5.95	4.83	6.43	6.31	9.76	5.16	15.64	13.12	8.08	8.64	7.61	8.29	3.07	5.09	5.37	9.77	8.74	8.5	5.62	6.68	5.64	1.524	0.725	0.617	0.23	0.076	1.076	-0.43	0.895	0.175	1.245	0.579	0.409	0.176	0.6	0.518	-0.0553968	0.447503	-0.0035369	0.492287	-0.0369719	0.347484
449	ENSG00000025708.13_3	1.48	2.73	2.06	1.89	2.9	2.28	1.72	1.48	1.75	1.82	1.44	1.48	1.95	3.43	4.1	1.82	1.57	1.62	1.69	1.6	1.87	2.11	2.2	3.9	1.99	1.37	2.53	0.253	0.363	0.893	0.272	-0.166	0.074	0.082	0.119	-0.429	0.079	-0.102	1.018	0.147	1.216	-0.515	-0.255105	-0.210874	0.327053	-0.0492114	-0.193736	0.156942
450	ENSG00000025770.18_2	12.32	10.33	12.25	28.31	31.8	33.02	16.5	14.41	15.39	17.24	16.27	12.12	31.85	34.1	36.05	15.75	9.29	15.06	16.21	7.53	18.18	31.41	30.26	31.62	17.2	18.7	12.9	0.933	1.938	0.782	1.168	-0.058	1.577	-0.365	1.395	0.246	0.867	-0.123	1.045	-0.972	1.534	0.216	-0.0595116	-0.299256	-0.258136	0.179642	-0.00152966	0.0749006
451	ENSG00000025772.7_2	40.99	38.92	37.8	33.75	35.51	36.72	36.88	37.93	38.21	35.05	41.73	36.97	43.88	41.17	38.13	35.11	44.72	38.91	32.52	34.84	38.83	37.95	38.39	41.63	39.81	42.87	39.64	0.22	0.138	0.099	-0.277	-0.109	-0.131	-0.174	-0.041	-0.052	0.32	-0.179	-0.019	0.06	0.044	-0.026	-0.104674	-0.0309545	0.0940798	0.0988282	-0.158883	0.00873795
452	ENSG00000025796.13_2	3.44	5.42	2.57	6.87	6.65	6.01	5.35	5.05	4.47	3.77	2.33	4.06	7.11	12.16	7.59	4.6	6.5	7.86	10.35	6.89	2.77	5.47	6.11	6.63	6.06	5.27	5.44	-0.862	-0.161	1.125	0.903	-0.165	0.272	-0.056	1.084	-0.257	0.834	-0.363	2.161	0.279	0.827	0.493	-0.176532	0.145181	-0.607876	-0.67136	0.0921274	0.469747
453	ENSG00000025800.13_3	9.62	12.37	10.97	20.1	19.35	19.01	13.5	13.1	11.83	9.78	9.96	13.34	18.88	17.3	19.82	12.14	13.2	12.73	9.57	8.93	10.37	19.06	20.99	19.06	10.87	11.2	12.39	0.958	1.188	0.848	1.025	0.3	0.625	0.217	0.766	-0.064	0.915	0.153	0.767	0.228	0.554	0.038	0.164254	0.152546	0.170158	0.220009	-0.0196243	-0.126964
454	ENSG00000026025.15_3	441.09	328.17	287.87	481.91	361.93	473.29	348.55	266.09	329.69	477.38	374.36	128.27	546.07	514.54	270.11	315.22	456.39	288.77	383.62	373.71	533.81	329.76	417.16	329.65	366.34	464.19	349.25	-0.218	0.158	-0.695	0.128	-0.072	0.141	-0.802	0.716	-0.083	0.194	-0.217	0.458	-0.024	1.071	-0.274	-0.303636	-0.157805	-0.347085	-0.459863	0.288036	0.218477
455	ENSG00000026036.21_3	2.5	2.54	0.75	11.81	14.94	21.15	4.3	4.5	5.06	1.3	1.6	1.21	15.72	13.41	21.15	3.81	5.6	5.72	2.89	1.32	1.27	19.68	15.55	15.87	6.71	6.06	4.89	2.574	3.141	3.209	2.037	-0.587	2.345	-0.392	4.114	0.045	3.172	-0.742	2.728	-0.105	3.662	0.207	-0.332777	-0.21022	0.113679	-0.268357	-0.0899325	-0.0623178
456	ENSG00000026103.21_3	1.57	2.37	1.79	2.92	1.72	3.07	1.73	1.83	1.84	2.25	1.29	1.23	1.26	5.3	1.09	0.75	0.93	1	1.64	4.48	0.82	1.91	1.69	1.84	2.3	2.21	1.89	0.171	-1.185	0.826	0.724	-0.328	-0.37	-0.218	0.641	-0.031	-0.644	-1.163	1.696	-0.922	-0.122	-0.672	-0.225346	-1.35109	-0.013391	-0.269442	0.498373	0.0843278
457	ENSG00000026297.15_3	31.27	36.45	30.08	33.75	31.7	38.32	32.5	29.78	33.38	33.99	30.15	31.45	32.18	37.61	46.17	35.27	30.45	23.35	31.33	32.03	27.04	34.77	38.38	34.57	30.99	32.14	35.25	0.148	0.257	0.349	0.108	0.068	-0.199	-0.108	0.344	-0.078	-0.078	0.184	0.314	-0.077	0.547	-0.584	-0.0404897	-0.120145	0.133914	0.150683	-0.0620007	0.0670469
458	ENSG00000026508.17_3	113.28	118.35	115.04	177.29	141.3	147.08	114.29	119.93	117.89	91.78	91.66	82.41	138.2	122.02	132.71	101.25	114.88	86.63	99.83	116.85	81.4	161.29	149.14	139.52	125.22	127.27	116.44	0.689	0.351	0.774	0.644	-0.131	0.255	-0.085	0.353	0.018	0.588	-0.305	0.411	-0.147	0.684	-0.425	-0.0585862	-0.273394	0.242195	-0.101841	0.0411262	-0.236295
459	ENSG00000026559.13_3	1.33	2.41	1.48	2.17	2.47	2.9	1.43	2.26	2.68	1.64	1.77	2.53	2.62	3.75	2.4	1.66	2.31	0.77	0.59	1.46	2.95	3.13	3.98	3.97	2.66	1.7	2.03	1.736	1.193	0.374	0.545	-0.711	0.029	0.327	0.78	0.33	0.544	-0.549	0.905	0.353	-0.063	-0.994	-0.0188188	-0.376431	-0.19098	0.0634451	-0.555311	-0.438673
460	ENSG00000026652.13_3	0.28	0.09	0.37	0.28	0.31	1.99	0.2	0.2	0.89	0.26	0.57	0.18	0.27	1.2	0.13	0.82	0.38	0	1.63	0.18	0.42	0.12	0.49	0.22	0.36	0.46	0.7	-1.781							1.517	0.212		0.618	0.668				-0.329657	-0.24438	-0.900097	-0.358768	1.45574	0.64493
461	ENSG00000026751.16_2	0.06	0	0	0.07	0.09	0.05	0	0.21	0.04	0	0.03	0.03	0	0.14	0.05	0.1	0.04	0.34	0	0	0.02	0.11	0.21	0.22	0	0.14	0.01																1.01234	2.31532	-0.928334	-0.735191	-1.33144	-2.15282
462	ENSG00000026950.16_3	0	0.4	0.39	0.74	0.88	0.65	0.38	0.3	0.69	0.62	0.37	0.23	0.99	0.75	0.66	0.25	0.66	0.08	0.74	0.32	0.6	1.34	0.36	0.5	0.88	2.5	0.45	0.569		-0.138		-0.649	0.617	-1.907	0.37	0.325	0.412	-0.88	0.523	-1.371			-1.34605	-1.79458	-0.785287	-0.517469	0.0819246	0.117244
463	ENSG00000027001.9_3	3.9	5.76	6.37	8.03	8.29	9.71	5.17	5.8	6.65	5.1	7.88	6.97	13.58	10.89	12.85	6.77	9.44	7.52	3.92	5.75	3.77	8.2	7.06	8.14	7.35	5.77	5.56	0.977	0.275	1.017	0.955	-0.469	0.49	0.007	0.572	0.239	1.33	-0.111	0.443	0.665	0.838	0.404	-0.0589752	0.379832	0.323254	0.653636	0.137153	0.632224
464	ENSG00000027075.14_3	21.2	20.05	23.78	12.95	20.05	16.68	18.54	13.17	15.87	14.03	14.55	10.59	25.3	24.82	14.86	17.54	24.94	17.67	12.1	22.41	19.12	26.19	23.67	22.55	17.34	18.01	14.73	1.083	0.077	0.232	-0.69	0.094	0	-0.437	-0.499	0.104	0.828	0.016	0.751	0.459	0.47	0.255	-0.0547818	0.269931	0.240168	-0.471618	-0.554978	-0.239394
465	ENSG00000027644.4_2	0	0	0	0	0	0	0	0	0	0	0	0	0	0	0	0	0	0	0	0	0	0	0	0	0	0	0
466	ENSG00000027697.13_3	9.29	11.61	7.15	9.44	10.71	14.37	8	9.66	10.38	8.67	8.26	8.89	10.02	12.34	10.11	6.77	10.96	13.29	9.67	6.86	9.59	9.28	11.82	9.49	6.27	10.3	8.06	-0.056	0.743	-0.014	0.022	0.328	-0.111	-0.088	0.959	0.346	0.198	0.103	0.552	0.086	0.176	0.688	0.209276	0.317406	0.0805945	0.0562246	0.156238	0.0145559
467	ENSG00000027847.13_3	23.98	20.47	20.4	26.78	43.9	39.65	21.79	24.29	19.52	19.97	25.3	19.12	26.41	20.87	31.95	19.87	27.94	21.93	28.51	14.85	23.24	29.18	26.64	35.22	16.27	26.7	17.64	0.033	0.822	0.589	0.156	0.411	1.082	-0.134	0.942	0.142	0.395	0.281	-0.272	0.064	0.726	0.306	0.137271	0.22718	-0.0272353	0.010338	0.2649	-0.233795
468	ENSG00000027869.11_2	1.41	0.66	0.35	1.21	0.62	2.23	0.81	0.53	0.4	2.6	0.86	0.48	1.08	0	0.76	1.56	0.82	0.51	0	1.02	1.08	1.88	0.8	1.09	1.3	1.04	0.94	2.251	-0.226	0.009	-0.16	-0.458	-0.051	-0.58	1.683	-0.678	-0.972	0.195		-0.222	0.363	-0.512	-0.924352	-0.169471	-0.441266	0.364117	0.11973	-0.923843
469	ENSG00000028116.16_3	4.68	10.61	3.81	9.46	7.31	6.86	7.84	8.64	7.97	6.22	3.66	8.39	9.43	8.41	7.52	5.37	6.54	7.13	3.54	9.04	5.07	7.1	8.01	8.2	7.22	7.57	6.44	0.912	-0.165	0.643	0.943	0.111	-0.508	0.18	0.772	0.287	0.563	-0.395	1.099	-0.197	-0.149	0.137	0.214491	-0.156544	0.0623369	0.117099	0.0196644	0.076032
470	ENSG00000028137.18_3	9.62	2.11	5.95	6.28	6.07	7.47	4.59	5.66	4.49	5.97	4.23	2.39	6.31	3.96	4.5	2.83	8.96	6.95	12.24	9.11	6.42	4.32	6.35	2.75	8.7	7.91	7.58	-1.402	-0.488	-1.09	-0.578	-0.854	1.332	-0.449	0.305	-0.695	0.074	-1.466	-0.085	0.17	0.791	-0.117	-0.708755	-0.372648	-0.62595	-1.05836	0.597426	0.108079
471	ENSG00000028203.17_2	15	22.01	17.55	31.46	29.05	31.76	22.56	21.06	24.31	21.11	14.56	22.26	30.97	31.4	29.8	26.42	20.55	23.39	18.54	18.45	16.24	27.87	28.2	31.51	21.02	23.05	22.38	0.575	0.599	0.935	1.044	0.1	0.393	-0.127	0.838	0.117	0.542	0.323	1.083	-0.162	0.413	0.062	0.0362992	0.0885919	0.059863	0.173812	0.0726537	0.0183459
472	ENSG00000028277.21_3	6.27	2.57	3.38	1.78	1.73	9.68	0.69	1.57	2.67	2.38	5.25	0.37	2.45	0.4	1.74	2.35	1.65	2.38	4.53	0.8	2.77	0.62	2.24	1.47	2.19	5.8	1.92	-2.167	1.076	-0.731	-1.57	-1.177	-0.461	-1.606	1.392	0.389	0.035	0.083	-2.676	-1.551	1.364	0.251	-1.06249	-0.641912	0.729334	0.172033	1.46469	0.0515287
473	ENSG00000028310.17_3	16.08	18.62	16.98	44.77	46.53	52.74	23.96	25.47	25.25	15.57	16.1	13.42	51.14	40.33	54.89	24.71	24.32	26.27	16.67	18.87	17.3	50.95	47.38	49.47	24.91	28.55	23.59	1.583	1.306	1.489	1.449	-0.055	1.298	-0.162	1.607	0.096	1.684	-0.011	1.298	-0.227	1.992	0.152	-0.0304249	-0.0223721	-0.0406524	-0.194709	-0.0458258	-0.0507101
474	ENSG00000028528.14_3	22.3	28.44	22.87	40.16	43.1	41.73	33.4	31.61	30.75	27.32	23.02	24.1	39.39	39.51	42.15	27.93	29.22	27.48	29.69	23.58	20.75	42.66	45.5	42.57	25.16	27.34	28.19	0.516	0.934	1.019	0.835	0.402	0.591	0.206	0.854	0.123	0.52	0.148	0.766	0.094	0.794	-0.036	0.2444	0.0680597	0.0688924	0.126975	-0.068841	-0.153924
475	ENSG00000028839.9_3	12.3	18.32	15.02	13.11	13.44	12.99	16.46	18.51	16.58	13.65	13.87	14.47	9.9	17.06	14.55	9.87	16.84	13.58	5.55	17.86	17.37	13.9	11.16	13.61	20.64	13.33	13.34	1.251	-0.655	-0.341	0.089	-0.318	-0.433	0.459	-0.202	0.303	-0.444	-1.028	0.289	0.326	0.008	0.025	0.136028	-0.228298	0.0494579	-0.0196429	0.0160629	-0.00139471
476	ENSG00000029153.14_3	1.55	2.14	1.29	2.38	1.42	1.27	2.37	2.2	1.86	1.68	1.98	1.83	2.09	2.64	1.58	2.15	3.47	1.44	2.12	1.2	2.14	1.6	2.35	1.58	2.16	1.27	2.46	-0.319	0.745	-0.344	0.49	0.11	-0.459	0.609	-0.016	-0.327	0.249	-0.005	0.34	1.165	-0.164	-0.61	0.0920366	0.211796	-0.214178	-0.00569758	-0.1302	0.094641
477	ENSG00000029363.16_3	18.28	20.61	15.07	68.96	35.76	48.12	38.28	30.82	26.72	16.56	9.16	19.53	49	40	43.37	24.67	33.57	35.49	12.55	23.61	19.46	40.32	48.15	45.07	24.47	31.42	29.11	1.645	1.013	1.191	1.887	0.635	0.78	-0.027	1.643	-0.121	1.537	0.012	2.068	0.094	1.131	0.282	0.176634	0.141446	-0.0718926	-0.276032	0.174512	-0.065967
478	ENSG00000029364.11_2	20.42	24.99	18.77	26.37	23.06	20.71	24.95	23.32	23.25	17.62	19.51	24.76	21.53	27	24.61	23.03	23.33	20.07	25.35	21.94	15.42	20.45	23.26	20.71	19.23	22	20.65	-0.303	0.082	0.414	0.361	0.367	-0.114	0.082	0.138	0.167	0.282	0.254	0.459	0.083	-0.009	-0.04	0.214741	0.11089	0.0691864	0.0810241	0.118286	0.130606
479	ENSG00000029534.19_3	0.07	0.31	0.09	0.14	0.55	0.05	0.08	0.1	0.15	0.14	0.08	0.12	0.27	0.3	0.12	0.02	0.16	0.09	0	0.92	0.27	0.11	0.14	0.28	0.02	0.51	0.06		-1.15														0.151094	-0.550934	-1.40199	-1.52893	0.264826	0.607321
480	ENSG00000029559.6_2	0	0	0.05	0	0	0	0.33	0.05	0.05	0	0	0.05	0	0.44	0.08	0	0.13	0	0	0	0	0	0	0	0	0	0.03																2.82623	1.24297	-0.304901	-0.777134	0	3.10868
481	ENSG00000029639.10_2	4.7	3.41	3.85	8.19	6.32	9.73	4.35	3.97	5.36	3.7	2.96	3.76	11.36	10.17	9.94	4.44	5.34	3	0.94	3.45	2.34	11.83	10.04	7.6	3.26	6.46	6.02	3.098	1.416	1.512	0.741	0.367	0.803	-0.639	1.234	-0.154	1.498	0.394	1.625	-0.253	1.293	-0.898	-0.198703	-0.259544	0.671758	0.573127	-0.319957	0.0178727
482	ENSG00000029725.16_3	7.18	9.82	5.8	11.22	11.11	11.41	9.3	6.23	8.75	5.8	3.85	8.29	12.09	11.51	12.71	8.39	7.46	8.95	7.96	9.63	4.28	13.64	9.5	12.91	9.51	8.65	7.96	0.741	-0.019	1.488	0.61	-0.031	0.17	-0.443	0.919	0.129	0.999	-0.171	1.465	-0.201	0.588	0.16	-0.105104	-0.0663457	0.110368	-0.191507	-0.0911549	-0.0332133
483	ENSG00000029993.14_2	23.97	36.24	30.68	32.14	33.18	28.43	34.87	35.69	36.2	39.49	33.9	46.01	44.88	35.7	40.57	45.99	32	38.28	25.34	33.92	30.31	38.2	35.22	32.97	37.43	28.9	37.49	0.583	0.053	0.119	0.416	-0.101	-0.125	0.3	-0.108	-0.05	0.182	0.294	0.074	0.145	-0.179	0.03	0.0490629	0.171864	-0.00570981	0.427186	-0.185294	0.134881
484	ENSG00000030066.13_3	6.78	8.11	6.1	33.26	17.13	19.42	16.61	12.38	11.82	10	4.89	7.64	19.91	24.87	25.27	11.6	17.11	12.33	8.36	8	6.67	26.58	22.65	23.19	11.66	12.29	10.93	1.612	1.445	1.724	2.213	0.493	1.034	0.01	1.594	0.108	0.959	-0.007	2.235	0.461	1.663	0.167	0.218994	0.246571	-0.134541	-0.00642466	-0.0869767	-0.084576
485	ENSG00000030110.12_2	9.39	13.48	10.77	8.3	11.9	11.57	10.14	11.14	8.76	9.45	12.49	10.16	9.48	12.19	10.38	9.23	11.27	8.57	11.41	10.73	11.32	10.04	11.06	10	10.5	9.41	11.42	-0.176	0.042	-0.171	-0.168	-0.048	-0.173	0.232	0.099	-0.364	0.004	-0.177	-0.034	0.248	0.029	-0.394	-0.0741938	-0.111671	-0.00714281	-0.0319178	0.0131903	-0.0281074
486	ENSG00000030304.13_2	0	0	0	0.1	0	0	0	0	0	0	0	0.03	0	0	0	0	0	0	0	0	0	0	0	0	0	0	0																0	0	0	-0.904384	1.04194	0
487	ENSG00000030419.16_3	0.02	1.11	0.19	0.92	1.82	1.18	1.12	1.45	1.26	1.26	0.31	1.43	1.01	3.66	1.03	0.94	1.17	0.2	0.48	0.19	0.89	1.75	1.49	0.65	0.93	0.88	0.61	1.199	1.528	-0.273		0.18	0.527	0.499	1.284	0.665	-0.221	0.01	2.361	0.275	-0.335		0.680023	-0.127998	-0.707739	0.997927	-0.0201592	0.306534
488	ENSG00000030582.17_3	362.08	277.54	309.9	439.42	440.11	424.96	312.75	264.77	268.03	381.41	348.24	246.39	452.23	412.74	372.96	292.2	333.59	273.94	372.84	333.1	338.97	418.95	419.18	403.69	259.59	332.95	281.25	0.168	0.331	0.252	0.279	0.268	0.664	-0.33	0.455	-0.069	0.245	0.17	0.245	0.003	0.597	-0.038	-0.0461913	0.0461906	-0.14751	-0.0764417	0.0668908	-0.0605678
489	ENSG00000031003.10_3	1.07	2.66	2.92	7.37	5.97	8.05	3.3	3.07	3.47	2.25	1.73	2.1	8.38	8.83	9.29	3.15	3.29	3.39	1.69	3.18	1.97	7.83	6.88	5.03	3.65	3.39	3.53	1.927	1.004	1.163	2.326	-0.127	1.034	-0.124	1.322	-0.022	1.691	-0.185	2.065	-0.038	1.913	-0.051	-0.0963759	-0.098324	-0.024611	-0.13404	0.0917206	0.360056
490	ENSG00000031081.10_3	1.4	0.59	0.65	0.95	1.1	1.17	0.76	0.64	1	1.07	0.95	0.61	1.07	1.43	0.88	0.81	0.87	0.68	0.47	1.46	1.36	0.77	1.52	0.88	0.9	0.85	0.73	0.389	0.044	-0.431	-0.39	-0.152	0.554	-0.244	0.538	0.286	0	-0.096	0.413	0.021	0.314	-0.06	-0.0385331	-0.0544375	-0.481641	-0.383289	0.0466908	0.0328143
491	ENSG00000031691.6_2	0.14	1.08	0.71	1.33	0.59	1.16	0.92	1.28	1.05	0.64	0.75	1.97	1.75	0.97	1.41	1.24	1.06	0.94	0.38	1.9	1.12	1.05	2.45	1.34	1.27	1.19	1.28	0.817	0.298	0.184	1.516	-0.318	-0.536	0.075	0.456	-0.2	0.981	-0.025	0.234	-0.115	-0.371	-0.306	-0.198595	-0.175063	-0.794813	-0.0319814	-0.609132	-0.195949
492	ENSG00000031698.12_2	110.11	126.64	117.95	179.45	149.28	168.51	140.33	138.88	139.29	113.83	122.16	89.68	173.16	175.85	158.78	137.42	139.41	117.88	111.33	116.51	110.31	204.09	179.55	159.02	140.89	148.52	136.06	0.871	0.622	0.526	0.702	-0.006	0.236	-0.096	0.513	0.034	0.603	-0.036	0.524	-0.091	0.821	-0.206	-0.0162057	-0.0995622	0.0527854	-0.0339024	-0.131579	-0.147711
493	ENSG00000031823.14_3	26.84	24.72	27.34	42.7	48.83	51.05	30.65	36.83	29.12	26.46	24.14	20.63	45.06	37.74	50.4	35.49	24.82	25.66	33.41	19.64	28.09	43.22	54.03	39.32	22.22	23.46	30.45	0.367	1.437	0.478	0.66	0.455	0.968	0.64	0.889	-0.063	0.757	0.664	0.634	0.08	1.268	-0.243	0.347838	0.177244	-0.031888	-0.135346	0.0580084	-0.0873667
494	ENSG00000032219.18_2	0.51	1.17	0.67	4.81	3.23	6.46	3.03	2.39	3.36	2.2	0.37	2.03	6.84	7.91	6.51	1.8	2.41	2.29	2.17	2.61	0.8	7.29	6.18	3.39	3.19	2.06	1.95	1.545	1.103	1.581	2.394	-0.064	1.159	0.175	2.573	0.656	1.443	-0.682	3.273	0.185	1.47	0.187	0.320961	-0.106222	-1.01174	-0.0893073	-0.215447	0.301569
495	ENSG00000032389.12_3	33.53	41.69	31.68	32.54	28.32	29.59	28.55	33.28	32.17	35.86	46.81	33.59	37.87	31.37	30.54	26.06	31.59	31.02	41.48	28.1	38.36	31.25	29.63	35.43	28.69	29.36	34.25	-0.403	0.075	-0.113	-0.043	-0.007	-0.55	0.178	-0.097	-0.089	0.078	-0.136	-0.57	0.104	-0.135	-0.141	0.0245155	-0.0633398	-0.0282342	0.144711	-0.0909484	0.00377686
496	ENSG00000032444.15_3	12.4	9.68	8.39	23.16	23.03	33.8	11.13	13.37	9.26	8.44	8.13	4.85	19.91	31.53	24.6	10.51	13.94	7.47	8.43	9.1	8.85	31.89	23.72	30.63	11.99	13.42	12.54	1.859	1.335	1.735	0.875	-0.103	1.209	-0.005	1.948	-0.418	1.191	-0.182	1.892	0.053	2.23	-0.71	-0.174863	-0.24709	0.142087	-0.3138	-0.117655	-0.258388
497	ENSG00000032742.17_3	8.01	5.79	3.59	9.69	6.47	15.3	8.41	5.62	5.65	8.15	5.09	7.08	13.29	11.59	14.74	11.04	7.8	9.2	4.29	4.65	5.11	9.04	12.21	7.1	6.55	6.45	6.05	0.994	1.303	0.438	0.26	0.338	0.148	-0.183	1.95	-0.091	0.673	0.711	1.113	0.256	1.008	0.566	0.0330005	0.550683	0.157834	0.502772	0.112543	0.433081
498	ENSG00000033011.11_3	22.34	27.82	25.09	23.74	37.17	37.22	23.81	26.29	29.07	20.15	22.23	26.03	37.63	28.39	34.28	19.81	28.92	31.74	23.62	19.67	28.61	25.79	41.31	36.7	20.46	26.51	29.36	0.124	1.052	0.354	0.086	0.214	0.412	-0.012	0.56	-0.014	0.885	-0.045	0.346	0.123	0.391	0.111	0.0662824	0.068866	0.0515944	-0.0349728	-0.081726	-0.0590204
499	ENSG00000033030.13_2	7.76	13.95	12.15	41.56	43.46	46.4	15.54	21.46	22.7	9.38	10.27	12.66	37.54	49.83	54.7	15.26	21.48	18.19	10.56	11.73	11.48	45.87	41.99	44.92	19.05	19.38	21.16	2.068	1.797	1.923	2.348	-0.285	1.605	0.144	1.89	0.099	1.945	-0.311	2.224	0.145	2.069	-0.213	-0.000622281	-0.10589	0.0246742	-0.00828078	-0.0318308	0.021842
500	ENSG00000033050.7_2	14.73	23.73	20.84	27.03	29.69	31.07	22.23	22.98	23.71	14.36	17.69	19.52	25.76	26.6	28.74	13.48	20.42	18.44	13.8	15.28	18.09	34.77	28.03	31.93	19.53	19.37	23.32	1.302	0.854	0.803	0.854	0.182	0.317	0.241	0.565	0.023	0.821	-0.519	0.575	0.074	0.547	-0.331	0.155151	-0.2477	0.297937	0.142918	-0.127477	-0.286547
501	ENSG00000033100.16_3	5.8	7.17	7.26	13.26	16.67	18.32	6.88	7.78	8.8	6.17	5.36	6.75	14.35	12.56	17.52	5.96	7.78	5.8	8.08	6.43	5.11	16.03	16.41	16.53	8.05	6.99	8.9	0.946	1.287	1.602	1.127	-0.212	1.163	0.145	1.278	-0.015	1.155	-0.404	1.156	0.145	1.314	-0.577	-0.0275617	-0.2641	0.156314	0.0497631	-0.033774	-0.184279
502	ENSG00000033122.18_3	0	0	0	0	0	0	0	0	0	0	0	0	0	0.08	0	0	0	0	0	0	0	0	0	0	0	0	0
503	ENSG00000033170.16_3	44.06	72.65	52.45	52.69	44.94	41.76	56.34	58.25	48.08	48.46	43.26	56.88	50.24	53.93	61.85	42.87	54.39	53.45	38.02	46.82	55.23	50.77	52.45	48.96	59.74	47.68	50.83	0.413	0.162	-0.172	0.255	-0.084	-0.687	0.286	-0.325	-0.079	0.052	-0.474	0.315	0.188	0.12	0.072	0.0475567	-0.0678383	0.222868	0.0915362	-0.12936	0.0740097
504	ENSG00000033178.12_2	4.47	5.7	4.64	23.65	16.72	24.49	18.06	13.3	10.38	7.72	3.61	7.65	20.62	24.77	20.52	13.92	12.62	11.95	7.53	6.05	7.09	21.24	20.13	13.23	7.3	9.78	10.36	1.437	1.655	0.855	2.281	1.251	1.474	0.425	2.282	0.003	1.361	0.887	2.62	0.352	1.367	0.197	0.585049	0.483944	-0.473444	-0.100821	0.236978	0.218954
505	ENSG00000033327.12_3	7.98	9.44	7.51	18.53	20.25	7.83	11.64	15.26	8.48	11.23	11.62	8.17	15.22	16.25	12.4	10.46	14.5	6.47	9.83	14.24	9.58	11.65	13.78	10.73	11.34	10.77	7.7	0.234	-0.046	0.156	1.166	0.036	1.062	0.484	0.057	0.131	0.422	-0.111	0.467	0.412	0.573	-0.234	0.234063	0.0552616	-0.438431	-0.101217	0.300459	0.235091
506	ENSG00000033627.16_3	19.12	16.55	16.9	39.94	49.61	50.44	26	23.92	17.6	14.21	17.46	16.45	60.78	45.02	55.27	29.04	29.21	17.8	14.57	16.34	15.45	46.35	39.88	41.39	18.43	22.11	22.53	1.636	1.262	1.393	1.043	0.485	1.555	0.111	1.55	-0.348	2.059	0.642	1.342	0.394	1.718	-0.332	0.0908435	0.269941	0.15054	0.0766383	0.131534	0.288648
507	ENSG00000033800.13_2	6.34	14.47	9.62	20.92	24.7	24.16	14.72	16.7	12.03	12.17	8.83	11.06	26.49	20.48	20.86	19.67	11.73	11.16	10.32	13.49	9.03	21.28	20.76	22.33	15.97	14.29	13.82	1.009	0.604	1.26	1.647	-0.114	0.751	0.218	1.285	-0.193	1.091	0.292	1.169	-0.274	0.886	-0.296	-0.0193716	-0.0532592	-0.106174	0.0232699	0.113179	0.0233044
508	ENSG00000033867.16_3	1.99	3.05	3.11	11.08	7.73	9.41	5.06	5.88	4.61	3	2.31	3.88	9.9	12.69	7.98	5.71	8.3	4.68	3	5.51	2.36	9.18	8.59	10.12	5.34	3.37	5.1	1.468	0.597	1.893	2.217	-0.071	1.213	0.721	1.457	-0.132	1.571	0.089	2.231	1.185	0.953	-0.112	0.165095	0.428773	-0.299394	-0.0834246	0.00818988	0.059518
509	ENSG00000034053.14_3	0.54	0.92	0.29	0.79	0.2	0.41	0.92	0.14	0.1	0.42	0.46	0.16	0.63	1.02	0.31	0.31	0.81	0.31	0.25	0.45	0.56	0.67	0.6	0.41	0.36	0.4	0.31		0.212		0.311	0.723	-1.02				0.297		0.663	0.542			-0.339867	0.341014	0.00361147	-0.695134	-0.276734	0.0450492
510	ENSG00000034152.18_2	90.33	155.46	117.69	68.11	154.02	144.65	65.49	115.55	93.89	77.72	113.73	130.29	93.52	89.45	133.6	48.24	106.97	96.96	92.78	86.18	108.65	86.59	94.57	121.7	66.66	101.98	113.3	-0.099	0.133	0.163	-0.405	-0.025	-0.013	0.179	0.296	-0.27	0.265	-0.462	-0.345	0.069	0.036	-0.224	-0.0261767	-0.185407	0.297214	0.168416	0.213896	0.0223774
511	ENSG00000034239.10_2	0	0	0	0	0	0	0	0	0	0	0	0	0	0	0	0	0	0	0	0	0	0	0	0	0	0	0
512	ENSG00000034510.5_2	657.57	751.73	641.25	569.51	468.21	515.19	633.68	569.11	764.92	786.71	693.8	499.36	604.38	658	449.12	471.13	664.38	644.62	703.63	670.56	797.44	508.65	517.43	517.53	733.18	645.79	700.6	-0.468	-0.374	-0.623	-0.207	-0.21	-0.682	-0.182	-0.316	0.127	-0.38	-0.637	-0.076	0.041	-0.153	-0.12	-0.0716651	-0.218943	-0.105004	-0.108199	0.000453684	0.0910284
513	ENSG00000034533.11_2	1.74	3.02	3.61	5.03	4.6	3.91	3.27	3.49	3.87	2.13	2.33	2.53	5.74	4.03	5.64	2.29	3.79	3.59	7	2.36	2.4	3.92	6.02	7.28	3.35	4.03	3.51	-0.763	1.189	1.424	1.304	-0.03	0.535	-0.183	0.102	0.124	1.246	-0.465	0.679	-0.079	1.019	0.028	-0.0179803	-0.171541	0.0802527	-0.155285	-0.295098	-0.143445
514	ENSG00000034677.12_3	6.23	5.07	2.26	12.35	5.39	9.3	5.73	6.92	5.32	4.48	3.44	3.17	12.49	13.75	8.38	7	5.06	2.95	2.94	2.77	2.41	10.1	8.89	10.13	6.59	4.87	4.45	1.624	1.522	1.869	0.933	-0.187	0.081	0.466	1.828	0.234	1.383	0.081	1.855	0.05	1.275	-0.521	0.207752	-0.105754	0.58667	0.446954	-0.143704	0.161092
515	ENSG00000034693.14_3	4.97	9.98	7.89	11.42	8.67	10.81	12.63	9.56	10.68	7.63	6.38	11.49	8.7	10.69	12.17	10.35	11.56	7.17	7.35	11.95	7.52	9.93	8.06	14.74	11.29	8.8	11.56	0.41	-0.54	0.926	1.124	0.155	-0.193	0.113	0.431	-0.109	0.178	-0.12	0.702	0.375	0.08	-0.653	0.0624902	-0.0838552	-0.19621	-0.0197011	-0.0676602	-0.09004
516	ENSG00000034713.7_2	240.25	221.54	189.97	155.23	154.6	162.38	180.52	186.42	199.62	179.62	199.78	140.1	172.11	184.47	162.61	174.47	212.19	198.36	178.57	172.61	207.52	191.43	181.75	160.1	187.01	203.52	185.61	0.1	0.074	-0.373	-0.628	-0.051	-0.518	-0.126	-0.226	0.105	-0.061	-0.1	-0.115	0.06	0.214	0.096	-0.0151667	0.027739	0.174555	-0.102804	-0.182416	-0.0967803
517	ENSG00000034971.16_3	0	0	0	0	0	0	0	0	0	0	0	0	0	0	0	0	0	0	0	0	0	0	0	0	0	0	0
518	ENSG00000035115.21_3	9.93	24.37	18.34	31.79	24.49	28.15	24.12	23.27	30.39	20.53	15.85	24.43	29.75	39.93	33.42	28.19	23.93	30.5	21.05	13.35	17.81	27.96	24.12	27.47	19.36	19.18	24.05	0.401	0.83	0.611	1.63	0.31	0.007	0.272	0.605	0.331	0.524	0.531	1.306	0.312	0.444	0.337	0.314545	0.406854	0.0491488	0.288707	0.0803253	0.304973
519	ENSG00000035141.7_2	31.63	34.81	33.5	28.59	30.25	28.44	26.74	32.16	36.38	27.18	28.6	34.51	36.98	32.08	43.04	27.46	28.3	29.53	25.11	30.85	29.8	31.93	34.74	33.64	30.84	29.1	30.2	0.341	0.169	0.172	-0.143	-0.202	-0.199	0.142	-0.232	0.265	0.437	-0.165	0.163	-0.04	0.315	-0.032	0.0862879	-0.0663583	0.197687	0.100285	-0.203766	0.121663
520	ENSG00000035403.17_3	13.27	6.96	7.69	17.97	17.07	18.58	11.15	12.63	11.65	7.82	7.41	5.58	16.6	19.9	17.67	9.47	10.7	8.81	7.01	13.86	9.23	19.75	16.4	18.39	10.71	12.36	12.1	1.431	0.235	0.957	0.424	0.056	1.236	0.03	1.22	-0.052	1.039	-0.169	1.367	-0.199	1.579	-0.437	0.0126758	-0.276934	-0.138679	-0.485733	-0.0321901	-0.0654256
521	ENSG00000035499.12_2	16.23	20.72	13.9	16.62	13.38	14.35	20.31	15.51	14.72	11.74	10.2	15.52	13.37	11.95	12.65	16.97	12.38	13.08	15.41	13.84	13.19	14.37	13.83	13.61	17.28	18.41	16.07	-0.098	-0.001	0.044	0.033	0.227	-0.612	-0.24	0.044	-0.123	0.18	-0.025	0.219	-0.554	-0.285	-0.287	-0.0335603	-0.281255	0.25654	-0.127836	0.0774246	-0.185229
522	ENSG00000035664.11_3	1.84	4.39	3.04	11.94	11.48	10.95	5.33	4.71	4.12	2.55	4.82	3.2	7.87	10.63	10.6	3.07	6.38	2.11	7.2	4.07	2.75	9.38	12.61	7.09	6.45	3.09	5.38	0.36	1.52	1.224	2.41	-0.254	1.293	0.537	1.694	-0.348	1.456	-0.961	1.065	0.938	1.585	-1.172	-0.0909733	-0.427062	-0.306892	-0.125606	0.258001	-0.0119363
523	ENSG00000035681.7_3	15.08	12.09	14.42	35.83	27.72	27.43	19.95	19.18	16.57	12.14	12.06	11.29	28.77	20.56	20.47	12.36	17.54	20.87	10.25	12.24	11.94	34.26	35.11	30.88	18.83	22.2	15.76	1.693	1.483	1.335	1.221	0.081	1.164	-0.206	0.905	0.07	1.211	-0.588	0.746	-0.331	0.831	0.394	-0.0133152	-0.171881	0.223493	0.0446895	-0.149675	-0.577033
524	ENSG00000035687.9_3	5.49	5.79	5.05	9.81	6.77	8.96	5.46	6.03	5.85	4.86	4.87	7.21	6.88	9.63	9.06	5.53	6.39	6.72	5.53	5.11	7.16	8.04	9.94	8.28	6.79	5.14	6.45	0.502	0.896	0.197	0.783	-0.291	0.209	0.211	0.769	-0.13	0.461	-0.274	0.916	0.289	0.31	0.055	-0.0732537	0.0300956	-0.191768	-0.0824313	-0.0520627	-0.119081
525	ENSG00000035720.7_2	0	0	0	0	0	0	0	0	0	0	0	0	0	0	0	0	0	0	0	0	0	0	0	0	0	0	0
526	ENSG00000035862.12_3	15.11	11.52	11.44	15.4	14.31	14.83	13.12	10.14	11.76	13.68	14.55	11.05	15.61	13.81	11.42	11.53	13.37	9.61	17.33	12.58	14.93	15.72	15.07	13.69	13.95	11.79	10.95	-0.137	0.251	-0.121	0.027	-0.085	0.301	-0.208	0.361	0.099	0.184	-0.264	-0.073	0.174	0.045	-0.18	-0.0546557	-0.0622785	-0.272113	-0.169286	-0.000717048	-0.190903
527	ENSG00000035928.15_3	10.05	16.44	14.38	32.79	28.52	33.92	18.59	17.2	16.8	11.72	4.48	10.23	27.16	34.4	24.49	13.68	15.19	13.55	9.14	8.09	12.42	29.98	25.62	23.84	16.24	17.11	14.77	1.661	1.604	0.914	1.658	0.19	0.777	0.007	1.21	0.18	1.179	-0.239	2.809	-0.167	1.22	-0.12	0.138415	-0.163336	0.427973	-0.221228	0.252709	0.0461107
528	ENSG00000036054.12_2	0.97	2	1.31	3.97	2.36	4.43	2.52	2.77	2.83	1.31	1.38	2.72	3.28	4.64	3.5	2.58	1.91	1.91	1.38	2.69	1.03	2.9	2.61	2.92	2.43	1.82	1.98	0.855	-0.037	1.16	1.604	0.044	0.194	0.495	1.446	0.425	1.062	0.072	1.451	0.055	0.313	-0.041	0.390139	0.064879	-0.1553	0.215068	0.330715	0.361237
529	ENSG00000036257.12_3	2.64	5.71	3.7	8.77	5.74	8.38	6.07	5.11	4.14	4.33	3.37	5.96	6.83	5.16	6.3	4.02	4	4.93	4.18	3.63	4.28	7.07	5.25	7.3	4.71	4.99	4.96	0.694	0.477	0.706	1.562	0.335	0.007	0.031	1.08	-0.235	0.602	-0.205	0.548	-0.287	0.074	-0.008	0.0719404	-0.178803	0.0016299	0.197954	0.209403	-0.143829
530	ENSG00000036448.9_2	0	0	0	0	0	0	0	0	0	0	0	0	0	0.37	0	0	0.14	0	0	0	0	0	0	0	0.48	0	0																-3.1396	-1.03616	0	0	0	1.00896
531	ENSG00000036473.6_3	0	0	0	0	0	0	0	0	0	0	0	0	0	0	0	0	0	0	0	0	0.16	0.37	0	0	0	0	0																0	0	-2.41606	-2.90426	-2.08291	-1.98653
532	ENSG00000036530.8_2	0.07	0.04	0.15	0.4	0.36	0.27	0.07	0.25	0.07	0.01	0.03	0.06	1.18	0.68	0.34	0.22	0.39	0.86	0	0.04	0.03	0.46	0.75	0.21	0.2	0.35	0.15										1.72					1.065	-0.863878	1.03821	1.1673	-0.0169529	-0.339104	0.689822
533	ENSG00000036549.12_3	3.58	7.37	3.29	9.31	9.4	8.66	6.91	8.12	8.4	5.38	3.25	6.94	10.78	11.76	9.16	10.51	5.65	7.46	11.99	7.69	4.28	9.7	11.84	7.47	5.98	6.81	8.35	-0.292	0.591	0.738	1.266	0.193	0.331	0.238	1.273	0.008	0.94	0.765	1.709	-0.249	0.377	-0.153	0.145028	0.150518	-0.643343	-0.424945	-0.0804557	0.0766524
534	ENSG00000036565.14_3	0	0	0	0	0	0	0	0	0	0	0	0	0	0	0	0	0	0	0	0	0	0	0	0	0	0	0
535	ENSG00000036672.15_3	1.88	2.39	2.29	1.26	2.05	3.23	1.04	1.87	1.86	1.46	1.58	2.52	1.52	2.31	2.55	1.79	1.73	0.72	2.64	1.59	3.02	1.92	1.8	2.09	2.6	1.32	1.58	-0.376	0.138	-0.443	-0.435	-1.009	-0.181	0.381	0.419	0.182	0.044	-0.437	0.434	0.293	0.014	-0.77	-0.216265	-0.296386	-0.152351	-0.356296	0.119238	0.0493411
536	ENSG00000036828.15_1	0	0	0	0.4	0.14	0.42	0.09	0.09	0.07	0.02	0	0.02	0.36	0.04	0.28	0	0	0	0.07	0.03	0.01	0.2	0.28	0.31	0.1	0.09	0.06																0.073857	-3.74556	-2.61933	-0.565587	0.11781	-0.361999
537	ENSG00000037042.8_2	2.29	3.65	6.29	19.2	28.05	32.05	7.77	9.6	11.2	5.21	5.39	4.21	28.6	25.2	31.1	10.21	12.35	10.89	5.39	4.48	6.25	28.13	20.83	29.52	7.79	6.84	12.05	2.281	2.099	2.153	2.82	-0.003	2.782	0.461	2.261	-0.101	2.349	0.37	2.125	0.808	2.746	-0.14	0.110011	0.367625	-0.343687	-0.0395602	-0.0062667	0.0584849
538	ENSG00000037241.7_3	443.01	502.91	427.57	357.47	291.59	242.62	391.53	382.46	457.33	437.98	436.2	300	324.8	339.82	268.67	332.01	362.33	407.64	426.29	420.99	413.92	302.15	304.46	306.65	430.85	425.07	419.62	-0.496	-0.467	-0.432	-0.309	-0.138	-0.785	-0.152	-0.816	0.124	-0.431	-0.375	-0.36	-0.23	-0.159	-0.042	-0.0408106	-0.203039	0.104256	-0.078718	-0.0440386	-0.028576
539	ENSG00000037280.15_3	3.37	1.64	1.51	3.55	0.88	4.55	1.76	2.51	1.82	2.09	2.37	1.1	2.83	3.9	1.55	2.24	3.64	0.7	2.78	2.8	3.13	2.39	3.12	2.3	3.38	2.58	1.56	-0.183	0.134	-0.375	0.066	-0.78	-0.633	-0.033	1.329	0.171	0.363	-0.502	0.616	0.427	0.358	-0.78	-0.23726	-0.217318	-0.549662	-0.72859	0.247275	-0.0362533
540	ENSG00000037474.14_2	16.65	20.99	19.07	51.71	49.76	48.33	29.7	28.63	28.39	18.85	19.44	20.63	54.25	52.41	57.25	25.32	28.27	27.47	14.86	16.19	18.43	50.89	51.81	50.37	25.13	24.35	29.17	1.742	1.648	1.426	1.606	0.237	1.226	0.229	1.319	-0.038	1.501	0.011	1.408	0.211	1.451	-0.085	0.13875	0.0438547	0.1426	0.235988	-0.0358654	0.0494549
541	ENSG00000037637.10_3	7.98	9.15	7.05	8	15.7	16.83	5.15	8.71	8.92	6.12	7.22	7.55	9.54	13.18	15.34	6.21	5.64	9.6	8.97	3.74	7.11	11.77	13.3	13.56	7.01	6.97	8.25	0.374	1.703	0.886	0.003	-0.411	0.747	0.302	1.199	0.106	0.601	-0.163	0.825	-0.283	0.977	0.207	0.0226663	-0.0717318	0.401366	0.238485	0.02953	-0.0961522
542	ENSG00000037749.11_3	7.18	14.21	9.47	20.42	16.69	19.44	17.28	17.24	16.35	15	10.57	15.66	20.44	20.45	14.82	18.22	15.49	19	14.99	11.37	11.39	16.11	18.84	17.5	14.29	18.08	17.11	0.101	0.704	0.598	1.446	0.266	0.225	-0.067	1	-0.064	0.434	0.34	0.92	-0.217	-0.077	0.147	0.0387422	0.0776653	-0.236548	0.221276	0.103462	0.0073716
543	ENSG00000037757.13_3	14.11	16.87	14.53	34.14	46.87	48.81	16.76	20.73	19.36	13.11	14.34	10.18	55.3	42.44	55.9	14.98	22.73	18.7	9.51	14.47	10.66	43.6	46.35	43.94	18.24	22.43	19.88	2.139	1.646	1.994	1.245	-0.119	1.447	-0.111	1.714	-0.037	2.036	-0.276	1.533	0.019	2.401	-0.086	-0.0834643	-0.100272	0.382731	0.159257	-0.060542	0.170802
544	ENSG00000037897.16_3	45.82	49.27	49.23	64.49	73.95	67.89	51.63	51.9	50.85	31.89	46.24	39.45	61.39	57.11	62.12	41.04	44.5	40.22	37.78	38.17	54.76	69.43	67.45	73.09	46.65	38.53	49.38	0.869	0.813	0.413	0.489	0.145	0.581	0.425	0.46	0.042	0.934	-0.183	0.302	0.205	0.648	-0.293	0.204309	-0.0832223	0.0689112	-0.179247	-0.0287209	-0.266274
545	ENSG00000037965.5_3	0.62	0.66	0.44	0.49	1.35	0.92	1.06	0.73	0.54	0.83	0.78	0.3	0.87	1.76	0.73	0.26	0.38	0.43	0	0.38	0.47	0.85	1	0.38	0.54	0.58	0.45		0.769		-0.178	0.585	0.673	0.188	0.595		0.043		0.82		0.621		0.558835	-0.674355	0.403091	0.576171	0.29479	0.42727
546	ENSG00000038002.8_2	16.02	15.17	10.34	14.99	10.5	8.87	16.84	12.62	14.58	11.56	15.09	11.14	10.74	9.7	15.97	12.36	11.15	11.36	7.31	14.96	10.66	14.73	13.86	9.81	12.83	17.1	12.63	0.964	-0.106	-0.114	-0.093	0.379	-0.511	-0.424	-0.21	0.2	-0.102	-0.052	-0.612	-0.595	0.501	-0.147	0.0641981	-0.277087	0.260999	0.201458	-0.172352	-0.0700366
547	ENSG00000038210.12_3	1.94	3.09	1.73	2.9	1.66	1.56	2.3	3.03	2.87	1.4	1.25	2.25	1.79	1.73	2.18	1.7	1.11	2.22	2.28	1.9	2.07	2.81	2.18	1.85	2.6	2.88	3.08	0.252	0.159	-0.129	0.479	-0.147	-0.733	0.063	-0.114	-0.087	0.269	-0.495	0.35	-1.07	-0.037	-0.396	-0.0543577	-0.817797	0.115647	-0.300829	-0.173379	-0.314324
548	ENSG00000038219.12_2	1.73	1.28	1.42	6.9	3.42	4.22	4.55	3.14	2.57	1.62	1.74	2.2	5.14	6.07	5.49	2.18	2.05	4.99	1.47	2.13	2.3	4.15	5.02	4.71	3.22	2.81	3.03	1.239	1.07	0.896	1.73	0.441	1.139	0.137	1.298	-0.201	1.412	-0.473	1.552	-0.376	1.15	0.637	0.186059	-0.0848694	-0.491829	-0.0989232	0.0385564	0.2094
549	ENSG00000038274.16_2	18.03	23.9	14.29	18.58	16.87	13.52	17.92	17.7	21.15	18.99	18.21	23.97	19.63	22.18	15.31	14.54	21.67	17.09	13.86	18.01	17.62	14.99	21.2	15.44	17.74	16.78	16.65	0.109	0.229	-0.185	0.042	0.014	-0.49	0.075	-0.077	0.336	0.047	-0.278	0.278	0.36	-0.63	0.037	0.157857	0.0537558	0.106771	0.310049	-0.0659391	0.0865314
550	ENSG00000038295.7_2	0.14	0.02	0	0	0	0.37	0	0.01	0.17	0.59	0	0	0.03	0	0.02	0.03	0.02	0	0	0.78	0.75	0.67	0.16	0	0.09	0.02	0.02																0.738068	-0.566142	-4.19063	-2.88225	-0.915798	-3.3077
551	ENSG00000038358.14_3	26.61	22.17	25.08	55.11	68.81	82.13	31.91	34.85	23.91	16.7	19.15	20.36	79.21	84.45	74.35	32.39	32.5	25.22	21.9	20.62	20.3	88.82	69.76	87.58	20.84	27.36	26.3	1.995	1.734	2.082	1.037	0.603	1.612	0.344	1.692	-0.135	2.212	0.624	2.112	0.244	1.843	-0.059	0.288171	0.28625	0.2251	-0.117485	-0.266683	-0.104856
552	ENSG00000038382.18_2	8.84	8.95	8.5	35.71	35.92	48.81	12.12	14.61	12.3	6.39	9.25	6.66	32.69	34.15	37.41	10.19	17.77	10.2	10.06	10.07	8.95	35.59	32.73	40.61	13.12	14.24	15.33	1.773	1.653	2.121	1.955	-0.11	1.946	0.036	2.454	-0.307	2.268	-0.349	1.829	0.31	2.405	-0.565	-0.126901	-0.167967	-0.143449	-0.342514	0.130042	-0.116102
553	ENSG00000038427.15_3	0	0.02	0.02	0.19	0.17	0	0.12	0.24	0.02	0.02	0.04	0.01	0.08	0.32	0.08	0.02	0	0.04	0	0	0.04	0.05	0.02	0	0	0.21	0.29																-0.762723	-3.291	-0.709758	-0.545467	1.88837	2.1748
554	ENSG00000038532.14_3	9.74	5.55	9.33	10.42	9.57	12.78	8.84	7.04	7.9	4.77	5.37	7.73	10.02	14.48	14.79	6	6.79	7.52	7.32	7.37	4.92	15.38	9.69	11.53	7.27	5.87	5.8	1.022	0.373	1.15	0.093	0.266	0.735	0.243	0.434	0.415	0.997	-0.257	1.352	0.195	0.894	0.348	0.335832	0.113343	0.33403	-0.0664922	-0.166528	0.0526593
555	ENSG00000038945.14_3	0.46	0.8	0.17	0.67	0	0.95	0.16	0	0.61	0.19	0.98	0.25	2	0	0.65	0.84	0.2	0	0	0.38	0.82	0	0	0.41	0.83	0.77	0.36			-0.537	0.285				1.114		1.857	0.011					-1.69545	-1.05098	0.204258	0.432238	2.67165	3.49289
556	ENSG00000039068.18_3	309.94	275.86	249.92	657.4	617.67	451.85	400.26	333.37	279	282.76	263.76	263.03	666.07	624.66	512.22	320.11	378.17	303.24	215.54	186.64	191.55	738.15	638.08	531.56	317.39	295.37	313.89	1.774	1.771	1.47	1.084	0.334	1.161	0.174	0.853	-0.17	1.235	0.012	1.242	0.356	0.96	-0.05	0.116524	0.113456	0.474398	0.480658	-0.146677	-0.130477
557	ENSG00000039123.15_3	11.49	11.4	9.61	38.27	29.46	35.85	21.72	20.26	23.01	10.84	5.85	16.74	38.66	33.02	32.61	20.57	14.42	15.79	14.2	12.84	12.06	32.15	28.43	34.45	19.58	16	19.27	1.151	1.117	1.476	1.693	0.146	1.332	0.331	1.846	0.25	1.788	0.069	2.4	-0.145	0.942	-0.279	0.257241	-0.098531	-0.266017	-0.208611	0.115459	0.0820858
558	ENSG00000039139.9_3	0	0.22	0.07	0.5	0.2	0.35	0.04	0.28	0.15	0.19	0.62	0.21	0.68	0.48	0.74	0.41	0.16	0.52	0.31	0	0.14	0.23	0.14	0.26	0.21	0.35	0.23												-0.193				-0.859065	0.433983	-0.383332	1.30752	0.739348	1.61643
559	ENSG00000039319.16_3	1.01	2.96	2.15	12.84	6.38	10.96	8.08	5.68	4.19	2.23	1.04	2.89	9.73	12.9	10.11	4.85	4.44	4.82	5.18	3.49	2.92	10.65	12.07	11.11	5.85	3.66	4.75	0.973	1.656	1.763	3.143	0.434	0.992	0.571	2.113	-0.163	1.906	-0.247	3.121	0.248	1.646	0.019	0.337303	0.0136998	-0.728719	-0.717577	-0.203386	-0.1003
560	ENSG00000039523.19_3	17.44	18.83	22.73	29.73	48.96	37.2	16.81	25.03	18.7	18.71	24.45	20.63	32.94	24.09	33.78	20.8	21.48	20.3	23.28	21.58	21.14	34.47	37.19	37.07	19.63	21.09	20.03	0.556	0.771	0.796	0.753	-0.218	1.355	0.242	0.699	-0.097	0.8	0.082	-0.021	0.026	0.698	0.019	-0.00600781	0.0567719	-0.159323	-0.0123245	0.0839	-0.29436
561	ENSG00000039537.13_3	0	0	0	0	0	0	0	0	0	0	0	0	0	0	0	0	0	0	0	0	0	0	0	0	0	0	0
562	ENSG00000039560.13_2	11.87	14.33	6.29	10.07	10.63	9.8	9.54	12.88	10.4	9.92	9.94	8.87	9.71	22.73	10.32	12.81	15.69	6.53	9.24	10.04	13.39	11.38	14.99	6.95	14.79	16.33	11.6	0.287	0.555	-0.899	-0.227	-0.607	-0.414	-0.331	0.601	-0.151	-0.029	-0.2	1.154	-0.056	0.208	-0.783	-0.363354	-0.314931	-0.17222	-0.224293	-0.077799	0.273429
563	ENSG00000039600.10_2	0	0	0	0	0	0	0	0	0.05	0	0	0.13	0	0.2	0.1	0	0	0	0	0	0.21	0	0	0	0	0	0.03																-0.19459	-0.303076	-2.80444	-1.50571	0	3.07353
564	ENSG00000039650.11_3	20.61	30.77	36.49	96.46	96.91	106.51	35.14	38.54	34.47	25.28	25.42	29.67	97.25	79.21	106.37	39.95	50.31	51.96	28.23	20.89	29.01	107.23	83.54	87.91	30.39	49.31	42.27	1.907	1.974	1.583	2.199	0.206	1.639	-0.351	1.533	-0.29	1.923	0.389	1.621	0.029	1.825	0.295	-0.154617	0.232462	0.176834	0.0857149	0.0891154	-0.0361113
565	ENSG00000039987.6_2	0	0	0.04	0	0.07	0.07	0.08	0	0.04	0.05	0	0.11	0.14	0	0.06	0.09	0.05	0	0	0	0	0.05	0	0	0	0.36	0.03																-1.84178	-1.37571	-0.322205	0.862149	0.863059	1.40276
566	ENSG00000040199.18_2	8.61	5.71	3.58	9.1	7.96	6.97	4.47	6.2	6.26	6.12	3.43	3.65	6.66	6.3	7.86	3.79	4.63	4.08	5.17	6.36	4.24	6.48	6.78	8.91	5.22	4.12	4.95	0.3	0.086	0.989	0.076	-0.203	0.446	0.536	0.873	0.311	0.113	-0.415	0.791	0.151	1.01	-0.251	0.257297	-0.185329	0.106699	-0.227619	0.107767	-0.128522
567	ENSG00000040275.16_3	5.17	9.25	5.83	24.55	15.26	17.41	11.21	10.46	11.45	7.2	5.2	9.86	19.3	23.7	19.58	11.08	10.75	10.94	9.84	10.51	5.5	21.74	15.05	16.05	10.32	7.04	11.27	1.105	0.498	1.464	2.143	0.114	0.693	0.54	1.5	0.022	1.363	0.098	2.086	0.577	0.955	-0.041	0.214182	0.20086	-0.251562	-0.0883699	0.101328	0.192469
568	ENSG00000040341.17_3	10.94	15.93	8.88	23.05	16.51	13.46	20.1	16.87	15.88	14.55	9.85	14.8	21.37	18.54	15.66	21.47	17.61	13.3	15.18	17.72	13.63	17.67	18.1	12.91	18.03	14.53	10.98	0.213	0.03	-0.075	1.042	0.153	0.05	0.209	0.574	0.513	0.539	0.246	0.879	0.269	0.079	0.266	0.311308	0.294069	-0.410683	-0.210269	0.109754	0.141759
569	ENSG00000040487.12_3	6.3	5.48	7.74	12.19	11.42	13.09	6.09	8	6.63	4.7	7.25	7.05	13.18	10.2	14.1	5.66	7.83	9.17	5.24	8.56	7.78	10.14	11.98	11.15	6.18	8.2	6.64	0.89	0.462	0.493	0.9	-0.02	0.995	-0.034	0.722	-0.002	1.395	-0.117	0.465	-0.063	0.951	0.438	-0.000117039	0.0996237	-0.17511	-0.178406	0.140746	0.150229
570	ENSG00000040531.14_3	10.58	9.27	13.06	13.72	16.92	15.26	10.14	9.53	10.98	8.82	10.16	11.56	11.93	14.93	18.69	9.46	7.89	17.97	11.27	5.5	14.39	12.98	14.85	13.53	7.44	11.06	12.8	0.196	1.355	-0.086	0.36	0.422	0.834	-0.205	0.217	-0.212	0.415	0.327	0.534	-0.462	0.67	0.474	-0.00400929	0.120258	0.0898719	0.0394007	0.149832	0.0518609
571	ENSG00000040608.13_3	3.73	5.57	6.22	2.73	7.41	7.79	4.23	7.82	5.26	6.34	10.6	5.94	4.17	3.16	5.44	3.58	5.74	5.63	7.17	6.82	8.45	5.58	7.74	5.84	8.77	6.46	6.34	-0.335	0.171	-0.497	-0.389	-0.971	0.382	0.257	0.303	-0.248	-0.551	-1.184	-1.601	-0.158	-0.117	-0.158	-0.362225	-0.572254	-0.550427	0.0426925	-0.156159	-0.576085
572	ENSG00000040633.12_3	12.22	17.77	16.12	23.83	17.23	21.69	14.79	16.34	20.67	14.03	15.88	17.55	17.42	20.78	23.2	15.88	21.34	17.74	17.97	20.74	15.95	20.42	23.17	23.3	21.99	17	18.99	0.18	0.156	0.533	0.936	-0.557	-0.043	-0.055	0.417	0.119	0.303	-0.457	0.378	0.32	0.393	-0.096	-0.157668	-0.0574858	-0.20567	-0.125419	-0.0960112	-0.175054
573	ENSG00000040731.10_3	0	0	0	0	0	0	0	0	0	0	0	0	0	0	0	0	0	0	0	0	0	0	0	0	0	0	0
574	ENSG00000040933.15_2	3.31	3.78	2.8	7.79	10.38	8.45	4.67	7.37	5.62	1.91	3.05	2.45	6.08	7.09	9.7	3.11	5.84	3.72	3.37	3.31	2.38	13.19	9.3	8.22	3.96	5.77	5.23	1.823	1.363	1.598	1.122	0.213	1.346	0.328	1.439	0.095	1.449	-0.305	1.096	0.016	1.79	-0.441	0.230858	-0.248933	0.173131	-0.188726	-0.247307	-0.476302
575	ENSG00000041353.9_3	4.58	12.23	5.59	8.26	9.17	11.96	8.51	10.89	10.96	10.09	5.22	15.43	10.06	9.98	11.16	10.74	8.99	11.17	5.17	6.41	5.49	5.78	8.45	9.24	12.77	8.77	10.4	0.147	0.373	0.701	0.786	-0.559	-0.397	0.297	1.033	0.072	-0.004	-0.24	0.874	0.034	-0.45	0.098	-0.0776636	-0.0402039	0.394276	0.889924	0.324572	0.379998
576	ENSG00000041357.15_2	22.56	30.6	24.49	45.25	28.57	40.38	32.53	30.13	29.85	25.33	23.23	26.4	32.08	38.2	37.08	26.65	24.99	27.69	22.88	20.5	28.6	34.95	34.06	36.24	31.5	23.79	30.83	0.601	0.719	0.336	0.988	0.046	-0.097	0.335	0.71	-0.046	0.335	-0.237	0.706	0.07	0.482	-0.152	0.1119	-0.11027	0.0492254	0.0305636	0.0999483	-0.0415743
577	ENSG00000041515.15_2	0.07	0.07	0.02	0.02	0	0.04	0.07	0.05	0.02	0.01	0.01	0	0.02	0	0.01	0	0	0.04	0	0.1	0	0.06	0.05	0.06	0	0.08	0.02																0.639988	-1.30672	0.505657	-1.89934	-1.31696	-2.02062
578	ENSG00000041802.10_2	15.11	15.47	14.36	50.97	36.37	34.63	26.3	23.16	22.41	12.25	9.49	11.39	40.03	34.9	34.36	19.46	20.17	11.92	12.28	22.74	11.35	35.57	32.2	31.42	17.61	22.5	16.79	1.497	0.493	1.43	1.721	0.565	1.207	0.041	1.241	0.406	1.668	0.14	1.825	-0.154	1.552	-0.477	0.345591	-0.141734	-0.0247586	-0.417835	0.280066	0.0913305
579	ENSG00000041880.14_3	1.78	1.55	1.58	3.75	4.13	2.45	1.37	1.98	2.36	1.91	1.39	1.61	4.7	4.81	3.76	4.39	2.53	2.74	2.84	2.95	2.36	4.47	4.43	6.56	1.66	1.73	1.88	0.573	0.515	1.304	0.898	-0.208	1.175	0.153	0.504	0.265	1.109	1.179	1.49	0.442	1.014	0.445	0.113395	0.812396	-0.70389	-0.63943	-0.558011	-0.266091
580	ENSG00000041982.15_3	0.48	0.08	0.03	0.21	0.12	0.48	0.3	0.22	0.14	0.15	0.04	0.02	1.31	0.57	0.1	0.25	0.31	0.1	0.13	0.11	0.41	0.04	0.25	0	0.66	0.97	0.53							-1.03			1.477			-0.86			-1.75747	-1.83947	-1.38482	-2.38007	2.07265	3.24078
581	ENSG00000041988.15_3	5.61	9.81	5.31	11.88	16.34	10.49	6.43	9.86	10.33	8.06	9.21	5.87	7.29	10.46	12.06	8.43	8.07	4.29	3.33	7.08	7.5	8.94	7.36	9.04	6.98	8.96	6.05	1.301	0.052	0.254	1.019	-0.11	0.708	0.131	0.92	0.725	-0.136	0.256	0.175	-0.143	0.979	-0.451	0.292617	-0.0729505	0.00853994	0.23962	0.571781	0.186802
582	ENSG00000042062.11_2	0.57	0.34	0.6	3.2	1.94	3.71	1.35	0.96	0.86	0.35	0.32	0.56	4.04	4.33	4.57	2.01	0.84	1.3	1.22	0.66	0.63	3.89	2.31	2.38	1.15	1.1	1.66	1.352	1.276	1.35	1.79	0.165	1.538	-0.132	1.936	-0.667	2.417	0.605	2.558	-0.256	2.258	-0.263	-0.355957	-0.0354243	-0.495737	-0.711385	0.01227	0.536403
583	ENSG00000042088.13_3	17.64	17.06	13.94	17.6	19.58	19	15.42	15.27	15.11	11.59	12.98	14.96	25.15	18.29	16.65	17.14	16.94	21.38	11.39	8.89	12.72	20.24	21.03	23.92	19.13	12.62	16.92	0.803	1.197	0.885	-0.003	-0.302	0.193	0.265	0.433	-0.158	1.085	-0.154	0.479	0.411	0.15	0.329	-0.0682528	0.195886	0.51185	0.27469	-0.210967	-0.177653
584	ENSG00000042286.14_2	6.89	5.03	5.08	8.75	8.9	10.87	6.18	7.71	6.8	3.51	4.75	3.04	7.28	6.37	7.34	4.46	4.35	3.35	3.72	8.7	4.34	8.72	6.13	6.67	7.26	6.62	6.76	1.128	-0.473	0.567	0.324	-0.216	0.765	0.206	1.027	0.008	0.956	-0.646	0.388	-0.554	1.147	-0.915	0.00716414	-0.752221	-0.0252951	-0.549378	0.397157	-0.064078
585	ENSG00000042304.10_3	0	0	0	0.16	0.16	0	0	0	0.09	0	0	0	0	0.19	0.06	0	0.06	0	0	0	0	0	0.16	0	0.08	0	0.11																-1.17004	-1.38038	0	0	1.36377	0.625151
586	ENSG00000042317.16_2	3.71	6.26	5.25	8.09	6.8	9.31	4.39	5.47	6.87	5.67	2.55	6.26	4.84	4.68	8.49	5.39	5.81	5.42	3.37	5.75	3.98	4.95	6.54	6.05	6.06	4.44	6.52	0.494	0.172	0.548	1.029	-0.424	0.111	0.273	0.771	0.07	-0.208	-0.155	0.764	0.353	0.411	-0.246	-0.0212513	0.00281813	0.325759	0.254089	0.455484	-0.00594726
587	ENSG00000042429.11_3	4.11	6.81	6.09	16.81	14.38	18.1	6.67	7.87	7.48	3.74	5.83	5.09	13.89	19.15	12.91	4.14	6.11	9.96	4.11	5.19	3.74	17	17.2	10.75	9.04	6.83	8.19	1.925	1.637	1.408	1.909	-0.412	1.025	0.191	1.497	-0.123	1.763	-1.04	1.634	-0.149	1.262	0.267	-0.130134	-0.333548	0.440981	0.263878	0.123549	-0.0563225
588	ENSG00000042445.13_3	5.99	8.19	6.26	9.94	9.82	9.96	7.66	5.37	6.5	6.19	8.64	4.41	10.76	13.43	15.1	7.95	9.72	4.61	6.96	9.56	5.69	12.86	11.12	12.51	7.9	5.68	4.66	0.841	0.208	1.072	0.686	-0.042	0.248	-0.074	0.63	0.44	0.751	0.009	0.608	0.726	1.668	-0.014	0.142324	0.311552	-0.0796959	-0.153703	-0.303407	0.0757978
589	ENSG00000042493.15_2	4.39	4.99	7.14	5.86	8.38	6.38	5.53	5.7	5.35	7.04	8.9	5.68	8.99	6.08	7.05	13.73	4.93	5.6	11.94	5.64	10.61	9.6	9.2	5.91	5.86	6.19	8.14	-0.301	0.66	-0.793	0.379	-0.077	0.694	-0.11	-0.151	-0.563	0.332	1.162	-0.515	-0.301	0.289	-0.502	-0.295272	0.22015	-0.732007	-0.32043	-0.258033	-0.200679
590	ENSG00000042753.11_2	511.11	490.27	405.14	373.66	333.86	319.32	420.21	367.87	386.39	443.09	441.91	372.29	330.99	335.18	290.47	447.72	412.86	403.23	448.17	446.77	457.15	325.35	325.98	347.28	405.33	401.33	396.31	-0.461	-0.454	-0.396	-0.451	0.052	-0.554	-0.125	-0.343	-0.037	-0.42	0.143	-0.398	0.041	-0.357	0.025	-0.0305399	0.0786676	0.0252545	-0.0836538	0.0329847	-0.12106
591	ENSG00000042781.12_3	0	0	0	0	0	0	0	0	0	0	0	0	0	0	0	0	0	0	0	0	0	0	0	0	0	0	0
592	ENSG00000042813.7_3	0	0	0	0	0	0	0	0	0	0	0	0	0	0	0	0	0	0	0	0	0	0	0	0	0	0	0
593	ENSG00000042832.11_2	0	0	0	0	0.03	0	0	0	0	0	0	0	0	0	0	0.05	0	0	0	0	0.16	0	0	0.04	0	0	0																0	1.24327	-2.60587	-3.09736	-0.207032	-0.460335
594	ENSG00000042980.12_2	0	0	0	0	0	0	0	0	0	0	0	0	0	0	0	0	0	0	0	0	0.01	0	0	0.1	0	0.72	0																-4.1977	-3.17614	-1.38652	-1.87817	-1.01714	-0.923066
595	ENSG00000043039.6_2	4.83	6.65	4.98	5.3	6.79	7.21	5.88	5.18	5.1	6.51	7.2	6.37	7.94	6.29	6.2	4.89	7.58	6.1	11.23	5.62	5.55	6.91	8.62	6.9	4.85	5.56	6.73	-0.663	0.576	0.291	0.122	0.254	0.028	-0.093	0.493	-0.369	0.268	0.011	-0.181	0.415	-0.036	-0.132	-0.108864	0.0918416	-0.309899	0.0231612	-0.220528	-0.170423
596	ENSG00000043093.13_3	0.73	1.94	2.04	1.61	1.34	1.32	1.63	1.23	1.32	1.1	0.86	1.66	1.44	1.57	1.01	3.57	1.3	2.52	0.94	1.39	1.24	1.97	1.26	2.01	1.41	0.64	1.74	0.778	-0.103	0.529	0.779	0.157	-0.407	0.602	-0.481	-0.3	0.278	1.091	0.606	0.659	-0.516	0.431	0.183516	0.932124	0.439819	0.0630055	-0.268155	-0.466347
597	ENSG00000043143.20_2	12.67	16.76	15.24	28.1	27.02	26.25	17.89	15.34	12.22	11.93	16.51	12.44	27.3	15.81	20.72	14.53	16.11	13.94	18.69	19.29	14.14	24.9	25.75	23.78	13.52	18.76	17.24	0.404	0.408	0.73	1.119	0.391	0.673	-0.282	0.765	-0.48	1.161	0.1	-0.061	-0.214	0.714	-0.297	-0.128529	-0.148571	-0.200644	-0.293056	0.123574	-0.258851
598	ENSG00000043355.11_3	0.39	0.44	0.45	0.79	1.04	0.83	1.01	0.89	0.92	0.69	0.36	0.66	0.98	2.65	1.75	0.7	0.83	0.53	1.28	0.47	0.26	2.73	1.09	2.1	0.72	0.76	0.56	0.86	0.713	1.774	0.535	0.308	0.712	0.142	0.485	0.422	0.315	-0.024	1.873	0.078	0.956	-0.041	0.49699	0.068109	-0.18629	0.243449	-1.10443	-0.271853
599	ENSG00000043462.11_2	0	0	0	0	0	0.08	0.05	0	0	0.88	0	0	0.06	0.14	0.03	0	0.39	0	0	0	0.21	0	0	0	0	0	0																0.641596	3.34959	-2.74349	1.08746	0.833058	1.98037
600	ENSG00000043514.15_2	15.81	17.49	16.02	36.14	33.5	34.74	22.74	23.34	22.26	13.2	14.09	14.28	28.43	25.18	32.99	21.07	16.66	16.07	21.98	16.99	21.03	33.79	37.01	32.71	18.42	13.52	14.37	0.609	1.101	0.625	1.168	0.297	0.918	0.766	1.093	0.614	1.078	0.189	0.816	0.292	1.18	0.156	0.589984	0.248186	-0.303788	-0.510689	0.00891884	-0.270862
601	ENSG00000043591.5_3	0.08	0	0.03	0	0.09	0	0.03	0.03	0	0.09	0.03	0.02	0	0	0	0.06	0.07	0	0	0	0.12	0.07	0.15	0	0.1	0.09	0.1																-2.63041	-1.30194	-1.45336	-0.804606	-1.26092	-2.92864
602	ENSG00000044012.3_2	0	0	0.3	0	0	0	0	0	0	0	0	0	0	0	0	0	0	0	0	0	0	0	0	0	0	0	0																0	0	0.367211	0	0	0
603	ENSG00000044090.8_2	2.18	2.4	1.72	8.16	6.92	9.23	3.07	3.11	2.71	2.12	2.19	2.43	8.8	7.37	10.06	2.94	3.99	3.32	2.48	2.59	3.3	7.56	7.91	7.19	3.06	3.43	3.06	1.435	1.444	1.017	1.692	0.004	1.355	-0.123	2.132	-0.149	1.828	-0.049	1.549	0.192	1.85	0.102	-0.087577	0.132839	-0.520885	-0.342043	0.0885609	0.181068
604	ENSG00000044115.20_3	136.67	132.46	135.52	301.94	243.14	252.78	225.5	174.57	158.87	116.89	104.92	85.98	251.53	222.56	229.43	110.53	172.16	138.9	102.97	108.84	111.14	289.82	223.96	236.04	150.29	216.82	134.73	1.488	1.038	1.083	1.141	0.584	0.874	-0.312	0.897	0.237	1.102	-0.442	1.081	-0.332	1.411	0.044	0.162568	-0.238733	0.307015	-0.0542634	0.0815081	-0.140819
605	ENSG00000044446.11_2	2.76	4.64	2.49	18.38	15.11	21.49	10.02	9.67	6.7	2.43	2.49	2.08	24.88	14.07	25.42	14.15	13.51	7.54	3.28	2.42	3.86	27.6	23.58	22.46	5.1	4.98	10	2.894	3.044	2.397	2.534	0.91	1.603	0.892	2.879	-0.544	3.115	1.387	2.285	1.354	3.329	-0.385	0.391885	0.812987	0.00923628	-0.434763	-0.435353	-0.2505
606	ENSG00000044459.14_2	0.26	0.1	0.2	0.19	0.21	0.13	0.08	0.07	0.06	0.14	0.15	0.05	0.33	0.19	0.16	0.15	0.14	0	0.13	0.07	0.09	0.14	0.31	0.11	0.08	0.11	0.15																-0.901283	-0.233054	0.843392	0.132771	-0.0441208	0.294327
607	ENSG00000044524.10_2	0.15	0.2	0.31	0.28	0.16	0.17	0.21	0.11	0.35	0.15	0.23	0.34	0.09	0.05	0.34	0.21	0.19	0.25	0	0.14	0.25	0.36	0.26	0.56	0.42	0.13	0.4																-0.483665	-0.357829	0.570091	0.649606	-0.840956	-1.28726
608	ENSG00000044574.7_2	90.31	136.32	142.53	164.65	259.15	264.2	112.7	178.86	184.85	72.77	103.63	97.68	150.11	238.83	199.72	94.02	160.44	125.54	94.49	110.97	115.49	220.27	276.19	231.09	142.88	171.54	157.62	1.217	1.312	0.998	0.863	-0.341	0.924	0.06	0.888	0.229	1.04	-0.601	1.201	-0.096	1.028	-0.327	-0.00995166	-0.334	0.172538	-0.20542	-0.114249	-0.381723
609	ENSG00000046604.12_2	5.73	13.17	9.09	23.2	20.58	21.9	16.69	14.18	13.96	9.45	6.29	12.15	19.94	21.21	21.4	14.26	12.23	16.24	10.31	11.01	7.88	21.27	23.24	19.32	14.53	11.45	13.67	1.01	1.044	1.242	1.928	0.194	0.625	0.297	1.224	0.029	1.039	-0.026	1.677	0.091	0.792	0.24	0.184295	0.115399	-0.0620109	-0.0221987	0.0341826	-0.0825282
610	ENSG00000046647.13_2	8.55	11	10.07	20.28	18.83	18.84	16.36	13.46	12.59	12.21	13.67	11.29	18.41	17.93	20.36	18.59	17.17	13.51	11.48	9.25	10.75	18.37	18.99	16.29	15.08	14.5	13.63	0.655	0.999	0.578	1.199	0.114	0.749	-0.104	0.872	-0.11	0.573	0.293	0.379	0.236	0.823	-0.012	-0.0209942	0.217394	-0.0965414	0.238695	0.104969	0.0546785
611	ENSG00000046651.14_2	1.46	3.94	2.53	7.84	5.81	9.92	2.43	3.62	3.38	1.5	2.79	2.52	7.83	8.86	12.27	3.8	5.18	2.93	2.63	2.82	2.13	8.95	8.23	9.87	4.65	3.5	3.6	1.594	1.395	1.979	2.089	-0.814	0.507	0.043	1.782	-0.08	2.058	-0.26	1.508	0.506	2.08	-0.257	-0.314465	0.0419051	0.149237	-0.0495345	-0.218168	0.0411833
612	ENSG00000046653.14_2	0	0	0.02	0	0.26	0.1	0	0.06	0.05	0.19	0	0.09	0	0	0	0.37	0	0.07	0	0	0	0	0	0	0	0	0.01																1.35588	2.98751	-0.721942	1.28219	2.73958	0
613	ENSG00000046774.9_3	0	0	0	0	0	0	0	0	0	0	0	0	0	0	0	0	0	0	0	0	0	0	0	0	0	0	0
614	ENSG00000046889.18_3	0.46	0.75	1.27	0.66	0.5	1.61	0.72	0.4	1.02	0.63	1.19	0.44	0.94	1.42	0.61	1.61	1.59	0.42	0.63	0.51	2.53	2.2	0.77	2.42	1.29	0.6	0.82	1.257	0.33	-0.053	0.273	-0.553	-0.322	-0.29	0.253	0.204	0.35	0.237	0.184	0.926	0.24	-0.521	-0.366346	0.522885	-0.578525	-0.541185	-1.00386	-0.809376
615	ENSG00000047056.14_2	2.6	3.87	2.98	8.48	7.42	8.1	4.89	4.41	4.72	2.61	3.11	4.27	7.43	7.88	8.77	4.03	4.61	3.82	4.11	3.75	2.54	10.87	8.68	8.73	3.65	4.51	4.27	1.302	1.111	1.602	1.534	0.377	0.858	-0.029	1.305	0.13	1.35	0.126	1.215	0.029	0.959	-0.143	0.179617	0.0214436	-0.000292729	0.119308	-0.250821	-0.284773
616	ENSG00000047188.15_2	0.42	1.02	0.87	4.72	2.75	2.73	1.26	1.49	1.72	0.7	0.4	0.97	2.53	4.92	3.2	1.16	2.09	1.95	0.49	2.08	0.7	3.31	2.89	3.07	1.38	1.13	1.39	1.944	0.394	1.573	2.504	-0.095	1.096	0.288	1.237	0.232	1.336	-0.18	2.59	0.668	1.332	0.374	0.191809	0.3822	-0.347257	-0.451155	0.141635	0.08905
617	ENSG00000047230.14_2	4.89	4.86	4.74	9.57	9.08	10.34	5.91	6.37	6.38	4.74	3.91	5.51	9.8	10.02	10.55	5.63	6.16	5.75	3.49	4.96	4.6	11.89	8.96	8.74	6.59	5.08	6.39	1.635	0.793	0.857	0.902	-0.145	0.838	0.3	1.049	-0.002	0.975	-0.21	1.254	0.255	0.879	-0.141	0.0552794	-0.0233187	0.0922939	0.108592	-0.0446304	-0.0261943
618	ENSG00000047249.17_3	37.33	51.18	38.65	62.77	60.68	66.18	42.25	49.4	43.82	38.93	46.23	39.4	72.63	68.44	67.12	47.04	57.42	48.75	43.43	35.54	35.15	59.35	62	57.65	35.8	43.59	44.36	0.446	0.794	0.706	0.742	0.236	0.243	0.179	0.768	-0.017	0.891	0.389	0.561	0.394	0.761	0.135	0.119137	0.301088	0.19316	0.211401	0.0745224	0.174178
619	ENSG00000047315.15_2	9.29	8.02	5.77	22.56	15.66	15.08	14.68	9.14	9.72	7.55	5.82	9.43	15.98	17.59	18.54	12.37	16.21	9.81	13.08	6.08	10.97	21.72	17.93	19.6	9.86	15.17	10.96	0.71	1.486	0.809	1.236	0.551	0.924	-0.701	1.313	-0.165	1.034	0.313	1.517	0.093	0.939	-0.153	-0.12023	0.0992311	-0.386521	-0.32553	-0.169388	-0.225716
620	ENSG00000047346.12_3	6.75	14.48	8.77	45	26.61	30.41	18.75	20.18	14.78	11.41	8.69	9.36	43.41	48.94	42	14.79	27.43	13.02	18.24	13.74	12.3	39	39.73	33.65	15.71	17.1	12.9	1.076	1.498	1.416	2.65	0.248	0.856	0.233	1.737	0.189	1.882	-0.084	2.428	0.666	2.108	0.013	0.238714	0.260769	-0.52482	-0.490558	-0.147625	0.210131
621	ENSG00000047365.11_3	0.16	0.29	0.28	0.68	1.05	1.12	0.98	1.45	0.93	0.88	0.36	0.54	1.13	1.37	1.81	1.52	1.18	1.07	0.2	1.06	0.17	0.95	3.07	2.9	0.43	0.47	0.98	1.051	1.194	2.343		0.67	0.972	1.007	1.054	-0.05	0.24	1.119	1.121	0.792	1.151	0.085	0.827904	1.03168	-0.505015	0.88642	-1.22334	-0.637885
622	ENSG00000047410.13_2	8.82	11.62	5.15	71.79	23.29	58.3	27.57	27.47	22.2	11.09	3.42	15.68	55.7	53.69	61.07	21.24	17.52	24.49	10.67	9.72	11.69	49.93	51.37	54.62	23.23	19.2	25.72	2.175	2.344	2.177	2.955	0.242	0.973	0.506	3.379	-0.208	2.278	-0.126	3.789	-0.129	1.928	-0.069	0.214512	-0.100153	-0.317811	-0.132596	-0.110859	0.07191
623	ENSG00000047457.13_2	0	0.06	0	0	0	0.27	0.05	0	0.02	0	0	0.03	0.28	0.65	0.11	0	0	0	0	0	0.22	0.04	0.06	0	0.17	0	0																-0.974264	-1.28919	-1.82591	-2.5407	0.109218	2.81672
624	ENSG00000047578.12_3	6.82	7.37	10.82	25.45	22.28	27.29	13.58	11	13.84	8.35	10.82	9.84	29.46	22.47	37.03	13.25	14.55	15.38	7.48	10.92	8.74	28.6	26.88	27.31	12.07	8.62	14.12	1.867	1.262	1.59	1.826	0.164	1.533	0.335	1.296	-0.028	1.759	0.129	1.021	0.723	1.86	0.119	0.158039	0.336244	-0.0984202	0.163816	-0.157107	0.0346004
625	ENSG00000047579.19_2	13.25	15.94	11.83	15.46	10.27	13.78	10.88	13.4	10.28	11.3	14.21	13.49	16.04	14.91	12.34	9.06	14.89	15.47	10.15	11.11	10.09	14.97	14.23	11.26	9.99	12.8	12.38	0.539	0.343	0.151	0.215	0.117	-0.61	0.064	0.212	-0.257	0.487	-0.134	0.067	0.211	-0.124	0.31	-0.0378361	0.126498	0.356583	0.345638	-0.045288	0.0186655
626	ENSG00000047597.5_3	0.39	0.42	0.2	0.36	0.19	0.1	0.37	0.54	0.36	0.29	0.35	0.42	0.18	0.12	0.13	0.42	0.39	0.25	0.12	0.27	0.28	0.22	0.32	0.33	0.43	0.38	0.34																0.148321	-0.0956354	0.254497	0.485881	-0.39351	-1.0026
627	ENSG00000047617.14_3	0.68	0.19	0.69	0.32	0.12	0.52	1.36	0.15	0.44	0.27	0.44	0.04	0.45	0	0.06	0.04	1.15	0.68	0.17	0.09	0.31	0.18	0.15	1	0.48	0.32	0.09			0.889	-0.525	0.924			-0.222					1.009			0.991413	1.29515	1.21806	0.4004	-0.185297	-1.32993
628	ENSG00000047621.11_3	21.36	23.23	18.59	32.16	18.38	33.06	23.94	18.16	23.75	16.49	18.58	20.13	30.02	26.15	40.94	29.39	37.59	24.17	22.13	24.3	18.2	23.06	26.5	30.85	22	20.27	24.09	0.058	0.123	0.745	0.579	0.119	-0.33	-0.155	0.814	-0.02	0.845	0.41	0.482	0.875	1.006	0.005	-0.0113485	0.492445	-0.0078091	-0.140031	0.0382146	0.241026
629	ENSG00000047634.14_3	5.54	7.25	5.78	16.17	15.01	16.39	6.88	6.56	9.28	6.5	5.72	6.56	16.69	14.26	22.15	7.73	12.96	9.26	4.57	7.25	5.37	15.82	12.26	12.68	7.15	9.44	8.38	1.687	0.719	1.167	1.465	-0.052	1.001	-0.494	1.427	0.139	1.296	0.105	1.247	0.437	1.682	0.136	-0.127517	0.280991	0.103791	0.172949	0.205792	0.331481
630	ENSG00000047644.18_3	9.47	10.65	9.64	13.62	15.57	20.93	8.43	12.76	12.21	6.99	13.08	12.85	18.55	15.9	24.98	11.68	13.76	16.39	9.67	10.64	8.07	17.47	18.17	18.97	10.53	11.8	12.16	0.821	0.745	1.184	0.502	-0.305	0.527	0.108	1.08	0.006	1.347	0.143	0.272	0.213	0.933	0.416	-0.0523482	0.27545	0.0928661	0.263175	-0.153512	0.0663265
631	ENSG00000047648.21_3	0.06	0.14	0	0	0.04	0.1	0	0.11	0.1	0	0.12	0	0.18	0	0.04	0.04	0.08	0.07	0.16	0	0.11	0	0	0.04	0	0.18	0.02																0.763194	0.953097	-0.944909	-2.59981	1.6604	2.04995
632	ENSG00000047662.4_2	0	0.01	0.02	0.02	0.06	0.02	0	0.01	0	0.01	0.01	0.06	0.02	0.05	0.08	0.05	0.01	0.07	0	0	0	0.01	0.02	0	0.03	0.02	0.03																-2.44312	0.912804	0.891426	1.933	1.19524	1.75784
633	ENSG00000047849.21_3	21.34	26.9	25.65	37.68	51.91	54.01	25.86	28.57	25.36	21.81	24.91	25.41	40.66	43.67	49.14	26.03	29.27	26.69	22.12	27.34	23.31	46.66	49.92	48.11	24.39	25.51	25.65	1.06	0.857	1.03	0.806	0.083	0.936	0.16	1.06	-0.016	0.884	0.092	0.798	0.195	0.938	0.056	0.0857924	0.129195	0.0184765	0.031185	-0.0261332	-0.166327
634	ENSG00000047932.13_3	1.07	1.69	1.65	3.92	2.46	3.01	2.34	2.01	1.96	1.22	0.79	1.23	2.55	3.4	2.81	0.99	1.66	1.45	1.78	1.3	1.68	3.26	3.28	3.53	2.08	1.68	1.64	0.722	1.07	0.886	1.493	0.139	0.435	0.203	0.707	0.201	0.826	-0.792	1.596	-0.013	0.936	-0.134	0.247261	-0.355775	-0.0729764	-0.529696	-0.108019	-0.282067
635	ENSG00000047936.10_3	0	0	0	0	0	0	0	0	0	0	0	0	0	0	0	0	0	0	0	0	0	0	0	0	0	0	0
636	ENSG00000048028.11_3	4.83	5.97	4.32	8.15	10.64	7.53	7.13	5.48	4.83	3.31	3.35	4.46	8.26	7.16	7.12	3.93	4.74	3.97	5.25	9.65	4.62	10.55	13.72	10.55	5.99	6.39	7.54	0.942	0.486	1.11	0.699	0.233	0.784	-0.204	0.736	-0.593	1.201	-0.551	0.992	-0.395	0.619	-0.847	-0.212917	-0.679384	-0.264594	-0.627596	-0.403296	-0.652302
637	ENSG00000048052.21_3	0.5	0.57	0.5	1.71	0.6	0.7	1.02	0.65	0.36	0.18	0.35	0.24	0.7	0.77	0.36	0.42	0.43	0.12	0.58	0.61	0.38	0.78	0.43	0.49	0.33	0.41	0.55	0.245	-0.255		1.144	0.873	0.04	0.338	0.263				0.579				0.484766	-0.426945	0.121915	-0.901646	0.732557	-0.0271241
638	ENSG00000048140.17_3	29.14	33.91	23.27	27.16	30.89	28.61	25.4	23.99	20.12	26.3	23.48	28.55	29.83	31.53	34.72	26.72	25.52	19.29	26.24	24.36	20.54	26.96	31.89	27.45	22.89	26.21	22.19	0.038	0.382	0.41	-0.1	0.147	-0.133	-0.125	0.292	-0.138	0.179	0.219	0.418	-0.038	0.278	-0.197	-0.0310034	0.0222945	0.281769	0.213963	0.00506053	0.124191
639	ENSG00000048162.20_3	51.24	57.27	58.92	62.69	51.71	61.28	57.6	52.17	73.16	49.35	60.44	46.02	66.19	90.45	68.4	40.21	52.37	48.88	37.64	45.81	60.72	57.15	54.99	75.13	58.88	70.44	63.65	0.596	0.261	0.305	0.288	-0.031	-0.146	-0.43	0.056	0.199	0.42	-0.545	0.578	-0.424	0.567	-0.378	-0.0702912	-0.43685	0.169212	0.114962	-0.0885445	0.197556
640	ENSG00000048342.15_2	4.24	6.39	5.39	4.96	7.76	6.85	4.46	5.14	6.85	6	5.04	7.64	5.93	8.84	9.02	7.13	9.49	4.87	4.41	6	5.33	5.49	6.5	4.16	3.92	6.89	5.39	0.287	0.107	-0.323	0.204	0.166	0.262	-0.39	0.319	0.319	-0.016	0.788	0.754	0.435	0.226	-0.133	0.0379185	0.447574	0.0141611	0.298946	0.242031	0.488988
641	ENSG00000048392.11_2	0.73	9.35	6.15	9.83	6	8.44	11.72	11.76	6.87	6.2	1.92	7.62	8.62	6.88	7.03	4.63	6.45	9.26	4.98	5.55	4.51	14.41	8.39	8.07	6.04	11.09	7.92	1.444	0.555	0.774	3.07	0.902	-0.6	0.081	0.427	-0.192	0.445	-0.35	1.609	-0.738	-0.109	0.213	0.301884	-0.30397	0.0521085	0.0998325	-0.367887	-0.514239
642	ENSG00000048405.9_3	6.7	11.2	4.65	16.81	10.09	13.89	11.7	13.03	10.53	8.09	5.38	9.78	13.82	10.09	14.73	7.65	15.63	7.3	4.7	10.2	8.21	11.51	13.19	14.47	10.79	12.15	9.6	1.208	0.356	0.781	1.266	0.112	-0.144	0.097	1.482	0.127	0.737	-0.47	0.849	0.351	0.567	-0.373	0.127056	-0.1002	-0.106876	0.0490999	0.0563617	-0.0442836
643	ENSG00000048462.10_3	0	0	0	0	0	0	0	0	0	0	0	0	0	0	0	0	0	0	0	0	0	0	0	0	0	0	0
644	ENSG00000048471.13_3	2.77	3.97	2.31	4.55	4.91	3.96	3.45	3.19	2.73	2.86	2.89	2.45	5.19	4.94	4.05	3.35	2.92	4	2.49	2.6	3.18	4.47	4.87	4.36	3.05	3.04	4.08	0.733	0.793	0.401	0.627	0.154	0.275	0.06	0.666	-0.504	0.76	0.117	0.682	-0.05	0.625	-0.025	-0.132279	-0.0345069	0.0359372	-0.0382287	-0.0329601	-0.0160587
645	ENSG00000048540.14_3	0	0.12	0	0	0	0	0	0	0	0	0	0	0	0	0	0	0	0	0	0	0	0	0	0	0	0	0
646	ENSG00000048544.5_2	17	18.97	15.35	18.85	12.99	14.53	18.75	18.55	19.25	18.31	14.15	17.75	14.91	16.57	12.36	14.61	16.11	14.56	16.64	17.24	16.41	14.7	15.69	14.08	16.44	16.42	16.97	-0.173	-0.132	-0.214	0.145	0.184	-0.529	0.171	-0.077	0.177	-0.288	-0.165	0.221	-0.027	-0.505	-0.214	0.183568	-0.134647	0.00054113	0.0210349	0.0535717	-0.114835
647	ENSG00000048545.13_3	0	0	0.1	0	0	0	0	0	0	0	0.06	0	0	0	0	0	0	0	0	0	0.28	0	0	0	0	0	0																0	0	-1.49097	-2.56329	0	0
648	ENSG00000048649.13_3	2.33	8.56	4.46	18.75	7.87	16.53	15.02	11.8	10.11	7.74	3.91	5.99	17.89	20.34	11.75	11.06	9.89	9.97	8.68	3.54	6.05	13.92	10.76	14.16	7.87	9.62	6.21	0.652	1.479	1.162	2.766	0.891	-0.114	0.281	1.78	0.661	1.158	0.466	2.241	0.038	0.916	0.642	0.635179	0.391921	-0.188217	0.0145824	0.114122	0.298158
649	ENSG00000048707.13_3	1.34	1.69	3.27	6.52	4.18	4.75	4.09	5.52	2.24	3.66	2.13	1.3	4.94	7.82	5.07	1.51	3.67	2.52	2.03	1.12	4.71	4.42	8.03	8	1.87	2.53	3.29	0.96	2.397	0.706	1.932	0.954	1.096	0.99	0.478	-0.468	0.387	-0.238	1.662	0.461	1.63	-0.328	0.665761	-0.00726307	-0.333263	-0.058013	-0.364891	-0.228395
650	ENSG00000048740.18_3	1.06	0.62	0.32	0.96	0.62	0.92	0.26	0.29	0.54	0.58	0.39	0.2	0.62	0.53	0.36	0.89	0.91	0.54	1.45	0.49	0.59	0.83	0.8	0.48	0.63	0.85	0.59	-0.552	0.393	-0.153	-0.096		0	-0.773	0.792	-0.068	0.052	0.299		0.063		-0.068	-0.903883	0.185487	-0.344371	-0.985488	0.276106	-0.554389
651	ENSG00000048828.16_3	65	74.59	65.32	71.19	80.88	81.29	66.29	74.42	64.48	56.56	54.11	72.99	68.37	65.7	73.14	60.94	70.16	64.91	73.17	70.16	61.9	85.26	79.96	83.79	70.94	74.63	72.69	0.219	0.187	0.434	0.13	-0.097	0.116	-0.004	0.313	-0.172	0.271	-0.218	0.278	-0.088	0.003	-0.162	-0.0819556	-0.145828	-0.00176465	-0.109419	-0.100606	-0.314311
652	ENSG00000048991.16_2	40.21	61.03	54.56	58.2	51.49	45.24	61.15	53.09	50.13	54.54	43.34	64.56	58.01	52.75	51.42	55.67	64.07	52.22	54.23	58.67	51.92	55.07	53.15	48.52	58.94	60.39	56.46	0.022	-0.141	-0.097	0.528	0.053	-0.243	-0.184	-0.268	-0.17	0.088	-0.082	0.281	0.085	-0.325	-0.112	-0.0915162	-0.0224399	-0.0889184	0.0158126	-0.0228304	-0.00255485
653	ENSG00000049089.13_3	0.51	0.45	0.32	0.39	1.17	0.7	2.21	0.85	0.93	0.53	1.44	0.75	0.49	1.47	0.86	0.73	1.73	1.69	0.22	0.96	1.31	1.23	0.75	1.3	1.15	0.37	0.88	1.265	-0.224	-0.008		0.716	0.814	0.634	0.549	0.051	-0.057	-0.424	0.022	1.358	0.122	0.666	0.797098	0.771797	-1.17339	-0.03676	-0.641673	-0.41642
654	ENSG00000049130.14_2	4.98	11.31	6.17	9.17	6.36	8.89	11.31	9.4	9.84	5.71	3	8.2	12.57	11.67	7.61	7.12	7.73	6.79	13.79	8.3	8.47	6.6	9.09	6.23	12.2	8.45	11.07	-1.009	0.124	-0.415	0.819	-0.105	-0.784	0.146	0.493	-0.162	1.074	-0.737	1.798	-0.121	-0.101	-0.666	-0.0488611	-0.539391	-0.390511	-0.748265	0.141454	0.46499
655	ENSG00000049167.13_3	9.08	8.66	7.94	4.27	4.57	7.61	7.62	6.41	6.2	7.36	6.46	6.32	10.48	11.57	7.3	7.36	8.31	4.24	3.8	5.41	5.44	4.63	7.31	6.34	9.03	8.77	8.41	0.255	0.402	0.204	-1.006	-0.231	-0.853	-0.424	-0.058	-0.411	0.482	-0.278	0.794	-0.073	0.194	-0.911	-0.361156	-0.363704	0.687057	0.392281	-0.175937	0.595943
656	ENSG00000049192.14_3	0	0.08	0.32	0.49	0.11	0.15	0.14	0.06	0.06	0.08	0.16	0.05	1.19	0	0.16	0	1.27	0.07	0	0.57	0.04	0.08	0.04	0.69	0.1	0.04	0.07										1.543			1.713			0.346514	2.28454	-0.208226	-0.760847	-0.221244	0.493059
657	ENSG00000049239.12_2	2.66	2.07	2.05	6.84	5.04	6.51	2.64	2.79	2.29	2.78	3.15	2.51	7.66	5.55	5.5	3.93	4.74	2.51	3.24	3.29	2.15	5.68	5.34	5.02	3.12	3.09	2.92	0.725	0.624	1.059	1.216	-0.205	1.108	-0.126	1.459	-0.294	1.315	0.291	0.729	0.546	0.995	-0.184	-0.249412	0.298262	-0.319728	0.0620384	0.193781	0.172589
658	ENSG00000049245.12_3	26.19	29.27	27.39	30.43	26.63	24.08	28.78	25.54	28.5	28.82	27.97	31.34	26.07	28.45	24.34	29.65	34.03	25.95	25.86	31.16	26.05	22.85	28.94	20.77	27.23	27.5	27.35	-0.175	-0.105	-0.32	0.213	0.078	-0.134	-0.105	-0.182	0.058	-0.142	0.121	0.024	0.302	-0.358	-0.074	0.0181954	0.135926	-0.015394	0.12003	0.160189	0.0621468
659	ENSG00000049246.14_2	4.22	6.18	4.08	14.65	10.09	11.19	7.4	7.57	6.41	5.17	4.57	4.87	14.66	12.51	12.55	6.7	8.07	4.27	4.02	5.41	3.78	13.17	13.96	10.48	7.74	5.87	5.95	1.597	1.291	1.359	1.682	-0.061	0.665	0.341	1.352	0.099	1.419	-0.195	1.36	0.428	1.281	-0.435	0.135487	-0.0283974	0.112749	0.178192	-0.0708875	0.0429701
660	ENSG00000049247.13_2	0	0	0	0	0	0	0	0	0	0	0	0	0	0.21	0.04	0	0	0	0	0	0	0.06	0	0	0	0	0.03																-0.780264	0.243671	0	0	-0.641958	0.593421
661	ENSG00000049249.8_3	0.63	0.87	1.17	0.34	0.27	0.9	0.93	0.16	0.28	0.71	0.49	0.11	0.35	0.89	0.36	0.42	0.28	0.74	0	0.56	1.7	0.12	0.45	0.73	0.38	1.06	0.49		-0.158	-0.839		0.7	-0.831	-1.241	-0.254		-0.509		0.49	-1		0.325	-0.529779	-0.518001	0.134301	-0.772332	0.26477	0.307706
662	ENSG00000049283.17_3	19.68	21.41	26.15	38.68	45.8	49.88	23.39	27.82	22.72	21.72	24.44	25.77	39.68	31.37	42.67	20.83	25.38	26.71	32.22	23.25	24.1	37.04	39.49	46.5	26.68	23.47	27.43	0.198	0.752	0.934	0.957	-0.186	1.079	0.241	0.919	-0.266	0.855	-0.35	0.354	0.111	0.717	-0.038	-0.0568664	-0.0848533	-0.198388	-0.0589134	0.125725	-0.152158
663	ENSG00000049323.15_2	5.51	4.29	3.23	10.79	5.8	8.69	5.34	5.29	4.74	6.71	4.31	5.99	11.21	13.31	7.2	6.68	4.61	4.09	4.57	3.5	4.92	12.13	7.02	8.48	5.36	4.17	4.44	1.317	0.911	0.728	0.91	-0.005	0.395	0.31	1.301	0.085	0.7	0.293	1.522	0.13	0.247	-0.106	0.153928	0.128719	-0.117017	0.344808	-0.141991	0.130334
664	ENSG00000049449.8_3	29.01	18.96	23.2	28.16	20.6	40.79	29.43	18.29	22.74	26.81	21.95	12.67	31.45	50.48	20.26	31.41	28.37	12.86	14.23	24.32	38.33	39.4	41.59	37.09	27	34.68	24.56	1.438	0.762	-0.047	-0.042	0.122	0.117	-0.905	0.801	-0.109	0.226	0.215	1.183	-0.285	0.657	-0.907	-0.285291	-0.254881	-0.185623	-0.379684	-0.401452	-0.290138
665	ENSG00000049540.16_3	0	0	0	0	0	0.39	0	0.03	0.06	0.22	0	0.03	0	0	0.02	0	0	0	0	0	0	0.11	0.05	0.06	0.05	0.1	0.08																-1.41191	-2.12936	0	0.363021	0.50249	-1.78673
666	ENSG00000049541.10_3	195.34	173.05	186.56	171.85	146.51	140.07	167.54	154.85	186.51	174.06	167.93	165	161.2	161.06	174.5	158.79	168.77	180.03	180.61	171.36	171.45	165.62	160.59	179.53	162.57	165.69	177.48	-0.125	-0.093	0.066	-0.184	0.043	-0.239	-0.097	-0.412	0.071	-0.11	-0.034	-0.06	0.026	0.081	0.021	0.0122054	0.0100798	0.0760061	-0.00391302	-0.1426	-0.077013
667	ENSG00000049618.22_3	24.82	17.89	17.25	34.34	35.46	31.62	22.55	20.01	19.47	12.28	20.94	19.26	27.68	24.67	27.83	21.87	21.57	16.99	24.49	17.95	13.67	30.89	31.79	41.13	18.46	26.34	21.45	0.329	0.807	1.555	0.46	0.282	0.967	-0.388	0.856	-0.136	1.141	0.239	0.231	-0.282	0.52	-0.328	-0.0875465	-0.121362	0.12978	0.00193934	-0.037492	-0.418157
668	ENSG00000049656.13_2	111.72	124.27	112.62	109.75	127.01	126.51	98.77	113.58	104.05	96.71	121.73	132.62	102.37	131.69	133.02	91.45	119.01	90.07	108.56	114.89	101.26	101.28	125.51	119.76	103.48	89.55	115.76	-0.1	0.127	0.241	-0.026	-0.067	0.031	0.341	0.167	-0.153	0.082	-0.177	0.113	0.408	0.004	-0.36	0.0339915	-0.0355787	0.102473	0.158876	0.0659494	0.0298647
669	ENSG00000049759.17_3	14.37	22.32	17.85	26.9	30.37	31.26	19.84	18.45	22.48	14.19	17.06	18.09	23.55	24.79	30.45	19.43	23.56	17.91	11.3	22.3	22.58	26.23	32.18	34.81	21.54	24.27	20.02	1.18	0.519	0.613	0.882	-0.116	0.436	-0.386	0.791	0.163	0.711	-0.145	0.526	-0.042	0.735	-0.157	-0.0952965	-0.0758268	-0.105331	-0.196442	-0.0706436	-0.272304
670	ENSG00000049768.14_2	1.64	1.71	1.16	1.9	2.2	1.6	1.06	1.52	0.99	1.41	2.19	1.81	2.55	1.59	1.29	1.42	1.15	1.75	1.42	0.63	1.11	1.22	2.08	1.08	1.08	0.95	1.4	-0.159	1.191	-0.027	0.165	-0.018	0.289	0.478	0.339	-0.351	0.675	0.281	-0.364	0.186	-0.368	0.244	-0.00655639	0.22458	0.440376	0.786817	0.383556	0.262576
671	ENSG00000049769.12_3	3.74	1.53	1.88	2.23	3.46	0.66	1.05	2.73	1.43	2.07	1.02	1.63	2.26	2.35	1.3	1.37	4.46	2.69	3.24	2.01	2.23	2.62	1.74	4.17	2.1	4.41	2.88	-0.261	-0.164	0.775	-0.635	-0.746	0.964	-0.604	-1.037	-0.808	0.103	-0.475	0.907	0.015	-0.243	-0.083	-0.889503	-0.18364	-0.0566152	-0.590274	-0.554487	-0.644458
672	ENSG00000049860.13_3	26.47	31.41	27.35	33.68	32.06	42.1	28.78	27.09	31.19	34.76	29.85	36.18	35.25	39.25	42.58	28.84	32.53	31.31	24.4	33.54	38.25	39.04	35.61	40.9	32.8	35.15	37.31	0.667	0.085	0.095	0.342	-0.186	0.029	-0.37	0.613	-0.255	0.02	-0.183	0.389	-0.11	0.232	-0.249	-0.266084	-0.163603	-0.249273	0.0432446	-0.117812	-0.0447426
673	ENSG00000049883.14_3	5.96	4.81	4.7	8.02	7.47	6.67	6.63	5.89	5.32	4.07	3.82	6.01	6.44	9.33	9.28	6.37	4.13	5.97	4.83	3.35	3.24	7.28	7.44	5.62	5.98	3.89	4.21	0.546	1.044	0.71	0.399	0.138	0.586	0.542	0.463	0.305	0.603	0.084	1.186	0.077	0.587	0.458	0.363543	0.229762	0.47784	0.398782	0.118825	0.246578
674	ENSG00000050030.13_2	0.02	0.07	0	0.1	0.03	0.01	0.03	0.07	0.02	0.03	0.01	0.03	0.07	0	0.07	0.07	0.03	0.05	0	0.03	0	0.09	0.1	0.08	0.07	0.05	0.02																-0.123149	0.14774	1.32922	1.06077	-1.01477	-0.514593
675	ENSG00000050130.17_2	23.49	27.16	17.75	42.12	32.51	34.97	32.88	27.65	26.69	23.65	18.31	27.71	30.11	37	38.38	29.88	22.38	31.8	21.22	21.83	23.87	32.42	30.04	31.85	26.33	27.87	25.91	0.6	0.452	0.409	0.829	0.315	0.255	-0.011	0.959	0.042	0.342	0.179	0.995	-0.31	0.463	0.29	0.130629	0.0602933	-0.0155056	0.0653943	0.210065	0.107646
676	ENSG00000050165.17_2	18.11	9.21	9.01	10.98	12.26	12.28	14.81	4.7	9.56	12.58	12.53	5.51	13.82	12.19	10.62	7.69	14.92	7.42	10.56	8.72	17.47	9.67	9.3	8.06	11.04	17.14	12.41	-0.121	0.088	-1.07	-0.697	0.408	0.394	-1.762	0.426	-0.36	0.131	-0.495	-0.038	-0.194	0.888	-0.705	-0.511761	-0.435346	-0.154464	-0.343871	0.40085	0.382356
677	ENSG00000050327.14_3	4.41	5.54	5.41	9.69	8.13	10.42	5.9	5.62	3.94	4.84	5.12	6.05	9.6	9.02	11.01	5.92	6.19	2.8	4.22	5.43	3.21	9.47	9.05	10.94	3.85	3.65	4.94	1.079	0.687	1.625	1.053	0.557	0.515	0.56	0.886	-0.293	0.919	0.562	0.76	0.689	0.813	-0.721	0.306018	0.273439	0.285542	0.388271	-0.0686564	-0.0337599
678	ENSG00000050344.8_2	3.41	3.9	3.17	6.24	3.91	6.58	4.25	3.81	3.76	3.62	3.92	2.74	6.04	6.28	4.76	4.54	3.84	4	3.15	3.85	4.2	4.36	4.51	7.11	4.22	4.18	3.73	0.413	0.204	0.695	0.786	0.009	0.003	-0.119	0.948	0.01	0.667	0.095	0.617	-0.109	0.699	0.089	-0.021021	0.0441277	-0.180257	-0.169851	0.101237	0.0646777
679	ENSG00000050393.11_3	19.67	15.82	18.06	16.16	10.97	9.38	22.9	16.91	14.54	16.52	15.34	18.28	10.9	18.79	12.39	16.05	16.97	14.21	17.34	17.99	17.21	9.86	10.49	9.51	17.25	14.4	13.33	-0.784	-0.751	-0.823	-0.276	0.399	-0.509	0.225	-0.91	0.121	-0.578	-0.101	0.284	0.23	-0.543	0.089	0.273055	0.0876415	-0.00255233	-0.0459814	0.272806	0.41018
680	ENSG00000050405.13_3	7.28	17.27	12.58	35.13	31.69	29.07	19.2	21.97	14.5	14.57	21.01	8.23	43.89	54.66	34.95	18.48	25.47	15.79	21.45	14.92	17.27	33.38	29.96	40.85	22.32	30.08	23.46	0.626	0.982	1.218	2.195	-0.212	0.857	-0.445	1.177	-0.676	1.559	-0.266	1.359	-0.236	2.022	-0.557	-0.446952	-0.347018	-0.562253	-0.306253	-0.146378	0.261145
681	ENSG00000050426.15_3	17.7	20.59	15.7	64.76	54.61	54.07	30.27	28.07	32.05	25.21	21.61	20.62	67.9	62.99	75.65	32.65	41.61	39.05	17.89	21.88	15.85	75.56	51.85	60.29	25.12	24.4	24.19	2.048	1.226	1.895	1.842	0.264	1.386	0.198	1.752	0.399	1.412	0.372	1.522	0.758	1.85	0.68	0.30018	0.626224	-0.0385215	0.331071	-0.119019	0.0973537
682	ENSG00000050438.16_2	1.11	0.75	0.49	2.94	2.56	2.64	0.97	0.76	0.51	0.38	0.41	0.76	1.87	3.38	1.23	1.07	0.98	0.72	1.35	1.75	0.73	1.7	1.59	0.82	1.98	2.01	0.45	0.25	-0.106	0.102	1.095	-0.755	1.292	-0.994	1.665		1.429	-0.66	2.092	-0.762	0.457	0.361	-0.772117	-0.447672	-0.693122	-1.1918	1.04406	0.527113
683	ENSG00000050555.17_3	0	0	0.01	0	0.07	0	0.05	0.01	0.04	0	0.01	0.11	0.13	0.52	0.16	0.03	0.06	0	0	0	0	0	0	0.03	0	0	0.05																0.803113	0.86575	-0.817203	1.02869	0.497907	4.31954
684	ENSG00000050628.20_3	2.85	6.5	2.37	3.28	3.44	1.52	3.99	3.81	2.84	6.37	4.59	3	4.82	2.12	2.71	4.56	6.17	2.76	4.79	7.07	3.75	2.86	3.38	2.81	3.76	4.89	3.66	-0.655	-0.964	-0.361	0.174	0.076	-0.829	-0.323	-0.507	-0.317	-0.369	0.248	-0.958	0.307	-0.125	-0.352	-0.236036	0.0886012	-0.462582	-0.155505	-0.156182	0.124998
685	ENSG00000050730.15_2	0.67	0.21	0.28	0.24	0	0.35	0.26	0.46	0.08	0.08	0.58	0.21	0.35	1.16	0.23	0	0.47	0	0	0	0.34	0.55	0.06	0.28	0.23	1.17	0.33							-0.799					0.62	-0.784			-1.13795	-1.917	0.769757	0.32575	-0.591539	0.624325
686	ENSG00000050748.17_3	84.72	78.98	86.36	72.32	62.43	59.54	75.91	72.45	72.11	70.07	63.16	81.25	56.31	61.07	66.03	64.61	71.78	77.99	67.01	70.32	81.62	63.63	60.38	65.32	71.09	84.73	72.71	-0.074	-0.218	-0.319	-0.227	0.094	-0.337	-0.224	-0.533	-0.012	-0.313	-0.137	-0.048	-0.238	-0.297	0.1	-0.0418714	-0.0867705	0.158551	-0.0155901	0.0353828	-0.100227
687	ENSG00000050767.15_3	0	0	0	0.15	0.33	0.17	0.14	0	0.08	0	0	0.07	0.52	0.56	0.24	0	0.13	0	0	0	0.07	0.17	0.55	0.08	0.12	0.17	0.06																-0.443208	-1.06059	-2.48967	-0.915486	-0.232767	0.753788
688	ENSG00000050820.16_3	29.78	61.86	45.72	49.88	105	73.26	38.05	49.66	34.62	45	49.21	35.52	53.6	45.53	63.82	45.9	50.5	41.08	39.76	73.9	56.43	71.86	69.35	70.65	50.32	44.82	41.13	0.846	-0.091	0.322	0.734	-0.399	0.759	0.146	0.674	-0.245	0.25	-0.131	-0.111	0.17	0.836	-0.002	-0.170589	0.0153621	-0.33743	-0.340132	0.0666916	-0.417421
689	ENSG00000051009.10_2	6.46	4.22	5.96	14.12	20.01	13.67	6.15	5.99	4.25	4.15	5.18	4.34	23.83	15.06	19	6.76	4.38	8.71	5.32	4.68	1.54	20.46	13.97	11.38	5.56	6.8	5.75	1.849	1.482	2.542	1.071	0.134	2.119	-0.17	1.133	-0.396	2.387	0.261	1.454	-0.581	2.01	0.559	-0.154325	0.10187	0.880138	0.645636	0.088931	0.3054
690	ENSG00000051108.14_3	83.23	143.61	127.22	103.69	137.13	171.66	89.27	142.8	158.44	68.51	126.33	89.64	92.26	160.61	133.31	65.15	140.96	114.44	67.82	139.89	124.44	129.15	167.82	125.68	99.5	184.88	110.72	0.924	0.262	0.014	0.315	-0.156	-0.066	-0.371	0.431	0.515	0.427	-0.607	0.345	-0.39	0.57	0.047	0.000544729	-0.312834	0.080713	-0.193193	-0.0701243	-0.227454
691	ENSG00000051128.18_3	17.54	18.36	13.05	14.2	12.31	15.17	18.21	16.79	13.01	14.74	17.67	6.95	15.88	16.55	14.12	16.48	17.39	12.12	20.54	15.77	18.14	14.18	18.78	17.15	15.96	21.53	15.88	-0.519	0.245	-0.079	-0.295	0.185	-0.558	-0.35	0.21	-0.278	0.104	0.045	-0.092	-0.3	0.973	-0.376	-0.154172	-0.204465	-0.223526	-0.519889	-0.257187	-0.143661
692	ENSG00000051180.16_2	9.24	8.2	9.28	11.71	8.08	8.55	8.85	8.02	8.63	6.96	6.74	7.17	9.44	7.96	10.48	7.44	6.79	10.11	8.06	12.14	8.91	11.91	10.4	10.23	9.26	8.63	10.34	0.536	-0.214	0.189	0.326	-0.062	-0.02	-0.1	-0.112	-0.248	0.414	-0.298	0.225	-0.325	0.518	-0.031	-0.151625	-0.268814	-0.119629	-0.426115	-0.214205	-0.25497
693	ENSG00000051341.13_2	0.41	3.06	2	14.64	7.13	17.2	6.97	5.94	4.41	0.78	0.87	3.58	9.76	8.91	11.62	8.52	4.69	7.09	0.28	2	3.01	16.08	13.64	14.1	4.2	4.37	5.5	4.41	2.5	2.056	4.056	0.668	1.1	0.403	2.824	-0.289	3.003	0.94	2.78	0.092	1.571	0.339	0.382291	0.587776	0.0675255	-0.0431183	-0.240019	-0.619394
694	ENSG00000051382.8_2	18.48	23.11	16.81	24.45	22.51	19.6	22.06	20.22	19.82	19.69	13.92	22.62	20.8	26.54	24.02	20.33	25.36	16.18	8.25	12.31	14.67	21.16	20.4	20.95	17.43	20.95	19.41	1.308	0.706	0.5	0.395	0.331	-0.037	-0.05	0.216	0.029	0.077	0.216	0.907	0.27	0.085	-0.255	0.113436	0.116141	0.640909	0.650699	0.0871085	0.129252
695	ENSG00000051523.10_3	219.46	366.51	242.67	223.32	284.62	270.29	213.96	247.57	236.25	265.68	299.78	238.03	276.6	216.72	269.66	312.29	231.56	286.38	254.11	296.03	281.37	238.35	247.96	274.83	265.12	267.12	263.89	-0.092	-0.255	-0.034	0.025	-0.309	-0.364	-0.109	0.155	-0.159	0.058	0.236	-0.467	-0.206	0.18	0.118	-0.185554	0.0808307	-0.0381444	-0.0172849	0.0264083	-0.0399591
696	ENSG00000051596.9_3	33.97	35.82	30.5	25.53	24.35	39.74	24.42	38.08	43.41	23.26	35.38	40.12	40.41	44.7	41.55	24.99	26.65	41.49	34.81	20.85	32.19	45.7	41.6	56.87	32.93	26.74	37.63	0.388	0.98	0.811	-0.405	-0.424	-0.548	0.502	0.376	0.204	0.784	-0.391	0.333	-0.005	0.05	0.139	0.113399	-0.0883393	0.241483	0.256131	-0.712305	-0.24074
697	ENSG00000051620.10_2	58.83	48.42	37.85	34.65	23.47	26.9	44.74	32.67	40.69	39.07	35.66	33.18	28.57	32.38	28.06	48.79	39.11	27.72	26.13	33.14	40.95	27.13	33.76	24.48	39.36	39.71	35.19	0.053	0.026	-0.731	-0.755	0.183	-1.029	-0.278	-0.485	0.207	-0.445	0.306	-0.137	-0.022	-0.238	-0.339	0.052582	0.018444	0.438383	0.0768464	-0.0217111	0.00594929
698	ENSG00000051825.14_3	6.06	18.91	11.04	48.81	37.02	36.24	23.43	23.72	25.18	12.35	5.33	18.65	37.58	40.14	49.87	18.86	18.18	30.05	20.8	14.54	11.73	49.37	38.83	39.1	25.45	17.9	22.92	1.227	1.387	1.695	2.91	-0.117	0.951	0.396	1.671	0.133	1.567	-0.423	2.801	0.022	1.395	0.383	0.141066	0.0114904	-0.342181	-0.328854	-0.0654891	-0.0556471
699	ENSG00000052126.14_3	2.08	5.7	2.7	12.3	7.47	8.95	7.83	6.95	5.84	4.54	3.07	5.15	9.86	10.97	9.03	7.79	6.7	4.7	5.27	5.18	3.18	10.38	10.17	7.75	6.29	7.81	5.54	0.915	0.91	1.165	2.311	0.295	0.362	-0.158	1.562	0.07	1.04	0.288	1.684	-0.207	0.754	-0.216	0.0761772	-0.0252678	-0.335641	0.0313888	0.0181439	0.0308229
700	ENSG00000052344.15_2	83.83	80.59	92.54	94.81	139.17	106.04	84.43	80.64	80.97	101.17	100.64	84.03	120.48	107.93	119.75	95.91	105.8	98.09	90.29	85.04	85.62	125.86	108.34	107.18	86.36	86.83	81.74	0.477	0.348	0.322	0.177	-0.032	0.784	-0.106	0.195	-0.014	0.251	0.15	0.1	0.284	0.509	0.262	-0.0437936	0.243342	-0.0266433	0.16363	-0.00420083	-0.0198302
701	ENSG00000052723.11_2	76.5	93.41	58.28	63.99	39.57	43.64	64.03	56.13	71.82	57.07	50.95	55.37	48.02	48.14	45.14	45.94	70.84	46.95	50.55	51.62	54.94	48.91	38.23	48.4	71.27	47.32	53.86	-0.047	-0.428	-0.181	-0.256	-0.153	-1.229	0.244	-0.413	0.412	-0.247	-0.628	-0.081	0.577	-0.292	-0.196	0.173113	-0.0550414	0.497532	0.0741899	0.100315	0.00965469
702	ENSG00000052749.13_3	5.07	8.03	7.69	14.35	18.16	25.18	8.5	10.77	8.63	4.71	5.75	6.67	16.65	20.5	25.01	6.71	8.07	8.42	6.49	6.37	5.12	21.69	23.56	18.48	6.06	8.45	8.9	1.667	1.808	1.756	1.415	0.456	1.129	0.333	1.649	-0.042	1.719	0.136	1.748	-0.063	1.831	-0.076	0.268664	-0.00226891	0.293529	0.0611946	-0.188744	-0.110309
703	ENSG00000052795.12_3	0.86	1	0.89	1.15	1.58	1.42	1.96	1.4	1.13	1.51	0.72	1.34	2.85	2.63	2.33	1.5	1.66	1.43	0.45	1.41	1.39	1.23	1.24	1.95	1.11	0.98	1.5	0.865	-0.134	0.374	0.279	0.612	0.472	0.36	0.466	-0.295	0.737	0.313	1.359	0.545	0.621	-0.051	0.330386	0.378536	-0.321471	0.0765131	-0.0556018	0.790835
704	ENSG00000052802.12_3	20.45	29.62	23.22	20.79	18.96	20.15	20.93	23.89	23.32	21.12	20.43	32.77	17.8	22.71	19.82	21.85	25.75	20.97	15.8	18.32	22.86	16.87	17.41	19.56	22.02	16.53	22.66	0.092	-0.072	-0.22	0.023	-0.072	-0.63	0.518	-0.2	0.041	-0.241	-0.011	0.149	0.624	-0.711	-0.109	0.160369	0.18529	0.316212	0.376923	0.153305	0.0935198
705	ENSG00000052841.14_3	11.73	12.3	13.22	37.66	26.25	40.58	17.63	21.69	19.17	10.62	10.24	10.18	43.23	39.42	39.63	21.22	18.36	20.49	7.87	10.23	11.33	40.31	38	41.46	19.57	19.47	16.93	2.286	1.843	1.827	1.642	-0.147	1.063	0.152	1.582	0.174	1.975	0.114	1.894	-0.083	1.91	0.268	0.0831253	0.119516	0.276858	0.0534938	-0.217241	-0.0252144
706	ENSG00000052850.5_2	0	0	0	0.02	0.02	0	0	0	0	0	0	0	0	0	0.01	0	0	0	0	0	0	0	0	0	0	0.05	0.03																-3.20333	-2.18378	0	0	1.58197	0.815274
707	ENSG00000053108.16_3	4.3	3.41	1.2	3.12	2.9	1.97	1.99	1.28	2.66	2.44	2.29	1.54	2.88	1.78	5.32	1.85	2.49	1.82	0.89	2.38	2.66	3.28	2.44	2.42	1.72	1.99	1.83	1.443	0.03	-0.114	-0.407	0.166	-0.202	-0.484	0.539	0.44	0.201	0.082	-0.291	0.264	1.512	-0.006	0.0922206	0.167008	0.176014	-0.138443	-0.0301906	0.305383
708	ENSG00000053254.15_3	6.01	8.03	6.46	8.76	7.53	7.17	9.37	7.81	8.49	6.29	4.17	6.17	6.05	8.2	6.58	6.52	5.88	5.34	7.45	6.09	7.82	8.09	6.1	6.94	8.55	8.14	7.57	0.112	0.002	-0.161	0.508	0.125	-0.087	-0.056	0.14	0.156	-0.052	-0.366	0.898	-0.437	0.086	-0.467	0.0898384	-0.43415	-0.0907291	-0.362592	0.139744	-0.116318
709	ENSG00000053328.8_2	0	0	0	0	0	0	0	0	0	0	0	0	0	0	0	0	0	0	0	0	0	0	0	0	0	0	0
710	ENSG00000053371.12_3	39.87	61.94	45.78	41.46	46.77	49.91	43.09	43.46	45.82	47.71	58.48	49.9	61.09	47.55	57.79	45.13	54.71	51.25	50.2	42.84	46.05	44.87	46.47	54.31	42.13	42.35	52.76	-0.16	0.116	0.236	0.056	0.032	-0.402	0.037	0.123	-0.201	0.353	0.098	-0.296	0.366	0.21	-0.041	-0.0516562	0.139313	0.0967178	0.225919	-0.0812183	0.162592
711	ENSG00000053372.4_2	65.36	48.85	37.58	56.31	48.73	58.04	57.41	46.45	56.96	25.05	23.93	22.09	42.73	35.5	37.15	11.41	28.54	18.77	21.49	41.18	40.62	57.18	66.18	68.95	48.52	57.72	48.1	1.391	0.678	0.756	-0.213	0.24	-0.004	-0.31	0.62	0.242	0.759	-2.041	0.559	-1.003	0.737	-1.335	0.0738573	-1.39219	0.468639	-0.561315	-0.241676	-0.776777
712	ENSG00000053438.8_2	1.01	0.18	0	0.3	0.22	0.69	0.5	0	0.41	0.4	0.16	0.19	0	0.57	0.4	0.42	0.26	0.46	0	0.62	0.45	0.17	0.38	0	0	0.23	0.22		-0.348		-0.916												0.856799	1.21561	-0.336064	-0.739062	1.0468	0.646731
713	ENSG00000053501.12_2	49.04	54.22	45.79	35.84	36.84	38.44	42.54	44.67	51.85	50.82	56.21	41.6	43.5	44.81	37.33	39.42	54.98	40.65	42.54	47.74	42.98	40.53	34.56	42.22	48.98	50.49	50.04	-0.069	-0.46	-0.025	-0.447	-0.201	-0.551	-0.175	-0.249	0.051	-0.222	-0.31	-0.324	0.122	-0.154	-0.297	-0.0995073	-0.133134	0.136685	0.181333	-0.0842603	0.0295195
714	ENSG00000053524.12_2	0.08	0.07	0.02	0.33	0.21	0.43	0.35	0.36	0.21	0.18	0.06	0.31	0.52	0.16	0.55	0.03	0.2	0.18	0	1	0.33	1.28	0.6	0.25	0.18	0.08	0.44	1.832	-0.447														0.520017	-0.799558	-2.53626	-0.634963	-1.2313	-0.863959
715	ENSG00000053702.14_2	0	0	0	0	0	0	0.03	0.02	0	0	0	0	0	0	0	0	0.06	0	0	0	0	0	0	0	0	0	0																0.579104	1.51522	0	0	0	0
716	ENSG00000053747.15_3	0.5	0.6	0.32	0.84	0.98	1.24	0.44	1.21	0.72	0.7	0.31	0.56	0.47	2.91	0.69	0.62	1.13	2.82	0.13	1.18	0.15	1.6	3.34	1.95	0.48	1.4	0.87	1.737	1.193	1.914	0.422		0.428	-0.152	1.085	-0.167	-0.307	0.193	2.074	-0.221	0.167	1.277	-0.216502	0.530498	0.228805	0.784973	-1.08347	-1.14529
717	ENSG00000053770.11_3	10.01	13.7	7.64	14.75	9.61	15.25	11.69	14.92	12.18	9.68	6.81	12.91	14.94	20.21	14.14	13.63	10.75	13.02	8.81	6.35	10.11	12.84	13.11	12.45	11.27	8.77	10.13	0.519	0.99	0.288	0.537	0.051	-0.49	0.734	0.952	0.254	0.601	0.264	1.502	0.279	0.127	0.347	0.378711	0.316973	0.276799	0.231239	0.0196218	0.276422
718	ENSG00000053900.10_2	0.57	1.19	0.95	6.8	4.05	4.83	3.54	2.29	3.79	1.33	0.99	3.45	4.8	6.16	5.75	2.65	3.02	3.19	2.35	3.82	1.53	5.43	7.74	6.81	2.55	2.63	2.41	1.057	0.932	1.848	2.77	0.406	1.429	-0.166	1.878	0.56	1.534	0.047	2.16	0.169	0.662	0.343	0.347561	0.236939	-1.3475	-0.288728	-0.340956	-0.31791
719	ENSG00000053918.15_3	0	0	0	0.23	0	0.33	0	0.04	0.32	0	0.37	0	0.31	1.73	0.94	0.08	0.1	0	0	0	0.03	0.2	0.3	0	0.15	0	0												1.358				1.74509	1.09895	-1.46005	0.745948	0.400152	2.50603
720	ENSG00000054116.11_2	52.53	53.18	47.17	42.95	44.74	43.77	47.82	47.07	52.79	50.26	52.28	49.58	46.45	49.91	46.49	44.31	48.96	51.46	42.75	47.52	46.93	42.84	49.26	48.64	50.33	50.45	49.86	0.003	0.051	0.051	-0.287	-0.073	-0.247	-0.099	-0.107	0.082	-0.113	-0.182	-0.066	-0.043	-0.092	0.045	-0.0194503	-0.058584	0.108735	0.164682	-0.0967474	-0.0359172
721	ENSG00000054118.13_3	14.56	18.06	24.03	55.85	50	55.26	33.78	24.67	24.33	18.47	16.33	19.54	53.72	44.42	46.98	24.33	28.94	30.43	13.22	22.73	17.2	55.89	43.43	51.5	22.44	31.13	26.67	2.039	0.919	1.555	1.904	0.58	1.444	-0.33	1.185	-0.13	1.515	0.114	1.416	-0.104	1.244	0.187	0.0540459	0.0653213	0.0873612	0.0627052	0.0891407	-0.105854
722	ENSG00000054148.17_3	277.84	287.96	237.71	238.06	245.03	251.72	223.31	237.59	239.44	245.56	275.6	200.46	275.1	277.07	298.84	239.61	277	217.94	221.59	257.97	254.26	251.94	276.1	256.59	273.55	275.23	233.74	0.185	0.098	0.013	-0.222	-0.292	-0.232	-0.212	0.082	0.035	0.164	-0.191	0.008	0.009	0.575	-0.101	-0.147612	-0.0780506	0.0898184	-0.0157212	-0.0984828	0.0765602
723	ENSG00000054179.11_3	9.6	8.45	10.02	14.91	15.17	18.07	8.83	8.14	8.54	9.65	9.83	9.3	16.11	11.39	18.48	11.95	8.23	10.58	13.66	10.47	12.53	19.39	17.1	19.55	9.1	9.4	10.7	0.49	0.682	0.622	0.61	-0.041	0.808	-0.196	0.82	-0.309	0.711	0.375	0.203	-0.181	0.954	-0.016	-0.192948	0.0669321	-0.375288	-0.289639	-0.226401	-0.310154
724	ENSG00000054219.10_3	0.83	0.71	0.51	0.63	0.29	0.84	0.55	0.54	0.45	0.91	0.33	0.39	1.23	1.85	0.56	0.89	0.85	0.73	0.46	0.77	1.38	0.58	0.89	0.93	0.71	0.76	0.65	0.17	0.13	-0.395	-0.235	-0.205		-0.277	0.408	-0.276	0.295	0.2	1.501	0.1		0.097	-0.457333	0.245241	-0.566963	-0.876811	-0.488508	0.408281
725	ENSG00000054267.21_3	3.02	5.56	3.76	11.16	6.8	20.6	4.42	7.22	10.22	2.74	2.74	4.14	11.39	10.86	13.16	13.47	8.93	7.56	1.99	4.73	3.64	12.95	14.31	10.75	6.1	7.1	5.32	2.433	1.502	1.442	1.728	-0.424	0.269	0.023	2.308	0.881	1.876	1.082	1.81	0.311	1.558	0.47	0.214508	0.737042	0.271812	-0.0561491	-0.0648417	-0.162228
726	ENSG00000054277.13_3	2.73	3.11	2.4	4.67	3.26	5.27	2.55	2.89	2.51	1.86	2.91	3.37	1.84	2.01	2.77	2.01	5.13	5.21	2.7	1.53	3.23	1.91	2.01	2.46	4.36	2.34	3.29	-0.409	0.306	-0.334	0.679	-0.672	0.059	0.255	0.993	-0.332	-0.012	-0.953	-0.442	0.987	-0.243	0.591	-0.29971	0.285212	0.127762	0.144588	1.02713	0.00854511
727	ENSG00000054282.15_2	2.77	6.79	5.63	6.53	8.11	9.62	6.4	5.82	4.04	4.86	4.91	4.5	5.84	8.11	9.16	8.17	7.14	9.83	12.65	3.88	5.13	8.23	8.99	5.8	4.66	6.07	5.6	-0.591	1.115	0.162	1.104	0.419	0.24	-0.056	0.723	-0.426	0.242	0.749	0.67	0.218	0.95	0.76	0.00319633	0.600015	-0.207389	-0.2469	0.0505762	-0.0466214
728	ENSG00000054356.13_3	0	0	0	0	0.42	0	0	0	0	0	0	0	0	0	0	0	0	0	0	0	0.14	0	0	0	0	0	0.1																-1.86832	-0.846455	-2.42276	-2.9135	2.77466	0
729	ENSG00000054392.12_3	0.13	0.2	0.49	0.29	0.2	1.92	0.27	0.41	0.23	0.23	0.27	0.07	0.2	0.1	0.29	0.06	0.44	0.42	0	0.31	0.1	0.71	0.24	0.41	0.42	0.36	0.43								1.29								-0.402287	-0.472598	0.996252	0.588984	0.358201	-1.28509
730	ENSG00000054523.17_3	3.67	4.56	4.45	11.5	11.21	13.07	6.73	6.58	6.78	4.41	3.15	5.51	9.37	9.87	11.39	6.23	5.92	6.19	3.14	7.54	4.61	13.92	11.45	9.34	5.18	7.03	6.59	1.986	0.572	0.945	1.525	0.348	1.211	-0.089	1.455	0.038	1.007	0.245	1.506	-0.23	0.984	-0.084	0.102967	-0.0196052	-0.226907	-0.144805	0.0264608	-0.241157
731	ENSG00000054598.6_2	0.93	1.2	1.18	1.5	1.44	1.84	0.99	1.6	1.07	1.11	1.29	1.23	1.18	1.22	2.03	0.96	0.75	0.79	0.16	1.61	1.43	1.46	1.96	1.92	1.11	1.51	1.2	1.57	0.221	0.326	0.484	-0.112	0.191	0.063	0.478	-0.115	0.061	-0.141	-0.058	-0.685	0.548	-0.398	-0.0399231	-0.577121	-0.146572	0.0370966	-0.156585	-0.24451
732	ENSG00000054611.13_2	4.75	5.97	6.39	6.94	6.28	6.8	6.09	6.03	4.44	5.4	8.14	5.72	6.37	7.24	6.77	6.63	5.65	7.28	6.29	6.96	5.64	6.89	6.92	8.76	5.35	5.29	4.78	0.122	-0.008	0.593	0.503	0.172	0.068	0.174	0.083	-0.096	0.22	0.285	-0.159	0.087	0.225	0.559	0.112299	0.334465	-0.105138	0.0853108	-0.168056	-0.196448
733	ENSG00000054654.16_3	3.96	16.15	5.7	90.03	31.15	75.82	35.3	25.85	32.25	8.43	3.44	16.53	72.47	57.09	67.45	27.62	23.17	25.97	15.7	8.45	9.38	48.48	65.59	61.83	31.41	17.65	27.76	1.596	2.884	2.657	4.343	0.166	0.927	0.538	3.622	0.213	3.031	-0.182	3.87	0.383	1.996	-0.094	0.304596	0.0336392	-0.303855	-0.246853	0.0709254	0.0857058
734	ENSG00000054690.13_2	3.61	3.61	3.53	39.1	37.31	51.67	10.69	13.89	12.16	4.51	4.95	6.02	37.7	37.79	57.92	14.89	14.37	24.21	1.81	5.38	4.65	45.24	31.9	44.98	10.17	9.99	13.87	4.307	2.462	3.143	3.268	0.069	3.202	0.456	3.694	-0.183	2.931	0.528	2.813	0.503	3.164	0.782	0.135808	0.632718	-0.0886889	0.50178	0.0438919	0.0501155
735	ENSG00000054793.13_3	11.08	13.16	12.96	18.13	18.76	23.25	13.14	14.61	14.38	10.64	11.37	15.86	17.04	18.19	21.76	12.48	15.19	14.27	11.4	11.79	11.4	20.51	18.96	21.04	13.13	13.88	15.11	0.82	0.663	0.856	0.686	0.001	0.496	0.071	0.819	-0.069	0.655	-0.07	0.655	0.126	0.444	-0.08	0.0104872	0.00858421	0.111294	0.177075	-0.0264803	-0.144715
736	ENSG00000054796.12_2	0	0	0	0	0	0	0	0	0	0	0	0	0	0	0	0	0	0	0	0	0	0	0	0	0	0	0
737	ENSG00000054803.3_2	0	0	0	0	0	0	0	0	0	0	0	0	0	0	0	0	0	0	0	0	0	0	0	0	0	0	0
738	ENSG00000054938.15_3	0	0	0	0	0	0	0.05	0	0	0	0	0	0	0	0	0	0	0	0	0	0	0	0	0	0	0	0
739	ENSG00000054965.10_2	18.94	26.22	26.29	32.94	38.36	29.79	23.95	25.81	20.26	25.75	29.33	24.25	31.44	31	31.47	28.16	29.39	21.9	31.14	26	24.79	34.2	31.27	37.42	25.7	28.9	22.87	0.133	0.262	0.584	0.783	-0.1	0.54	-0.16	0.177	-0.171	0.283	0.129	0.079	0.024	0.369	-0.061	-0.136167	0.0533019	-0.178086	0.00298791	-0.0355294	-0.179889
740	ENSG00000054967.12_2	1.35	2.69	2.55	7.97	7.83	10.09	3.62	4.09	3.97	3.4	2.09	2.34	4.2	6.5	7.65	2.71	3.34	2.75	1.86	2.09	2.18	6.78	7.7	8.21	3.06	3.71	3.01	1.625	1.663	1.7	2.195	0.211	1.385	0.125	1.796	0.349	0.269	-0.149	1.434	-0.133	1.521	-0.111	0.281703	-0.11169	0.128296	0.355481	0.183076	-0.365523
741	ENSG00000054983.16_3	3.68	3.72	2.1	9.03	5.3	8.57	2.83	6.14	6.79	4.7	3.47	8.35	5.08	7.2	7.57	3.6	9.39	4.97	1.47	2.96	4.17	4.06	7.84	8.53	4.66	3.74	4.56	1.211	1.269	0.951	1.189	-0.632	0.459	0.647	1.803	0.527	0.102	-0.332	0.956	1.222	-0.133	0.112	0.223647	0.444862	0.0862464	0.913447	0.232029	-0.0618613
742	ENSG00000055044.10_2	10.03	15.76	13.48	42.87	32.59	42.46	22.8	21.98	20.62	12.12	8.85	16.93	37.61	45.7	43.95	17.63	16.12	16.84	15.69	14.61	10.99	37.74	34.64	34.43	15.78	12.78	21.83	1.24	1.218	1.604	2.042	0.517	1.025	0.759	1.62	-0.08	1.594	0.155	2.305	0.324	1.351	-0.365	0.386844	0.0208313	0.00745662	-0.0267622	0.126073	0.192607
743	ENSG00000055070.16_2	58.75	91.36	66.54	38.79	46.01	43.36	58.34	62.64	56.55	50	70.82	48.52	38.65	37.21	40.44	41.38	54.38	47.57	53.16	69.87	69.75	44.56	59.63	56.9	58.52	55.76	64.73	-0.252	-0.227	-0.291	-0.593	-0.004	-0.982	0.166	-0.612	-0.193	-0.367	-0.495	-0.919	-0.036	-0.26	-0.44	-0.0134467	-0.328474	0.125182	-0.17595	-0.326826	-0.494678
744	ENSG00000055118.14_2	0.44	0.36	0.83	0.5	1.04	0.62	0.99	0.61	0.65	0.44	0.56	0.66	0.62	0.58	0.87	0.68	0.45	0.37	0.56	1.33	0.58	0.93	0.57	0.67	0.7	0.77	0.49	0.432	-0.774	0.115		0.312	0.841	-0.194	-0.248	0.216	0.253	-0.024	0.027	-0.419	0.24		0.221233	-0.351996	-0.45706	-0.447189	-0.0112132	-0.085421
745	ENSG00000055130.15_2	14.21	19.19	17.88	30.64	27.1	29.14	22.72	20.84	21.66	16.94	15.5	16.11	28.47	28.23	28.62	17.47	25.14	19.76	14.14	19.37	19.5	27.98	28.35	27.69	20.55	23.39	21.29	0.96	0.538	0.495	1.082	0.142	0.487	-0.163	0.689	0.024	0.732	-0.228	0.844	0.102	0.81	-0.105	0.0105859	-0.0484083	-0.0986775	-0.141976	0.0418912	-0.0280541
746	ENSG00000055147.18_3	4.38	10.35	9.71	10.95	6.94	9.87	9.39	7.94	10.11	10.9	10.08	9.18	13.31	15.33	10.35	9.35	11.88	11.56	11.57	10.52	10.94	10	9.08	9.06	12.91	11.42	7.8	-0.201	-0.202	-0.259	1.23	-0.439	-0.544	-0.498	0.022	0.354	0.277	-0.445	0.581	0.055	0.165	0.539	-0.185869	0.0630016	-0.437331	-0.105034	-0.0314464	0.378366
747	ENSG00000055163.19_3	12.55	13.06	11.28	15.34	15.8	11.83	10.57	7.25	11.3	11.83	9.01	8.17	13.34	10.65	11.72	8.42	9.41	12.78	6.63	13.32	6.8	13.59	10.83	9.81	8.02	11.33	11.97	0.983	-0.287	0.498	0.28	0.378	0.266	-0.61	0.066	-0.08	0.167	0.066	0.23	-0.255	0.495	0.091	-0.109159	-0.0604665	0.471155	0.165859	0.322989	0.0160711
748	ENSG00000055208.18_3	13.84	21.8	17.76	23.53	18.13	18	20.49	21.55	18.99	15.69	13.2	17.03	19.29	20.62	17.07	18.16	20.18	18.63	17.3	18.8	15.81	18.61	22.29	16.29	19.2	19.89	17.82	0.102	0.24	0.042	0.745	0.092	-0.259	0.113	0.019	0.089	0.29	-0.078	0.624	0.02	0.003	0.062	0.107536	0.00904489	0.0416829	-0.129505	0.0588566	-0.0619675
749	ENSG00000055211.12_2	16.26	17.27	14.15	14.88	10.33	11.54	15.78	14.07	14.74	15.1	15.64	17.68	12.06	18.02	13.28	14.42	16.22	14.22	19.97	16.96	14.48	12.65	11.66	12.25	14.45	12.58	13.5	-0.638	-0.522	-0.233	-0.124	0.123	-0.714	0.156	-0.283	0.122	-0.313	-0.003	0.198	0.354	-0.4	0.072	0.139668	0.154922	-0.0767733	0.00578477	0.0007105	0.143713
750	ENSG00000055332.16_3	9.67	10.23	6.97	13.99	11.71	9.42	13.04	8.4	8.58	8.02	8.29	10.29	10.95	5.17	8.58	7.91	7.89	5.99	6.6	11.53	8.32	9.74	9.51	9.19	8.1	9.71	11.18	0.528	-0.265	0.136	0.511	0.655	0.186	-0.198	0.409	-0.363	0.426	-0.032	-0.633	-0.283	-0.249	-0.848	0.0279522	-0.417564	-0.0242597	0.032781	0.292075	-0.260985
751	ENSG00000055483.19_3	14.4	18.08	18.09	24.85	33.01	36.99	17.51	21.08	18	15.25	17.17	17.28	27.43	28.96	36.12	12.37	24.92	17.5	13.07	22.98	16.63	32.92	30.84	27.75	14.49	21.38	18.34	1.3	0.417	0.722	0.767	0.265	0.851	-0.02	1.012	-0.026	0.826	-0.22	0.737	0.216	1.042	-0.066	0.0807074	0.0090908	-0.0508909	-0.0256396	0.0154059	-0.0421652
752	ENSG00000055609.17_3	6.54	17.81	12.35	58.92	44.84	74.35	25.01	34.02	21.72	14.3	7.26	25.43	59.79	65.9	74.78	31.33	37.79	35.6	21.06	14.01	10.57	57.81	67.39	62.23	25.21	29.29	27.56	1.435	2.226	2.503	3.077	-0.011	1.308	0.213	2.542	-0.337	2.026	0.308	3.097	0.362	1.538	0.363	-0.00981573	0.359774	-0.348584	0.0571049	-0.0933507	0.0412147
753	ENSG00000055732.12_2	0.08	0.4	0.3	2.66	2.3	2.42	1.07	0.82	0.44	0.39	0.31	0.33	2.22	2.7	2.08	0.75	0.89	0.67	0	0.62	0.12	2.18	2.12	2.67	0.9	1.12	0.7	2.422	1.226	2.354	2.446	0.165	1.637	-0.295	1.868	-0.352	1.612	-0.163	1.982	-0.221	1.636	-0.037	-0.205047	-0.190755	0.47671	0.764675	0.0827457	-0.0550472
754	ENSG00000055813.5_3	1.06	1.98	1.28	1.68	1.74	1.2	1.89	1.07	1.3	1.57	1.89	1.58	1.91	1.92	1.38	1.18	1.62	1.24	1.11	2.11	1.17	1.82	1.87	1.42	1.69	1.72	1.89	0.527	-0.139	0.201	0.483	0.126	-0.147	-0.5	-0.066	-0.409	0.219	-0.382	0.018	-0.066	-0.146	-0.458	-0.345764	-0.428337	-0.0157621	0.236675	-0.160504	-0.0452986
755	ENSG00000055917.15_2	3.61	7.26	5.42	11.91	8.87	9.6	8.34	8.57	6.93	5.14	3.14	7.84	9.59	10.82	10.26	7.06	6.9	5.71	8.25	6.48	7.05	11.63	9.82	9.66	6.54	6.63	7.48	0.471	0.564	0.428	1.594	0.328	0.272	0.347	0.771	-0.103	0.839	0.103	1.637	0.054	0.368	-0.362	0.214959	-0.0561933	-0.40048	-0.388502	-0.0440198	-0.0761752
756	ENSG00000055950.16_3	90.44	116.96	90.49	83.68	92.7	89.93	90.56	100.43	106.31	95.69	101.16	91.46	102.61	88.55	92.81	89.17	96.04	113.95	103.98	94.27	92.9	83.99	86.13	95.42	100.53	80.82	103.57	-0.306	-0.13	0.038	-0.111	-0.15	-0.334	0.312	-0.009	0.037	0.1	-0.172	-0.191	0.248	0.021	0.137	0.0640798	0.0663452	0.0328639	0.037829	0.00347147	0.051634
757	ENSG00000055955.15_3	0	0.05	0.63	0.68	0.36	0.96	0.04	0	0	0.02	0	0.03	2.31	0.29	0.52	0.85	0.67	0.65	0	0	0.27	0.6	0.08	0.67	0.02	0.06	0								0.37		2.434						-0.148091	5.41067	0.528008	-2.92922	0.838763	1.18443
758	ENSG00000055957.10_2	0	0	0	0	0	0	0	0	0	0	0	0	0	0	0	0	0	0	0	0	0	0	0	0	0	0	0
759	ENSG00000056050.6_3	1.79	3.44	3.09	3.72	1.77	4.41	4.27	3.52	3.72	4.21	1.41	4.9	5.49	4.3	5.12	4.8	2.57	1.38	1.67	2.76	2.81	5.37	4.89	5.99	3.02	2.76	2.86	1.436	0.725	0.971	0.882	0.438	-0.796	0.302	0.452	0.329	0.347	0.59	1.329	-0.087	0.058	-0.838	0.423661	0.100726	0.257522	0.500706	-0.783298	-0.189763
760	ENSG00000056097.15_2	15.41	28.45	17.35	36.58	34.61	44.35	27.88	25.16	24.47	16.39	14.12	21.74	32.64	38.25	37.24	25.82	25.9	24.58	20.67	16.83	18.44	36.06	35.93	41.83	25.35	27.83	27.33	0.788	1.072	1.16	1.221	0.135	0.278	-0.143	1.329	-0.156	0.972	0.026	1.406	-0.102	0.763	-0.15	-0.0448187	-0.0634975	0.13109	-0.0451888	0.0125093	-0.127681
761	ENSG00000056277.15_2	1.37	3.2	2.08	6.63	4.86	6.12	3.56	3.3	3.66	2.88	2.56	3.8	5.9	5.88	6.67	4.58	3.33	4.98	1.98	2.38	2.13	5.92	4.71	4.78	4.19	3.79	4.03	1.372	0.855	1.005	1.931	-0.208	0.535	-0.175	1.359	-0.123	0.921	0.115	1.06	-0.164	0.738	0.275	-0.181827	0.0929239	0.0715667	0.550244	0.171805	0.197002
762	ENSG00000056291.17_2	0	0	0	0.06	0.07	0	0	0	0.01	0	0	0	0.31	0	0	0	0.05	0	0	0.19	0.16	0	0.07	0	0.13	0	0																-1.49796	0.36792	-3.35658	-3.84826	0.303134	1.05257
763	ENSG00000056487.15_3	0.58	1.34	1.32	2.73	3.62	2.43	0.34	0.85	1.03	0.98	0.82	1.05	2.57	2.35	1.94	3.25	0.24	0.07	2.39	0.78	1.12	0.68	1.06	2.08	1.01	1.28	1.59	-1.292	0.285	0.671	1.581	-0.846	1.163	-0.399	0.687	-0.45	1.053	1.312	1.11	-1.266	0.655	-1.874	-0.828061	-0.413477	-0.353848	-0.50313	1.25851	0.815133
764	ENSG00000056558.10_2	1.11	0.86	0.8	1.24	1.23	1.64	1.31	0.69	0.83	1.63	0.93	0.34	1.62	1.78	0.8	1.32	1.27	0.54	0.58	1.3	1.51	0.83	1.01	0.72	1.08	1.46	1.11	0.3	-0.253	-0.72	0.112	0.196	0.347	-0.72	0.719	-0.276	-0.007	0.204	0.673	-0.147	0.63	-0.63	-0.391381	-0.237677	-0.518889	-0.496593	0.715932	0.59361
765	ENSG00000056586.15_2	4.14	7.7	4.94	10.91	9.41	10.03	9.36	8.82	7.83	5.78	3.95	7.47	10.38	16.02	10.05	9.89	7.47	8.19	5.64	7.96	3.78	9.15	11.58	10.19	7.28	6.29	7.73	0.652	0.514	1.321	1.298	0.342	0.273	0.457	0.953	0.017	0.793	0.417	1.892	0.231	0.405	0.078	0.283983	0.265196	0.009197	0.113557	-0.0284757	0.161725
766	ENSG00000056736.9_3	1.05	1.84	2.19	2.62	3.59	3.77	1.78	2.35	2.08	1.32	1	1.94	3.64	4	4.67	1.41	1.01	1.34	1.95	1.62	1.26	4.05	3.47	2.97	2.98	1.55	2.7	0.893	0.905	0.979	1.009	-0.61	0.806	0.475	0.667	-0.311	1.186	-0.866	1.585	-0.441	1.083	-0.798	-0.199625	-0.964591	0.292378	0.0185441	-0.102979	0.147941
767	ENSG00000056972.18_3	15.02	15.48	14.83	16.11	20.7	15.5	14.33	12.28	15.4	15.6	26.12	22.05	28.08	21.47	19.19	19.27	15.82	15.24	15.65	17.31	21.8	26.69	18.98	23.39	15.19	21.71	13.92	0.752	0.129	0.099	0.098	-0.081	0.408	-0.797	0.062	0.141	0.828	0.333	-0.277	-0.445	-0.196	0.126	-0.2513	0.0191198	-0.319387	0.217369	-0.407426	-0.0669503
768	ENSG00000056998.19_2	4.2	1.5	1.2	1.33	2.97	1.42	4.02	1.44	1.07	1.62	1.21	1.17	3.38	0	1.44	2.82	1.67	2.37	3.04	2.26	1.24	1.46	1.23	0.97	1.41	1.69	1.7	-0.853	-0.674	-0.243	-1.361	1.243	0.795	-0.175	0.176	-0.487	0.872	0.798	-1.774	-0.013	0.216	0.384	0.148948	0.36197	-0.0168527	-0.525703	0.726329	0.313055
769	ENSG00000057019.15_3	8.1	10.59	6.32	13.66	8.69	11.93	7.63	6.52	6.35	10.71	8.61	5.76	14.31	15.63	11.43	9.6	10.62	8.18	5.41	6.17	12.11	9.13	11.12	12.57	12.87	9.11	9.26	0.704	0.801	0.052	0.719	-0.718	-0.271	-0.453	0.866	-0.511	0.402	-0.405	0.824	0.211	0.93	-0.169	-0.594397	-0.114934	-0.024219	0.0300683	0.0428726	0.269981
770	ENSG00000057149.15_3	0	0	0	0	0	0	0	0	0	0	0	0	0	0	0	0	0	0	0	0	0	0	0	0	0	0	0
771	ENSG00000057252.12_2	4.97	6.66	4.67	8.82	7.57	7.22	6.77	5.41	6.15	3.53	5.37	4.93	5.08	7.49	8.18	4.23	8.2	6.83	5.73	8.59	4.83	5.96	7.77	8.27	7.7	6.46	5.26	0.052	-0.136	0.718	0.769	-0.174	0.173	-0.236	0.578	0.207	0.469	-0.794	0.445	0.322	0.677	0.348	-0.0603697	-0.0317255	-0.193351	-0.377597	0.114332	-0.128661
772	ENSG00000057294.14_3	4.59	10.42	6.86	11.05	9.4	9.63	8.45	8.5	8.31	5.53	7.53	7.88	8.04	7.37	10.24	6.18	7.63	8.34	6.14	8.64	8.38	11.21	11.73	9.54	8.96	8.38	8.99	0.818	0.42	0.177	1.182	-0.08	-0.141	0.019	0.461	-0.107	0.502	-0.502	-0.029	-0.127	0.358	-0.102	-0.0531293	-0.253427	-0.119255	-0.131149	-0.116751	-0.377791
773	ENSG00000057468.6_3	0	0	0	0	0	0	0	0.02	0	0	0	0	0	0	0.02	0	0	0	0	0	0	0	0	0.11	0	0	0.01																-0.169064	-0.110729	0	0	-2.16197	-1.25179
774	ENSG00000057593.13_2	0	0.04	0.03	0.47	0.47	0	0.52	0.23	0.06	0.35	0.15	0.48	0.85	0.27	0.3	0.55	0.66	0.44	0.54	0.45	0.18	0.45	0.79	0.44	0.18	0.33	0.21		0.441								0.667						-0.119655	1.13261	-3.29493	0.0025661	-0.851628	-0.278121
775	ENSG00000057608.16_3	142.29	181.32	158.44	198.32	176.78	179.51	174.41	170.18	177.67	147.3	143.25	190.14	223.67	195.04	192.94	153.31	178.55	174.02	122.57	161.84	135.74	187.42	201.92	185.24	157.56	156.03	169.33	0.611	0.318	0.447	0.478	0.146	-0.036	0.125	0.18	0.069	0.601	-0.039	0.444	0.194	0.021	0.039	0.119288	0.0732646	0.180225	0.224702	-0.0552215	0.0401848
776	ENSG00000057657.15_3	0	0.21	0.09	0.22	0.14	0.26	0.06	0.33	0.03	0.37	0.03	0.15	0.03	0	0.04	0	0.2	0.1	0	0.14	0.53	0.04	0.22	0	0	0.28	0.04																0.57102	0.262142	-1.53588	-0.155819	1.62742	-1.12704
777	ENSG00000057663.14_3	6.51	6	6.15	9.87	4.37	6.04	8.45	8.16	6.68	5.52	6.17	5.88	5.83	6	4.48	6.67	5.6	7.8	7.42	4.46	7.13	6.5	7.18	4.8	7.87	5.91	5.54	-0.178	0.631	-0.526	0.565	0.097	-0.417	0.434	-0.024	0.249	0.072	-0.223	-0.037	-0.072	-0.357	0.459	0.294116	0.0572747	-0.0630688	-0.103965	0.0814168	-0.27502
778	ENSG00000057704.12_3	1.2	1.34	0.86	2.06	1.33	1.31	1.17	0.5	2.19	1.39	0.95	0.5	0.96	3.37	1.09	1.15	3.5	0.64	1.67	1.3	1.69	0.91	1.86	0.98	1.15	2.02	0.67	-0.622	0.391	-0.565	0.591	0.017	-0.008	-1.333	0.412	1.201	-0.372	0	1.416	0.667	0.669	-0.037	0.243715	0.410883	-0.55003	-0.77295	0.398558	0.344852
779	ENSG00000057757.9_3	2.45	4.45	3.41	7.26	6.31	5.59	4.64	5.31	4.3	5.81	6.54	7.52	6.23	8.97	9.09	4.39	6.12	8.5	5.77	4.82	4.61	8.02	7.28	5.56	5.6	6.63	6.82	0.442	0.548	0.246	1.395	-0.247	0.46	-0.295	0.639	-0.609	0.093	-0.319	0.428	-0.107	0.258	0.298	-0.42002	-0.0483246	-0.469061	0.500052	-0.145954	0.1327
780	ENSG00000057935.13_2	31.94	27.54	28.5	44.46	32.11	38.36	36.38	26.85	26.08	31.04	20.91	23.08	37.8	35.45	33.72	28.9	31.91	25.99	24.75	24.79	22.77	37.94	36.12	36.08	29.33	27.26	26.14	0.606	0.534	0.653	0.471	0.306	0.218	-0.021	0.422	-0.003	0.28	-0.021	0.748	0.223	0.537	-0.008	0.10499	0.0902091	0.265034	0.0640446	0.049098	-0.0993076
781	ENSG00000058056.8_2	5.37	5.93	6.64	8.37	8.44	9.87	6.93	6.1	4.29	4.58	3.31	5.77	7.83	9.8	9.59	3.33	6.05	7.97	3.03	6.48	3.17	9.1	11.15	6.62	5.15	6.14	6.46	1.443	0.739	0.956	0.596	0.395	0.475	-0.009	0.538	-0.539	0.713	-0.561	1.435	-0.02	0.686	0.283	-0.0135059	-0.0770499	0.554967	0.213765	-0.017358	-0.0391479
782	ENSG00000058063.15_3	2.96	3.95	4.98	4.06	6.15	2.68	2.82	5.46	1.89	2.23	1.91	1.46	2.73	2.04	2.75	2.25	3.11	1.3	4.41	2.47	1.94	2.32	2.66	2.92	2.44	3.12	2.31	-0.8	0.089	0.487	0.398	0.175	0.58	0.719	-0.785	-0.234	0.243	-0.096	0.076	-0.004	0.73	-0.643	0.30414	-0.244885	0.714779	-0.395422	0.657433	-0.0790541
783	ENSG00000058085.14_2	0.62	0.63	0.44	0.67	1.13	1.47	0.53	1.01	0.74	0.57	0.61	0.73	1.13	1.52	1.8	0.43	0.73	2.05	0.61	0.61	0.49	1.04	1.64	1.42	0.68	0.52	1.03	0.472	0.947	0.956	0.063	-0.196	0.529	0.566	1.067	-0.303	0.607	-0.343	0.864	0.27	0.903	0.737	0.0176152	0.18193	0.056011	0.353262	-0.36375	0.0666219
784	ENSG00000058091.16_3	0.91	1.23	1.06	0.86	0.39	0.9	0.91	0.42	0.54	2.35	0.26	1.08	1.16	1.97	1.23	0.97	0.77	0.69	0.39	2.21	0.68	0.98	1.56	2.07	0.95	1.57	1.41	0.734	-0.396	1.123	-0.052	-0.04	-0.959	-1.17	-0.156	-0.877	-0.78	0.02	1.7	-0.705	0.131	-0.683	-1.08599	-0.688709	0.0887592	0.217865	-1.076	-0.159722
785	ENSG00000058262.9_2	98.78	122.19	122.98	116.14	151.29	147.96	100.74	128.47	125.22	88.92	112.97	129.42	115.97	129.36	141.53	88.37	131.72	106.58	92	105.68	104.52	123.45	138.84	132.63	103.22	117.73	114.4	0.422	0.392	0.342	0.232	-0.035	0.307	0.125	0.266	0.13	0.381	-0.223	0.195	0.161	0.129	-0.102	0.0809639	-0.0386571	0.173992	0.160813	0.0592328	-0.08375
786	ENSG00000058272.16_3	8.79	18	8.7	36.55	22.46	22.78	27.56	21.5	17.07	8.68	4.6	9.74	20.94	26.68	23.3	17.27	12.43	13.21	18.47	17.48	11.74	28.19	23.39	27.22	19.21	15.59	15.1	0.597	0.41	1.179	1.996	0.51	0.312	0.451	1.339	0.172	1.224	-0.149	2.414	-0.315	1.217	-0.186	0.40252	-0.210888	-0.393208	-0.973978	0.0243965	-0.19975
787	ENSG00000058335.15_2	0	0	0	0.08	0	0	0	0.17	0	0	0	0.02	0	0	0.01	0	0	0	0	0.74	0.18	0.42	0	0.06	0	0.56	0																-2.42856	-3.22131	-4.76428	-4.32856	-2.08302	-3.14546
788	ENSG00000058404.19_2	0.52	2.2	0.58	3.06	1.66	1.99	0.66	1.23	0.73	1.1	1	1.01	3.41	1.26	2.22	1.36	0.73	0.97	2.9	1.33	1.01	1.13	1.25	0.98	0.52	0.29	0.95	-1.061	-0.064	-0.029	1.803	0.186	-0.322	1.131	1.205	-0.237	1.289	0.867	0.231	0.639	0.849	0.02	0.514273	0.682147	-0.509898	-0.455861	0.969143	0.964501
789	ENSG00000058453.16_3	1	1.25	0.37	7.13	6.71	8.36	2.27	2.24	2.62	1.12	1.14	0.4	8.08	9.75	8.66	5.21	3.04	5.09	0.42	0.8	1.01	10.83	7.44	7.29	2.4	1.51	2.12	3.622	2.611	2.367	2.347	-0.066	2.043	0.447	3.348	0.252	2.405	0.977	2.644	0.817	3.347	1.093	0.239469	1.10301	-0.224569	-0.0211094	-0.195379	0.0131782
790	ENSG00000058600.15_3	20.4	20.16	18.81	42.4	36.33	35.51	19.84	21.31	19.23	15.05	22.27	17.18	33.48	37.9	34.51	23.29	22.8	22.83	17.79	22.77	25.44	46.06	35.01	33.72	23.28	29.48	26.95	1.348	0.61	0.4	1.037	-0.225	0.834	-0.459	0.899	-0.476	1.128	0.001	0.754	-0.364	0.986	-0.235	-0.394366	-0.20508	-0.226322	-0.304702	-0.0171764	-0.177971
791	ENSG00000058668.14_3	5.62	2.81	3.38	7.02	8.06	7	4.19	4.55	4.46	5.69	3.2	2.5	6.25	11.27	8.81	4.92	4.71	3.18	3.87	3.78	4.3	6.92	7.34	7.48	4.45	4.03	3.94	0.764	0.873	0.733	0.297	-0.078	1.371	0.157	0.951	0.16	0.125	0.131	1.67	0.202	1.634	-0.271	0.101795	0.0512173	-0.083246	-0.101865	0.0186157	0.223409
792	ENSG00000058673.16_3	51.34	59.67	53.7	281.37	187.87	251.4	152.14	113.03	102.74	59.27	46.17	51.34	223.01	183.4	194.79	86.1	104.54	96.3	51.8	68.15	53.27	238.46	220.36	203.39	109.92	114.1	103.45	2.192	1.686	1.923	2.443	0.467	1.646	-0.014	2.216	-0.01	1.903	-0.351	1.978	-0.126	1.913	-0.103	0.162489	-0.181571	-0.0807622	-0.118938	0.106848	-0.19103
793	ENSG00000058729.10_3	5.43	5.33	5.78	7.13	5.08	7.4	7.29	9.67	5.15	6.91	0.85	6.47	9.03	14.46	6.03	3.99	7.84	5.6	4.5	9.8	2.81	7.03	6.95	9.31	4.1	3.58	3.84	0.591	-0.467	1.567	0.364	0.76	-0.063	1.318	0.331	0.381	0.363	-0.035	3.47	1.031	-0.094	0.491	0.927713	0.587378	0.0642753	-0.123105	-0.253273	0.249897
794	ENSG00000058799.14_2	21.54	24.85	25.83	19.83	16.55	17.51	24.19	22.89	23.87	27.5	23	29.55	26.39	18.81	22.56	22.17	23.3	29.38	20.21	25.92	21.02	19.88	20.66	22.46	26.12	24.87	22.45	-0.023	-0.32	0.093	-0.117	-0.109	-0.572	-0.117	-0.548	0.087	-0.058	-0.232	-0.283	-0.092	-0.382	0.381	-0.0316954	0.0232911	0.122649	0.302318	-0.224245	0.0730686
795	ENSG00000058804.11_2	16.39	15.2	14.95	14.51	11.02	14.22	16.42	14.53	16.04	13.74	14.23	18.74	12.18	18.08	16.23	15.61	15.56	16.83	7.27	13.7	12.02	13.29	15.03	12.91	12.2	10.88	15.88	0.828	0.129	0.099	-0.17	0.414	-0.447	0.401	-0.07	0.014	-0.167	0.343	0.335	0.497	-0.202	0.081	0.280528	0.312694	0.465177	0.515758	-0.0657021	0.0968873
796	ENSG00000058866.14_3	0.07	0	0	0.04	0	0	0	0	0.05	0	0	0	0	0	0	0	0	0.08	0	0	0	0.19	0.05	0	0	0	0																1.27638	1.46397	-0.438661	0	-1.78948	-2.30287
797	ENSG00000059122.16_2	6.79	7.95	5.48	24.98	29.86	36.27	10	13.03	10.51	5.5	6.27	7.14	41.98	28.61	36.27	12.26	15.66	9.98	14.2	9.02	8.03	31.93	32.37	28.85	8.69	9.02	10.35	1.142	1.788	1.783	1.805	0.192	1.845	0.507	2.62	0.021	2.824	0.473	2.104	0.763	2.267	-0.05	0.252483	0.432907	-0.519688	-0.546213	-0.0388684	0.155209
798	ENSG00000059145.18_3	21.56	16.13	20.48	41.12	42.8	45.79	22.44	21.08	22.95	11.46	11.04	9.51	41.15	32.33	43.23	10.22	15.36	18.81	10.58	14.43	16.47	46.38	28.21	45.7	16.58	32.34	23.38	2.081	0.943	1.445	0.916	0.426	1.381	-0.606	1.142	-0.026	1.8	-0.672	1.508	-1.05	2.127	-0.306	-0.0999029	-0.709665	0.451921	-0.353835	0.107246	-0.092645
799	ENSG00000059377.16_2	0	0.22	0.07	0.07	0	0.29	0.2	0.13	0.71	0.79	0	0.09	0.29	0.52	0.09	0.08	0.21	0.19	0	0	0.5	0.25	0.3	0.71	0.08	0.32	0.42			0.275						0.395	-0.707						0.267453	-0.745065	-0.88791	-0.0384505	-1.97686	-0.748271
800	ENSG00000059378.12_2	8.13	5.63	4.73	5.84	15.28	11.45	6.52	6.12	6.01	16.19	8.63	5.15	9.56	15.89	11.82	7.43	7.3	11.14	3.21	5.78	8.09	11.47	10.52	13.72	8.55	8.12	6.26	1.69	0.811	0.727	-0.445	-0.366	1.364	-0.381	1.192	-0.054	-0.73	-0.191	0.844	-0.144	1.125	0.784	-0.2839	0.176463	0.0225938	0.773182	-0.139925	-0.00784074
801	ENSG00000059573.8_2	26.29	26.04	23.4	39.38	37.21	47.09	26.11	26.68	26.58	14.34	23.12	18.89	37.79	42.1	46.13	21.89	28.29	26.69	14.07	16.08	21.29	46.69	48.02	51.59	20.36	29.85	27.02	1.695	1.549	1.257	0.574	0.351	0.507	-0.159	0.994	-0.023	1.367	0.102	0.851	-0.076	1.266	-0.017	0.0605331	0.00862659	0.508701	0.125236	-0.254066	-0.270251
802	ENSG00000059588.9_2	2.95	2.91	2.35	11.92	11.86	11.92	5.54	4.17	4.06	3.34	1.31	1.93	11.86	14.36	13.91	4.1	7.1	3.42	1.8	4.17	4.38	13.29	11.83	12.02	7.02	6.01	3.01	2.584	1.401	1.359	1.848	-0.316	1.858	-0.479	2.124	0.378	1.687	-0.709	3.037	0.223	2.568	0.159	-0.163557	-0.0794236	-0.429961	-0.734007	-0.0614811	0.0701328
803	ENSG00000059691.11_3	5.11	6.41	6.17	9.75	10.8	7.25	8.12	6.55	6	5.71	6	3.42	7.57	8.28	5.65	9.2	6.13	6.07	5.32	3.71	4.93	11.41	9.8	6.76	7.16	6.29	5.88	1.033	1.291	0.419	0.87	0.17	0.71	0.054	0.217	0.027	0.378	0.341	0.434	-0.034	0.65	0.042	0.0789317	0.117686	0.266901	0.029386	-0.021031	-0.464973
804	ENSG00000059728.10_3	3.41	7.28	5.74	9.11	13.01	14.9	5.31	9.15	8.79	5.59	5.95	8.04	10.32	11.93	12.14	6.01	8.41	8.41	5.6	7.71	6.27	13.06	12.39	13.06	7.81	8.37	7.76	1.152	0.651	1.002	1.297	-0.516	0.796	0.122	1.303	0.17	0.829	-0.352	0.946	0.006	0.566	0.109	-0.0627027	-0.0769375	-0.259807	0.0557739	-0.101572	-0.232169
805	ENSG00000059758.7_3	8.28	11.23	9.33	17.58	16.83	22.17	16.75	9.02	11.57	11.56	8.5	10.47	20.19	24.09	15.28	12.97	13.62	14.26	12.01	9.54	10.92	17.43	12.67	13.14	10.84	14.39	13.66	0.519	0.391	0.256	1.042	0.605	0.563	-0.645	1.206	-0.23	0.779	0.248	1.45	-0.077	0.525	0.06	-0.0822999	0.0693264	-0.158162	-0.0513401	0.38259	0.384555
806	ENSG00000059769.19_3	1.14	2.41	3.16	2.12	3.75	3.26	2.44	3.38	3.25	1.1	2.53	2.07	2.99	3.97	3.85	2.42	2.95	2.88	1.96	1.79	2.24	2.59	2.54	3.12	1.38	2.93	2.36	0.329	0.409	0.402	0.676	0.645	0.546	0.178	0.039	0.391	1.125	0.635	0.561	0.008	0.759	0.241	0.473962	0.356016	0.204118	-0.0390997	0.0926726	0.298347
807	ENSG00000059804.15_2	6.31	3.69	4.21	9.77	3.89	5	5.93	6.53	4.07	8.08	4.67	2.34	5.81	7.69	4.53	6.93	6.12	3.57	6.73	7.75	10.81	3.9	4.96	5.44	7.66	11.99	5.71	-0.716	-0.595	-0.929	0.593	-0.344	0.067	-0.829	0.224	-0.442	-0.443	-0.135	0.664	-0.916	0.825	-0.61	-0.606578	-0.60352	-0.965446	-0.914672	0.294201	0.226305
808	ENSG00000059915.16_3	0.14	0.31	0.32	0.53	0.61	1.03	0.34	0.38	1.36	0.18	0.49	0.13	1.04	0.29	2.05	0.76	1.48	0.5	0	1.4	0.05	2.11	0.67	2.24	0.63	0.87	0.59	2.384	-0.699	2.317				-0.639	0.9	0.771	1.179	0.157		0.531	2.017	-0.124	-0.0489301	0.456515	-0.251374	-0.131431	-1.32964	-0.65525
809	ENSG00000060069.16_2	2.27	2.03	1.63	4.61	3.49	3.9	2.31	2.34	2.56	1.87	1.7	1.76	3.77	3.87	4.18	2.2	2.98	1.89	2.09	2.13	1.82	3.62	4.45	3.51	2.87	2.22	2.79	0.67	0.912	0.789	0.883	-0.262	0.657	0.062	1.047	-0.105	0.849	-0.32	0.99	0.355	1.05	-0.461	-0.140411	-0.124585	-0.0545456	-0.110486	0.0444715	-0.00281572
810	ENSG00000060138.12_2	174.81	246.8	201.44	197.01	282.33	254.01	166.5	194.37	208.3	178.89	200.87	184.52	217.23	248.91	229.74	185.01	181.75	207.66	172.78	199.21	220.88	222.41	232.69	246.11	178.07	202.84	206.86	0.363	0.224	0.156	0.172	-0.097	0.194	-0.061	0.334	0.01	0.279	0.055	0.309	-0.158	0.315	0.006	-0.041934	-0.0175381	0.0450073	-0.038842	0.0534717	-0.0657515
811	ENSG00000060140.8_3	0.75	0.95	0.75	1.39	2.36	1.44	0.71	1.43	0.46	0.9	0.77	0.7	1.75	0.32	1.32	0.97	1.06	2.35	3.29	1.51	0.61	1.15	1.75	1.1	0.7	0.18	0.62	-1.2	0.163	0.528	0.596	0.012	0.98	1.505	0.634	-0.222	0.684	0.293	-0.631	1.198	0.601	1.347	0.773442	1.46038	-0.738351	-0.753074	0.37211	-0.225488
812	ENSG00000060237.16_3	44.47	50.69	49.54	82.6	77.85	90.8	62.05	58.79	51.87	55.98	51.51	55.29	94.14	66.28	84.14	55.78	67.36	47.27	50.54	45.23	50.56	96.29	95.11	84.15	60.81	55.51	56.49	0.923	1.064	0.729	0.886	0.029	0.614	0.082	0.868	-0.122	0.745	-0.124	0.361	0.277	0.601	-0.255	0.0053889	-0.00669686	-0.029738	0.181223	-0.139272	-0.222369
813	ENSG00000060303.5_2	0.19	0	0.35	0	1.89	0.12	1.89	0.41	0	0	0	0	1.87	0	1.29	0	1.19	1.23	1.65	0	0	0.03	0	0.27	0	0	0.22	-2.02				2.257	2.257				2.245			1.757	1.84	1.265	2.62168	2.77612	-1.49227	-2.91444	2.82044	3.63888
814	ENSG00000060339.13_3	18.37	25.02	13.96	61.91	55.84	55	35.83	30.26	35.95	18.86	12.33	20.96	67.7	58.78	64.85	33.27	37.02	32.19	29.61	19.81	18.97	67.45	61.26	57.03	32.95	30.93	32.75	1.174	1.604	1.563	1.726	0.119	1.143	-0.031	1.94	0.133	1.817	0.014	2.208	0.256	1.607	-0.025	0.0812688	0.0934423	-0.209803	-0.289261	-0.108971	-0.00610952
815	ENSG00000060491.16_2	16.13	20.98	20.29	25.81	37.96	39.59	15.98	20.1	18.78	18.96	20.04	15.17	28.36	24.39	31.08	14.61	18.08	19.63	20.07	19.47	20.7	30.42	31.19	39.84	18.66	21.71	21.15	0.588	0.666	0.928	0.662	-0.217	0.84	-0.109	0.947	-0.167	0.569	-0.343	0.277	-0.257	1.011	-0.105	-0.158594	-0.233495	-0.0737782	-0.101223	0.0161309	-0.307217
816	ENSG00000060558.3_2	2.05	1.01	0.74	0.59	2.01	0.55	0.84	0.57	0.44	1.39	0.43	0.27	0.27	0.62	0.32	0.46	0.71	0	1.3	1.18	0.94	0.47	0.61	0.5	1.23	1.39	1.03	-0.892	-0.598	-0.526	-1.226	-0.369	0.733	-0.821	-0.24	-0.703	-1.295	-0.85	0.268	-0.643		-1.614	-1.04651	-1.52617	-0.0478989	-0.888168	0.905895	-0.456084
817	ENSG00000060566.13_2	0.17	0	0	0	0	0	0	0.03	0	0	0	0	0	0	0	0	0	0	0	0	0	0	0	0	0	0	0																0.330077	0	-0.122972	0	0	0
818	ENSG00000060642.10_3	6.82	7.59	7.92	8.95	9.39	11.19	7.05	10.29	7.65	16.74	10.52	13.06	13.48	10.37	13.52	9.22	11.76	7.31	7.28	6.73	9.53	8.55	6.65	10.21	11.41	7.68	8.33	0.218	-0.016	0.095	0.368	-0.658	0.29	0.4	0.473	-0.116	-0.302	-0.293	-0.02	0.584	0.048	-0.177	-0.103362	0.0953122	-0.122057	0.756629	0.224077	0.527898
819	ENSG00000060656.19_2	6.7	6.15	10.9	10.3	9.96	17.25	8.14	6.83	10.84	7.07	8.61	12.52	15.68	12.31	21.57	9.21	9.09	11.47	8.93	11.76	12.48	13.76	15.69	14.99	8.54	8.62	9.97	0.597	0.401	0.255	0.585	-0.065	0.653	-0.315	0.639	0.115	1.096	0.103	0.492	0.072	0.761	0.193	-0.0800001	0.149921	-0.506094	-0.216998	-0.305553	0.0783985
820	ENSG00000060688.12_3	28.48	30.33	24.56	45.73	39.54	39.44	31.72	30.08	30.59	20.24	18.17	18.51	37.32	35.91	42.35	23.18	22.24	22.34	19.54	20.87	21.52	46.07	37.78	41.89	33.92	27.35	28.94	1.217	0.841	0.945	0.674	-0.095	0.377	0.135	0.672	0.079	0.867	-0.54	0.964	-0.292	1.173	-0.366	0.0502963	-0.39793	0.368491	-0.130162	-0.0188079	-0.152813
821	ENSG00000060709.14_3	0	0	0	0	0	0	0	0	0	0	0	0	0	0	0	0	0	0	0	0	0	0	0	0	0	0	0
822	ENSG00000060718.20_3	0	0	0	0	0	0	0.12	0	0	0	0	0	0	0	0	0	0	0	0	0	0	0	0	0	0	0	0
823	ENSG00000060749.14_2	2.9	17.28	6.96	24.95	23.67	24.35	18.4	29.37	19.52	10.9	4.55	23.3	21.91	30.14	28.3	23.88	29.4	27.18	22.8	19.64	11.79	33.33	26.87	22.65	17.02	24.66	24.11	0.538	0.443	0.914	2.904	0.109	0.443	0.248	1.736	-0.298	0.975	0.477	2.601	0.249	0.275	0.17	0.0348595	0.310455	-1.11486	-0.432545	-0.204561	-0.128504
824	ENSG00000060762.18_2	32.45	19.4	21.86	19.24	12.94	12.47	19.43	17.13	23.07	23.69	19.01	20.56	11.55	23.95	12.21	26.17	17.79	14.55	19.37	10.59	16.08	20.22	19.39	8.25	16.91	16.49	19.48	0.06	0.843	-0.922	-0.739	0.195	-0.566	0.053	-0.786	0.238	-1.005	0.615	0.326	0.106	-0.729	-0.409	0.167036	0.114473	0.6288	0.476196	-0.104745	-0.10227
825	ENSG00000060971.17_3	8.09	12.04	11.33	22	28.57	30.46	13.31	16.07	14.62	14.39	14.33	8.56	33.01	29.77	26.5	20.12	20.72	14.43	11.83	10.46	10.8	21.27	24.07	19.08	17.66	20.15	14.62	0.82	1.165	0.793	1.389	-0.395	1.213	-0.318	1.388	0	1.17	0.183	1.029	0.039	1.575	-0.018	-0.229765	0.100841	-0.076538	0.167412	0.329651	0.429161
826	ENSG00000060982.14_2	9.01	3.47	4	7.57	4.93	6.55	4.18	3.87	3.92	5.12	7.68	3.26	5.59	13.68	5.79	6.14	6.16	3.81	4.79	9.46	7.54	3.33	6.09	7.27	3.4	4.62	3.84	-0.466	-0.596	-0.049	-0.237	0.263	0.452	-0.229	0.648	0.026	0.116	0.768	0.794	0.379	0.742	-0.01	0.0297418	0.450351	-0.446915	-0.460297	0.20645	0.472598
827	ENSG00000061273.17_3	30.13	30.49	39.94	48.46	86.83	104.41	31.31	41.45	33.58	25.46	36.95	37.28	81.2	53.57	103.3	43.06	41.94	46.19	39.49	33.29	34.83	81.22	73.2	80.31	40.13	39.34	44.35	1.031	1.125	1.194	0.677	-0.353	1.495	0.074	1.375	-0.396	1.654	0.1	0.53	0.091	1.458	0.058	-0.206345	0.0974339	-0.0995966	-0.0677452	-0.00260021	-0.0457152
828	ENSG00000061337.15_3	0	0	0	0	0	0	0	0	0	0	0	0	0	0	0.03	0	0	0	0	0	0	0	0	0	0	0	0.01																-0.852217	0.16782	0	0	0	1.14389
829	ENSG00000061455.10_2	3.66	5.26	5.51	8.2	5.46	6.66	4.74	5.88	5.48	3.58	4.61	5.04	10.09	15.56	8.15	4.21	7.65	2.19	6.72	5.45	8.34	11.87	6.29	4.07	2.91	9.7	6.48	0.777	0.191	-0.952	1.064	0.62	0.049	-0.677	0.253	-0.223	1.376	0.466	1.652	-0.324	0.643	-1.376	-0.190634	-0.437669	-0.556536	-0.644735	-0.13858	0.488056
830	ENSG00000061492.11_2	0	0	0	0	0	0	0	0	0	0	0	0	0	0	0	0	0	0	0	0	0	0	0	0	0	0	0
831	ENSG00000061656.9_2	6.75	6.5	6.14	14.35	11.65	15.51	6.97	6.43	8.21	7.71	6.05	5.87	20.61	19.29	24.96	6.69	12.99	8.37	8.88	10.14	8.47	20.27	14.78	13.9	10.21	8.68	11.67	1.147	0.522	0.683	1.034	-0.52	0.796	-0.406	1.27	-0.483	1.362	-0.575	1.595	0.555	1.999	-0.456	-0.51125	-0.0929328	-0.490769	-0.428273	-0.257428	0.365206
832	ENSG00000061676.14_2	10.5	21.15	17.74	39.49	21.42	35.9	26.4	20.19	24.3	18.78	12.85	19.3	27.74	33.25	28.67	17.5	30.69	17.18	19.57	21.07	18.16	37.54	31.56	28.25	19.11	20.56	19.18	0.922	0.572	0.624	1.862	0.456	0.018	-0.026	0.997	0.334	0.551	-0.124	1.338	0.567	0.559	-0.155	0.276351	0.150381	-0.264969	-0.170526	-0.0248982	-0.172544
833	ENSG00000061794.12_3	66.96	79.65	68.88	71.37	64.61	61.14	77.33	79.16	78.63	71.98	58.41	73.95	64.06	74.99	60.98	64.33	56.88	77.34	56.89	60.27	56.81	69.2	66.35	67.36	78.17	59.18	70.27	0.28	0.138	0.244	0.091	-0.015	-0.3	0.417	-0.171	0.161	-0.167	-0.279	0.358	-0.057	-0.276	0.137	0.191149	-0.0674158	0.295412	0.261659	-0.0456716	-0.090103
834	ENSG00000061918.12_2	0.66	0.45	0.23	0.45	0.59	0	0.71	0.12	0.42	0.58	0.56	0.13	0.79	1.39	0.52	0.73	0.22	0.24	0	0.19	0.15	0.43	0.99	0.37	0.76	0.91	0.72		1.111		-0.288	-0.058	0.198	-1.185		-0.407	0.256	-0.035	0.834	-0.97			-0.948233	-1.14279	1.3169	1.2291	-0.910035	0.500746
835	ENSG00000061936.9_3	23.86	24.07	26	64.86	64.42	61.18	27.98	33.05	28.81	17.64	20.13	16.39	59.46	49.8	58.54	21.49	23.88	27.13	25.39	27.32	24.17	70.25	66.01	62.78	21.18	31.18	27.27	1.45	1.257	1.359	1.424	0.394	1.402	0.083	1.219	0.078	1.725	0.02	1.286	-0.378	1.806	-0.007	0.184284	-0.132859	-0.0548497	-0.461779	-0.0708419	-0.291438
836	ENSG00000061938.16_3	3.85	6.03	5.78	41.52	41.13	53.3	16.82	16.06	10.6	7.54	6.85	6.18	51.44	41.04	50.36	13.3	19.38	16.41	8.14	5.69	5.26	49.3	39.71	41.89	17.09	13.12	14.03	2.527	2.7	2.88	3.272	-0.022	2.672	0.282	3.099	-0.388	2.692	-0.35	2.499	0.546	2.929	0.219	-0.020129	0.163696	-0.203029	0.212759	0.0513282	0.0795351
837	ENSG00000061987.14_2	1.64	3.32	2.66	17.6	12.72	15.18	7.37	6.47	6.36	2.8	2.32	3.79	14.5	15.33	16.8	6.01	6.19	5.37	3.36	3.39	2.74	16.04	14.29	11.59	5.62	5.09	6.74	2.099	1.927	1.9	3.08	0.363	1.791	0.318	2.311	-0.078	2.184	0.089	2.489	0.259	2.012	-0.303	0.210842	0.019666	-0.250875	-0.0130765	0.103824	0.0989497
838	ENSG00000062038.13_3	31.4	35.93	30.81	65.97	70.44	58.37	38.38	41.83	33.5	34.01	32.45	28.56	71.55	68.06	56.46	34.98	38.67	32.1	40.97	38.18	30.49	82.04	67.72	64.17	40.77	40.57	39.03	0.993	0.819	1.061	1.059	-0.086	0.961	0.044	0.911	-0.217	1.062	-0.218	1.057	-0.068	0.971	-0.278	-0.0866428	-0.188676	-0.137744	-0.146745	-0.140226	-0.183619
839	ENSG00000062096.14_2	0	0	0	0	0	0	0	0	0	0	0	0	0	0.15	0	0	0	0	0	0	0	0	0	0	0	0	0
840	ENSG00000062194.15_2	1.9	8.67	4.13	14.41	7.21	9.45	10.88	8.94	9.38	6.98	3.22	8.18	15.13	11.23	10.76	7.82	8.18	6.87	4.76	4.74	3.52	12.16	13.26	9.66	9.08	6.44	7.72	1.267	1.393	1.338	2.635	0.248	-0.25	0.444	1.104	0.265	1.063	-0.203	1.657	0.323	0.375	-0.157	0.334718	-0.011331	0.196264	0.55213	-0.202618	0.0238977
841	ENSG00000062282.14_3	0.66	1.1	0.67	0.64	0.95	0.92	1.63	0.43	0.97	1.11	1.66	1.18	0.9	2.04	1.02	0.58	1.18	3.79	1.97	1.7	1.56	0.91	0.72	1.97	1.44	2.22	1.04	-0.809	-0.851	0.262	-0.025	0.135	-0.142	-1.548	0.279	-0.067	-0.202	-0.845	0.234	-0.695	-0.144	1.478	-0.628684	-0.0252756	-1.01496	-0.271711	-0.479395	-0.0756332
842	ENSG00000062370.16_3	0	0.19	0.85	0.82	0.48	0.77	0.61	0.78	0.43	0.26	0.24	0.33	2.9	0.26	1.64	0.52	0.19	0.24	0.19	0.92	0.18	1.29	0.73	0.56	0.69	0.92	0.74	1.375	-0.207			-0.1		-0.15	-0.088	-0.415	2.161	-0.222		-1.041	1.366		-0.362606	-1.37267	0.556098	0.126189	-0.331402	0.738001
843	ENSG00000062485.18_3	223.35	210.93	217.72	245.83	297.19	280.31	213.65	217.34	224.99	171.63	182.66	236.06	234.51	221.88	264.66	176.97	189.95	205.82	203.83	188.93	194.42	257.18	260.41	260.44	205.26	201.75	208.77	0.335	0.462	0.421	0.138	0.058	0.494	0.107	0.364	0.108	0.449	-0.213	0.28	-0.087	0.165	-0.02	0.0978098	-0.0972089	0.142334	0.0388812	0.0801636	-0.163536
844	ENSG00000062524.15_2	0	0.06	0	0.06	0.14	0.04	0	0	0	0	0.05	0	0.08	0.18	0.12	0	0	0	0	0	0	0	0	0	0	0.08	0																-1.38839	-0.28413	-0.166828	-0.574125	2.80266	3.54769
845	ENSG00000062582.13_3	441.5	421.54	442.58	299.9	326.54	285.89	363.7	391.25	417.78	409.8	419.71	336.22	302.73	308.36	277.18	340.16	408.56	403.55	415.56	424	464.68	300.68	322.33	334.03	430.16	443.11	400.67	-0.466	-0.395	-0.476	-0.557	-0.242	-0.368	-0.179	-0.63	0.06	-0.436	-0.338	-0.444	-0.117	-0.278	0.01	-0.111366	-0.138065	-0.0153185	-0.136059	-0.0705251	-0.161013
846	ENSG00000062598.17_3	10.06	15.56	11.58	22.48	32.54	26.06	21.73	12.79	19.65	16.44	13.1	13.52	24.71	27.58	26.39	20.3	24.07	20.91	17.93	23.54	13.4	28.37	28.5	25.47	19.35	18.15	17.01	0.648	0.271	0.902	1.122	0.163	1.041	-0.489	1.137	0.203	0.574	0.067	1.046	0.398	0.94	0.29	0.00286497	0.266488	-0.530676	-0.269522	-0.0266079	-0.115122
847	ENSG00000062650.17_2	1.61	3.21	1.48	6.01	2.91	4.01	2.9	3.4	2.65	1.53	1.16	2.55	2.72	2.05	3.44	3.02	3.53	3.59	1.88	2.47	1.67	4.77	3.7	3.67	2.7	2.3	2.22	1.147	0.5	0.942	1.625	0.087	-0.122	0.478	1.188	0.212	0.666	0.138	0.619	0.525	0.369	0.588	0.324657	0.499117	0.071023	-0.142541	0.0665903	-0.59546
848	ENSG00000062716.12_3	114.82	154.11	162.99	276.97	362.26	359.44	172.45	193.53	200.04	110.13	108.69	137.71	256.52	335.31	356.67	149.35	204.44	217.83	114.1	126.63	126.91	324.59	301.28	289.96	167.45	193.85	162.39	1.504	1.247	1.189	1.267	0.042	1.23	-0.002	1.139	0.3	1.216	-0.165	1.621	0.077	1.37	0.423	0.116705	0.120319	0.218557	-0.00724139	0.102618	-0.0229759
849	ENSG00000062725.9_2	16.78	25.37	23.82	37.71	28.46	36.38	30.12	26.79	26.65	19.67	13.47	22.15	33.57	32.61	33.05	23.23	22.07	22.19	22.69	22.08	15.42	33.95	31.79	32.75	27.36	23.3	21.95	0.571	0.516	1.063	1.145	0.136	0.163	0.197	0.601	0.274	0.756	-0.231	1.245	-0.077	0.567	0.015	0.212284	-0.0907815	0.149435	-0.0750194	0.0444533	-0.0406458
850	ENSG00000062822.12_3	11.11	9.83	10.84	57.1	78.76	108.46	22.11	28.18	24.64	9.89	14.2	14.25	75.31	58.69	97.75	19.69	25.67	41.2	14.5	16	13.85	96.43	77.92	93.81	30.63	27.39	34.48	2.692	2.249	2.716	2.311	-0.461	2.94	0.04	3.264	-0.477	2.867	-0.625	2.01	-0.092	2.736	0.254	-0.288691	-0.134194	-0.46905	-0.145155	-0.175874	-0.278342
851	ENSG00000063015.19_3	0	0	0	0	0	0	0	0	0	0	0	0.1	0.19	0	0	0	0	0	0	0	0	0.06	0	0	0	0	0																0	0	0	0.288318	-1.26019	0.962391
852	ENSG00000063046.17_3	106.29	100.26	92.88	126.53	105.88	113.91	116.16	101.46	103.42	75.15	79.77	93.49	107.24	132.23	106.38	96.64	101.87	82	80.82	78.91	78.33	111.4	111.58	125.34	85.89	90.58	91.32	0.461	0.497	0.675	0.25	0.433	0.078	0.163	0.293	0.179	0.51	0.169	0.726	0.169	0.185	-0.154	0.266364	0.0771588	0.316378	0.0975074	-0.0154519	-0.0677942
853	ENSG00000063127.15_3	0.16	0.03	0.03	1.12	1.03	1.27	0.52	0.31	0.58	0.03	0.49	0.49	0.8	4.21	0.17	0.63	0.74	0.9	0	0	0.11	1.37	0.91	1.78	0.48	0.51	0.41	1.903		1.902	1.295		1.529		1.74			0.205	2.25	0.296		0.621	0.0714421	0.696837	-0.825228	1.42786	-0.241275	-0.184304
854	ENSG00000063169.10_3	8.18	6.62	9.12	17.46	26.54	27.09	10.42	13.09	8.33	9.68	11.3	10.86	20.71	18.55	23.72	12.85	13.5	14.59	9.14	9.78	9.38	25.43	18.51	18.33	12.32	11.64	10.77	1.428	0.887	0.93	1.049	-0.231	1.925	0.163	1.52	-0.352	1.059	0.058	0.691	0.206	1.092	0.421	-0.116297	0.246149	-0.245951	0.203737	0.182644	-0.0362034
855	ENSG00000063176.15_3	7.77	8.62	5.6	13.87	11.66	11.62	13.2	8.63	6.69	8.3	11.44	6.43	15.35	12.48	14.27	9.08	8.93	15.86	9.57	11.91	5.53	12.28	18.45	8.85	6.64	9.45	8.94	0.344	0.611	0.633	0.797	0.94	0.415	-0.124	0.991	-0.393	0.849	0.424	0.12	-0.077	1.092	0.793	0.158438	0.420263	-0.23762	0.0609535	-0.0629308	0.0945362
856	ENSG00000063177.12_3	2429.16	2979.7	2261.14	1622.62	1776.97	1686.14	2118.77	2179.68	2343.61	2717.55	2816.68	2068.54	1923.89	1864.88	1802.09	2235.49	2314.16	2255.35	2505.13	2385.99	2467.85	1726.6	1949.08	1928.23	2739.23	2527.68	2348.58	-0.537	-0.292	-0.356	-0.582	-0.37	-0.746	-0.214	-0.423	-0.003	-0.498	-0.293	-0.595	-0.127	-0.199	-0.058	-0.187841	-0.150523	0.0357965	0.0755736	-0.144339	-0.0549632
857	ENSG00000063180.8_2	8.43	3.39	1.87	6.6	2.67	14.38	7.16	2.88	2.24	5.86	10.47	6.61	8.09	6.91	8.05	9.96	8.42	8.93	3.97	2.76	0.63	8.6	3.83	1.81	5.24	6.62	3.46	1.026	0.409	1.032	-0.331	0.416	-0.295	-1.075	2.65	-0.531	0.434	0.866	-0.566	0.325	0.266	1.252	-0.404275	0.856128	1.29454	2.36305	0.82625	0.788877
858	ENSG00000063241.7_3	110.29	161.7	122.42	107.4	146.88	146.5	111.28	128.21	130.23	118.2	140.13	127.9	116.1	122.92	137.65	109.71	122.43	135.15	124.22	141.34	166.82	116.34	134.93	147.98	132.19	153.81	152.72	-0.094	-0.067	-0.172	-0.038	-0.247	-0.138	-0.262	0.258	-0.229	-0.026	-0.268	-0.188	-0.328	0.106	-0.176	-0.239396	-0.250865	-0.169985	-0.140464	-0.00267031	-0.123869
859	ENSG00000063244.12_3	42.53	54.14	42.58	76.8	111.64	119.93	54.22	63.24	58.08	45.64	50.48	41.82	93.27	77.42	119.31	45.55	55.66	52.69	43.36	44.81	43.23	116.03	102.72	103.28	52.52	60.67	61.45	1.41	1.188	1.247	0.845	0.046	1.037	0.059	1.483	-0.081	1.023	-0.203	0.612	-0.123	1.501	-0.22	0.0143662	-0.175189	0.0689794	0.11187	-0.0841962	-0.198864
860	ENSG00000063245.14_3	66.23	67.96	67.25	50.56	63.84	60.96	50.34	63.05	50.56	72.11	85.33	68.51	51.85	45.62	53.18	48.2	67.25	66.28	62.68	59.19	69.2	47.7	55.83	51.2	52.59	60.11	55.15	-0.39	-0.084	-0.431	-0.386	-0.062	-0.09	0.068	-0.141	-0.124	-0.472	-0.125	-0.896	0.161	-0.362	0.263	-0.0282138	0.114082	0.0590087	0.268276	0.174485	-0.0748165
861	ENSG00000063322.13_2	17.74	23.7	23.2	17.99	17.26	20.71	21.07	19.9	19.12	27.28	21.83	17.5	18.59	21.65	18.11	22.09	27.45	16.16	26.14	20.75	23.95	19.03	21.42	18.35	22.65	17.61	19.77	-0.448	0.045	-0.375	0.02	-0.102	-0.446	0.172	-0.16	-0.047	-0.541	-0.035	-0.012	0.626	0.048	-0.283	0.00632792	0.136457	-0.132057	-0.070523	-0.0738766	-0.0731068
862	ENSG00000063438.16_3	0.74	1.13	2.61	3.36	8.89	6.53	2.92	3.26	2.66	2.33	2.35	1.09	4.06	5.98	4.28	1.76	3.67	0.77	2.32	1.32	4.63	3.72	6.99	3.8	3.23	2.08	2.76	0.582	2.041	-0.255	1.638	-0.125	2.526	0.543	1.177	-0.045	0.688	-0.723	1.185	0.693	1.588	-1.36	0.114959	-0.451432	-0.941973	-0.548067	0.361476	-0.0563857
863	ENSG00000063515.2_2	0	0	0	0	0	0	0	0	0	0	0	0	0	0	0	0	0	0	0	0	0	0	0	0	0	0	0
864	ENSG00000063587.13_3	3.09	4.03	3.38	5.93	4.83	5	3.84	3.47	3.27	2.87	3.23	3.55	5.02	3.78	4.93	2.84	3.38	2.28	3.37	2.69	2.52	4.93	5.49	4.16	3.49	3.7	3.26	0.489	0.909	0.626	0.841	0.121	0.235	-0.081	0.503	0.004	0.712	-0.257	0.198	-0.114	0.423	-0.436	0.0251756	-0.263882	0.341146	0.260472	0.10624	-0.097851
865	ENSG00000063601.16_3	5.91	7.65	7	13.48	15.48	16.87	9.04	9.32	8.29	6.21	6.56	8.21	17.69	17.26	20.23	8.68	10.66	8.47	8.77	5.81	6.39	16.07	16.57	16.06	8.34	8.63	8.42	0.838	1.436	1.265	1.125	0.11	0.971	0.105	1.212	-0.021	1.439	0.054	1.331	0.29	1.251	0.008	0.0811964	0.156755	0.0495572	0.119295	-0.0981215	0.136938
866	ENSG00000063660.8_3	6.78	10.79	9.19	21.55	19.19	34.53	14.42	13.88	10.92	9.92	13.67	8.64	28.29	23.3	28.01	12.63	13.34	16.18	13.72	10.71	14.64	29.59	24.56	27.62	10.75	19.31	12.94	1.081	1.161	0.893	1.599	0.407	0.802	-0.462	1.854	-0.235	1.466	0.223	0.748	-0.517	1.641	0.312	-0.107039	-0.0135205	-0.575332	-0.252953	-0.147931	-0.0892599
867	ENSG00000063761.15_2	5.46	5.28	5.14	8.32	9.61	10.64	6.53	5.97	5.08	4.66	6.53	6	10.16	11.78	12	6.61	8.79	7.54	4.64	3.86	4.94	10.44	9.4	8.93	4.66	5.5	4.77	1.09	1.183	0.794	0.565	0.446	0.807	0.109	0.982	0.082	1.047	0.462	0.805	0.631	0.943	0.609	0.254301	0.643658	0.168187	0.350902	-0.032941	0.179985
868	ENSG00000063854.12_2	41.59	62.65	50.66	53.47	58.26	47.77	41.66	49.23	52.3	54.14	59.58	49.55	55.23	52.5	50.38	48.03	55.66	52.99	44.6	42.46	50.51	47.71	57.21	52.49	38.84	47.84	57.23	0.096	0.426	0.055	0.359	0.1	-0.104	0.041	-0.084	-0.129	0.028	0.303	-0.181	0.216	0.024	-0.11	-0.0117913	0.119594	0.14276	0.265969	0.0183294	-0.0372849
869	ENSG00000063978.15_3	39.56	48.68	39.78	59.03	54.97	51.58	47.83	43.63	43.32	41.72	42.56	45.07	53.17	52.98	49.03	53	47.69	48.87	39.38	37.56	43.08	45.67	42.83	47.84	48.9	47.21	43.77	0.211	0.187	0.15	0.571	-0.032	0.174	-0.113	0.371	-0.015	0.346	0.115	0.313	0.014	0.12	0.157	-0.0443493	0.107434	0.0562556	0.117069	0.278257	0.129673
870	ENSG00000064012.21_3	5.82	3.58	5	12.82	11.62	10.88	5.47	7.88	5.42	5.11	5.45	6.12	12.22	15.7	11.2	8.39	6.21	9.41	4.16	7.01	3.87	11.84	6.24	9.44	5.83	6.28	7.44	1.405	-0.156	1.186	1.076	-0.084	1.571	0.306	1.049	-0.424	1.181	0.49	1.445	-0.015	0.822	0.32	-0.0682811	0.261366	-0.0672604	0.219641	0.360906	0.437261
871	ENSG00000064042.17_3	1.99	0.81	2.33	2.71	0.8	1.05	1.45	0.17	1.42	0.56	0.63	0.4	1.97	1.75	0.99	1.48	1.09	1.18	1.93	1.49	1.35	0.37	1.92	1.71	0.51	2.03	0.39	-1.482	0.282	0.257	0.366	0.949	-0.011	-1.917	-0.869	1.109	1.22	0.971	0.994	-0.67	0.727	0.917	0.131246	0.469605	0.154489	-1.5104	0.0969654	0.155929
872	ENSG00000064102.14_2	6.94	7.43	3.89	8.52	7.69	5.14	6.99	6.22	7.24	3.98	3.14	5.42	7.43	4.47	8.51	6.58	4.93	6.49	4.37	5.11	3.4	8.23	8	7.42	5.33	4.61	7.85	0.842	0.599	1.022	0.278	0.361	0.047	0.395	0.361	-0.109	0.824	0.28	0.449	0.088	0.606	-0.256	0.197699	0.00346898	0.51653	0.0517073	-0.152736	-0.254768
873	ENSG00000064115.10_3	42.73	59.31	50.11	77.29	63.12	64.25	61.26	59.52	46.4	49.03	43.21	49.78	60.18	64.69	63.03	53.47	62.82	58.88	42.74	60	36.01	55.58	63.31	71.68	46.12	53.54	47.6	0.375	0.077	0.983	0.848	0.406	0.089	0.151	0.355	-0.036	0.293	0.211	0.577	0.229	0.337	0.304	0.18846	0.256771	0.172508	0.126165	0.102936	-0.0648082
874	ENSG00000064195.7_2	6.77	8.45	9.15	11.36	13.81	11.9	6.05	8.17	8.14	8.84	9.5	9.61	10.23	6.97	10.11	7.78	10.17	8.86	6.66	8.61	9.14	9.06	8.8	10.74	9.78	8.81	8.22	0.417	0.03	0.222	0.706	-0.65	0.677	-0.103	0.362	-0.013	0.2	-0.312	-0.421	0.197	0.07	0.102	-0.247551	0.0299799	-0.0399638	0.196392	0.374098	-0.070479
875	ENSG00000064199.6_2	3.63	5.21	4.56	5.25	1.37	3.58	3.83	3.37	2.23	6.32	3.7	4.65	5.29	3.61	3.91	5.21	6.77	5.09	3.52	2.5	2.74	3.65	3.97	2.37	2.34	3.4	2.94	0.046	0.575	-0.175	0.477	0.608	-1.61	-0.011	-0.311	-0.334	-0.236	1.008	-0.031	0.898	-0.224	0.7	0.0813447	0.974234	0.673264	0.756215	-0.0937257	0.310567
876	ENSG00000064201.15_3	0	0	0	0.25	0	0	0	0	0	0	0	0	0	0	0	0	0	0	0	0	0	0	0	0	0	0	0																0	0	0	0	1.37258	0
877	ENSG00000064205.10_2	10.22	19.17	10.48	5.96	21.53	13.18	6.59	17.43	10.69	7.91	13.94	6.89	9.17	11.02	9.81	6.37	12.11	8.12	7.18	11.93	9.07	8.67	12.25	11.32	8.72	13.29	7.35	0.256	0.037	0.305	-0.731	-0.379	0.163	0.379	0.317	0.511	0.201	-0.424	-0.326	-0.129	0.48	0.135	0.211356	-0.140756	0.435129	0.0237216	0.228792	-0.118613
878	ENSG00000064218.4_3	0	0	0	0	0	0	0	0	0	0	0	0	0	0	0	0	0	0	0	0	0	0	0	0	0	0	0
879	ENSG00000064225.12_3	0.45	1.15	1.07	1.49	0.61	2.28	1.31	0.48	1.16	0.52	0.83	1.16	1.06	1.12	1.63	1.04	1.17	0.55	2.54	1.94	2.02	1.14	1.08	0.73	0.51	0.47	0.27	-0.89	-0.627	-1.035	1.067	0.842	-0.572		0.824	1.108	0.613	0.609	0.285	0.784	0.36		1.59787	1.70014	-1.18353	-1.25088	0.494271	0.340247
880	ENSG00000064270.12_2	8.44	8.75	7.59	29.42	22.97	24.26	11.06	12.35	10.02	5.61	10.4	9.21	29.14	35.95	29.81	14.83	13.32	14.48	15.13	4.36	6.74	35.01	24.67	26.9	10.07	13.87	13.67	1.184	2.373	1.92	1.743	0.129	1.343	-0.161	1.614	-0.43	2.278	0.536	1.742	-0.056	1.642	0.08	-0.173012	0.177712	0.0810598	0.16141	-0.183459	0.0770286
881	ENSG00000064300.8_3	0.39	0.18	0.24	0.33	0.29	0.15	0.23	0.23	0.13	0.45	0.21	0.18	0.27	0.18	0.41	0.37	0.58	0.29	1.07	0.79	0.5	0.66	0.62	0.48	0.95	0.22	0.3	-0.437	-0.204			-0.99						-0.737					-1.20773	-0.0686527	-1.52174	-1.41555	-1.2088	-0.806152
882	ENSG00000064309.14_2	2.06	2.88	2.04	3.38	3.02	4.28	2.51	2.41	1.54	2.38	1.61	2.32	4.44	2.97	3.26	3.3	3.68	2.18	2.72	2.17	1.5	3.91	3.49	2.73	2.22	2.24	1.97	0.454	0.58	0.692	0.6	0.146	0.059	0.087	0.912	-0.276	0.778	0.482	0.718	0.609	0.415	0.118	-0.012489	0.524798	0.259861	0.153589	0.0715898	0.0453905
883	ENSG00000064313.11_3	11.01	27.08	15.85	48.12	45.91	44.51	34.88	32.26	24.88	14.54	14.65	17.85	46.04	41.4	43.51	33.85	29.46	21.58	31.97	27.44	14.67	47.67	40.61	41.44	22.42	34.37	27.72	0.569	0.557	1.467	2.079	0.626	0.751	-0.09	1.461	-0.153	1.63	0.584	1.468	-0.219	1.262	-0.354	0.122069	0.0122782	-0.386608	-0.514244	0.0864816	-0.0317109
884	ENSG00000064393.15_2	2.58	2.79	3.04	4.05	3.16	4.21	3.03	2.31	3.21	4.48	2.87	2.94	4.35	3.42	3.23	2.39	3.18	2.93	4.12	3.01	3.8	3.44	4.05	4.3	2.16	3.48	3.47	-0.23	0.374	0.159	0.563	0.408	0.154	-0.502	0.412	-0.098	-0.038	0.12	0.218	-0.113	0.117	-0.211	-0.0968308	-0.0938817	-0.363666	-0.0362923	-0.0602526	-0.157261
885	ENSG00000064419.13_2	12.92	15.98	14.16	22.08	21.94	22.34	16.97	17	15.37	12.24	12.59	13.19	20.5	21.8	22.41	15.13	17.81	14.77	13.75	13.02	13.63	24.32	23.02	24.03	16.21	15.17	17.07	0.801	0.799	0.796	0.751	0.064	0.445	0.159	0.64	-0.147	0.721	-0.096	0.769	0.225	0.743	-0.202	0.024795	-0.00796629	0.0861678	-0.0526767	-0.112624	-0.193773
886	ENSG00000064489.22_3	9.6	16.1	9.09	8.67	3.5	5.26	7.22	8.37	7.03	17.44	11.5	6.93	4.45	3.5	4.85	5.14	8.77	4.44	11.03	8.16	10.12	8.59	2.96	2.8	10.51	10.01	9.31	-0.343	-1.324	-1.686	-0.139	-0.512	-2.053	-0.245	-0.735	-0.382	-1.858	-0.965	-1.585	-0.181	-0.474	-0.99	-0.390033	-0.674624	0.204215	0.225363	0.275568	-0.0628041
887	ENSG00000064490.13_3	87.21	93.88	62.08	101.36	116.31	91.67	76.85	85.3	66.94	84.96	96.86	63.63	120.52	61.59	91.06	67.15	93.98	81.71	94.75	99.56	69.97	102.4	102.96	96.65	81.91	85.18	76.83	0.111	0.048	0.463	0.216	-0.091	0.308	0.002	0.559	-0.197	0.502	-0.285	-0.649	0.141	0.514	0.088	-0.0912678	-0.00538039	-0.131177	-0.0616295	0.0268789	-0.175593
888	ENSG00000064545.14_3	22.76	24.17	27.22	38.03	51.96	61.67	22.97	22.76	25.79	21.57	29.38	26.38	47.23	45.19	51.27	25.59	24.16	27.83	20.25	27.45	29.97	45.45	41.98	47.71	40.07	27.57	24.7	1.147	0.604	0.662	0.728	-0.79	1.088	-0.271	1.165	0.061	1.113	-0.637	0.613	-0.187	0.946	0.169	-0.354902	-0.236529	-0.0984946	0.00769085	0.150272	0.0367357
889	ENSG00000064547.13_3	34.41	36.71	36.15	35.36	53.15	64.22	28.49	41.52	33.56	30.01	38.48	39.95	45.98	42.76	53.31	28.6	35.51	36.21	35.48	34.48	34.74	45.83	41.84	42.54	28.53	30.47	33.35	0.365	0.275	0.288	0.039	-0.002	0.528	0.44	0.82	0.009	0.607	0.003	0.15	0.218	0.412	0.117	0.167902	0.122586	0.0389671	0.10103	0.191763	0.0733252
890	ENSG00000064601.16_2	150.88	166.62	157.27	203.74	269.34	260.48	159.43	175.11	161.26	157.02	175.13	158.21	229.59	221.66	254.79	157.91	193.6	169.93	128.09	170.68	158.4	234.63	246.18	260.64	159.55	171.04	163.86	0.871	0.527	0.717	0.432	-0.001	0.691	0.034	0.726	-0.023	0.547	-0.015	0.339	0.178	0.686	0.052	0.010941	0.0841098	0.0365615	0.130982	-0.0246755	-0.116192
891	ENSG00000064607.16_2	9.15	8.76	8.04	106.05	78.05	109.24	34.31	25.39	28.58	11.9	8.64	10.69	104.06	96.43	109.7	28.9	29.21	28.24	5.74	5.18	7.8	115.1	80.37	104.27	30.07	25.98	28.64	4.211	3.832	3.658	3.465	0.187	3.085	-0.033	3.684	-0.003	3.076	-0.056	3.407	0.166	3.3	-0.02	0.0619768	0.0539639	0.371542	0.678943	-0.0401138	0.00645564
892	ENSG00000064651.13_3	8.27	13.25	9.22	34.91	25.81	32.38	17.9	20.87	19.44	12.42	7.89	15.73	18.55	28.28	28.64	11.49	19.19	14.45	6.82	13.34	12.88	24.02	23.86	33.42	18.34	20.22	17.65	1.744	0.816	1.342	2.014	-0.034	0.936	0.045	1.758	0.136	0.56	-0.652	1.778	-0.074	0.844	-0.28	0.0551015	-0.324397	-0.129607	0.163794	0.206037	-0.170188
893	ENSG00000064652.10_2	58.24	39.65	36.63	42.02	26.58	27.12	50.15	34.06	31.75	41.2	31.78	32.61	36.08	27.13	31.64	38.66	42.3	35.29	43.82	29.28	31.73	30.87	25.13	18.81	33.88	34.98	29.23	-0.499	-0.217	-0.739	-0.466	0.559	-0.568	-0.038	-0.427	0.117	-0.189	0.188	-0.224	0.271	-0.043	0.268	0.217818	0.255487	0.322847	0.0520905	0.336654	0.315881
894	ENSG00000064655.18_3	2.19	3.11	2.9	2.82	3.33	2.71	1.67	3.23	1.65	2.15	3.34	1.9	1.98	2.68	2.12	2.23	2.62	1.92	2.17	3.72	2.8	4.02	2.78	1.56	4.34	3.3	2.71	0.759	-0.364	-0.68	0.304	-1.157	0.085	-0.027	-0.083	-0.578	-0.096	-0.826	-0.272	-0.284	0.127	-0.408	-0.651222	-0.580534	-0.12434	-0.275877	0.0658942	-0.353468
895	ENSG00000064666.14_3	60.79	84.54	84.05	53.37	76.25	71.25	53.04	58.31	72.01	63.22	77.06	70.82	66.41	58.73	64.79	53.34	68.3	52.83	59.4	76.01	88.86	66.52	76.55	63.64	67.87	64.52	69.96	0.162	0.01	-0.478	-0.186	-0.353	-0.148	-0.145	-0.237	0.041	0.07	-0.345	-0.389	0.082	-0.127	-0.402	-0.144978	-0.206565	0.00363585	-0.0648981	-0.0559026	-0.165391
896	ENSG00000064687.12_1	1.4	1.22	2.5	6.2	9.94	8.47	3.14	2.98	3.63	0.91	0.74	0.81	8.31	10.24	12	2.9	4.63	5.96	1.02	0.06	2.41	7.72	9.76	8.43	4.02	6.02	2.2	2.435	4.195	1.618	1.818	-0.312	2.602	-0.906	1.58	0.613	2.643	-0.411	3.115	-0.346	3.254	1.259	-0.335794	0.089346	0.73043	-0.251491	-0.0802859	0.163956
897	ENSG00000064692.18_3	5.09	5.01	2.13	5.88	3.33	2.53	3.04	3.2	1.72	5.26	2.36	0.94	5.23	5.67	4.63	1.78	3.87	2.01	3.6	6.3	3.8	3.17	3.14	3.99	3.06	4.34	2.59	-0.16	-0.902	0.062	0.191	-0.008	-0.525	-0.387	0.204	-0.477	-0.008	-0.643	1.109	-0.147	1.833	-0.3	-0.352142	-0.407428	-0.312411	-0.855165	0.114708	0.54775
898	ENSG00000064703.11_2	2.71	2.3	2.01	5.33	5.76	5.6	3.79	3.39	3.44	2.12	2.16	2.99	5.64	4.67	6.6	3.25	2.74	3.56	0.88	3.8	2.06	6.3	4.84	6.8	2.8	3	3.76	2.301	0.313	1.512	0.861	0.379	1.161	0.152	1.281	-0.113	1.229	0.184	0.959	-0.111	1.025	-0.069	0.15392	-0.0136529	0.0490702	0.179685	-0.103562	-0.122406
899	ENSG00000064726.9_3	8.19	9.59	6.62	10.1	8.24	10.62	9.71	7.43	8.85	7.56	7.56	10.13	9.58	14.13	14	9.17	12.17	10.27	6.85	11.91	8.01	11.38	11.06	8.81	9.55	8.26	9.18	0.693	-0.102	0.13	0.287	0.023	-0.207	-0.144	0.643	-0.05	0.323	-0.056	0.86	0.532	0.448	0.154	-0.0504837	0.231549	-0.159152	-0.0412352	-0.126512	0.200582
900	ENSG00000064763.10_3	30.08	24.58	24.44	29.01	21.5	35.39	25.47	19.89	32.4	25.75	22.63	36.7	39.01	39.9	36.91	36.95	28.93	24.93	35.84	29.28	27.19	26.99	27.16	28.04	30.37	29.62	29.97	-0.403	-0.107	0.044	-0.051	-0.249	-0.189	-0.563	0.525	0.111	0.59	0.279	0.805	-0.033	0.008	-0.261	-0.214762	0.0396468	-0.199176	-0.0386907	0.0364885	0.429579
901	ENSG00000064787.13_3	1.72	2.96	2.06	3.73	6.31	6.37	2.72	3.75	3.47	1.7	2.35	3.07	6.6	7.05	8.05	2.7	3.93	4.61	1.69	3.17	2.49	6.9	6.61	8.17	3.17	4.75	4.31	1.757	0.954	1.536	0.93	-0.189	0.977	-0.305	1.424	-0.277	1.69	-0.198	1.406	-0.245	1.26	0.087	-0.28266	-0.146554	-0.119401	0.0250054	-0.453639	-0.0564766
902	ENSG00000064835.10_3	0	0	0.14	0	0	0	0.15	0	0	0	0	0	0	0	0	0.11	0	0	0	0	0	0	0	0	0	0	0																0.906696	1.38337	0.0224325	0	0	0
903	ENSG00000064886.13_3	0	0.21	0	0	0	0	0	0	0.43	0	0	0	0	0	0	0	0	0	0	0	0	0	0	0	0	0	0																2.92671	0	0.141707	0	0	0
904	ENSG00000064932.15_2	26.09	21.27	25.75	64.88	76.73	102.92	23.22	35.58	37.03	22.08	25.23	22.28	63.96	63.58	86.9	37.23	49.56	32.85	35.44	27.26	25.97	77.14	67.29	81.92	34.96	35.3	41.09	1.111	1.288	1.639	1.298	-0.58	1.827	0.011	1.978	-0.148	1.513	0.09	1.316	0.484	1.94	-0.319	-0.2169	0.121747	-0.257108	-0.277955	0.0921774	-0.134228
905	ENSG00000064933.17_3	0.86	2.21	3.02	4.98	3.52	5.89	2.21	3.25	2.97	2.91	2.02	3.22	4.1	6.6	6.03	3.33	2.78	4.29	5.06	2.14	2.91	4.66	5.21	7.21	3.03	2.51	2.41	-0.108	1.113	1.177	2.011	-0.381	0.569	0.317	0.86	0.254	0.432	0.118	1.494	0.124	0.812	0.719	0.12142	0.385788	-0.38767	0.0255024	-0.238573	-0.124584
906	ENSG00000064961.18_3	66.06	81.85	72.87	306.59	403.61	487.44	119.67	124.51	142.07	86.75	99.99	78.16	440.69	251.43	452.65	138.52	120.48	187.59	78.41	74.2	81.55	472.76	361.01	373.91	128.59	136.81	131.69	2.584	2.275	2.19	2.206	-0.103	2.295	-0.135	2.733	0.109	2.338	0.107	1.326	-0.183	2.526	0.509	-0.0374559	0.166491	-0.097341	0.223792	-0.024904	-0.143214
907	ENSG00000064989.12_2	20.95	11.83	14.44	26.16	16.79	28.3	15.1	12.15	16.07	24.14	17.57	9.02	30.53	34.33	19.04	16.52	22.58	11.71	20.66	16.34	22.44	16.01	31.85	21.66	17.83	21.88	15.99	-0.358	0.942	-0.05	0.314	-0.233	0.488	-0.823	0.947	0.007	0.333	-0.107	0.947	0.044	1.037	-0.434	-0.340947	-0.13276	-0.372416	-0.260096	0.0279886	0.192588
908	ENSG00000064995.16_2	23.8	24.67	23.38	21.1	19.55	24.76	25.05	23.28	26.31	21.67	21.71	26.28	27.25	18.5	25.01	18.81	24.42	20.73	21.01	17.45	19.61	25.14	26.74	25.2	22.33	22.7	23.27	0.253	0.602	0.354	-0.17	0.162	-0.328	0.036	0.081	0.174	0.324	-0.242	-0.225	0.103	-0.07	-0.163	0.136172	-0.0639775	0.310161	0.318355	-0.25093	-0.147061
909	ENSG00000064999.13_3	3.1	3.23	3.21	7.33	6.44	8.92	3.98	4.01	3.74	3.9	3.72	3.23	7.64	7.28	9.96	3.73	5	5.88	3.83	3.38	2.89	8.75	8.15	8.37	4.16	3.7	4.1	1.095	1.157	1.388	1.121	-0.057	0.896	0.103	1.344	-0.118	0.888	-0.14	0.883	0.389	1.488	0.472	-0.0171447	0.278558	-0.0187591	0.211755	-0.172467	-0.0641638
910	ENSG00000065000.15_3	61.15	61.81	79.16	110.28	126.89	142.48	71.23	75.34	66.06	54.58	67.64	65.28	107.86	97.45	120.03	61.65	86.89	64.81	73.16	78.14	64.17	109.88	114.09	128.39	64.14	71.39	75.54	0.584	0.543	0.995	0.846	0.15	1.032	0.077	0.844	-0.192	0.976	-0.057	0.524	0.282	0.874	-0.219	0.0214603	0.0230874	-0.087482	-0.15653	0.0988305	-0.161187
911	ENSG00000065029.14_3	7.66	6.37	7.85	38.68	43.74	50.84	18.27	16.56	16.02	9.32	10.66	7.08	47.68	42.44	48.97	14.93	20.85	14.47	6.85	7.88	8.6	49.98	41.02	45.83	17.14	13.98	14.14	2.78	2.309	2.348	2.263	0.09	2.687	0.237	2.62	0.174	2.295	-0.193	1.944	0.56	2.706	0.032	0.18075	0.181582	-0.157888	0.185146	-0.0448838	-0.0221521
912	ENSG00000065054.13_3	122.68	145.22	132.88	98.79	131.09	127.82	103.37	118.57	110.73	107.68	136.28	124.66	107.9	102.76	119.12	143.6	114.09	123.13	145.47	135.23	148.7	118.92	153.62	128.44	124.68	130.59	128.14	-0.29	0.183	-0.211	-0.311	-0.269	-0.147	-0.139	-0.056	-0.21	0.003	0.203	-0.406	-0.194	-0.065	-0.057	-0.199279	0.0111616	-0.115799	-0.18903	-0.168369	-0.323359
913	ENSG00000065057.7_3	32.39	24.66	25.32	28.48	29.27	25.63	25.03	25.62	29.98	21.82	27.37	28	35.4	20.69	33.72	27.14	31.63	25.55	34.17	25.56	31.31	33.6	32.22	36.31	25.57	28.34	32.9	-0.024	0.328	0.211	-0.183	-0.03	0.243	-0.143	0.017	-0.132	0.686	0.084	-0.395	0.156	0.264	-0.359	-0.108844	-0.0189224	-0.169037	-0.182973	-0.291125	-0.203778
914	ENSG00000065060.16_2	4.2	6.61	5.24	7.93	9.22	9.42	5.18	6.56	5.42	4.78	6.76	6.69	9.21	7.93	11.19	4.91	5.93	6.68	3.47	5.04	4.28	10.59	9.03	7.86	5.16	6.67	6.19	1.482	0.783	0.806	0.843	0.005	0.451	-0.022	0.789	-0.176	0.879	-0.065	0.216	-0.157	0.701	0.102	-0.0605653	-0.0393781	0.306556	0.536164	-0.0783428	-0.0106236
915	ENSG00000065135.10_3	0.75	1.1	0.76	1.29	1.05	0.99	1.17	1.05	1.15	0.9	0.74	1.12	1.27	1.37	1.07	0.79	1.05	1.01	0.63	0.81	0.82	1.13	1.14	1.25	1.02	0.89	1.04	0.529	0.324	0.407	0.518	0.136	-0.046	0.157	0.242	0.1	0.338	-0.237	0.593	0.157	-0.045	-0.028	0.192763	-0.0466295	0.161748	0.287696	-0.0819681	0.00573992
916	ENSG00000065150.18_3	10.86	14.93	13.34	26.7	30.36	27.71	18.8	15.69	17.1	11.92	14.43	16.61	31.56	40.75	33.89	16.67	27.47	25.52	11.7	20.87	10.4	36.65	26	35.52	13.1	17.27	17.34	1.606	0.31	1.724	1.26	0.505	1	-0.134	1.027	-0.02	1.368	0.336	1.466	0.654	1.007	0.545	0.134854	0.536891	-0.0983504	0.0856212	-0.232731	0.0373126
917	ENSG00000065154.11_2	28.21	22.67	16.67	34.16	40.55	27.6	29.21	25.68	21.18	13.96	13.49	16.76	27.59	31.36	28.05	18.36	16.41	13.06	16.77	20.01	17.42	28.27	40.9	27.2	23.33	26.4	25.44	0.736	1.013	0.628	0.272	0.318	0.825	-0.039	0.711	-0.259	0.958	-0.337	1.187	-0.67	0.726	-0.936	0.00860092	-0.65696	0.252472	-0.260934	0.0901064	-0.183592
918	ENSG00000065183.15_2	5.34	4.93	3.78	6.3	6.8	9.26	5.04	5.56	5.87	3.58	4.42	5.41	9.15	8.13	9.84	3.51	6.3	4.54	4.02	5.98	4.54	8.94	8.5	8.61	4.99	5.95	5.76	1.062	0.474	0.854	0.22	0.013	0.427	-0.09	1.189	0.025	1.242	-0.453	0.811	0.076	0.807	-0.313	-0.00757714	-0.208547	-0.0942162	-0.0323193	-0.251975	0.0136124
919	ENSG00000065243.19_3	4.11	8.59	3.46	11.87	9.05	10.53	7.41	6.62	7.19	6.79	3.09	6.04	11.92	10.43	13.75	8.26	7.31	11.42	4.14	6.68	4.63	10.93	12.3	11.57	6.39	9.4	9.21	1.301	0.834	1.234	1.424	0.199	0.071	-0.476	1.478	-0.336	0.769	0.346	1.606	-0.342	1.124	0.296	-0.226039	0.105003	0.0355661	0.0797968	-0.152253	0.00454499
920	ENSG00000065268.10_3	14.65	21.97	17.54	22.38	25.7	27.78	16.25	17.32	17.28	14.96	18.36	17.48	26.54	22.77	27.68	15.82	18.74	18.12	22.08	19.28	21.45	24.77	18.27	33.49	19.78	24.17	19.75	0.162	-0.076	0.631	0.595	-0.276	0.222	-0.469	0.649	-0.188	0.807	-0.313	0.303	-0.359	0.648	-0.121	-0.310093	-0.256496	-0.208132	-0.255518	-0.00414795	-0.00896329
921	ENSG00000065308.4_2	4.05	4.28	3.77	6.66	6.37	7.02	4.51	4.41	4.24	4.23	4.75	4.33	6.56	5.92	5.46	4.46	5.39	4.15	5.04	4.66	5.58	5.57	5.68	5.99	4.71	4.85	4.35	0.132	0.26	0.094	0.654	-0.056	0.523	-0.124	0.816	-0.033	0.578	-0.071	0.29	0.139	0.303	-0.061	-0.0665868	0.0409963	-0.411299	-0.218745	0.216186	0.00344736
922	ENSG00000065320.8_2	0.95	0.71	1.68	1.9	1.86	2.61	1.28	1.3	1.8	1.45	0.97	0.94	1.49	1.62	2.31	1.36	1.31	1.81	1.08	0.87	1.12	2.31	1.63	2.5	1.24	2	1.48	0.831	0.637	0.889	0.727	0.033	0.964	-0.474	0.513	0.216	0.029	0.096	0.528	-0.466	0.965	0.222	-0.110102	-0.0781288	0.143324	0.201756	-0.0264847	-0.307136
923	ENSG00000065325.12_2	0	0	0	0	0.3	0	0	0	0	0	0	0	0	0	0	0	0	0	0	0	0	0	0	0	0	0	0
924	ENSG00000065328.16_2	7.17	10.48	8.93	20.53	15.76	18.89	12.79	11.24	11.84	8.4	6.25	10.49	18.15	16.66	22.85	10.97	10.18	13.4	9.65	6.8	6.76	23.87	19.06	21.08	15.5	11.27	12.52	1.264	1.422	1.572	1.455	-0.268	0.566	-0.004	1.04	-0.077	1.067	-0.48	1.346	-0.14	1.087	0.094	-0.113103	-0.176009	0.274951	0.205347	-0.224318	-0.199564
925	ENSG00000065357.19_3	11.72	11.74	10.91	31.67	42.32	56.43	25.75	18.22	22.35	12.11	16.64	11.2	38.09	41.45	44.13	27.69	20.61	16.03	16.21	16.29	12.08	58.1	46.84	51.69	24.1	18.93	23	1.81	1.495	2.053	1.396	0.094	1.807	-0.054	2.319	-0.04	1.614	0.197	1.291	0.12	1.932	-0.508	0.00550172	-0.0204676	-0.314166	-0.0520276	-0.266203	-0.387068
926	ENSG00000065361.14_3	21.21	23.38	18.31	48.13	48.19	57.38	26.84	27.7	24.47	20.38	22.68	25.72	54.77	58.37	59.69	28.18	30.01	27.42	25.26	15.89	17.25	62.73	52.99	50.13	30.61	26.1	28.5	1.295	1.706	1.512	1.163	-0.186	1.028	0.084	1.622	-0.216	1.404	-0.117	1.345	0.198	1.199	-0.055	-0.10196	0.0174693	0.140815	0.327736	-0.116194	0.00911792
927	ENSG00000065371.17_3	0	0	0	0	0	0.29	0	0	0.04	0	0	0	0	0	0	0	0	0	0	0	0	0.05	0	0	0	0	0																0.397833	0	0	0	0.794308	-0.638293
928	ENSG00000065413.18_3	0.94	1.42	0.74	3.2	0.42	1.14	0.65	0.64	1.74	0.96	0.48	0.69	1.7	3.05	1.25	0.73	1.66	1.78	2.72	3.56	0.82	2.13	1.29	4.58	0.6	0.42	1.1	-0.292	-1.182	1.944	1.361	0.064	-1.061	0.309	0.403	0.485	0.592	0.161	1.857	1.231	0.556	0.511	0.505213	0.968216	-0.857732	-1.3646	-0.765076	-0.427295
929	ENSG00000065427.14_3	83.5	91	80.38	104.42	105.52	113.33	98.15	89.77	93	74.52	77.59	78.25	99.86	105.3	99.88	110.76	99.37	83.57	79.83	93.82	86.23	122.95	114.36	110.14	94.45	89.33	89.06	0.62	0.284	0.351	0.321	0.055	0.212	0.007	0.493	0.062	0.42	0.229	0.438	0.153	0.35	-0.091	0.0487669	0.11865	-0.0550493	-0.151093	-0.109989	-0.242641
930	ENSG00000065457.10_3	41.26	43.36	37.27	80.59	63.85	87.33	53.64	48.28	42.57	35.53	40.61	48.16	78.98	98.96	97.34	52.17	62.11	47.47	32.75	30.88	36.22	90.41	82.58	62.71	54.95	53.1	48.62	1.451	1.405	0.784	0.957	-0.034	0.553	-0.136	1.217	-0.19	1.141	-0.074	1.275	0.224	1.008	-0.034	-0.107998	0.067676	0.236821	0.323559	-0.0403432	0.163478
931	ENSG00000065485.19_3	40.14	35.51	37.2	51.21	58.57	65.68	35.7	37.06	41.38	20.49	22.32	22.29	47.33	37.12	51.47	24.52	27.38	29.87	29.25	29.2	34.18	61.04	57.03	55.84	38.52	40.57	44.09	1.049	0.954	0.7	0.348	-0.108	0.714	-0.129	0.812	-0.09	1.188	-0.641	0.721	-0.559	1.189	-0.554	-0.104935	-0.585707	0.248774	-0.48805	-0.00243134	-0.39999
932	ENSG00000065491.8_2	2.25	6.15	4.75	5	7.15	6.01	4.16	5.79	4.43	3.82	4.55	4.39	4.59	5.39	6.26	3.85	4.98	4.14	4.4	4.07	3.43	5.75	6.5	5.57	4.62	5.09	4.1	0.351	0.615	0.627	1	-0.136	0.202	0.17	0.31	0.1	0.237	-0.235	0.222	-0.029	0.467	0.012	0.0686207	-0.0776553	0.224894	0.21121	0.00668568	-0.158662
933	ENSG00000065518.7_2	1026.41	953.14	948.06	631.36	637.68	567.4	837.56	772.91	1008.26	1025.99	980.12	956.25	686.19	747.2	649.03	1007.25	849.94	948.81	923.94	845.18	917.95	609.68	671.15	617.99	974.41	841.9	862.41	-0.599	-0.332	-0.57	-0.701	-0.218	-0.579	-0.123	-0.74	0.225	-0.58	0.048	-0.391	0.014	-0.559	0.138	-0.0240983	0.0798965	0.110061	0.173823	-0.0502701	0.0790048
934	ENSG00000065526.10_2	4.34	6.76	6.37	37.74	27.99	36.99	12.71	13.26	10.67	6.25	4.98	7.98	24.95	31.65	29.51	11.12	12.99	10.77	8.71	6.32	5.63	31.97	31	28.83	12.43	11.61	9.45	1.818	2.208	2.258	2.982	0.031	1.972	0.184	2.448	0.167	1.915	-0.154	2.553	0.156	1.823	0.18	0.139747	0.0714932	-0.211624	-0.0326936	0.150394	-0.143624
935	ENSG00000065534.18_3	4.55	2.71	2.73	3.3	3.68	7.38	2.64	2.67	1.55	4.44	2.92	2.19	3.84	6.8	2.5	6.02	3.69	1.8	1.82	0.99	3.29	2.17	5.28	2.19	2.4	1.97	2.92	0.203	1.956	-0.495	-0.41	0.115	0.381	0.36	1.287	-0.738	-0.187	1.169	1.094	0.762	0.157	-0.572	-0.131825	0.606904	0.500855	0.462748	0.627883	0.345462
936	ENSG00000065548.17_3	11.5	32.05	12.91	29.4	24.44	19.97	22.75	26.95	31.31	22.44	14.53	25.4	24.29	33.82	21.16	29.45	29.17	22.23	16.83	23.51	18.88	19.65	24.34	22.46	28.34	21.04	20.48	0.218	0.049	0.245	1.317	-0.311	-0.384	0.35	0.61	0.6	0.112	0.054	1.191	0.462	-0.258	0.116	0.224775	0.217969	-0.139234	0.130265	0.148214	0.179965
937	ENSG00000065559.14_3	3.16	6.9	6.26	6.12	6.84	6.11	6.5	5.66	5.64	4.89	3.48	7.1	6.22	9.36	5.36	4.66	6.59	4.81	6.73	4.66	4.18	6.65	7.05	5.21	6.86	6.93	5.96	-0.016	0.549	0.287	0.855	-0.072	-0.012	-0.27	-0.032	-0.073	0.318	-0.512	1.309	-0.068	-0.375	-0.283	-0.136264	-0.291592	0.14405	0.118775	0.00527147	0.0550107
938	ENSG00000065600.12_2	5.15	7.72	5.27	5.55	6.81	8.24	7.85	6.61	7.45	7.46	7.75	6.55	8.59	10.47	8.5	6.07	9.83	8.59	9.75	7.85	7.08	6.72	6.49	6.48	8.42	5.58	7.7	-0.506	-0.256	-0.119	0.099	-0.095	-0.169	0.226	0.599	-0.045	0.192	-0.441	0.411	0.765	0.352	0.149	0.0109123	0.160519	-0.363759	-0.058287	0.0433869	0.394869
939	ENSG00000065609.14_3	0.22	0.14	0.19	0.32	0.13	0.28	0.27	0.52	0.16	0.3	0.22	0.14	0.19	0.35	0.06	0.41	0.46	0.09	0.3	0.13	0.12	0.09	0.17	0	0.17	0.17	0.05																1.41118	1.43733	0.177295	0.361144	1.60872	0.891012
940	ENSG00000065613.13_3	1.29	3.8	2.16	4.11	3.06	7.03	3.2	4.16	3.56	1.88	1.53	2.18	5.52	7	4.76	2.52	2.82	2.26	1.6	2.58	1.36	4.7	5.87	4.21	2.4	2.21	4.3	1.308	1.048	1.34	1.365	0.351	-0.272	0.782	1.501	-0.242	1.339	0.058	1.885	0.293	0.973	-0.798	0.293669	-0.212184	0.413215	0.123272	-0.0857371	0.163026
941	ENSG00000065615.13_2	3.18	9.53	9.72	11.17	5.16	3.94	8.14	8.61	7.18	6.82	5.52	11.03	8.44	5.74	5.02	6.12	9.29	7.28	6.21	4.36	5.4	7.21	8.53	6.24	10.76	6.85	6.61	0.2	0.894	0.192	1.665	-0.382	-0.825	0.31	-1.203	0.111	0.288	-0.766	0.052	0.414	-1.063	0.13	0.0187674	-0.049393	0.544532	0.607261	-0.156033	-0.258962
942	ENSG00000065618.18_3	0	0.02	0	0	0.02	0.02	0.01	0	0	0.1	0.09	0	0.05	0	0.02	0	0	0.17	0	0.06	0.02	0.02	0	0.03	0	0	0.23																-2.633	-0.226667	-1.60606	0.80279	-0.123129	0.673645
943	ENSG00000065621.14_2	93.99	83.12	75.76	75.84	68.72	55.83	80.13	67.4	74.86	83.64	82.6	76.04	91.61	82.83	78.6	76.97	83.09	77.87	87.09	73.06	64.27	73.87	65.96	63.43	88.53	76.21	65.11	-0.236	-0.146	-0.019	-0.308	-0.143	-0.273	-0.176	-0.437	0.2	0.131	-0.201	0.004	0.124	0.047	0.256	-0.0270224	0.0697215	0.179756	0.173572	-0.0272001	0.265881
944	ENSG00000065665.20_3	3.73	4.07	3.86	7.91	11.98	12.69	4.55	6.39	5.59	5.95	4.57	4.55	13.02	11.41	14.54	7.11	6.87	7.59	8.78	5.46	5.21	12.71	8.54	10.01	8.83	4.65	6.03	0.509	0.601	0.88	0.991	-0.886	1.449	0.42	1.597	-0.101	1.068	-0.294	1.232	0.517	1.574	0.309	-0.183769	0.187779	-0.595399	-0.194588	0.0621505	0.276737
945	ENSG00000065675.14_2	0.15	0	0	0.33	0	0	0	0.05	0.15	0	0	0	0.09	0.11	0	0	0.03	0	0.21	0	0.22	0.03	0	0	0	0	0.03																2.35205	0.272584	-2.35006	-4.74125	2.06582	1.85235
946	ENSG00000065717.14_3	25.6	18.34	17.5	24.19	31.68	35.84	23.18	13.81	18.74	21.51	12.92	18.1	26.86	20.11	24.37	18.79	11.13	27.7	12.26	10.31	19.21	35.06	24.51	29.65	23.43	21.51	17.31	1.479	1.21	0.613	-0.08	-0.015	0.772	-0.621	1.014	0.111	0.314	-0.311	0.619	-0.92	0.419	0.663	-0.177096	-0.182369	0.485525	0.302338	0.0662997	-0.378841
947	ENSG00000065802.11_2	14.61	6.33	7.09	12.3	12.7	9.96	6.7	10.9	7.35	7.63	8.82	5.98	9.24	12.74	9.39	7.45	12.67	7.66	6.48	7.5	8.49	10.77	9.25	10.41	7.49	9.31	10.41	0.691	0.285	0.279	-0.239	-0.15	0.951	0.217	0.463	-0.475	0.261	-0.007	0.507	0.425	0.61	-0.419	-0.150576	0.00343441	0.201315	-0.049795	0.184257	-0.034864
948	ENSG00000065809.13_3	27.37	23.68	17.37	23.04	12.97	25.34	21.64	20.17	20.26	17.28	13.57	13.35	19.57	23.39	15.1	16.69	18.39	10.6	19.36	25.14	20.14	17.23	18.73	15.05	21.51	26.29	17.77	-0.164	-0.415	-0.409	-0.244	0.008	-0.844	-0.374	0.532	0.184	0.175	-0.357	0.764	-0.504	0.172	-0.719	-0.0570643	-0.500931	0.0198812	-0.542169	0.25722	0.107835
949	ENSG00000065833.8_2	13.15	22.86	17.24	22.52	23.63	23.61	18.07	21.41	18.05	16.28	16.61	20.75	21.84	23.23	21.6	17.13	19.41	20.8	14.87	17.25	15.53	21.9	22.06	23.12	17.75	18.88	18.35	0.543	0.346	0.559	0.754	0.025	0.047	0.177	0.443	-0.023	0.413	-0.05	0.472	0.039	0.057	0.176	0.0718663	0.0615482	0.154114	0.215136	0.0491307	-0.0660601
950	ENSG00000065882.15_3	13.57	11.79	10.99	15.84	17.99	12.42	9.42	11.08	11.78	11.6	10.81	11.97	10.54	15.58	14.3	11.98	14.1	9.07	16.11	12.73	9.6	14.99	14.6	16.25	8.53	11.82	12.08	-0.101	0.191	0.73	0.216	0.136	0.589	-0.089	0.169	-0.035	-0.132	0.467	0.508	0.245	0.247	-0.395	-0.00804533	0.120353	-0.00291894	-0.0192787	0.00557983	-0.248167
951	ENSG00000065883.14_2	5.83	7.31	6.32	14.79	12.55	11.52	9.72	8.38	8.71	4.4	3.89	4.62	14.75	11.95	12.51	7.62	10.45	8.04	9.33	2.77	8.27	15.04	14.91	14.87	6.67	11.13	7.98	0.661	2.237	0.809	1.272	0.511	0.741	-0.389	0.818	0.119	1.638	0.18	1.504	-0.087	1.345	0.01	0.0660005	0.0403642	-0.0321004	-0.581071	-0.212012	-0.245865
952	ENSG00000065911.11_2	95.98	111.91	96.44	91.38	87.39	86.66	94.5	100.54	112.01	77.37	80.88	84.56	89.67	92.34	83.96	74	103.92	86.5	98.57	93.28	98.29	91.79	99.81	100.4	99.59	113.79	100.45	-0.102	0.097	0.03	-0.07	-0.075	-0.355	-0.178	-0.153	0.156	0.212	-0.426	0.19	-0.13	-0.01	-0.215	-0.0205586	-0.236277	0.0524574	-0.219984	-0.139419	-0.190514
953	ENSG00000065923.9_3	18.32	14.55	14.53	25.7	26.61	30.48	17.11	22.34	19.41	12.7	10.66	11.67	23.5	37.6	26.54	14.93	14.79	14.52	13.96	19.71	13.46	28.49	35.53	21.22	17.01	25.59	14.55	1.003	0.834	0.638	0.477	0.008	0.849	-0.192	1.043	0.404	0.862	-0.182	1.771	-0.771	1.152	-0.003	0.0774591	-0.332505	0.00637036	-0.367084	-0.0279895	-0.0200837
954	ENSG00000065970.8_2	11.04	11.77	11.22	12.46	17.32	19.56	6.92	12.8	11.15	5.89	12.39	10.34	11.26	15.19	15.03	8.54	8.78	7.53	5.32	10.96	10.02	19.61	15.12	19.38	6.05	5.74	9.66	1.789	0.447	0.918	0.167	0.18	0.538	1.092	0.775	0.197	0.88	0.465	0.284	0.573	0.519	-0.339	0.509227	0.252299	0.383415	0.14296	-0.183805	-0.474132
955	ENSG00000065978.18_3	214.34	346.53	238.57	144.18	178.66	189.1	184.19	217.49	215.82	243.04	270.1	230.46	161.22	166.68	151.45	203.6	186.89	226.91	208.81	229.52	275.83	142.22	157.73	166.58	210.65	243.72	241	-0.552	-0.54	-0.726	-0.57	-0.193	-0.954	-0.164	-0.334	-0.159	-0.591	-0.049	-0.695	-0.382	-0.604	-0.087	-0.165451	-0.154128	0.125554	0.0887928	0.125406	-0.00878343
956	ENSG00000065989.15_2	2.74	1.8	3	2.65	2.79	2.65	2.79	2.27	2.58	3.29	2.47	3.06	2.31	2.72	2.34	2.36	1.45	2.77	3.31	3.46	3.04	4.23	3.21	2.93	2.46	2.27	2.6	0.312	-0.094	-0.046	-0.041	0.152	0.516	0	-0.152	-0.009	-0.432	-0.05	0.117	-0.506	-0.326	0.077	0.0577834	-0.238016	-0.376612	-0.113073	-0.363273	-0.587707
957	ENSG00000066027.11_3	6.46	6.2	4.66	5.96	5.6	6.47	6.66	6.89	4.92	5.3	5.46	7.2	7.23	6.92	6.66	5.7	5.09	4.1	6.31	3.84	5.68	5.81	6.34	6.09	5.58	4.99	5.04	-0.11	0.656	0.093	-0.108	0.236	-0.135	0.429	0.434	-0.032	0.414	0.028	0.316	0.026	-0.105	-0.268	0.248765	-0.0454349	0.0755026	0.211604	-0.0196693	0.137361
958	ENSG00000066032.18_3	0	0	0	0	0	0	0	0	0	0	0	0	0	0	0	0	0	0	0	0	0	0	0	0	0	0	0
959	ENSG00000066044.14_3	30.62	36.94	37.9	29.3	42.03	35.87	31.34	33.25	34.36	27.19	28.74	29.39	28.52	25.27	31.89	24.04	30.92	25.13	37.47	28.31	35.8	34.51	35.42	39.36	35.53	29.09	34.96	-0.117	0.318	0.135	-0.063	-0.178	0.184	0.19	-0.078	-0.025	0.068	-0.554	-0.182	0.087	0.116	-0.468	-0.00310097	-0.30079	0.0555962	-0.203521	-0.0307574	-0.390273
960	ENSG00000066056.13_2	13.09	13.85	13.6	21.5	11.73	15.99	12.68	10.13	11.31	20.74	26.59	8.31	26.23	33.13	12.7	10.92	13.15	8.29	27.27	19.61	19.61	11.33	13.44	20.32	10.04	27.45	11.75	-1.231	-0.529	0.05	0.695	0.322	-0.231	-1.395	0.226	-0.053	0.332	0.116	0.312	-1.034	0.583	-0.479	-0.458726	-0.564423	-0.704703	-0.279054	0.0893764	0.528481
961	ENSG00000066084.12_2	4.74	6.3	5.04	13.82	10.81	12.58	8.32	7.63	6.87	4.92	4.89	6.64	12.6	15.19	13.8	6.49	8.16	7.53	4.18	5.21	4.55	14.12	12.86	13.32	6.95	7.06	7.17	1.643	1.226	1.452	1.45	0.244	0.734	0.105	1.239	-0.058	1.273	-0.092	1.541	0.196	1.002	0.066	0.114612	0.0727813	0.188172	0.272324	-0.124476	-0.0169834
962	ENSG00000066117.14_2	98.06	77.22	80.87	110.83	142.42	135.18	80.2	71.32	79.17	91.72	102.12	113.43	130.53	121.35	165.07	96.63	123.14	106.39	92.69	67.67	79.13	134.35	126.78	126.34	97.2	96.03	81.18	0.533	0.901	0.672	0.176	-0.276	0.879	-0.427	0.738	-0.036	0.507	-0.008	0.248	0.357	0.539	0.388	-0.243136	0.260161	0.0945392	0.406936	0.00352246	0.05534
963	ENSG00000066135.12_2	11.64	6.48	6.58	12.52	13.22	11.86	11.74	9.68	7.4	3.74	4.62	3.6	8.91	10.27	11.78	5.33	7.35	5.6	5.43	6.96	6.99	15.9	11.68	9.62	8.31	7.48	6.92	1.468	0.707	0.434	0.101	0.474	0.975	0.351	0.804	0.09	1.15	-0.596	1.073	-0.024	1.583	-0.283	0.339852	-0.300904	0.245261	-0.706517	0.0239656	-0.28608
964	ENSG00000066136.20_3	27.93	39.46	39.4	37.87	48.66	44.28	35.47	41.71	40.51	41.45	51.66	46.23	58.46	47.89	56.63	36.54	54.84	45.6	37.19	42.6	43.56	46.16	53.52	53.55	47.01	50.57	49.06	0.308	0.326	0.295	0.433	-0.401	0.299	-0.275	0.166	-0.273	0.491	-0.359	-0.108	0.116	0.29	-0.104	-0.311812	-0.0955659	-0.22153	0.200806	-0.233773	0.0660811
965	ENSG00000066185.12_2	0.16	0.97	0.67	0.23	0.35	0.83	0.62	0.5	0.32	0.27	0.75	0.49	0.56	0.45	0.97	0.89	0.49	0.36	0	0	0.12	0.14	0.45	0	0.17	0.61	0.2						-0.79	-0.151	0.185			1.053	-0.396	-0.165	0.57		0.907906	1.23683	2.46646	2.24612	1.03346	1.79298
966	ENSG00000066230.10_2	0	0	0.18	0	0.19	0.3	0	0.22	0.06	0	0	0.03	0	0	0.04	0	0	0	0	0.14	0.03	0.04	0.06	0	0	0	0																2.95211	0	-0.363417	-2.39795	1.757	-0.540708
967	ENSG00000066248.14_2	1.09	0.43	0.75	1.43	1.22	1.27	0.56	0.61	0.9	0.95	0.67	1.13	2.56	2.51	1.9	1.88	2.4	0.58	0	0.89	0.32	1.3	2.82	3.27	1.49	2.21	1.39	1.848	1.256	2.201	0.28	-0.909	0.887	-1.288	0.502	-0.433	1.077	0.258	1.363	0.098	0.558	-0.807	-1.26257	-0.0475591	0.68469	1.08893	-0.866065	-0.0991672
968	ENSG00000066279.17_3	0.26	1.19	0.43	9.86	2.68	7.59	4.58	3.02	3.16	1.12	0.34	1.67	8.43	8.16	8.62	2.52	1.91	2.97	1.12	0.45	0.55	6.36	6.75	7.24	2.82	1.6	3.21	2.082	2.932	2.882	3.769	0.614	0.912	0.745	3.121	-0.02	2.463	-0.137	3.366	0.199	2.071	-0.096	0.530354	-0.0153697	0.0223762	0.625308	-0.13255	0.253423
969	ENSG00000066294.14_2	0	0	0	0.05	0.02	0	0	0.02	0.02	0.01	0	0	0.02	0.04	0.01	0	0	0.03	0	0	0.02	0.01	0.05	0.15	0.02	0	0																1.3051	1.24424	-1.75514	-1.89535	-1.78771	-1.81494
970	ENSG00000066322.14_3	109.65	111.77	110.03	104.07	118.11	124.33	98.67	109.29	105.83	116.62	113.3	103.06	116.02	119.86	115.26	95.85	116.1	111.31	103.31	80.1	115.77	103.71	106.57	108.78	94.27	108.62	105.42	0.006	0.41	-0.089	-0.075	0.065	0.079	0.009	0.176	0.006	-0.007	0.024	0.081	0.096	0.161	0.078	0.0326684	0.0757258	0.123792	0.1803	0.112195	0.0836302
971	ENSG00000066336.11_2	0	0	0	0	0	0	0.06	0.07	0	0	0	0	0.12	0	0	0	0	0	0	0	0	0	0	0.32	0	0	0																1.30758	0	0	0	-2.70387	-1.55171
972	ENSG00000066379.14_2	26.05	23.32	22.74	21.89	19.14	16.51	19.79	19.27	21.41	15.2	13.8	13.36	22.75	16.58	16.83	15.07	17.75	21.93	18.04	20.39	24.18	22.91	20.54	17.56	17.76	21.84	20.94	0.336	0.01	-0.451	-0.246	0.152	-0.278	-0.176	-0.45	0.031	0.566	-0.23	0.256	-0.292	0.322	0.065	-0.00385637	-0.173581	0.0924014	-0.619342	-0.0965925	-0.183891
973	ENSG00000066382.16_2	6.37	5.01	2.73	4.94	2.75	2.17	3.41	3.65	2.54	3.54	2.37	2.13	5.84	3.48	2.66	2.66	4.26	1.57	2.61	5.16	3.33	5.52	6.52	5.23	3.49	3.12	3.16	0.953	0.311	0.581	-0.337	-0.029	-0.762	0.197	-0.275	-0.268	0.65	-0.336	0.472	0.395	0.265	-0.822	-0.0684389	-0.23414	0.197004	-0.505909	-0.872129	-0.614618
974	ENSG00000066405.12_2	0	0	0	0	0	0	0	0	0	0	0	0	0	0	0	0	0	0	0	0	0	0	0	0	0	0	0
975	ENSG00000066422.4_2	1.13	4.36	1.55	10.52	8.59	10.23	5.63	5.57	5.36	2.93	2.49	3.92	13.25	10.6	11.44	4.36	5.91	4.25	4.29	3.25	3.46	10.09	10.03	10.38	4.88	3.69	5.38	1.145	1.49	1.458	2.757	0.188	0.903	0.535	2.388	-0.005	2.003	-0.147	1.892	0.613	1.434	-0.308	0.24559	0.0555111	-0.641674	-0.159823	-0.0637216	0.163067
976	ENSG00000066427.21_3	6.13	13.57	6.59	20.06	7.48	14.75	15.83	8.32	7.04	11.65	5.58	9.5	23.21	15.51	7.75	8.6	14.83	16.79	24.23	23.96	9.5	16.91	14.82	8.17	19.39	14.36	8.4	-0.506	-0.675	-0.206	1.633	-0.285	-0.818	-0.753	1.105	-0.239	0.965	-1.128	1.397	0.045	-0.278	0.958	-0.427514	0.0542487	-1.02427	-0.962534	0.09908	0.119507
977	ENSG00000066455.12_2	9.2	14.8	13.32	16.04	16.2	14.55	13.49	15.05	15.63	12.93	9.91	15.65	15.16	14.56	15.56	11.55	13.81	16.25	14.35	16.39	12.36	14.12	16.35	14.72	14.46	13.66	14.71	-0.023	-0.003	0.243	0.77	-0.097	0.126	0.135	0.123	0.085	0.222	-0.312	0.533	0.015	-0.008	0.139	0.0489131	-0.0517229	-0.164913	-0.088754	0.0492668	-0.0453063
978	ENSG00000066468.22_3	0.53	0.58	0.47	0.78	1.14	0.45	0.49	0.86	0.41	0.28	0.51	0.57	0.47	1.27	0.52	0.44	0.86	0.87	0.59	0.25	1.13	0.73	0.99	0.65	0.94	0.81	0.55	0.174	0.99	-0.503	0.313	-0.541	0.603	0.054				-0.615	0.809	0.054	-0.069	0.384	-0.362698	-0.165493	-0.689273	-0.877051	-0.0268925	-0.270286
979	ENSG00000066557.5_2	1.68	3.79	1.68	7.45	4.15	5.87	3.89	4.11	3.04	2.65	0.78	3.23	5.23	6.07	5.28	3.32	3.51	3.19	3.32	3.44	1.76	6.24	5.61	5.6	3.86	2.17	3.86	0.819	0.633	1.432	1.867	0.01	0.116	0.788	1.547	-0.301	0.863	-0.191	2.36	0.587	0.632	-0.241	0.163112	0.0270644	-0.186064	-0.258903	-0.0212229	-0.126169
980	ENSG00000066583.11_2	62.67	61.56	47.92	50.55	34.95	30.2	60.31	46.79	43.93	60.08	48.13	56.96	45.69	37.96	40.74	62.27	44.28	41.91	57.62	54.36	53.17	46.05	41.49	35.09	54.9	48.23	51.81	-0.32	-0.386	-0.593	-0.307	0.134	-0.808	-0.043	-0.657	-0.236	-0.391	0.18	-0.338	-0.122	-0.479	-0.303	-0.0477469	-0.0694028	0.0231139	0.0190431	-0.101366	-0.0231628
981	ENSG00000066629.16_3	9.95	8.74	5.73	8.9	6	13.89	8.66	6.41	5.64	9.06	5.51	7.61	12.49	12.32	7.69	4.77	10.06	5.1	8.75	14.83	7.82	8.8	7.03	7.96	9.07	8.44	6.28	0.008	-1.026	0.024	-0.153	-0.063	-0.507	-0.372	1.208	-0.143	0.442	-0.861	1.093	0.24	0.014	-0.276	-0.192711	-0.240807	-0.4117	-0.471454	0.269724	0.362954
982	ENSG00000066651.18_2	1.04	2.3	3.39	5.07	7.16	5	4.42	2.12	2.46	1.54	0.56	1.71	5.15	11.63	6.85	5.1	2.62	2.28	2.33	2.75	0.85	4.54	7.69	2.7	4.47	1.46	2.05	0.833	1.333	1.245	1.855	-0.015	1.452	0.419	0.5	0.215	1.47	0.172	3.516	0.671	1.734	0.125	0.224327	0.375053	0.520904	-0.328395	0.232119	0.632664
983	ENSG00000066654.13_3	2.75	8.97	6.93	13.05	11.39	12.7	10.97	10.72	10.9	7.55	4	7.09	10.72	8.53	11.02	8.19	10.66	7.19	10.96	9.87	7.19	10.69	9.66	11.72	9.14	8.59	10.58	-0.034	-0.03	0.668	2.06	0.251	0.328	0.304	0.829	0.041	0.479	-0.15	1.005	0.296	0.602	-0.527	0.208038	-0.0976937	-0.482422	-0.482891	0.206435	-0.127835
984	ENSG00000066697.14_3	34.48	48.76	43.85	31	37.75	26.46	30.91	43.81	40.78	38.33	38.11	40.42	22.48	36.89	29.05	32.04	41.86	36.19	36.53	44.29	35.12	23.48	31.35	27.98	33.61	40.91	37.91	-0.627	-0.492	-0.323	-0.151	-0.119	-0.365	0.098	-0.718	0.104	-0.757	-0.068	-0.046	0.033	-0.47	-0.066	0.0379307	-0.0285974	0.155483	0.0888824	0.207402	0.013233
985	ENSG00000066735.14_3	2.45	1.33	2.28	4.35	5.03	6.07	2.69	2.83	3.08	1.53	2.67	2.61	4.42	4	5.48	2.49	3.39	3.41	2.98	3.01	2.93	4.87	6.07	5.56	2.99	3.75	3.09	0.626	0.904	0.821	0.717	-0.13	1.595	-0.352	1.241	-0.004	1.277	-0.223	0.505	-0.128	0.943	0.123	-0.181916	-0.0760069	-0.562158	-0.340601	-0.107896	-0.287537
986	ENSG00000066739.11_2	0.86	4.97	3.34	11.68	8.88	12.27	6.46	7.18	5.79	2.28	2.11	5.06	12.89	13.36	11.87	7.26	7.56	5.88	3.42	2.46	1.97	11.77	12.82	8.82	5.79	5.61	5.66	1.646	2.17	1.916	3.163	0.146	0.778	0.33	1.734	0.03	2.268	0.303	2.409	0.4	1.154	0.051	0.19234	0.292897	0.211452	0.346858	-0.033864	0.137669
987	ENSG00000066777.8_3	2.15	7.91	3.36	9.73	9.46	13.19	7.1	6.92	4.52	3.37	3.11	3.94	14.32	10.06	10.62	7.04	5.53	4.03	3.89	5.23	2.26	9.47	5.34	9.34	6.85	7.16	5.32	1.183	0.027	1.834	1.949	0.048	0.244	-0.046	1.826	-0.213	1.937	0.037	1.549	-0.345	1.325	-0.362	-0.0591099	-0.207202	0.277305	0.000630319	0.417099	0.475238
988	ENSG00000066813.14_2	0	0.17	0	0.34	0	0	0	0	0	0	0.25	0	0	0	0	0.07	0	0	0	0	0	0	0	0	0	0.36	0.14																-3.81714	-1.88769	0.186382	0.00355465	1.82232	0
989	ENSG00000066827.15_2	1.18	3.46	1.5	2.3	2.64	2.59	2.04	2.4	2.6	1.85	1.84	1.69	2.84	3.04	2.91	3.32	2.32	3.38	2.37	4.04	2.69	3.43	4.08	3.16	2.19	2.66	1.6	0.453	0.013	0.198	0.737	-0.083	-0.335	-0.124	0.628	0.562	0.507	0.506	0.597	-0.164	0.639	0.886	0.166254	0.498272	-0.630047	-0.714291	-0.50285	-0.311129
990	ENSG00000066855.15_2	39.21	76.8	55.63	49.57	52.02	41.67	50.23	69.9	59.33	44.27	45.43	64.87	47.27	45.61	44.47	59.05	65.09	61.19	46.43	58.89	44.52	45.75	50.08	44.08	64.47	60.37	57.13	-0.021	-0.232	-0.014	0.334	-0.357	-0.558	0.21	-0.413	0.054	0.094	-0.126	0.006	0.108	-0.54	0.098	-0.0236641	0.0335628	0.179614	0.0983527	0.0313099	-0.0722792
991	ENSG00000066923.17_3	0	0	0.05	1.18	2.13	1.72	0.38	0.47	0.56	0.06	0	0.11	1.95	1.52	2.92	0.6	0.53	0.81	0	0	0	1.65	2.29	1.82	0.81	0.99	0.74	2.104	2.48	2.214	1.748	-0.574	2.395	-0.619	2.013	-0.226	2.129	-0.252	2.014	-0.533	2.487	0.079	-0.885416	-0.382248	0.25887	1.16722	-0.222796	0.115824
992	ENSG00000066926.10_2	37.04	34.29	36.11	37.71	32.84	35.55	37.1	33.78	27.6	26.18	27.33	28.52	30.41	40.11	35.37	28.72	31.73	23.04	19.99	40.84	30.33	39.07	34.44	37.08	31.74	32.43	31.03	0.949	-0.243	0.286	0.026	0.222	-0.061	0.058	-0.022	-0.166	0.212	-0.142	0.545	-0.031	0.306	-0.422	0.0517674	-0.17615	0.208024	-0.133877	-0.0688264	-0.12913
993	ENSG00000066933.15_3	2.6	2.79	1.59	12.31	6.11	7.46	6.39	6.43	3.28	2.74	1.78	2.05	9.06	14.06	6.53	4.08	6.09	3.18	2.31	3.54	2.02	8.55	8.72	8.76	5.06	2.95	4.94	1.687	1.19	1.878	2.047	0.309	1.007	1.006	1.929	-0.525	1.561	-0.28	2.675	0.934	1.463	-0.564	0.246455	0.000577397	-0.196216	-0.185228	-0.0472722	0.0764618
994	ENSG00000067048.16_3	3.42	1.21	1.04	0.94	0.8	0.78	0.52	0.68	0.34	1.28	0.23	0.15	2.36	1.8	0.4	1.43	0.55	0.75	2.31	0.13	0.7	0.36	1.37	1.14	1.38	0.54	0.67	-1.708	1.57	0.451	-1.445	-0.882	-0.395	0.182	-0.267	-0.478	0.684	0.038	1.656	0.014		0.095	-0.64638	-0.00650777	1.00315	-0.954581	-0.331761	0.216648
995	ENSG00000067057.16_3	66.12	78.5	81.69	124.79	113.82	131.89	83.14	81.42	88.23	68.19	71.57	74.59	116.01	126.04	127.82	64.76	80.28	78.64	72.03	64.8	76.6	143.93	127.7	132.41	85.96	94.2	97.85	0.994	0.973	0.786	0.911	-0.048	0.533	-0.209	0.688	-0.149	0.762	-0.406	0.812	-0.229	0.773	-0.314	-0.13029	-0.30634	0.0745567	0.0400987	-0.136964	-0.187811
996	ENSG00000067064.10_3	22.23	33.86	26.76	47.9	38.09	36.48	31.75	34.93	33.02	26.4	21.44	31.6	42.76	51.28	46.39	28.81	35.59	26.45	25.8	29.52	24.38	38.25	44.39	45	28.86	28.55	31.7	0.559	0.58	0.871	1.09	0.135	0.167	0.286	0.44	0.058	0.685	-0.002	1.239	0.313	0.547	-0.257	0.163989	0.0354733	0.0542055	0.0470775	-0.0580803	0.0828128
997	ENSG00000067066.16_3	23.86	20.32	20.9	38.76	26.72	27.18	33.37	21.36	29.96	23.55	30.08	25.67	27.73	36.83	32.19	27.99	22.65	17.8	15.8	25.17	25.46	34.23	26	25.5	27.88	27.39	26.12	1.091	0.046	0.002	0.689	0.255	0.387	-0.351	0.371	0.194	0.231	0.006	0.288	-0.269	0.321	-0.541	0.0558273	-0.246498	-0.112445	0.230402	0.0977517	0.122833
998	ENSG00000067082.14_2	13.17	21.75	18.35	17.75	25.65	31.23	12.59	22.6	21.98	9.1	13.64	11.37	18.41	20.04	26.12	14.36	24.68	11.4	13.95	13.33	17.61	22.84	26	27.56	18.32	21.87	20.39	0.692	0.938	0.632	0.417	-0.524	0.233	0.046	0.751	0.106	0.978	-0.341	0.539	0.171	1.165	-0.812	-0.1088	-0.262972	0.216462	-0.370906	-0.0682566	-0.293159
999	ENSG00000067113.16_3	15.02	19.99	18.64	16.37	17.55	22.05	15.02	18.26	20.53	12.77	21.34	19.01	17.35	19.77	14.91	18.41	20.79	20.18	14.33	14.25	19.48	17.93	16.76	16.03	14.69	13.42	17.06	0.314	0.227	-0.273	0.12	0.031	-0.183	0.431	0.237	0.26	0.428	0.316	-0.108	0.613	-0.34	0.236	0.250447	0.403366	0.109084	0.134818	0.111556	-0.0569771
1000	ENSG00000067141.16_2	17.21	14.6	17.6	35.38	26.98	30.64	21.15	20.77	19.19	17.55	13.17	18.47	26.74	26.4	27.54	17.82	16.9	15.49	16.74	17.51	13.78	33.28	29.04	25.89	20.66	21.67	16.06	0.97	0.714	0.886	1.019	0.033	0.864	-0.06	0.783	0.25	0.594	-0.208	0.977	-0.35	0.564	-0.051	0.0884723	-0.188526	0.0691421	0.0978776	0.065599	-0.177392
1001	ENSG00000067167.7_2	54.78	103.47	65.72	67.31	69.14	69.53	76.01	97.26	82.1	59.49	53.31	75.22	49.87	69.9	50.51	49.71	76.22	59.91	71.37	89.4	76.5	58.37	80.13	64.47	83.6	91.61	75.87	-0.288	-0.157	-0.245	0.295	-0.136	-0.578	0.086	0.081	0.113	-0.252	-0.744	0.388	-0.264	-0.57	-0.338	0.0269339	-0.439688	-0.119383	-0.281055	0.0295669	-0.31794
1002	ENSG00000067177.14_2	1.93	3.08	2.52	5.34	5.52	5.56	3.74	4.05	3.2	1.97	1.72	2.21	5.93	6.56	6.07	2.88	3.39	3.07	1.97	3.35	1.77	6.81	5.8	5.53	2.84	3.46	3.89	1.565	0.71	1.409	1.265	0.344	0.75	0.2	1.005	-0.247	1.38	0.017	1.669	-0.026	1.278	-0.298	0.093539	-0.141096	0.183435	-0.132817	-0.160001	-0.0310876
1003	ENSG00000067182.7_2	123.36	160.7	133.79	127.27	207.22	176.06	100.43	107.67	110.73	112.46	132.12	111.99	129.53	105.16	139.17	86.5	104.57	114.32	179.09	136.54	160.63	165.93	142.79	186.98	123.47	126.27	126.87	-0.11	0.064	0.219	0.045	-0.297	0.366	-0.229	0.395	-0.195	0.203	-0.511	-0.328	-0.271	0.312	-0.15	-0.234813	-0.301543	-0.19808	-0.373048	0.0378984	-0.451079
1004	ENSG00000067191.15_2	2.61	0.97	0.89	6.33	7.59	12.07	2.17	2.2	4.33	0.77	0.86	1.26	11.33	6.58	9.71	3.54	3.32	2.59	4.3	1.21	1.31	8.55	8.11	8.32	2.13	1.95	2.88	0.915	2.332	2.285	1.135	0.022	2.46	0.14	3.177	0.515	3.22	0.619	2.38	0.641	2.536	-0.129	0.299094	0.480077	-0.541355	-0.868993	0.0404589	0.0682713
1005	ENSG00000067208.14_3	0.58	1.32	1.92	3.59	1.52	3.15	2.26	1.46	1.58	1.52	0.85	2.43	2.27	2.54	1.96	1.27	2.25	2.38	0.5	1	1.69	0.96	1.78	1.63	1.03	1.64	2.41	0.546	0.604	-0.04	1.921	0.851	0.15	-0.127	0.593	-0.484	0.456	0.21	1.171	0.362	-0.252	-0.015	0.146918	0.256793	0.192869	0.575203	0.938554	0.589551
1006	ENSG00000067221.13_3	2.81	5.3	4.89	6.02	3.91	4.48	2.57	3.86	3.55	2.45	3.32	2.95	6.51	5.57	5.7	6.11	3.32	3.1	0.72	2.75	6.37	6.24	4.1	5.15	4.01	2.87	3.48	2.466	0.501	-0.282	0.978	-0.555	-0.395	0.372	-0.114	0.025	1.249	0.552	0.668	0.181	0.846	-0.145	-0.0373763	0.303065	0.299065	-0.238662	-0.119881	0.138066
1007	ENSG00000067225.17_3	719.12	825.6	706.97	1100.22	1206.89	1122.94	796.38	814.41	719.81	557.74	662.37	647.79	964.61	1003.68	982.54	658.8	747.42	644.8	598.45	670.13	607.97	1219.25	1181.19	1054.06	662.37	731.64	740.51	1.026	0.817	0.793	0.613	0.266	0.548	0.155	0.667	-0.041	0.79	-0.008	0.599	0.031	0.601	-0.2	0.131661	-0.0506703	0.246225	0.0267351	-0.0159872	-0.278795
1008	ENSG00000067248.9_2	1.11	4.22	2.94	7.49	5.84	7.36	4.84	4.94	5.54	3.24	1.81	4.29	11.41	8.51	8.52	3.94	4.65	4.34	2.68	4.27	3.81	6.15	7.39	7.88	4.9	5.47	5.6	1.064	0.726	0.959	2.311	-0.016	0.426	-0.134	1.192	-0.014	1.671	-0.282	1.964	-0.213	0.913	-0.334	-0.0529511	-0.288824	-0.38963	-0.17815	-0.048802	0.374278
1009	ENSG00000067334.13_2	3.49	9.2	5.13	16.78	9.63	14.52	10.7	10.83	11.5	5.53	3.2	9.08	15.44	14.87	16.05	9.14	7.49	11.87	6.19	7.12	4.9	10.55	15.28	12.37	8.99	6.56	9.97	0.724	1.05	1.253	2.115	0.239	0.063	0.682	1.416	0.197	1.402	0.023	2.055	0.179	0.789	0.241	0.382355	0.155179	-0.00848744	0.00554712	0.0799354	0.224948
1010	ENSG00000067365.14_3	14.33	21.82	16.97	51	63.42	60.33	20.49	21.84	20.45	22.35	26	16.23	47.63	59.81	59.68	14.11	27.85	24.12	13.24	30.96	16.84	56.44	45.27	45.45	36.61	27.37	27.22	2.051	0.541	1.406	1.796	-0.822	1.518	-0.319	1.8	-0.404	1.075	-1.345	1.186	0.025	1.847	-0.171	-0.535185	-0.494125	-0.172185	0.152917	0.223502	0.118274
1011	ENSG00000067369.13_3	3.27	2.39	2.98	7.58	5.28	11.4	3.61	4.01	3.03	3	2.04	2	7.2	7.09	10.08	4.01	4.71	3.1	8.03	2.58	1.99	10.06	7	6.82	3.92	4.93	3.34	0.308	1.284	1.556	1.1	-0.105	1	-0.268	1.774	-0.121	1.138	0.029	1.579	-0.06	2.081	-0.093	-0.180471	-0.0241127	-0.199632	-0.463705	0.022878	0.0109069
1012	ENSG00000067445.20_3	1.15	0.61	0.36	0.15	0.05	0.12	0.64	0.14	0.43	1.18	0.38	1.24	1.38	0.38	0.27	0.25	0.13	0.23	0	0.2	0.45	0.29	0.61	0.82	0.13	0.11	0.48			0.475	-1.344						0.162				-1.176		0.493242	-0.335318	0.944854	1.52179	-2.38301	0.0134254
1013	ENSG00000067533.5_2	7.03	14.22	11.71	26.09	9.44	17.55	17.07	15.35	18.92	12.45	8.34	14.71	13.1	13.48	17.35	13.36	15.37	13.13	9.97	12.76	13.21	18.68	14.41	21.02	14.01	17.96	16.79	0.873	0.169	0.65	1.82	0.276	-0.566	-0.22	0.564	0.168	0.071	-0.066	0.661	-0.218	0.231	-0.343	0.076023	-0.197063	-0.139329	-0.0133432	-0.0518628	-0.345517
1014	ENSG00000067560.10_3	212.03	186.28	216.04	158.33	152.27	146.52	183.45	164.76	177.79	183.64	175.89	175.01	155.84	165.37	143.28	144.72	179.44	190.02	149.05	194.72	213.81	142.42	141.52	149.3	167.16	196.32	168.69	-0.065	-0.459	-0.517	-0.42	0.134	-0.29	-0.252	-0.559	0.076	-0.236	-0.207	-0.089	-0.129	-0.288	0.171	-0.00838136	-0.0455917	0.125383	-0.0329563	0.0747796	0.0469416
1015	ENSG00000067596.10_3	4.07	5.47	4.92	13.72	11.23	9.1	9.05	6.81	7.12	4.12	4.33	4.25	10.14	9.74	12.02	7.54	7.19	5.81	3.65	4.82	3.99	13.02	10.82	10.69	6.22	7.24	5.93	1.704	1.089	1.317	1.638	0.507	0.974	-0.082	0.825	0.245	1.204	0.259	1.084	-0.009	1.398	-0.027	0.251398	0.0999902	0.206252	0.0486397	-0.0299709	-0.144332
1016	ENSG00000067601.7_2	11.11	9.32	8.43	12.5	7.74	6.4	11.48	6.97	11.06	5.41	7	5.3	11.31	7.16	10.88	6.32	7.45	4.56	1.81	3.82	6.32	7.64	4.96	9.25	9.2	8.32	5.95	1.817	0.338	0.516	0.163	0.305	-0.253	-0.24	-0.372	0.842	0.999	-0.508	0.03	-0.15	0.972	-0.35	0.350787	-0.254873	0.954063	0.30918	0.274307	0.444238
1017	ENSG00000067606.16_3	8.42	9.16	8.16	15.41	16.42	15.15	11.88	9.86	10.54	6.41	7.73	8.18	15.07	19	15.95	6.75	9.43	8.68	27.15	9.61	6.82	18.77	14.89	15.6	7.42	11.29	10.19	-0.521	0.606	1.137	0.835	0.644	0.809	-0.187	0.854	0.046	1.172	-0.128	1.245	-0.248	0.922	-0.22	0.160856	-0.22718	-0.308621	-0.461057	-0.0768414	-0.0432699
1018	ENSG00000067646.11_2	0.41	0.7	0.44	0.16	0.86	0.23	0.17	0.14	0.33	0.81	0.38	0.1	1.46	0.7	0.32	0.31	0.16	0	0	0.5	0.37	0.22	1.34	0.1	0.4	0.16	0.54		0.88				0.181				0.581		0.447				-0.889971	-1.43613	0.607612	0.210255	-0.190331	0.838988
1019	ENSG00000067704.9_2	20.73	20.08	18.7	45.15	32.99	37.16	28.47	24.46	24.32	18.77	16.99	20.95	39.27	38.26	37.13	26.08	27.01	24.47	29.59	18.08	17.7	41.31	42.26	38.57	23.17	27.84	24.9	0.475	1.203	1.102	1.105	0.291	0.702	-0.183	0.972	-0.033	1.045	0.167	1.148	-0.043	0.811	-0.025	0.0234453	0.0365572	-0.0623615	-0.0799842	-0.0964217	-0.144855
1020	ENSG00000067715.13_3	6.34	18.41	8.99	18.93	15.38	9.64	19.94	16.54	11.23	14.64	5.71	10.39	17.1	18.34	14.1	18.99	15.6	12.85	8.19	15.31	6.83	14.67	12.2	11.7	15.49	10.85	9.67	0.804	-0.316	0.735	1.506	0.354	-0.252	0.586	0.096	0.206	0.217	0.286	1.601	0.504	0.423	0.393	0.403336	0.415694	0.178429	0.0989479	0.150599	0.306703
1021	ENSG00000067798.14_3	2.61	1.92	1.67	5.43	3.51	4.69	2	2.03	1.14	4.41	2.44	1.68	3.71	6.53	3.92	2.62	2.06	3.11	1	1.9	1.96	1.91	5.57	6.31	1.84	1.31	2.19	0.684	1.339	1.469	0.931	0.095	0.729	0.483	1.258	-0.714	-0.222	0.415	1.258	0.5	1.02	0.424	-0.0812444	0.482465	0.279754	0.809057	0.0131509	-0.0556428
1022	ENSG00000067829.18_3	129.19	139.96	140.15	173.57	202.99	212.83	140.36	142.11	141.37	125.64	132.14	118.98	205.25	158.81	189.95	126.71	158.12	147.44	124.45	142.34	135.91	197.38	201.56	183.8	144.03	153.78	142.37	0.663	0.5	0.434	0.425	-0.037	0.535	-0.113	0.601	-0.01	0.706	-0.184	0.264	0.04	0.673	0.05	-0.0463161	-0.0194186	0.00729017	-0.0667211	0.00901787	-0.116179
1023	ENSG00000067836.12_2	42.82	41.47	29.58	49.67	68.46	51.54	38.47	40.65	33.93	39.71	50.9	32.04	77.55	55.95	62.49	62.08	41.49	52.45	41.5	44.25	44.76	70	58.09	56.35	39.86	51.61	41.56	0.747	0.389	0.329	0.212	-0.051	0.716	-0.341	0.791	-0.289	0.957	0.633	0.135	-0.312	0.953	0.332	-0.230889	0.240156	-0.25582	-0.0890023	-0.121502	0.0420555
1024	ENSG00000067840.12_2	1.63	0.56	0.77	2.23	1.2	1.58	0.91	0.89	0.49	0.73	0.87	1.05	1.32	1.7	1.44	0.7	1.07	1.5	1.3	1.34	0.35	2.41	1.61	1.21	0.79	1.36	0.96	0.693	0.198	1.008	0.358	0.128	0.681	-0.42	0.712	-0.56	0.565	-0.104	0.683	-0.245	0.324	0.454	-0.457639	-0.0213461	0.0868508	0.118543	-0.0683909	-0.267136
1025	ENSG00000067842.17_2	0	0	0	0	0	0	0	0	0	0	0	0	0	0	0.01	0	0	0	0	0	0	0	0	0	0	0	0
1026	ENSG00000067900.7_3	1.03	2.37	1.26	5.21	4.95	6.51	3.16	2.73	2.25	1.47	0.85	2.07	4.78	2.94	5.76	3.88	2.61	2.04	1.4	2.11	1.19	6.87	6.92	5.44	2.74	2.34	3.21	1.956	1.507	1.813	1.9	0.176	0.925	0.186	1.994	-0.432	1.422	0.435	1.349	0.131	1.284	-0.547	-0.0193503	0.0486791	0.0318531	-0.0147017	-0.216914	-0.561422
1027	ENSG00000067955.13_3	5.77	8.91	6.6	7.98	8.57	6.29	7.92	6.89	8.09	13.16	7.79	9.87	9.23	9.3	5.9	11.58	8.51	5.24	6.68	8.78	8.75	7.53	9.32	7.17	11.26	5.33	7.81	0.161	0.082	-0.27	0.436	-0.482	-0.053	0.342	-0.064	0.048	-0.489	0.039	0.241	0.628	-0.696	-0.534	-0.0525578	0.0655387	-0.247575	0.311574	-0.0767154	-0.0718744
1028	ENSG00000067992.12_3	23.66	21.76	16.21	25.35	21.16	19.13	26.31	21.52	19.87	20.15	15.79	20.55	23.87	24	21.82	21.04	18.46	20.33	19.53	19.31	14.16	29.35	22.7	24.02	23.25	18.02	21.07	0.576	0.228	0.742	0.098	0.175	-0.039	0.25	0.232	-0.083	0.239	-0.141	0.589	0.034	0.085	-0.05	0.112684	-0.0665776	0.225681	0.171758	-0.2176	-0.18348
1029	ENSG00000068001.13_3	45.26	28.45	37.89	54.07	43.58	49	47.5	44.15	36.05	32.09	44.73	22.1	38.35	55.66	37.21	44.27	41.02	32.12	63.51	58.49	59.94	39.28	42.97	38.61	35.34	35.22	41.68	-0.686	-0.44	-0.628	0.254	0.421	0.607	0.322	0.367	-0.207	0.253	0.321	0.312	0.217	0.739	-0.371	0.170801	0.0528711	-0.719024	-0.870801	0.270824	0.0438653
1030	ENSG00000068024.16_3	2.04	3.03	5.95	8.38	4.31	9.8	4.43	4.12	4.66	2.81	4.46	3.62	3.39	6.07	8.28	3.74	6.86	6.99	6.86	7.99	5.4	7.17	9.79	13.89	3.63	3.58	4.09	0.06	0.277	1.286	1.806	0.255	0.446	0.179	0.675	0.169	0.233	0.038	0.406	0.851	1.092	0.706	0.249263	0.627148	-0.827982	-0.759035	-0.434195	-0.874011
1031	ENSG00000068028.17_2	4.31	7.7	6.94	10.45	11.48	14.46	5.71	8.84	8.57	3.74	6.85	4.78	11.17	9.78	14.11	5.74	7.5	8.21	6.39	5.4	5.88	11.23	13.57	13.28	5.45	8.1	8.38	0.768	1.254	1.111	1.187	0.062	0.547	0.119	1.008	0.031	1.461	0.069	0.484	-0.104	1.468	-0.028	0.0735628	-0.0409998	0.169485	-0.106619	-0.0820239	-0.130862
1032	ENSG00000068078.17_3	0.93	0.63	1.35	6.03	5.25	8.42	1.97	2.64	1.53	1.71	2.01	0.6	4.27	4.66	4.64	1.78	1.54	2.34	1.39	0.78	0.91	8.77	6.49	4.88	1.86	4.17	2.06	2.294	2.449	1.932	2.191	0.066	2.347	-0.573	2.27	-0.335	1.11	-0.05	1.04	-1.195	2.224	0.15	-0.362354	-0.4996	0.0003916	0.515162	-0.0281939	-0.608421
1033	ENSG00000068079.7_2	10.8	9.45	7.4	10.69	10.86	10.31	7.6	9.27	5.87	12.02	11.6	7.9	16.24	11.93	15.07	9.51	11.74	10.11	4.94	7.05	9.15	10.6	13.39	11.44	11.81	7.63	8.72	1.029	0.879	0.307	-0.014	-0.604	0.191	0.265	0.452	-0.533	0.419	-0.298	0.039	0.59	0.89	0.203	-0.299319	0.175115	0.167986	0.425885	-0.145529	0.285998
1034	ENSG00000068097.14_3	44.12	47.91	35.75	124.03	121.01	127.77	62.83	59.06	62.93	42.31	39.99	43.14	122.46	121.22	134.36	57.69	61.31	61.21	44.39	38.49	40.3	135.94	103.22	116.21	53.18	64.5	57.37	1.604	1.412	1.516	1.481	0.239	1.328	-0.126	1.823	0.132	1.522	0.116	1.588	-0.073	1.628	0.093	0.0851372	0.0507265	0.0382973	0.0715472	0.0643896	0.0405804
1035	ENSG00000068120.14_3	53.14	54.82	47.18	83.12	84.05	97.96	51.62	43.47	59.15	39.98	46.15	51.4	83.74	83.14	94.82	36.38	50.01	55.65	30.18	51.84	47.85	111.55	83.59	95.31	52.54	37.93	50.08	1.869	0.684	0.987	0.641	-0.025	0.612	0.194	1.046	0.238	1.057	-0.524	0.842	0.394	0.877	0.151	0.140968	0.0184051	0.219718	0.0997698	-0.14642	-0.210989
1036	ENSG00000068137.14_2	9.58	7.39	6.65	18.82	25.27	34.66	8.75	11.87	8.36	9.63	5.83	5.59	23.25	16.37	27.01	10.86	12.54	16.77	16.43	8.94	8.75	31.87	27.72	22.7	9.6	13.06	12.31	0.935	1.58	1.327	0.939	-0.127	1.708	-0.133	2.298	-0.532	1.229	0.17	1.414	-0.056	2.175	0.431	-0.262521	0.183101	-0.472089	-0.590532	-0.0667903	-0.348076
1037	ENSG00000068305.17_3	9.13	13.5	11.59	17.12	16.82	18.67	12.93	14.22	13.46	12.33	10.42	10.73	13.45	16.77	15.08	12.43	14.44	14.73	12.08	14.5	11.99	13.46	15.3	16.12	11.43	14.88	11.38	0.15	0.075	0.412	0.872	0.171	0.307	-0.063	0.665	0.233	0.121	0.116	0.661	-0.042	0.472	0.358	0.13109	0.152221	-0.15247	-0.149445	0.230681	-0.0446545
1038	ENSG00000068308.13_3	10.73	11.06	9.95	16.17	21.87	23.99	9.96	11.82	10.98	9.42	11.23	7.45	15.83	16.91	21.07	9.66	11.7	8.55	8.8	12.59	11	20.88	19.38	21.99	12	11.75	11.59	1.201	0.603	0.968	0.57	-0.257	0.952	0.008	1.229	-0.075	0.719	-0.299	0.57	-0.006	1.44	-0.418	-0.105485	-0.22175	-0.0669829	-0.19197	-0.0225922	-0.250295
1039	ENSG00000068323.16_2	26.54	36.11	31.31	23.27	46.46	37.27	21.62	34.05	28.57	22.12	31.32	25.48	24.93	21.3	31.54	22.57	30.92	28.27	26.79	26.86	27.44	30.6	33.07	35.62	29.8	33.06	28.35	0.189	0.295	0.37	-0.186	-0.454	0.359	0.042	0.248	0.011	0.169	-0.393	-0.546	-0.095	0.302	-0.004	-0.124635	-0.159461	0.197784	-0.00607085	0.0767058	-0.384769
1040	ENSG00000068354.15_3	6.72	11.25	10.51	13.68	13.62	14.65	10.72	9.72	10.67	8.1	9.41	7.4	12.42	14.15	12.73	9.38	9.3	8.68	9.7	6.39	11.18	16.09	8.59	13.24	8.81	12.62	7.95	0.702	0.4	0.234	0.974	0.269	0.265	-0.36	0.461	0.403	0.587	0.086	0.564	-0.421	0.744	0.12	0.1029	-0.0770372	0.0428559	-0.11012	0.141799	-0.00637468
1041	ENSG00000068366.19_3	1.39	0.99	1.98	0.91	0.51	0.36	1.21	0.66	1.26	0.9	1	0.48	2.1	4.73	0.83	0.72	1.32	0.72	3.21	1.23	1.5	1.56	0.92	2.2	0.69	1.16	0.96	-0.849	-0.285	0.433	-0.423	0.523	-0.561	-0.517	-1.528	0.27	0.893	0.036	1.802	0.133	0.441	-0.259	0.156202	-0.0270186	-0.257106	-1.14368	-1.43428	0.486423
1042	ENSG00000068383.18_2	22.56	26.73	20.27	19.91	22.87	13.26	17.2	18.9	15.97	21.55	24.72	17.87	17.08	15.88	16.25	17.28	17.6	25.03	20.32	24.85	17.76	16.71	17.67	16.53	19.3	27.11	17.11	-0.275	-0.48	-0.101	-0.176	-0.162	-0.221	-0.509	-0.594	-0.097	-0.327	-0.155	-0.623	-0.609	-0.133	0.536	-0.259288	-0.0678544	0.138131	0.0676748	0.119436	-0.0794528
1043	ENSG00000068394.10_2	16.21	15.14	13.31	22.14	22.32	21.42	16.92	14.79	16.22	13.97	14.72	12.72	21.7	19.38	22.49	15.22	16.17	12.9	17.4	15.3	15.79	23.08	21.74	20.68	18.57	14.95	16.04	0.398	0.493	0.379	0.438	-0.131	0.545	-0.015	0.667	0.016	0.617	-0.279	0.385	0.11	0.798	-0.304	-0.0407936	-0.134219	-0.153251	-0.199762	0.00263528	-0.0698532
1044	ENSG00000068400.13_3	3.71	4.52	5.23	20.88	19.4	24.38	9.63	10.04	8.83	4.89	4.07	7.73	24.8	22.35	25.71	13.87	14.11	10.43	10.54	3.29	5.85	21.94	22.18	17.82	9.77	10.86	8.98	1.023	2.581	1.529	2.344	-0.02	1.987	-0.108	2.118	-0.023	2.231	0.485	2.322	0.363	1.671	0.205	-0.039502	0.398716	-0.323965	-0.00259523	0.0463964	0.177645
1045	ENSG00000068438.14_2	77.9	126.71	84.15	76.07	138.67	131.91	67	95.14	93.52	80.26	108.55	84.4	108.83	94.88	121.9	79.97	103.19	120.33	90.67	85.68	104.09	119.63	138.3	130.66	86.56	113.8	99.43	0.398	0.688	0.327	-0.034	-0.367	0.13	-0.257	0.645	-0.088	0.437	-0.114	-0.193	-0.141	0.528	0.274	-0.229047	0.0188165	0.00330684	-0.00948803	-0.1976	-0.289338
1046	ENSG00000068489.12_3	59.2	70.42	57.84	68.57	52.51	46.94	79.2	58.12	63.35	70.88	62.48	80.98	59.57	64.68	65.64	75.37	59.78	64.22	61.48	72.1	50.46	70.54	62.06	61.51	73.64	55.03	66.38	0.197	-0.215	0.283	0.21	0.104	-0.42	0.078	-0.298	-0.067	-0.249	0.033	0.05	0.118	-0.301	-0.047	0.0432397	0.04198	0.0181244	0.260201	-0.219432	-0.0783621
1047	ENSG00000068615.17_3	1.42	1.3	1.25	1.26	1.03	0.7	1.48	2.16	1.84	1.87	2.32	2.23	0.93	1.82	1.24	2.01	2.15	3.17	2.18	1.58	1.08	1.27	1.1	1.38	1.12	2.13	1.96	-0.598	-0.379	0.251	-0.126	0.29	-0.234	0.016	-0.544	-0.072	-0.729	0.632	-0.282	0.011	-0.65	0.577	0.0704758	0.412554	-0.0219505	0.772534	-0.354704	-0.0351151
1048	ENSG00000068650.18_3	4.06	6.41	3.97	14.97	12.05	16.59	8.26	7.91	6.24	3.72	5.93	5.9	15.44	13.67	16.89	5.37	9.35	9.69	8.34	3.99	5.58	17.28	21.68	16.84	4.49	6.4	7.09	1.008	2.304	1.512	1.762	0.812	0.861	0.286	1.935	-0.171	1.917	0.234	1.14	0.514	1.442	0.425	0.338175	0.425717	-0.230158	-0.0676164	-0.364469	-0.322385
1049	ENSG00000068654.15_2	10.01	5.5	7.3	15.16	13.76	12.35	11.57	11.9	8.45	5.36	5.31	7.65	8.83	8.63	16.8	11.67	15.25	3.53	5.98	9.09	3.41	24.14	10.39	18.8	8.93	7.44	6.97	1.927	0.183	2.303	0.575	0.356	1.249	0.643	0.72	0.261	0.671	0.368	0.652	0.988	1.086	-0.89	0.457834	0.360058	0.317592	0.0714314	-0.368572	-0.64619
1050	ENSG00000068697.6_2	184.76	167.8	190.9	206.17	168.67	172.88	189.62	163.87	183.12	177.42	159.29	144.26	203.45	175.17	182.6	218.82	170.71	171.11	196.73	160.38	185.9	194.12	182.57	172.91	183.01	182.27	161.4	-0.019	0.186	-0.104	0.158	0.051	0.007	-0.153	-0.143	0.182	0.197	0.257	0.137	-0.094	0.339	0.084	0.0348208	0.0977885	-0.0115426	-0.152066	-0.0137418	-0.023011
1051	ENSG00000068724.15_3	8.51	8.67	5.74	7.39	9.27	11.57	8.48	7.61	5.4	5.12	7.82	6.14	7.87	7.56	9.06	9.15	7.3	4.68	10.38	6.63	6.11	11.87	10.48	11.35	5.81	6.2	8.18	0.185	0.623	0.842	-0.192	0.509	0.091	0.276	0.952	-0.557	0.575	0.613	-0.046	0.219	0.526	-0.745	0.0673333	0.0465468	0.0238564	-0.167728	-0.256735	-0.499295
1052	ENSG00000068745.14_2	74.98	92.03	81.75	195.57	257.97	274.2	80.4	108.03	111.12	65.22	65.45	66.82	224.28	235.45	275.4	84.7	104.28	96.34	85.31	79.94	82.48	209.91	237.98	234.8	109.47	102.48	109.73	1.294	1.568	1.504	1.377	-0.443	1.482	0.076	1.74	0.018	1.774	-0.368	1.839	0.025	2.035	-0.187	-0.103868	-0.164523	0.0149974	-0.262916	0.0800166	0.0589368
1053	ENSG00000068781.21_3	0	0	0	0	0.07	0	0	0	0	0.27	0	0	0.27	0.22	0	0.2	0	0	0.76	0	0.83	0	0	0	0	0.03	0																-0.949244	2.29323	-6.33519	-3.66036	1.28171	3.37523
1054	ENSG00000068784.12_2	1.19	2.34	1.85	4.06	4.06	6.1	2.98	3.23	3.62	2.41	1.31	3.49	5.03	5.58	6.4	4.53	2.65	5.97	5.56	2.29	1.93	5.55	6.98	4.59	4.36	3.21	3.59	-0.002	1.423	1.067	1.432	-0.482	0.683	0.008	1.49	0.011	0.926	0.05	1.748	-0.236	0.79	0.662	-0.169421	0.207188	-0.599794	-0.19464	-0.310422	-0.0861771
1055	ENSG00000068796.16_3	15.7	31.07	17.36	26.26	30.95	37.56	26.32	26.6	24.76	21.78	14.86	32.1	34.91	29.47	34.36	21.08	32.37	26.78	20.97	27.25	25.58	31.93	32.79	28.11	31.36	27.4	27.34	0.595	0.263	0.134	0.724	-0.248	-0.005	-0.042	1.092	-0.14	0.668	-0.562	0.964	0.237	0.097	-0.029	-0.143074	-0.107245	-0.234321	-0.0666407	0.0110605	0.0420927
1056	ENSG00000068831.18_3	0.11	0.33	0.58	0.34	0.79	0.67	0.12	0	0.23	0.74	0.27	0.45	0.4	0.97	0.31	1.51	0.39	1.1	2.01	2.1	0.82	0.56	1.48	0.12	1.18	0.33	0.3	-1.244	-0.393			-1.438	0.636		0.115		-0.462	0.259	0.933			1	-2.61192	0.739024	-1.97464	-1.55877	0.224915	-0.393202
1057	ENSG00000068878.14_2	6.5	11.94	7.15	13.78	19	22.62	10.88	15.34	12.74	5.85	7.1	5.6	12.21	15.04	18.47	11.61	12.24	9.71	6.77	6.06	6.63	17.54	17.67	15.43	9.15	12.21	8.26	1.311	1.47	1.16	1.029	0.238	0.648	0.318	1.596	0.596	1.001	0.328	1.032	0.003	1.637	0.221	0.410138	0.213472	0.361362	-0.0337939	0.10523	-0.199161
1058	ENSG00000068885.14_3	1.26	3.06	1.52	11.62	5.59	7.07	3.19	4.32	3.63	3.58	1.32	3.92	9.81	13.32	10.34	5.18	10.86	5.52	5.96	2.12	4.09	10.79	10.18	7.68	6.42	6.83	5.95	0.805	2.027	0.834	2.784	-0.907	0.775	-0.605	1.906	-0.643	1.337	-0.285	2.925	0.632	1.294	-0.1	-0.774779	0.166687	-1.00284	-0.337658	-0.252406	0.168029
1059	ENSG00000068903.19_3	16.33	18.24	14.02	16.48	20.34	20.2	12.49	14.29	14.7	12.22	13.66	11.6	13.35	18.69	15.96	12.23	17.37	13.48	11.93	15.02	13.92	17.32	18.94	17.63	15.17	17.01	14.23	0.52	0.325	0.33	0.013	-0.271	0.153	-0.244	0.512	0.045	0.123	-0.3	0.439	0.029	0.444	-0.075	-0.14314	-0.0873069	0.174989	-0.122684	0.0710476	-0.242773
1060	ENSG00000068912.13_2	6.59	15.16	11.64	7.94	7.96	8.33	8.2	11.24	10.88	8.26	8.86	10.19	11.18	9.93	9.19	9.27	8.75	8.25	12.06	9.79	9.11	7.46	9.27	8.56	11.19	12.33	10.35	-0.658	-0.075	-0.085	0.251	-0.426	-0.888	-0.128	-0.459	0.069	0.415	-0.259	0.156	-0.472	-0.142	-0.31	-0.148101	-0.349795	0.183653	-0.0677453	-0.0607717	0.21652
1061	ENSG00000068971.13_3	3.83	2.66	3.13	3.45	4.83	5.76	1.91	2.64	3.76	1.65	6.17	3.36	4.01	6.36	5.44	1.97	3.22	3.71	1.87	3.11	3.73	7.24	4.6	4	3.29	3.54	3.27	1.707	0.498	0.089	-0.133	-0.653	0.754	-0.364	0.786	0.176	1.069	-0.618	0.041	-0.119	0.622	0.159	-0.298004	-0.233819	0.0664105	0.289648	-0.258482	-0.140034
1062	ENSG00000068976.13_2	0	0.05	0.19	1.84	1.28	0.47	1.1	0.74	0.22	0.49	0.48	0.76	2.69	1.54	1.82	1.51	1.17	0.43	0.25	0	0.07	2.67	0.42	4.58	1.48	0.6	0.46	2.08		3.156	2.227	-0.307	1.694	0.173			1.688	0.022	1.058	0.602	0.881		-0.274922	0.335844	0.317389	2.78209	-0.984619	-0.256989
1063	ENSG00000068985.4_2	0	0	0	0	0	0	0	0	0	0	0	0	0	0	0	0	0	0	0	0	0	0	0	0	0	0	0
1064	ENSG00000069011.15_2	8.94	11.07	10.68	9.07	15.27	9.63	7.48	8.72	8.85	10.18	12.98	8	7.25	4.73	11.42	8.29	9.56	11.97	7.22	11.16	8.61	8.13	11.02	9.75	6.49	9.14	6.93	0.161	-0.017	0.17	0.02	0.191	0.447	-0.064	-0.142	0.332	-0.463	0.331	-1.366	0.062	0.488	0.747	0.172229	0.409527	0.188929	0.256625	0.225517	-0.269387
1065	ENSG00000069018.17_2	0	0	0	0	0	0	0	0	0	0	0	0	0	0	0	0	0	0	0	0	0	0	0	0	0	0	0
1066	ENSG00000069020.18_3	4.4	6.46	4.31	8.16	7.14	7.95	5.3	5.24	3.78	5.49	5.12	5.37	8.58	11.28	9.56	6.79	6.47	5.78	7.34	5.47	4.21	5.29	7.26	7.11	5.72	4.88	4.43	-0.437	0.378	0.692	0.822	-0.101	0.134	0.093	0.813	-0.204	0.6	0.229	1.068	0.374	0.777	0.349	-0.0644659	0.353458	-0.0464394	0.090701	0.251247	0.533715
1067	ENSG00000069122.18_2	4.53	1.2	1.58	1.96	1.61	3.05	1.7	1.17	1.92	2.68	1.96	0.94	2.93	4.59	1.91	1.68	2.42	1.16	1.76	2.83	3.19	2.05	2.45	1.86	2.05	2.05	1.47	0.174	-0.175	-0.645	-1.032	-0.213	0.312	-0.611	0.771	0.297	0.109	-0.226	1.049	0.195	0.743	-0.247	-0.179969	-0.0714149	-0.253475	-0.571812	0.0802117	0.480721
1068	ENSG00000069188.16_2	0.05	0.03	0.04	0.18	0.15	0.39	0.07	0.06	0.03	0.02	0.21	0.07	0.32	0.28	0.08	0.06	0.24	0.15	0.12	0.42	0	0.63	0.03	0.4	0.14	0.11	0.04																-0.711527	0.600285	-1.50148	-0.193428	-0.579685	-0.881065
1069	ENSG00000069206.15_2	0	0	0	0	0	0	0	0	0	0	0	0	0	0	0	0	0	0	0	0	0	0	0	0	0	0	0
1070	ENSG00000069248.11_2	8.06	13.36	10.17	17.18	24.04	22.91	14.61	15.54	14.68	5.77	7.31	14.03	23.54	18.24	27.23	14.78	16.46	13.12	11.25	8.96	12.45	20.24	19.9	29.46	16.07	12.93	16.55	0.82	1.109	1.21	1.046	-0.133	0.824	0.256	1.134	-0.168	1.939	-0.117	1.263	0.337	0.932	-0.324	-0.00721394	-0.00513276	-0.0533963	-0.264069	-0.105174	-0.0429272
1071	ENSG00000069275.12_2	25.17	47.64	32.01	50.5	38.07	37.99	51.03	42.24	41.57	40.48	25.95	54.71	47.87	40.76	44.18	50.02	40.77	46.36	39.6	40.73	33.51	44.54	42.89	43.49	46.84	40.28	46.18	0.168	0.074	0.371	0.99	0.122	-0.32	0.068	0.244	-0.15	0.239	0.094	0.641	0.017	-0.305	0.006	0.0224573	0.0529197	-0.132698	0.112354	-0.0590062	-0.0334979
1072	ENSG00000069329.16_3	16.62	17.36	9.96	35.06	20.54	20.17	24.42	15.73	17.38	10.95	9.17	11.71	26.52	26.6	25.73	17.99	11.2	11.12	11.15	21.06	14.17	23.16	28.29	16.5	20.62	18.82	15.51	1.022	0.417	0.213	1.055	0.239	0.236	-0.251	0.983	0.159	1.239	-0.192	1.487	-0.724	1.103	-0.462	0.0660928	-0.451749	-0.161869	-0.525454	0.132237	0.186056
1073	ENSG00000069345.11_2	7.52	9.08	8.18	12.1	10.28	11.43	8.21	9.54	10.6	6.98	6.24	8.66	10.95	9.9	10.31	8.57	7.63	8.42	8.99	9.57	7.59	12.05	11.58	10.86	8.52	7.81	7.23	0.403	0.263	0.49	0.652	-0.05	0.17	0.273	0.459	0.522	0.614	0.008	0.626	-0.032	0.239	0.207	0.292756	0.0779416	-0.0245679	-0.168437	-0.0409302	-0.204753
1074	ENSG00000069399.14_3	185.03	159.8	196.09	171.43	291.86	208.04	156.16	197.21	138.93	169.98	185.04	150.76	157.91	124.45	150.5	163.45	156.66	163.95	249.39	188.72	201.85	225.7	185.81	161.13	192.71	181.08	161.06	-0.144	-0.022	-0.324	-0.11	-0.303	0.867	0.123	0.085	-0.213	-0.106	-0.237	-0.57	-0.208	-0.002	0.026	-0.113467	-0.128265	-0.238129	-0.303518	0.240607	-0.446611
1075	ENSG00000069424.14_2	2.73	4.36	3.86	8.15	6.62	8.61	3.98	3.94	5.12	2.56	3.77	2.54	7.73	9.13	11.22	3.79	4.85	7.98	7.8	4.57	3.19	9.49	11.36	9.15	5.07	4.01	4.98	0.267	1.226	1.387	1.421	-0.314	0.551	-0.023	1.063	0.036	1.427	-0.377	1.173	0.246	1.947	0.63	-0.106995	0.164225	-0.305024	-0.57816	-0.370731	-0.147625
1076	ENSG00000069431.11_3	0.38	0.64	0.42	3.92	1.13	2.88	1.38	1.36	1.09	0.46	0.26	0.76	3.69	3.57	3.64	1.58	1.13	1.48	0.94	0.55	0.48	2.41	2.77	2.54	1.29	1.45	1.32	1.015	1.639	1.633	2.328	0.071	0.516	-0.068	1.877	-0.195	2.126	0.217	2.421	-0.259	1.716	0.122	-0.0702626	0.0360859	-0.314902	-0.266529	-0.032927	0.437444
1077	ENSG00000069482.6_2	65.76	93.88	87.83	35.35	57.67	51.72	46.94	65.66	72.81	59.85	64.9	68.99	30.99	46.6	50.32	52.55	62.24	71.99	69.88	70.68	78.51	34.01	49.61	49.91	54.47	73.54	70.01	-1.028	-0.506	-0.648	-0.886	-0.213	-0.698	-0.162	-0.758	0.056	-0.938	-0.051	-0.474	-0.239	-0.451	0.04	-0.0929291	-0.0794277	0.174095	-0.115503	0.114787	-0.111407
1078	ENSG00000069493.14_3	0.53	0.09	0.8	5.47	6.56	5.23	1.37	2.4	2.57	1.14	1.44	1.67	8.01	7.7	6.37	2.33	2.87	1.72	0	4.04	0.13	6.65	6.94	5.98	1.8	2.09	2.26	3.838	0.713	3.363	2.535	-0.299	3.581	0.163	2.14	0.154	2.375	0.299	2.08	0.38	1.663	-0.314	0.0180376	0.172889	-0.234068	1.44262	-0.191603	0.116565
1079	ENSG00000069509.5_2	7.99	5.33	4.58	5.08	4.92	3.49	6.4	5.62	6.54	4.8	4.47	5.62	4.16	4.93	4.04	4.43	4.86	3.52	6.86	4.43	4.2	4.67	5.32	4.98	5.73	7.7	5.65	-0.51	0.239	0.222	-0.605	0.147	-0.105	-0.422	-0.348	0.195	-0.186	-0.338	0.128	-0.613	-0.431	-0.613	-0.023866	-0.541413	0.224954	0.087403	-0.143022	-0.255743
1080	ENSG00000069535.13_2	0.6	0	0	0.29	0	0	0	0	0.06	0.04	0	0.03	0	0	0.15	0.06	0	0	0	0	0	0	0	0	0	0	0																0.986136	1.17165	1.25774	-0.747354	1.49188	2.03451
1081	ENSG00000069667.15_3	1.07	1.96	0.89	0.88	3.23	0.76	1.1	0.64	1.63	0.19	1.04	0.56	1.07	3.34	0.5	0.39	1.66	1.38	2.05	0.21	1.08	0.18	1.53	1.02	1.02	2.8	0.45	-1.907	1.516	-0.056	-0.186	0.074	0.601	-1.533	-0.142	1.165	1.186	-0.772	1.318	-0.611	-0.084	0.985	0.060712	-0.310279	0.362239	-0.884682	0.913631	0.75681
1082	ENSG00000069696.6_2	0	0	0	0.42	0.38	1.2	0.06	0.12	0.24	0	0	0.05	1.12	0.99	0.99	0	0.23	0.2	0	0	0.39	0.75	0.98	1.47	0.22	0	0.11			1.146					1.766		1.696				1.438		0.295676	0.615621	-2.99574	-2.8511	-0.74979	-0.0432733
1083	ENSG00000069702.10_2	0.99	1.04	0.77	2.88	1.54	3.24	2.03	0.98	3.39	1.67	2.9	0.46	2.26	2.09	1.54	1.28	2.28	0.62	3.99	2.32	2.48	1.4	3.6	0.48	3.01	1.06	1.41	-1.241	0.54	-1.604	1.182	-0.472	0.406	-0.076	1.558	1.026	0.347	-0.98	-0.393	0.834	1.087	-0.77	0.360627	-0.395707	-1.64739	-0.886814	0.688641	0.190966
1084	ENSG00000069712.12_1	0	0.15	0.02	0.97	0.36	0.44	0.18	0.2	0.2	0.09	0	0.12	0.62	0.16	0.52	0.12	0.05	0.06	0.31	0.09	0.1	0.54	0.42	0.29	0.24	0.16	0.29																-0.278719	-1.67905	-1.0596	-0.948385	0.416173	0.0164929
1085	ENSG00000069764.9_2	9.25	10.04	7.86	9.22	7.65	4.18	8.13	8.33	12.1	9.7	9.14	5.9	4.55	7.75	3.76	8.73	11.98	9.09	15.24	13.37	9.05	6.9	5.46	7.32	7.73	11.59	10.7	-1.089	-1.219	-0.288	-0.004	0.068	-0.371	-0.453	-0.837	0.17	-1.014	0.165	-0.225	0.046	-0.587	-0.224	-0.0686389	-0.0417797	-0.3972	-0.489257	0.0853964	-0.460222
1086	ENSG00000069812.11_2	2.73	5.52	3.02	3.46	3.59	2.44	3	3.09	2.18	2.85	1.68	2.31	3.25	4.55	2.92	2.55	3.13	2.03	9.13	1.16	3.12	5.06	4.86	4.55	5.27	2.12	2.53	-0.792	1.691	0.48	0.294	-0.721	-0.558	0.454	-0.26	-0.177	0.163	-0.92	1.212	0.47	0.283	-0.26	-0.202576	-0.263921	0.13924	-0.623741	-0.607763	-0.556359
1087	ENSG00000069849.10_2	101.36	133.1	113.15	105.37	115.89	108.28	110.1	120.37	122.9	103.37	104.61	104.54	101.17	115.73	99.69	105.55	116.22	104.03	105.73	106.58	117.33	109.47	108.7	122.72	118.11	120.44	120.75	0.05	0.028	0.065	0.056	-0.101	-0.199	-0.001	-0.063	0.025	-0.031	-0.161	0.145	-0.051	-0.068	-0.214	-0.0182533	-0.129983	0.0500054	-0.0531729	-0.0523113	-0.168644
1088	ENSG00000069869.15_2	50.47	220.87	123.32	589.03	261.11	527.17	342.56	335.02	304.93	173.73	49.37	304.53	518.5	587.67	605.44	372.7	246.8	313.24	170.29	192.09	112.37	389.66	485.66	543.04	282.7	225.12	286.91	1.192	1.336	2.268	3.532	0.277	0.241	0.573	2.091	0.088	1.575	0.398	3.56	0.132	0.99	0.126	0.324731	0.251682	-0.306108	0.107455	-0.0744338	0.224868
1089	ENSG00000069943.9_2	13.16	11.28	8.8	21.99	15.68	15.76	15.18	12.31	11.13	13.53	10.76	12.17	22.46	25.46	24.09	10.56	18.48	12.95	7.13	12.03	10.32	18.54	15.36	20.51	14.7	12.6	9.49	1.319	0.34	0.957	0.719	0.045	0.458	-0.032	0.806	0.219	0.711	-0.459	1.205	0.535	0.957	0.429	0.104465	0.231871	0.0576939	0.273919	-0.0346888	0.355664
1090	ENSG00000069956.11_3	7.62	32.5	17.22	20.91	27.05	24.9	23.26	32.3	31.96	23.01	12.94	37.37	21.42	29.11	31.14	23.66	25.08	33.86	24.82	32.71	17.06	22.84	31.34	23.1	20.91	23.29	26.77	-0.117	-0.061	0.426	1.399	0.15	-0.26	0.463	0.519	0.251	-0.101	0.174	1.14	0.105	-0.259	0.333	0.295654	0.229416	-0.476363	0.025584	-0.0910101	0.0170881
1091	ENSG00000069966.18_2	12.55	14.26	11.3	11.13	9.81	11.44	10.93	13.28	12.98	8.65	11.45	10.65	10.15	11.14	11.88	10.03	12.68	8.93	11.31	9.49	8.46	10.52	12.28	9.25	10.46	8.43	11.31	-0.1	0.355	0.122	-0.166	0.061	-0.518	0.626	0.017	0.191	0.219	-0.058	-0.038	0.562	0.151	-0.325	0.290381	0.0784617	0.441397	0.192059	0.00608928	0.00776327
1092	ENSG00000069974.15_3	2.51	2.39	1.44	2.15	2.23	2.52	2.01	2.71	2.53	2.11	2.83	2.34	2.88	3.19	2.55	2.92	3.3	2.33	1.84	3.94	2.2	2.88	3.66	3.85	2.52	3.2	2.23	0.531	-0.094	0.688	-0.184	-0.267	-0.082	-0.205	0.638	0.15	0.373	0.179	0.148	0.038	0.103	0.052	-0.103951	0.148206	-0.410349	-0.0156168	-0.566267	-0.308611
1093	ENSG00000069998.12_2	21.97	21.77	19.94	27.14	31.27	23.17	20.02	18.96	20.82	22.14	23.11	19.48	28.45	21.8	29.49	17.81	23.32	17.04	17.26	21.83	20.53	28.33	27.23	25.61	20.43	22.34	17.97	0.699	0.312	0.312	0.299	-0.029	0.513	-0.231	0.212	0.207	0.355	-0.193	-0.082	0.061	0.586	-0.075	-0.00409783	-0.0380493	0.0371607	0.110447	0.000916344	-0.0432853
1094	ENSG00000070010.18_3	150.44	112.45	120.88	123.84	94.25	92.71	119.76	95.45	117.94	103.06	104.07	87.04	104.1	100.45	88.05	81.66	112.15	100.8	98.5	108.52	125.52	104.4	104.8	95.78	119.73	105.07	117.12	0.084	-0.05	-0.388	-0.28	0	-0.253	-0.138	-0.381	0.01	0.014	-0.549	-0.051	0.094	0.017	-0.215	-0.0340876	-0.205884	0.157546	-0.17313	0.0161608	-0.118234
1095	ENSG00000070018.8_2	7	5.96	5.41	24.84	16.88	14.07	12.77	10.64	9.09	5.72	3.89	4.47	14.31	16.08	15.18	11.53	6.66	12.04	6.51	8.42	7.61	18.39	18.78	21.17	8.8	11.02	11.71	1.43	1.112	1.418	1.756	0.513	1.428	-0.048	1.302	-0.348	1.252	0.371	1.917	-0.686	1.658	0.038	0.0277885	-0.113762	-0.36985	-0.688805	-0.0824638	-0.412153
1096	ENSG00000070019.4_2	0	0	0	0	0	0	0	0.02	0	0	0	0	0	0	0	0	0	0	0	0	0	0	0	0	0	0.09	0.01																-1.48579	-1.17258	0	0	0	0
1097	ENSG00000070031.3_2	0	0	0	0	0	0	0	0	0	0	0	0	0	0	0	0	0	0	0	0	0	0	0	0	0	0	0
1098	ENSG00000070047.11_2	3.27	2.52	3.32	7.4	8.13	9.93	4.05	3.93	3.39	2.31	2.88	2.94	7.41	8.07	9.68	3.32	3.89	3.15	2.64	3.33	2.72	8.52	9.07	9.38	3.84	3.59	4.25	1.522	1.321	1.617	1.067	0.068	1.515	0.115	1.449	-0.288	1.493	-0.184	1.342	0.102	1.565	-0.38	-0.0327586	-0.145459	0.0756777	-0.0275055	-0.0961032	-0.148032
1099	ENSG00000070061.14_2	5.14	5.44	4.79	16.35	13.38	14.27	8.6	7.66	8.11	4.19	3.04	4.01	12.09	13.81	16.38	7.87	7.36	6.65	4.13	4.04	4.52	17.69	14.33	16	8.55	7.29	7.82	1.974	1.708	1.717	1.579	0.008	1.224	0.067	1.481	0.049	1.425	-0.113	2.015	0.013	1.904	-0.219	0.0526454	-0.0894746	0.230609	-0.180857	-0.133005	-0.228437
1100	ENSG00000070081.15_3	27.79	59.14	34.5	62.81	45.63	55.83	56.83	58.04	49.47	48.95	25.65	48.8	44.33	41.86	34.97	53.69	46.59	40.72	45	44.82	43.41	48.86	52.5	48.41	54.93	49.28	46.68	0.117	0.226	0.156	1.162	0.049	-0.371	0.234	0.687	0.083	-0.142	-0.033	0.696	-0.08	-0.475	-0.195	0.131157	-0.0842495	-0.149181	-0.0847825	0.122689	-0.365109
1101	ENSG00000070087.13_3	109.07	101.73	86.07	79.16	66.06	64.34	104.46	86.95	77.31	81.77	75.83	91.2	65	73.11	59.09	76.66	83.93	89.79	71.31	78.84	93.49	71.16	68.39	60.87	86.44	83.05	80.77	-0.003	-0.204	-0.615	-0.46	0.272	-0.619	0.066	-0.417	-0.063	-0.329	-0.172	-0.052	0.015	-0.622	0.152	0.105091	0.008256	0.23333	0.0353564	0.0575017	-0.0852574
1102	ENSG00000070159.13_2	2.73	2.61	2.21	6.89	5.43	7.3	3.83	3.41	4.33	3.14	2.29	3.15	7.41	8.2	6.91	3.98	3.62	3.42	3.06	2.17	2.39	6.99	5.47	7.71	3.6	3.91	3.8	1.073	1.161	1.506	1.194	0.079	0.931	-0.174	1.525	0.168	1.12	0.128	1.641	-0.098	1.022	-0.133	0.0403291	-0.0168152	0.0105401	0.25414	-0.0451224	0.0812322
1103	ENSG00000070182.19_3	0	0.04	0	0.41	0.35	0.36	0.22	0.17	0.16	0	0.02	0.01	0.08	0.17	0.44	0	0.07	0.13	0	0	0.02	0.42	0.54	0.36	0.28	0.17	0.09																0.119152	-1.53353	0.000751303	-0.594813	-0.201068	-0.839786
1104	ENSG00000070190.12_3	0	0.07	0	0.08	0	0	0.03	0	0	0	0	0.05	0	0.32	0	0	0.07	0	0.66	0.12	0	0	0.03	0.06	0	0	0																0.47243	1.78657	-2.48851	-2.90803	-0.393434	0.872508
1105	ENSG00000070193.4_3	0	0	0	0	0	0	0	0	0	0	0	0	0	0	0	0	0	0	0	0	0	0	0	0	0	0	0
1106	ENSG00000070214.15_2	5.99	6.61	6.34	6.72	6.05	4.75	5.93	6.26	5.01	6.04	6.14	7.04	5.77	4.29	5.41	5.22	5.95	5.54	3.71	5.13	4.38	6.31	5	5.44	4.89	5.45	5.27	0.694	-0.034	0.284	0.154	0.255	-0.118	0.184	-0.382	-0.067	-0.061	0.086	-0.471	0.116	-0.351	0.066	0.142669	0.099775	0.484292	0.552825	0.0576157	-0.141747
1107	ENSG00000070269.13_3	5.87	12.33	11.91	14.59	21.39	21.02	8.96	11.51	13.32	8.23	5.22	9.05	15.92	27.68	23.81	11.66	8.99	10.7	11.23	4.85	6.33	11.58	18.92	15.35	9.49	11.77	8.76	0.042	1.86	1.215	1.244	-0.079	0.771	-0.031	0.794	0.578	0.911	0.284	2.301	-0.371	1.348	0.274	0.187476	0.0987511	0.688597	0.29724	0.311318	0.486353
1108	ENSG00000070366.13_3	2.52	4.71	2.44	8.38	8.21	8.79	3.74	3.3	3.38	2.39	3.96	2.74	7.34	5.93	8.63	4.55	3.45	3.95	7.5	4.58	3.58	8.51	6.73	6.43	5.32	4.3	3.28	0.172	0.509	0.764	1.556	-0.457	0.741	-0.337	1.66	0.038	1.44	-0.205	0.528	-0.281	1.495	0.235	-0.271626	-0.0793436	-0.594567	-0.622673	0.228546	-0.00396476
1109	ENSG00000070367.15_2	3.26	13.79	5.01	18.76	10.93	11.84	15.22	14.92	16.31	9.59	5.12	14.68	18.92	12.17	18.08	12.22	15.51	12.42	8.56	12.23	7.34	16.85	13.64	16.1	11.59	12.92	14.17	0.937	0.152	1.082	2.357	0.379	-0.322	0.2	1.163	0.196	0.945	0.073	1.173	0.255	0.292	-0.183	0.270261	0.060725	-0.383361	0.110677	-0.174454	0.0280653
1110	ENSG00000070371.15_3	0.42	1.35	1.32	2.03	3.89	3.27	1.92	1.26	0.96	0.74	1.14	1.57	4.21	3.04	3.87	1	1.65	0.56	1.56	1.51	0.93	2.96	4.06	3.32	1.87	2.31	1.55	0.748	1.182	1.418	1.459	0.03	1.247	-0.675	1.051	-0.49	1.925	-0.66	1.11	-0.386	1.078	-0.952	-0.461741	-0.804909	-0.211611	0.00391074	-0.192028	0.115825
1111	ENSG00000070388.11_2	0	0	0	0	0	0	0	0	0	0	0	0	0.11	0.12	0.1	0	0	0	0	0	0	0.14	0.47	0	0	0.11	0																-1.31044	-0.288577	0	0	-3.12937	-0.156807
1112	ENSG00000070404.9_3	8.74	11.52	12.77	8.89	13.47	18.45	6.14	8.95	11.94	8.57	8.76	6.8	10.35	18.68	20.34	8.7	10.43	10.86	9.81	6.58	11.84	13.48	13.98	19.1	9.18	11.33	10.44	0.439	1.032	0.668	0.023	-0.544	0.217	-0.324	0.514	0.185	0.259	-0.073	1.051	-0.114	1.513	0.054	-0.208154	-0.024981	0.247647	-0.126949	-0.226167	-0.00942493
1113	ENSG00000070413.19_3	17.53	11.6	8.86	18.88	20.46	21.15	8.56	10.13	12.87	9.19	10.12	9.13	20.62	20.8	15.5	7.92	15.25	11.07	12.23	9.09	8.78	19.91	17.81	17.23	15.02	13.41	11.37	0.681	0.933	0.934	0.104	-0.777	0.793	-0.388	1.21	0.172	1.124	-0.882	1.004	0.179	0.732	-0.037	-0.30973	-0.212457	0.308662	-0.0187081	0.136446	-0.0151856
1114	ENSG00000070423.17_2	55.51	71.81	69.53	51.01	71.54	62.99	47.39	52.81	55.64	68.95	69.95	55.99	54.67	53.33	62.06	49.47	58.85	65.2	73.77	82.62	70.72	58.43	60.83	68.44	53.72	69.74	60.55	-0.334	-0.439	-0.047	-0.121	-0.179	-0.005	-0.398	-0.141	-0.121	-0.332	-0.118	-0.388	-0.243	0.147	0.106	-0.228723	-0.0806796	-0.206291	-0.168162	-0.0246808	-0.181436
1115	ENSG00000070444.14_2	7.74	11.44	9.13	13.88	21.64	19.43	8.1	12.71	9.29	8.91	15.06	7.64	13.7	12.62	16.33	13.45	12.99	14.14	4.52	6.92	16.35	19.47	12.78	11.17	8.18	12.9	8.22	1.992	0.84	-0.53	0.803	-0.013	0.891	-0.021	1.049	0.167	0.594	0.684	-0.246	0.01	1.048	0.748	0.0504476	0.510974	-0.0106968	0.193943	0.284923	-0.101261
1116	ENSG00000070476.14_2	4.4	5.03	5.65	16.66	17.75	18.37	6.99	8.34	7.09	4.1	4.38	4.65	14.99	21.18	18.75	8.59	8.86	6.37	3.87	5.99	4.76	15.02	14.64	18.83	7.3	7.02	6.94	1.828	1.222	1.878	1.808	-0.059	1.723	0.233	1.617	0.029	1.752	0.221	2.151	0.316	1.902	-0.115	0.0860391	0.201082	0.0430884	-0.12384	0.119403	0.113726
1117	ENSG00000070495.14_2	10.13	13.46	13.98	12.15	20.91	20.97	9.24	13.61	12.85	7.33	7.92	8.14	16.34	18.89	20.93	5.48	10.69	10.05	16.04	9.93	8.84	19.6	16.17	20.03	15.13	10.6	12.47	0.281	0.677	1.136	0.251	-0.682	0.617	0.346	0.568	0.042	1.105	-1.386	1.203	0.012	1.311	-0.298	-0.0996504	-0.55817	0.252206	-0.3836	-0.0794092	-0.0577849
1118	ENSG00000070501.11_2	6.79	10.92	5.86	9.34	8.54	10.01	8.8	9.36	11.46	9.27	10.64	8.53	10.11	9.1	10.34	7.42	9.49	9.03	6.17	9.28	12.13	9.44	12.55	11.36	8.89	7.35	9.86	0.576	0.416	-0.091	0.433	-0.014	-0.337	0.329	0.725	0.207	0.119	-0.246	-0.215	0.348	0.264	-0.12	0.174751	-0.026492	-0.39657	-0.0416749	-0.247482	-0.199727
1119	ENSG00000070526.14_3	0	0	0	0	0	0.48	0.17	0.12	0.64	0.38	0	0.24	0	0	0.47	0	0	0.73	0	0	0	0	0.41	1.02	0	0.35	0			1.604													0.67842	-0.898343	0	1.82115	-2.08152	-1.69442
1120	ENSG00000070540.12_2	29.2	30.82	38.95	39.06	35.74	34.76	23.9	31.98	27.76	25.78	29.51	33.56	34.67	41.63	30.89	24.16	32.26	32.3	28.34	38.92	33.6	27.72	45.48	32.55	24.2	42.45	35.24	-0.031	0.222	-0.045	0.414	-0.018	0.21	-0.403	-0.162	-0.339	0.42	-0.002	0.489	-0.391	-0.118	-0.124	-0.265103	-0.184463	-0.0247548	-0.14253	0.0776083	-0.027377
1121	ENSG00000070601.9_3	0	1.59	3.08	5.62	2.37	1.6	0.13	1.27	1.09	0	1.64	0.38	2.88	2.67	4.27	1.51	1.43	0	0	0	0.02	3.12	2.08	4.41	2.64	1.75	0.89	2.856	2.367	3.239	3.614	-2.317	0.458	-0.346	-0.77	0.194	2.757	-0.644	0.567	-0.221	2.438		-1.03322	-0.816608	6.11079	4.70004	0.00368203	-0.0823358
1122	ENSG00000070610.14_3	6.28	8.51	7.13	22.63	26.7	31.03	10.12	12.34	12.52	8.05	7.15	6.87	33.33	33.59	37.17	9.69	14.65	11.78	7.86	8.93	7.3	30.09	26.78	27.17	14.23	11.15	13.96	1.871	1.533	1.827	1.77	-0.472	1.594	0.14	2.047	-0.151	1.984	-0.532	2.156	0.379	2.354	-0.236	-0.16527	-0.112719	-0.0972019	-0.0429882	-0.0833843	0.255059
1123	ENSG00000070614.14_3	21.18	20.89	13.94	19.53	18.17	24.68	16.47	13.79	13.67	14.7	17.54	20.35	16.72	26.86	23.25	15.24	20.78	12.99	13.64	18.5	19.87	22.54	22.52	20.3	17.55	13.86	16.41	0.704	0.277	0.03	-0.114	-0.089	-0.196	-0.007	0.802	-0.255	0.18	-0.198	0.601	0.567	0.188	-0.326	-0.116564	0.0360736	0.0681493	0.0347774	-0.0791866	-0.0331337
1124	ENSG00000070669.16_3	46.87	87.53	83.9	100.21	112.42	127.69	66.21	90.26	90.68	59.27	74.39	70.73	113.32	152.48	121.35	71.14	92.5	78.72	55.67	69.1	56.15	112.87	119.05	110.39	75.87	78.97	71.35	1.013	0.78	0.969	1.088	-0.195	0.359	0.192	0.603	0.344	0.929	-0.092	1.03	0.227	0.775	0.141	0.120937	0.101121	0.256545	0.221842	-0.0252023	0.107914
1125	ENSG00000070718.11_3	5.39	3.92	1.59	8.21	5.36	5.45	6.67	3.65	4.47	3.08	2.28	4.42	10.35	8.84	7.96	2.82	5.03	4.24	4.45	6.62	2.98	7.23	7.79	7.17	2.33	4.73	3.58	0.643	0.219	1.14	0.564	1.341	0.407	-0.334	1.509	0.285	1.6	0.23	1.748	0.08	0.782	0.216	0.455859	0.174995	-0.407651	-0.345135	-0.243784	0.233443
1126	ENSG00000070729.13_2	0	0	0	0	0.06	0.22	0	0	0	0	0	0	0	0	0.14	0	0	0	0	0	0	0	0	0	0	0	0																0	0	0	0	2.55834	1.78744
1127	ENSG00000070731.10_3	32.78	28.51	30.68	53.79	52.69	52.32	32.43	28.18	33.25	43.09	34.92	45.45	60.68	56.56	70.08	47.25	50.24	32.97	41.65	24.71	32.01	66.8	55.7	56.98	35.22	40.65	35.08	0.675	1.157	0.822	0.706	-0.117	0.875	-0.521	0.76	-0.076	0.489	0.419	0.688	0.302	0.619	-0.088	-0.234453	0.256171	-0.0727051	0.399936	-0.178668	0.0194807
1128	ENSG00000070748.18_3	0	0	0	0	0	0	0	0	0	0	0	0	0	0	0	0	0	0	0	0	0	0	0	0	0	0	0
1129	ENSG00000070756.15_3	1853.99	2997.25	2470.18	2140.38	4023.29	2843.36	2108.33	2615.84	2068.77	2219.59	2385.85	3084.1	2653.74	2518.08	3078.82	2291.87	2621.33	2484.65	2328.31	2573.03	2088.1	2462.99	2887.38	2865.07	2148.11	2465.17	2160.44	0.081	0.166	0.456	0.207	-0.027	0.425	0.086	0.203	-0.063	0.258	0.093	0.078	0.089	-0.002	0.202	0.00746932	0.139438	0.032332	0.170259	0.115748	-0.0368449
1130	ENSG00000070759.16_2	4.23	4.35	3.99	6.51	7.85	7.49	4.53	6.72	3.18	4.79	5.51	4.64	7.54	8.1	7.24	5.54	6.69	5.64	3.59	4.12	2.87	7.89	8.21	5.68	5.07	5.11	4.14	1.037	0.915	0.875	0.568	-0.147	0.784	0.364	0.831	-0.334	0.604	0.117	0.517	0.358	0.591	0.404	-0.00757582	0.319151	0.276325	0.57144	-0.000787084	0.0337841
1131	ENSG00000070761.7_2	21.1	33.73	33.47	30.82	35.13	31.98	21.97	29.65	23.8	20.52	17.05	19.21	20.26	39.7	28.2	26.44	22.49	28.58	15.45	24.3	28	30.85	34.85	29.93	21.69	22.74	31.39	0.975	0.511	0.095	0.536	0.018	0.058	0.376	-0.065	-0.392	-0.018	0.28	1.196	-0.016	0.542	-0.133	-0.00894761	0.0357286	0.322529	-0.250163	0.0269229	-0.231583
1132	ENSG00000070770.8_3	7.41	8.75	8.4	11.2	7.78	6.85	7.75	7.79	9.29	5.62	7.48	7.25	7.81	11.44	8.15	8.43	6.55	8.37	5.47	6.36	6.4	10.73	10.92	6.43	7.18	7.07	6.28	0.912	0.735	0.006	0.565	0.103	-0.16	0.131	-0.276	0.53	0.441	0.218	0.581	-0.103	0.159	0.388	0.289871	0.190289	0.397033	0.166644	-0.126515	-0.107927
1133	ENSG00000070778.12_2	3.19	3.88	5.79	4.24	6.03	9.38	2.95	4.81	5.62	2.86	4.22	5.24	5.08	6.01	9.54	3.24	4.89	5.6	4.41	3.2	4.56	6.18	6.62	6.44	2.46	3.65	5.28	0.444	0.944	0.456	0.361	0.221	0.576	0.356	0.651	0.082	0.732	0.337	0.464	0.377	0.807	0.078	0.245306	0.295797	0.124155	0.111195	-0.0705075	-0.0143203
1134	ENSG00000070785.16_3	9.02	8.51	11.61	13.67	10.88	13.96	10.99	10.06	12.89	7.5	13.06	11.33	13.58	11.87	13.52	12.01	10.98	9.93	9.55	9.14	8.13	13.37	12.59	17.01	10.1	12.37	11.62	0.465	0.441	1.021	0.574	0.116	0.337	-0.285	0.256	0.144	0.816	0.239	-0.133	-0.165	0.245	-0.217	-3.85e-05	-0.0318578	0.177406	0.335451	-0.156933	-0.179001
1135	ENSG00000070808.15_3	0	0	0	0	0	0	0	0	0	0	0.06	0	0	0	0	0	0	0	0	0	0	0	0	0	0	0	0
1136	ENSG00000070814.17_3	17.56	32.37	34.84	57.99	61.67	78.53	40.39	36.95	34.67	25.41	25.44	32.7	45.62	66.56	76.57	35.01	39.34	40.73	22.27	22.87	24.02	66.66	67.2	71.6	36.72	38.88	35.23	1.56	1.534	1.556	1.695	0.136	0.919	-0.072	1.161	-0.023	0.832	-0.068	1.37	0.017	1.215	0.207	0.0296899	0.0597247	0.268067	0.307692	-0.0712392	-0.196205
1137	ENSG00000070831.15_3	42.53	48.23	49.42	47.43	32.25	39.34	46.82	44.28	51.08	46	40.85	57.51	43.14	53.59	44.76	33.74	39.98	40.16	43.77	50.32	36.84	37.05	43.48	41.28	42.25	37.01	42.3	-0.238	-0.209	0.162	0.156	0.147	-0.573	0.256	-0.325	0.269	-0.092	-0.32	0.387	0.11	-0.358	-0.074	0.231701	-0.0889792	0.115881	0.198795	-0.0403021	0.150389
1138	ENSG00000070882.12_3	0.2	0.04	0.09	0.79	0.17	0.95	0.22	0.73	0.85	0.83	0.28	0.33	0.31	1.35	0.39	0.37	0.45	0.3	0	0.14	0.57	0.23	0.73	0.13	0.23	0.91	0.22							-0.197	1.297	0.907	-0.715		1.246	-0.57			0.607945	-0.0267854	-1.61824	0.627799	0.838192	0.654551
1139	ENSG00000070886.11_3	0	0.12	0.13	0.13	0.4	0.3	0.1	0.16	0.09	0	0.2	0.32	0.15	0.37	0.01	0	0.17	0.2	0	0.4	0.2	0.06	0	0.1	0.16	0.23	0.34																-0.913965	-1.30492	-1.21455	-0.260632	2.28267	1.38279
1140	ENSG00000070915.9_3	0	0	0	0	0	0	0	0	0	0	0	0	0	0	0	0	0	0	0	0	0	0	0	0	0	0	0
1141	ENSG00000070950.9_3	4.09	9.24	7.77	16.55	10.2	16.49	12.9	14.18	11.12	6.18	5.29	13.59	12.24	10.69	15.79	8.76	7.65	13.49	6.45	7.38	5.25	13.88	16.01	13.94	13.3	9.78	12.58	1.049	1.067	1.328	1.893	-0.042	0.136	0.514	1.039	-0.171	0.931	-0.576	0.951	-0.335	0.209	0.097	0.124823	-0.273893	0.173252	0.411029	-0.0515223	-0.249881
1142	ENSG00000070961.15_2	3.15	6.88	3.62	11.97	9.03	13.05	3.73	8.55	7.68	3.2	1.71	7.26	8.26	11.26	13.59	3.57	5.42	4.77	4.91	5.71	2.08	8.37	11.62	10.44	6.33	7.03	7.02	0.713	0.965	2.084	1.772	-0.691	0.369	0.265	1.718	0.121	1.243	-0.747	2.412	-0.347	0.861	-0.513	-0.0707449	-0.577933	0.131503	0.0230615	0.175087	0.0623933
1143	ENSG00000070985.13_2	0	0	0	0	0.03	0	0	0	0	0	0	0	0	0	0.02	0	0	0	0	0	0	0	0	0.04	0	0.04	0																-1.44163	-0.421685	0	0	-0.0908247	-0.1019
1144	ENSG00000071051.13_3	9.89	11.97	10.43	7.84	9.31	9.61	9.08	12.39	9.79	9.85	8.96	9.8	7.6	10.01	9.7	11.11	9.03	8.92	9.48	11.4	12.12	9.9	9.83	8.54	8.69	10.63	10.09	0.059	-0.204	-0.481	-0.317	0.06	-0.346	0.212	-0.113	-0.041	-0.354	0.337	0.152	-0.224	-0.014	-0.169	0.0889846	-0.0127732	-0.089654	-0.210692	-0.0996755	-0.117626
1145	ENSG00000071054.16_3	8.79	6.65	5.91	12.95	10.75	10.66	7.78	7.06	6.34	7.69	5.85	4.87	11.48	16.54	13.01	6.55	10.34	6.05	4.76	4.05	6.65	10.5	13.52	9.58	8.26	9.19	8.01	1.064	1.624	0.495	0.534	-0.081	0.654	-0.358	0.8	-0.315	0.549	-0.313	1.424	0.162	1.331	-0.378	-0.26116	-0.140007	0.354988	0.194122	0.0305269	0.233774
1146	ENSG00000071073.12_2	6.83	6.15	6.1	9.54	6.23	2.15	7	7.14	8.21	6.19	4.03	7.6	4.67	12.62	5.81	4.65	3.16	7.81	2.69	6.49	4.13	4.79	9.61	5.37	4.96	3.37	6.61	0.73	0.532	0.342	0.454	0.458	0.017	0.981	-1.316	0.293	-0.372	-0.084	1.534	-0.08	-0.36	0.225	0.580728	0.0472011	0.546546	0.494192	-0.115984	0.136131
1147	ENSG00000071082.10_2	875.54	624.66	531.93	567.27	331.9	392.1	631.08	485.23	574.46	655.6	518.84	456.61	469.23	528.83	380.58	656.28	545.39	474.9	567.72	542.17	608.03	405.2	410.45	408.26	565.22	544.72	502.23	-0.486	-0.401	-0.574	-0.626	0.159	-0.911	-0.167	-0.44	0.194	-0.482	0.215	0.027	0.002	-0.262	-0.081	0.0708	0.0566046	0.184849	-0.0753886	0.0419552	0.107931
1148	ENSG00000071127.16_2	134.06	141.89	132.15	167.94	148.01	141.19	141.98	130.27	103.67	112.31	145	100.9	160.07	133.94	125.51	99.08	155.3	109.13	94.87	138.95	141.93	178.51	171.11	132.87	136.93	172.55	140.1	0.908	0.299	-0.095	0.324	0.052	0.061	-0.404	0.095	-0.433	0.509	-0.465	-0.114	-0.151	0.313	-0.359	-0.251757	-0.309397	0.0940029	-0.061974	-0.078975	-0.246325
1149	ENSG00000071189.21_2	1.86	4.66	1.38	5.09	4.11	4.94	4.01	4.53	3.28	2.49	1.01	3.31	4.69	4.31	4.74	3.47	4.07	2.41	2.32	3.29	2.23	5.61	5.54	6.51	3.95	4.13	2.97	1.115	0.672	1.361	1.244	0.019	-0.163	0.12	1.533	0.123	0.796	-0.165	1.671	-0.019	0.46	-0.254	0.11016	-0.132504	-0.0549044	-0.124697	-0.330118	-0.409236
1150	ENSG00000071203.9_3	0	0	0	0	0	0	0	0	0	0	0	0	0	0	0	0	0	0	0	0	0	0	0	0	0	0	0
1151	ENSG00000071205.11_2	6.3	8.56	7.7	9.15	10.03	9.99	5.66	5.77	6.84	4.15	5.49	7.19	13.32	10.21	10.02	4.7	6.13	9.51	4.57	8.34	6.83	7.44	8.72	12.59	6.94	6.21	9.06	0.647	0.061	0.837	0.505	-0.272	0.217	-0.098	0.355	-0.381	1.571	-0.517	0.838	-0.017	0.452	0.066	-0.271913	-0.208039	0.188045	-0.197879	0.0544027	0.210641
1152	ENSG00000071242.11_3	3.71	2.97	3.21	5.15	4.22	3.83	4.1	3.24	4.27	3.87	3.62	1.88	5.19	4.3	3	3.25	5.6	2.49	5.74	4.75	3.69	6.03	3.47	4.37	2.86	3.86	2.58	0.066	-0.403	0.217	0.424	0.453	0.444	-0.221	0.223	0.631	0.381	0.158	0.22	0.484	0.556	-0.043	0.346597	0.291711	-0.484192	-0.569049	-0.0722346	-0.223264
1153	ENSG00000071243.15_2	1.14	3.38	2.26	4.85	2.49	3.67	2.07	3.76	2.59	1.84	1.87	1.64	3.51	3.06	2.77	2.43	2.89	2.22	3.18	1.58	1.7	3.36	4.62	2.64	3.08	3.45	3.36	0.069	1.3	0.513	1.706	-0.478	-0.376	0.109	0.595	-0.321	0.777	-0.289	0.587	-0.221	0.612	-0.505	-0.271514	-0.39964	0.343399	-0.0429789	0.0481688	-0.244061
1154	ENSG00000071246.10_3	4.4	2.04	1.46	2.49	3.23	4.62	2.1	1.71	2.35	4.45	3.69	1.36	3.43	5.54	3.79	0.83	3.86	0.93	4.15	1.73	2.23	4.15	4.49	2.11	1.2	3.76	1.31	0	1.162	-0.065	-0.713	0.613	0.554	-0.947	1.385	0.655	-0.333	-0.354	0.528	0.033	1.206	-0.34	0.147586	-0.174471	-0.0832146	0.237514	0.0369005	0.236238
1155	ENSG00000071282.11_2	18.62	29.96	24.8	17.78	29.44	32.52	16.08	27.5	26.36	17.81	27.27	27.76	20.92	26.79	33.41	22.72	30.31	26.49	13.78	19.23	25.57	22.44	26	25.01	21.19	31.12	24.77	0.684	0.426	-0.031	-0.065	-0.388	-0.025	-0.175	0.384	0.088	0.226	0.098	-0.025	-0.037	0.263	0.095	-0.136254	0.0789476	0.232531	0.27582	0.0663244	0.0853625
1156	ENSG00000071462.11_3	85.65	89.73	85.93	126.65	121.55	136.92	86.37	101.08	96.08	80.18	73.68	78.86	134.85	132.01	142.52	72.14	103.57	96.78	83.3	85.94	72.08	140.24	136.59	130.84	99.06	93.16	102.23	0.748	0.665	0.856	0.562	-0.197	0.436	0.117	0.669	-0.089	0.746	-0.455	0.837	0.152	0.85	-0.079	-0.0507361	-0.113248	0.144285	0.0285404	-0.0921661	-0.0450131
1157	ENSG00000071537.13_3	4.01	8.02	5.46	11.82	10.07	13.13	6.9	8.69	8.47	6.27	5.41	8.57	11.75	13.57	13.84	8.42	9.08	7.54	5.01	6.92	5.97	11.85	12.5	12.33	7.73	7.97	9.3	1.164	0.809	0.988	1.45	-0.153	0.311	0.118	1.193	-0.128	0.856	0.116	1.251	0.178	0.661	-0.286	-0.0530311	0.0212884	-0.059427	0.211359	-0.0770489	0.0368535
1158	ENSG00000071539.13_2	44.43	50.63	40.19	38.4	50.41	57.72	38.29	42.64	48.64	40.25	39.37	53.4	48.17	55.1	70.63	36.63	31.01	57.77	45.75	43.83	36.49	56.16	55.6	46.74	44.74	62.71	57.04	0.293	0.34	0.353	-0.208	-0.222	-0.006	-0.551	0.517	-0.228	0.256	-0.285	0.48	-1.004	0.4	0.018	-0.335974	-0.400513	0.108005	0.125342	-0.142437	0.0608245
1159	ENSG00000071553.16_3	170.82	169.78	183.43	211.98	258.68	221.67	173.26	176.07	170.73	165.96	183.2	166.28	227.31	209.8	218.97	172.73	195.39	180.33	150.15	176.5	164.73	219.95	223.32	210.71	161.97	180.79	174.46	0.549	0.339	0.354	0.311	0.097	0.606	-0.038	0.273	-0.031	0.453	0.093	0.195	0.112	0.396	0.048	0.0153713	0.0935283	0.0821066	0.0993908	0.0778357	-0.044058
1160	ENSG00000071564.14_3	55.14	72.9	61.09	58.91	72.16	68.16	57.19	68.96	51.72	55.59	58.49	48.41	52.97	51.12	69.21	46.32	55.14	61.85	54.21	56.4	71.5	65.22	88.85	81.88	62.49	69.01	65.66	0.265	0.651	0.194	0.095	-0.127	-0.015	-0.001	0.157	-0.341	-0.069	-0.428	-0.193	-0.321	0.511	-0.086	-0.141089	-0.272353	0.0216091	-0.138921	-0.241857	-0.476884
1161	ENSG00000071575.11_2	1.34	0.61	1.61	1.71	0.59	0.88	1.04	0.85	0.82	1.93	0.34	0.82	1.14	1.85	1.31	0.49	1.36	1.78	2.9	1.12	0.37	1.18	1.44	0.47	0.29	0.42	0.55	-1.017	0.26		0.264	0.963	-0.026	0.553	-0.613	0.33	-0.567		1.484	1.016	0.455	1.119	1.06439	1.47681	0.0406397	-0.27408	-0.0548159	0.428718
1162	ENSG00000071626.16_3	46.08	66.42	48.51	69.2	81.65	97.75	54.51	59.22	52.9	44.68	54.67	49.87	82.01	63.62	89.69	46.18	58.08	55.14	54.56	50.15	54.27	80.77	78.38	78.06	55.64	55.16	50.63	0.562	0.639	0.52	0.581	-0.029	0.296	0.102	1.003	0.063	0.869	-0.266	0.217	0.074	0.84	0.122	0.0538981	-0.0125404	-0.00057982	-0.0546159	0.053742	-0.0553502
1163	ENSG00000071655.17_3	9.68	9.7	9.46	13.86	18.93	16.64	8.35	9.18	9.09	8.1	9.6	10.99	18	20.06	19.23	8.46	13.47	10.66	9.41	8.62	8.97	16.81	17.37	19.99	9.52	12.18	12.26	0.805	0.97	1.113	0.496	-0.179	0.93	-0.389	0.783	-0.412	1.105	-0.161	1.025	0.14	0.78	-0.193	-0.34604	-0.0491856	0.0923894	0.154772	-0.140035	0.0287949
1164	ENSG00000071677.1_2	0	0	0	0	0	0	0	0.55	1.06	0	0	0	0	0	0	0	0	0	0	0	0	0.67	0	0	0	0	0.34									0.893							1.37562	-0.130766	0	0	-1.10961	-0.971904
1165	ENSG00000071794.15_2	4.57	15.24	5.68	31.91	15.19	20.15	20.12	12.56	14.77	13.69	5.18	14.31	28.02	20.05	29.77	14.39	16.63	11.55	16.73	9.2	5.86	27.39	22.73	27.97	12.61	14.55	16.35	0.695	1.26	2.162	2.676	0.653	-0.005	-0.205	1.74	-0.142	1.007	0.184	1.855	0.187	1.031	-0.484	0.097737	-0.0335431	-0.180434	0.205835	-0.259654	-0.0574196
1166	ENSG00000071859.14_2	101.09	114.3	97.01	152.14	158.27	198.99	102.48	119.1	120.6	89.56	99.1	86.2	170.41	164.33	180.88	97.24	115.15	107.84	109.34	82.26	100.16	189.82	165.23	175.17	109.56	115.97	122.82	0.793	1.002	0.803	0.587	-0.096	0.468	0.038	1.033	-0.026	0.924	-0.171	0.727	-0.01	1.065	-0.187	-0.0203937	-0.112786	0.0921342	-0.0396175	-0.0722512	-0.093484
1167	ENSG00000071889.16_3	20.72	35.82	34.05	41.43	48.76	47.04	23.07	36.43	28.25	28.45	31.93	30.89	43.52	35.84	43.39	26.96	28.96	33.51	23.91	24.33	26.42	40.57	32.43	42.41	30.31	28.04	33.35	0.751	0.407	0.673	0.983	-0.386	0.44	0.372	0.46	-0.236	0.605	-0.166	0.164	0.046	0.484	0.007	-0.0629	-0.0359379	0.264561	0.326677	0.240609	0.0436735
1168	ENSG00000071894.16_3	27.62	32.14	34.4	229.07	214.53	263.66	72.13	76.64	65.29	29.02	31.63	27.82	236.64	192.92	256	63.72	78.44	84.21	28.27	25.94	32.61	264.98	209.34	230.65	69.39	67.22	77.33	3.206	2.988	2.803	3.029	0.055	2.72	0.188	2.92	-0.242	3.006	-0.122	2.59	0.221	3.179	0.122	0.0129752	0.0856739	0.101971	0.0573607	-0.00751658	-0.0952093
1169	ENSG00000071909.18_3	0.04	0	0	0	0	0.11	0	0	0.04	0	0	0	0.01	0.08	0.06	0	0	0.05	0	0	0	0	0.05	0	0	0	0.01																0.298617	0.754461	-0.441094	0	-0.00294001	0.829667
1170	ENSG00000071967.11_2	1.28	0.82	1.22	1.2	2.13	4.51	2.74	0.6	2.66	1.95	1.35	0.97	1.68	3.98	1.67	0.85	1.92	0.79	0.54	0.99	2.2	1.62	2.54	1.02	1.54	3.87	2.53	1.027	1.029	-0.829	-0.066	0.667	0.995	-1.99	1.542	0.061	-0.168	-0.596	1.276	-0.853	0.562	-1.232	-0.314451	-1.0835	-0.234519	0.187821	0.513151	0.382647
1171	ENSG00000071991.8_2	0	0	0	0.23	0.15	0	0.05	0.15	0	0.03	0	0	0	0	0	0.2	0.06	0	0	0	0	0	0	0	0	0.08	0.03																0.074717	0.707827	0	-0.729165	3.09656	0
1172	ENSG00000071994.10_3	66.43	86.63	66.67	57.79	62.88	66.28	63.3	77.06	70.92	61.48	73.99	80.46	64.15	70.17	69.28	72.2	67.71	67.02	55.83	78.94	67.55	59.58	72.59	61.96	65.8	69.11	71.36	0.093	-0.12	-0.124	-0.199	-0.055	-0.459	0.156	-0.008	-0.009	0.061	0.133	-0.076	-0.029	-0.214	-0.09	0.0362588	0.0152712	0.0862493	0.118573	-0.0595538	0.0205713
1173	ENSG00000072041.16_3	0.76	0	0.85	0.74	0.27	0.32	0.58	0.51	0.7	0.61	1.28	0.49	0.88	1.45	0.13	0.04	1.01	0.6	0	0	0.88	0.34	0.31	0.39	1.51	0.7	0.95			-0.633	-0.023	-0.896		-0.249	-0.719	-0.273	0.314	-1.896	0.132	0.332		-0.399	-0.819282	-1.05064	0.543695	1.25285	0.306472	1.13116
1174	ENSG00000072042.12_3	53.83	42.94	45.47	90.96	74.94	89.52	65.39	61.67	57.58	41.84	34.69	43.11	87.03	92.16	81.76	57.52	70.29	51.37	41.87	38.22	43.88	86.63	81.73	75.8	53.91	57.65	53.82	1.04	1.087	0.782	0.751	0.276	0.796	0.096	0.97	0.097	1.048	0.093	1.397	0.284	0.916	-0.067	0.163693	0.13636	0.13929	-0.0460116	0.05556	0.033378
1175	ENSG00000072062.13_2	90.14	83.19	79.89	65.6	85.74	63.3	63.87	72.28	61.19	81.51	83.06	99.3	66.42	63.18	70.82	65.58	72.36	66.39	71.25	81.6	75.09	68.1	67.85	69.62	79.09	70.72	63.78	-0.065	-0.264	-0.108	-0.455	-0.306	0.043	0.031	-0.333	-0.059	-0.293	-0.268	-0.392	0.033	-0.485	0.057	-0.10704	-0.0532993	0.136079	0.244087	0.0611442	-0.0825369
1176	ENSG00000072071.16_2	16.38	21.14	27.86	42.49	39.81	39.09	26.42	26.85	17.73	21.03	28.1	24.7	36.77	33.89	42.09	32.42	27.89	31.5	33.23	17.09	21.5	51.7	45.67	42.31	22.06	24.89	32.7	0.63	1.392	0.96	1.349	0.255	0.897	0.107	0.481	-0.865	0.792	0.545	0.266	0.161	0.757	-0.053	-0.155579	0.213654	-0.0934599	0.126652	-0.206605	-0.361904
1177	ENSG00000072080.10_3	0	0	0	1.94	0	2.64	0.3	0.43	0.58	0	0	0.3	0	0	1.24	2.39	0	0	2.86	1.3	0.78	0	0.75	1.01	0.75	0.48	0	-2.748	-0.526	0.238	2.287	-0.644			2.651			1.209			1.121		0.282914	0.949943	-5.34074	-4.41792	0.91126	-0.645024
1178	ENSG00000072110.13_3	132.75	139.41	133.16	224.92	238.16	243.52	149.6	133.43	143.52	129.78	125.95	97.84	218.31	175.04	205.79	117.47	149.23	136.05	127.47	113.36	120.14	251.8	227.96	235.23	128.51	143.14	132.53	0.979	1.005	0.966	0.758	0.218	0.77	-0.101	0.868	0.115	0.748	-0.129	0.473	0.06	1.069	0.038	0.0834374	0.00160478	0.155462	0.00302507	-0.0203113	-0.304853
1179	ENSG00000072121.15_3	3.33	3.33	3.17	11.11	8.95	11.64	4.27	5.24	4.45	2.67	3.7	3.98	10.27	12.7	11.31	5.35	6.04	3.86	5.19	5.54	2.63	10.03	11.17	9.38	4.97	6.14	4.77	0.888	0.95	1.658	1.6	-0.198	1.303	-0.21	1.726	-0.09	1.764	0.097	1.652	-0.022	1.398	-0.273	-0.17464	-0.0415271	-0.272204	-0.144493	0.0533503	0.112668
1180	ENSG00000072133.10_2	0.18	0.71	0.06	0.5	0.39	0.41	0.41	0.19	0.43	0.37	0.11	0.31	0.21	0.15	0.54	0.13	0.23	0.31	0.25	0.42	0.1	0.48	0.45	0.34	0.12	0	0.23						-0.443										1.41037	0.733534	0.526935	0.259216	0.0295831	-0.538638
1181	ENSG00000072134.15_3	12.71	15.45	14.27	21.55	23.24	25.46	14.11	11.87	16.36	11.34	13.78	14.8	19.32	19.02	25.61	14.72	14.59	12.86	8.53	19.36	11.16	23.32	24.89	26.24	14.21	20.45	17.89	1.399	0.354	1.197	0.739	-0.01	0.574	-0.76	0.814	-0.125	0.743	0.049	0.451	-0.473	0.771	-0.461	-0.291984	-0.286907	0.170183	0.130065	-0.0924617	-0.262563
1182	ENSG00000072135.12_3	23.57	33.1	23.6	37.89	54.48	63.93	32.4	30.76	27.03	24.65	32.93	26.83	45.81	52.88	74.5	37.4	35.69	36.99	19.82	26.85	24.65	58.12	54.36	63.43	26.27	25.83	35.04	1.528	1.004	1.346	0.673	0.297	0.71	0.248	1.419	-0.368	0.881	0.502	0.675	0.459	1.456	0.077	0.0671584	0.357373	0.145735	0.275231	-0.195371	-0.0846114
1183	ENSG00000072163.19_3	2.23	2.46	1.69	2.21	2.22	2.82	1.45	1.22	2.36	4.56	2.96	0.65	1.55	6.17	2.77	2.63	2.26	1.55	4.46	2.5	2.67	2.4	3.06	4.03	3.28	3.18	1.79	-0.774	0.247	0.515	-0.011	-0.955	-0.122	-1.097	0.6	0.321	-1.304	-0.272	0.947	-0.415	1.508	-0.16	-0.629663	-0.304916	-0.601982	-0.267528	-0.37973	-0.0039804
1184	ENSG00000072182.12_3	0	0	0	0.07	0.05	0	0	0.02	0.1	0	0	0.14	0	0	0.34	0	0	0	0	0	0	0.17	0	0	0	0	0																2.21501	0	0	0.394729	-0.00137492	0.815457
1185	ENSG00000072195.14_1	4.88	4.47	3.61	18.34	17.23	22.82	6.53	8.47	3.4	2.81	4.97	1.74	16.12	13.08	13.49	6.48	11	5.2	7.83	4.27	2.35	20.63	14.69	11.49	4.98	6.48	8.13	1.343	1.671	2.073	1.808	0.359	1.835	0.362	2.504	-1.146	2.328	0.349	1.312	0.72	2.643	-0.598	-0.210307	0.113682	0.0353943	-0.429195	0.354617	-0.151293
1186	ENSG00000072201.13_3	3.17	5.16	3.25	3.78	3.84	3.92	3.48	4.46	2.94	1.86	3.21	2.67	8.3	2.99	2.82	7.02	6.82	5.84	3.67	2.76	3.43	3.84	4.33	6.96	7.38	2.69	3.61	0.058	0.567	0.925	0.222	-0.985	-0.383	0.637	0.237	-0.257	1.899	-0.067	-0.088	1.198	0.067	0.625	-0.26037	0.602412	0.210848	-0.319646	-0.382867	-0.200609
1187	ENSG00000072210.18_3	31.14	30.55	24.24	48.08	27.11	32.33	37.5	27.26	30.18	22.37	24.36	30.95	54.73	34.38	48.68	20.88	30.99	34.64	30.57	25.51	23.29	41.84	42.53	31.93	32.41	27.71	31.72	0.446	0.726	0.447	0.619	0.207	-0.169	-0.023	0.408	-0.071	1.272	-0.622	0.489	0.159	0.645	0.125	0.0458284	-0.0821458	0.121533	0.0403349	-0.143472	0.186831
1188	ENSG00000072274.12_2	18.09	21.7	19.65	44.69	47.15	48.39	27.55	34.05	24.91	18.85	16.04	19.86	42.66	52.42	45.52	26.81	38.2	23.95	26.06	20.25	17.77	48.72	51.66	44.77	22.86	27.4	25.6	0.89	1.33	1.309	1.281	0.264	1.102	0.308	1.279	-0.039	1.157	0.225	1.678	0.472	1.177	-0.094	0.188579	0.228517	-0.0624447	-0.126635	-0.0541362	-0.101206
1189	ENSG00000072310.16_3	125.62	125.4	140.03	311.3	377.46	391.35	151.88	168.49	142.86	150.18	153.82	162.13	365.83	274.46	415.92	194.91	181.72	226.65	169.83	157.78	154.56	417.04	323.24	376.76	163.27	184.28	175.2	1.294	1.032	1.283	1.306	-0.104	1.586	-0.129	1.479	-0.293	1.282	0.255	0.833	-0.02	1.356	0.371	-0.16439	0.211971	-0.310003	-0.0101582	-0.0495814	-0.136174
1190	ENSG00000072315.3_2	0	0	0	0	0	0	0	0	0	0	0	0	0	0	0	0	0	0	0	0	0	0	0	0	0	0	0
1191	ENSG00000072364.12_2	7.06	17.6	12.73	25.2	22.73	24.74	16.58	19.2	22.36	10.76	8.64	15.67	21.51	34.98	24.62	14.71	18.99	16.44	12.72	17.19	10.32	27.87	27.46	24.34	18.33	16.36	16.39	1.102	0.66	1.199	1.765	-0.141	0.36	0.225	0.932	0.437	0.967	-0.308	1.957	0.209	0.636	0.004	0.181807	-0.0317987	-0.135513	-0.137366	-0.140218	-0.0503715
1192	ENSG00000072401.14_2	4.45	11.36	8.23	5.48	6.69	6.24	5.97	8.02	8.17	7.88	7.89	9.58	7.32	9.19	6.79	7.12	8.83	10.41	10.13	6.17	8.85	5.79	7.45	7.21	9.65	7.1	8.74	-0.757	0.253	-0.278	0.273	-0.65	-0.722	0.165	-0.373	-0.092	-0.1	-0.414	0.208	0.296	-0.468	0.24	-0.211755	0.031025	-0.0639115	0.0681231	-0.148975	0.12055
1193	ENSG00000072415.8_3	4.11	10.57	3.54	12.44	6.49	6.97	8.33	10.84	5.87	5.69	3.83	9.29	7.48	4.08	8.5	7.63	7.17	6.18	4.24	4.31	7.78	11.39	9.62	9.99	5.8	5.98	9.32	1.327	1.073	0.341	1.489	0.487	-0.663	0.807	0.887	-0.624	0.366	0.368	0.081	0.243	-0.121	-0.556	0.26977	0.0137055	0.120954	0.196811	-0.275713	-0.68871
1194	ENSG00000072422.16_2	1.96	3.42	0.92	4.75	3.29	2.58	2.46	2.84	1.79	1.97	1.52	1.91	2.94	7.53	4.81	5.07	2.16	1.67	1.69	1.13	1.31	3.65	6.41	3.38	2.26	2.63	1.53	0.922	2.084	1.1	1.094	0.101	-0.049	0.094	1.117	0.174	0.478	1.013	1.991	-0.235	1.14	0.096	0.16225	0.454523	0.436118	0.418045	-0.337053	0.132415
1195	ENSG00000072444.10	0	0	0	0	0	0	0	0	0	0	0	0	0	0	0	0	0	0	0	0	0	0	0	0	0	0	0
1196	ENSG00000072501.17_2	7.56	11.68	10.38	26.39	16.96	17.33	13.59	12.7	12.9	7.77	8.15	9.88	21.22	23.13	22.59	13.7	12.69	12.28	11.58	10.92	9.08	20.85	18.11	19.75	12.78	13.56	12.17	0.822	0.705	1.08	1.738	0.085	0.52	-0.091	0.713	0.081	1.393	0.097	1.45	-0.092	1.153	0.012	0.0333681	0.0182521	-0.0623696	-0.221694	0.0336872	0.137207
1197	ENSG00000072506.12_3	141.07	142.47	122.26	144.33	125.62	130.85	129.15	138.31	136.11	119.18	129.87	102.99	132.03	146.17	125.53	112.43	132.93	119.7	104.92	126.15	122.99	130.34	140.21	146.66	141.79	143.95	134.2	0.312	0.152	0.253	0.033	-0.134	-0.181	-0.057	0.098	0.02	0.147	-0.333	0.17	-0.114	0.284	-0.164	-0.0490746	-0.194849	0.143626	-0.008259	-0.060097	-0.106467
1198	ENSG00000072518.20_2	10.13	11.73	12.31	21.95	24.03	23.95	13.61	15.88	11.11	13.27	15.34	12.9	24.86	20.17	20.83	12.9	15.4	15.15	13.12	9.95	10.27	33.56	19.48	19.66	12.21	12.8	13.2	1.322	0.935	0.904	1.079	0.151	1.004	0.301	0.933	-0.239	0.881	0.076	0.384	0.258	0.671	0.192	0.0861926	0.18639	0.0597796	0.373504	-0.0520817	-0.187676
1199	ENSG00000072571.19_2	1.69	3.68	2.71	12.14	5.17	9.15	6.52	4.11	5.66	3.97	1.3	5.17	10.16	7.76	8.27	5.73	4.2	5.66	4.68	4.27	2.85	9.41	9.59	7.59	4.87	3.59	4.39	0.936	1.081	1.272	2.529	0.387	0.44	0.173	1.588	0.333	1.254	0.214	2.198	0.201	0.629	0.333	0.338105	0.282494	-0.422108	-0.139599	-0.0844298	-0.101117
1200	ENSG00000072609.17_3	17.56	21.78	16.94	59.63	53.29	60.9	23.24	30.23	24.21	18.07	22.7	18.41	58.8	53.89	66.36	23.02	30.93	30.46	24.81	25.42	18.3	57.43	51.84	52.1	23.84	28.3	24.42	1.195	1.014	1.484	1.735	-0.036	1.272	0.094	1.816	-0.012	1.675	-0.049	1.229	0.126	1.822	0.313	0.0262845	0.139557	-0.243217	-0.119011	0.0972383	0.109943
1201	ENSG00000072657.8_3	0	0	0	0	0	0	0	0	0	0	0	0	0	0	0	0	0	0	0	0	0	0	0	0	0	0	0
1202	ENSG00000072682.18_3	12.61	12.54	12.7	23.39	17.08	25.03	12.51	13.5	15.83	4.97	6.96	7.48	13.45	18.75	13.53	7.01	8.21	8.37	7.26	12.09	12.06	22.32	19.35	22.2	12.6	12.1	13.38	1.556	0.657	0.854	0.866	-0.01	0.431	0.152	0.952	0.235	1.351	-0.803	1.368	-0.533	0.814	-0.646	0.140233	-0.682247	0.223568	-0.691532	0.0184891	-0.573184
1203	ENSG00000072694.20_3	0.17	0	0	0	0	0	0	0	0.17	0	0	0	0	0	0.04	0	0.17	0	0	0	0	0	0	0	0	0	0																3.02856	2.84967	0.476455	0	0	1.15005
1204	ENSG00000072736.18_3	6.91	8.48	6.99	8.48	7.91	7.97	8.37	7.7	5.41	6.16	6.06	6.74	6.65	8.99	7.39	6.28	7.51	5.34	7.15	6.22	6.28	7.83	7.94	6.89	8.63	6.18	6.27	0.123	0.329	0.124	0.277	-0.042	-0.095	0.296	0.177	-0.196	0.102	-0.429	0.533	0.262	0.124	-0.213	0.0312521	-0.115348	0.176181	-0.0110486	0.101225	-0.0402981
1205	ENSG00000072756.16_2	7.86	9.44	5.39	15.97	12.27	16.92	10.23	12.39	10.97	9.65	6.86	11.16	15.63	9.25	22.84	7.66	9.86	10.65	4.87	5.43	6.65	15.63	15.71	16.74	6.83	6.65	8.38	1.587	1.451	1.27	0.978	0.55	0.361	0.85	1.564	0.369	0.668	0.155	0.406	0.535	1.001	0.328	0.632891	0.373701	0.350609	0.701769	-0.106782	-0.0652484
1206	ENSG00000072778.19_2	23.91	20.1	20.14	134.61	204.53	283.86	54.21	63.04	77.91	16.79	22.21	14.78	187.41	189.84	256.15	53.59	64.83	65.15	18.68	16.2	19.7	238.84	189.8	226.65	66.8	62.11	70.5	3.641	3.51	3.491	2.469	-0.299	3.315	0.021	3.784	0.143	3.442	-0.315	3.067	0.061	4.07	-0.113	-0.0337844	-0.111473	0.220487	0.0393588	-0.109602	-0.114441
1207	ENSG00000072786.12_2	16.09	14.36	12.33	39.22	34.38	37.28	20.56	18.54	15.36	12.72	13.18	12.98	33.28	24.99	33.36	9.62	17.32	22.3	12.02	12.48	9.08	41.82	24.66	33.04	14.36	19.28	16.3	1.757	0.955	1.808	1.26	0.503	1.231	-0.055	1.558	-0.083	1.353	-0.554	0.898	-0.151	1.329	0.441	0.129615	-0.0580957	0.358577	0.28146	0.154718	-0.158326
1208	ENSG00000072803.17_2	19.26	19.31	17.92	19.66	21.51	18.7	20.48	19.58	18.91	16.22	13.73	19.88	17.45	17.77	17.16	15.91	17.57	18.67	15.87	18.02	16.75	17.78	19.65	18.89	21.11	22.12	18.59	0.159	0.122	0.169	0.029	-0.043	0.152	-0.172	0.06	0.024	0.102	-0.397	0.361	-0.324	-0.207	0.006	-0.0553096	-0.23718	0.136626	0.00868818	0.0868383	-0.157464
1209	ENSG00000072818.11_2	8.19	5.16	6.85	2.64	6.51	0.9	1.98	2.95	4.38	7.63	3.91	3.94	7.45	5.54	6.8	3.21	5.94	4.54	2.12	4.36	3.63	2.57	0	4.46	2.75	6.4	2.52	0.229	-3.281	0.264	-1.469	-0.39	0.309	-1	-2.392	0.692	-0.032	0.191	0.454	-0.1	0.717	0.739	-0.264446	0.291243	0.948373	0.617088	0.648191	1.68442
1210	ENSG00000072832.14_2	0	0	0	0	0	0	0	0	0	0	0.07	0	0.11	0	0.05	0	0	0	0	0	0.04	0.04	0	0.07	0	0.06	0																-1.45225	-0.431862	-2.05781	-0.554277	-2.25198	0.390001
1211	ENSG00000072840.12_2	0.56	0.15	0.26	0.91	0.93	0.49	0.38	0.29	0.3	0.41	0.54	0.14	0.28	1.08	0.29	0.27	0.41	0.04	0.39	0.84	0.61	0.31	0.39	0.18	0.28	0.55	0.24		-0.59		0.412		1.138						0.603				-0.0240001	-0.572883	-1.05711	-0.983822	1.40296	0.700474
1212	ENSG00000072849.10_3	40.57	89.29	68.49	58.12	75.13	74.59	47.58	81.3	78.37	51.49	62.99	83.95	63.54	88.7	72.76	55.85	52.35	79.81	42.13	56.41	53.1	63.21	59.87	65.78	64.98	52.29	76.76	0.58	0.085	0.306	0.513	-0.446	-0.248	0.632	0.122	0.03	0.301	-0.217	0.491	0.002	-0.205	0.056	0.0700229	-0.0558003	0.355624	0.417289	0.113791	0.172289
1213	ENSG00000072858.10_2	5.32	6.37	5.53	17.87	19.13	15.87	10	7.63	8.78	6.69	6.87	7.11	21.31	13.89	21.1	9.22	12.3	7.01	4.99	5.04	5.16	22.18	15.67	17.73	6.67	8.23	7.38	2.047	1.545	1.687	1.658	0.55	1.515	-0.103	1.441	0.236	1.601	0.439	0.965	0.552	1.505	-0.069	0.243482	0.370697	0.155302	0.461055	-0.0718889	-0.0148721
1214	ENSG00000072864.14_3	38.87	37.89	36.05	36.73	26.5	30.89	26.06	30.29	27.17	35.6	36.11	32.08	30.84	22.49	26.83	24.47	29.41	27.53	29.07	30.98	46.65	28.98	29.64	24.27	35.05	37.45	33.76	-0.004	-0.063	-0.929	-0.081	-0.421	-0.508	-0.302	-0.22	-0.308	-0.204	-0.51	-0.671	-0.343	-0.254	-0.29	-0.337615	-0.374511	0.0196738	-0.0512568	0.167965	-0.0927635
1215	ENSG00000072952.18_3	0	0	0	0	0.02	0	0	0	0.06	0.06	0	0	0.02	0	0.04	0	0	0	0	0	0	0.02	0.09	0.06	0	0	0																1.58818	0	0	-0.559733	-2.10569	-1.06983
1216	ENSG00000072954.6_2	4.49	2.68	2.95	5.83	4.51	2.49	4.54	3.65	2.75	2.68	2.69	2.62	3.63	2.24	2.41	3.26	3.03	1.09	1.21	3.52	3.93	3.19	3.51	5.39	2.46	5.07	3.31	1.11	-0.004	0.411	0.343	0.768	0.656	-0.425	-0.206	-0.229	0.377	0.345	-0.219	-0.658	-0.101	-1.261	0.0113167	-0.561514	0.0591441	-0.185076	0.0563527	-0.579125
1217	ENSG00000072958.8_2	65.65	58.84	57.71	74.45	69.97	67.92	66.18	54.61	48.98	58.99	66.57	38.52	88	74.48	68.69	42.84	66.89	51.36	63.05	62.17	43.19	85.67	70.13	69.29	55.01	61.47	57.49	0.439	0.173	0.676	0.18	0.265	0.248	-0.169	0.233	-0.229	0.573	-0.357	0.161	0.121	0.826	-0.161	-0.0426237	-0.116127	0.137449	0.00887786	-0.0888569	-0.0136792
1218	ENSG00000073008.14_3	32.28	31.52	23.44	29.65	24.71	33.71	26.16	24.99	23.26	23.11	25.88	20.77	23.19	23.08	25.75	21.52	20.85	23.25	22.91	22.24	30.74	22.51	31.88	23.99	19.91	25.07	24.74	-0.025	0.51	-0.351	-0.121	0.385	-0.345	-0.005	0.515	-0.087	0.005	0.11	-0.162	-0.26	0.303	-0.088	0.100994	-0.0829342	0.140134	-0.118307	0.161126	-0.16531
1219	ENSG00000073050.11_3	36.12	49.91	42.38	69.54	78.78	70.05	45.87	51.47	38.44	42.2	45.25	41.67	94.88	69.16	91.81	48.46	49.77	54.08	45.88	34.25	39.1	84.85	75.31	79.51	45.23	45.67	46.82	0.88	1.125	1.015	0.936	0.02	0.653	0.171	0.718	-0.281	1.159	0.098	0.607	0.123	1.13	0.206	-0.0174251	0.146364	0.119614	0.167403	-0.138111	0.0540357
1220	ENSG00000073060.15_2	94.94	111.89	156.52	112.92	174.82	186.19	81.37	97.19	108.66	89.44	115.01	122.78	130.55	106.04	160.07	104.53	111.93	121.45	109.66	101.66	150.05	123.82	131.33	179.54	89.21	111.98	114.78	0.174	0.368	0.258	0.249	-0.132	0.641	-0.203	0.25	-0.079	0.543	0.227	-0.117	-0.001	0.381	0.081	-0.133284	0.115975	-0.010949	-0.102704	0.122791	-0.170727
1221	ENSG00000073067.13_3	0	0	0	0.14	0.25	0.11	0.02	0.2	0.1	0.08	0.05	0	0.24	0.81	0.07	0.21	0.25	0.12	0	0.31	0.04	0.22	0.36	0.08	0.03	0.06	0.02																1.4325	2.77493	-2.67354	-1.52018	-0.246733	0.267012
1222	ENSG00000073111.13_3	54.13	50.31	49.77	92.18	85.22	83.02	52.88	49.62	46.54	42.03	47.81	41	79.25	74.4	88.52	38.91	48.89	46.96	50.21	52.64	43.91	103.56	97.46	93.77	49.1	51.24	54.84	1.037	0.882	1.086	0.763	0.106	0.755	-0.046	0.732	-0.234	0.907	-0.332	0.633	-0.067	1.101	-0.222	-0.056776	-0.202966	0.0732483	-0.114948	-0.184773	-0.327186
1223	ENSG00000073146.15_2	0	0.07	0.14	0.21	0.5	0.24	0.1	0.22	0.3	0.21	0.28	0	0.28	0	0.57	0.04	0.22	0.07	0	0	0.11	0.35	0.32	0.32	0	0.08	0.17																1.28683	0.380786	0.168311	1.15658	-0.139448	-0.108866
1224	ENSG00000073150.13_3	5.37	7.15	8.16	5.94	8.03	7.68	6.09	7.69	5.83	6.22	7.61	7.96	3.44	2.97	6.4	5.15	7.66	7.43	4.06	8.12	8.79	4.5	6.72	7.38	5.69	8.53	8.07	0.133	-0.256	-0.237	0.134	0.09	0.157	-0.141	-0.082	-0.437	-0.77	-0.132	-1.225	-0.146	-0.294	-0.112	-0.151196	-0.126476	-0.0756748	0.055741	0.236295	-0.496502
1225	ENSG00000073169.13_2	9.17	8.85	7.85	18.45	21.23	22.46	8.62	9.25	9.58	4.47	5.71	4.65	15.69	16.15	20.4	6.21	6.58	7.9	6.14	5.87	6.91	18.15	15.22	17.45	9.69	8.09	10.63	1.49	1.303	1.276	0.971	-0.16	1.217	0.183	1.459	-0.143	1.704	-0.603	1.423	-0.279	2.021	-0.406	-0.0469824	-0.470794	0.40058	-0.333543	0.275502	-0.010828
1226	ENSG00000073282.12_2	0.39	0.48	0.21	0.61	0.21	0.72	0.21	0.17	0.21	0.5	0.32	0.71	0.97	1.37	0.59	0.22	0.23	0.57	0.49	0.6	0.69	0.46	0.51	0.41	0.3	0.18	0.18		-0.123	-0.387	0.319						0.556		1.189		-0.151		-0.15048	0.192109	-0.957587	-0.328457	0.238188	0.970885
1227	ENSG00000073331.17_3	1.75	1.4	0.57	4.64	1.06	4.01	2.05	1.76	2.1	1.31	1.29	1.08	2.65	3.46	2.45	2.21	1.62	0.62	1.38	1.81	1.12	4.43	3.1	3.12	1.24	1.3	0.7	1.391	0.64	1.16	1.192	0.551	-0.284	0.328	2.076	1.115	0.799	0.639	1.146	0.236	0.901	-0.1	0.943656	0.475828	-0.36769	-0.181156	-0.192463	-0.354537
1228	ENSG00000073350.13_2	134.98	164.41	133.7	298.54	306.93	377.26	153.13	171.76	143.34	109.16	127.24	121.15	324.77	287.51	395.07	123.52	163.75	153.16	105.82	134.47	125.31	365.39	290.23	344.89	157.71	150.93	165.47	1.783	1.107	1.457	1.142	-0.042	0.899	0.186	1.493	-0.206	1.569	-0.351	1.173	0.117	1.701	-0.111	-0.00998561	-0.103917	0.225645	0.000949081	-0.0410717	-0.0467394
1229	ENSG00000073417.14_3	12.5	20.98	14.83	30.69	33.08	34.5	18.33	18.35	18.54	15.42	11.82	13.92	31.47	32.49	32.41	17.86	21.1	20.31	19.1	15.67	17.37	34.13	35.08	27.11	22.17	18.86	18.32	0.821	1.138	0.628	1.263	-0.268	0.645	-0.039	1.191	0.017	1.006	-0.304	1.421	0.158	1.19	0.145	-0.0919455	0.00891571	-0.119963	-0.302206	0.0240842	-0.0488281
1230	ENSG00000073464.11_3	0.61	0.25	0.21	0.19	0.26	0.47	0.1	0.3	0.2	0.22	0.11	0.17	0.28	0.85	0.17	0.2	0.34	0.33	0.53	0.15	0.36	0.33	0.35	1.39	0.24	0.16	0.16			1.136													0.102053	0.641863	-0.184666	-1.05627	-0.830519	-0.669167
1231	ENSG00000073536.17_2	9.18	7.54	6.92	6.81	11.59	9.89	8.27	8.06	8.17	9.54	7.87	9.07	11.62	13.21	11.19	7.48	10.58	6.87	4.65	6.03	7.84	8.17	9.93	11.84	8.01	12.47	8.09	0.751	0.676	0.565	-0.405	0.043	0.589	-0.599	0.486	0.013	0.272	-0.093	0.712	-0.227	0.289	-0.221	-0.188147	-0.160586	0.212471	0.465186	-0.0912935	0.216223
1232	ENSG00000073578.16_3	50.26	33.81	38.41	97.78	83.47	71.84	59.54	49.08	52.6	32.73	35.71	34.1	72.95	59.53	68.9	31.96	42.94	46.34	34.51	34.79	38.87	102.65	76.27	81.41	46.81	47.45	44.87	1.559	1.121	1.057	0.953	0.344	1.291	0.048	0.895	0.227	1.144	-0.543	0.729	-0.143	1.004	0.046	0.214759	-0.193617	0.138053	-0.0555485	-0.0409326	-0.417467
1233	ENSG00000073584.18_3	74.33	82.92	72.16	97.98	65.25	67.07	96.91	79.84	83.32	66.92	57.26	63.08	76.39	67.62	68.69	81.34	73.59	71.22	75.6	73.72	62.7	74.34	81.61	76.48	76.03	85.77	80.17	-0.024	0.146	0.285	0.396	0.348	-0.343	-0.103	-0.105	0.055	0.19	0.097	0.238	-0.22	0.122	-0.17	0.10144	-0.0965768	0.120315	-0.131004	-0.0297199	-0.177877
1234	ENSG00000073598.5_2	0	0	0	0	0	0	0	0	0	0	0	0	0	0	0	0	0	0	0	0	0	0	0	0	0	0	0.07																-1.667	-0.645021	0	0	0	0
1235	ENSG00000073605.18_2	0.1	0.16	0.1	2.08	1.61	2.34	0.41	0.66	0.93	0.11	0.13	0.19	2.05	2.11	1.92	0.31	0.6	0.42	2.72	0.08	0.37	4.56	2.66	1.68	1.35	0.55	1.11	0.652	2.446	1.325	2.104	-1.024	1.677	0.144	2.243	-0.171	2.064	-1.192	2.051	0.067	1.81	-0.807	-0.577181	-1.10367	-1.72194	-1.43151	-0.560713	-0.59016
1236	ENSG00000073614.12_3	1.35	2.78	1.49	4.89	4.19	3.3	2.03	1.48	1.47	1.2	1.34	1.07	2.93	2.3	4.27	2.68	2.1	6.46	4.74	1.63	2.08	3.32	2.62	3.62	2.39	2.23	1.86	-0.456	0.551	0.675	1.543	-0.192	0.516	-0.463	0.933	-0.261	1.013	0.138	0.606	-0.07	1.603	1.56	-0.371139	0.702184	-0.349228	-0.948423	0.383867	-0.0525566
1237	ENSG00000073670.13_3	0.3	0.63	0.66	1.19	1.74	2.13	0.72	0.75	0.94	1.04	1.29	0.68	1.38	1.11	2.09	0.52	1.39	0.96	0.51	1.22	0.69	1.86	1.54	1.35	0.9	0.66	0.88	1.224	0.246	0.637	1.079	-0.199	0.987	0.108	1.181	0.061	0.288	-0.457	-0.153	0.704	1.134	0.081	-0.0171675	0.220502	-0.568043	0.347826	0.0293251	-0.0907794
1238	ENSG00000073711.10_3	0.32	1.42	0.77	1.24	0.95	2.39	0.97	2.02	0.87	0.68	0.63	0.95	1.19	0.91	1.36	0.8	1.03	0.91	1.77	0.66	1	1.24	2.61	1.47	1.17	1	1.26	-0.384	1.423	0.393	1.085	-0.184	-0.405	0.748	1.186	-0.361	0.518	-0.361	0.319	0.029	0.359	-0.32	0.136097	-0.330305	-0.278988	-0.367601	-0.245692	-0.611318
1239	ENSG00000073712.14_3	22.38	30.38	21.61	46.84	39.62	34.09	32.33	26.73	27.97	10.2	10.58	10.93	24.7	16.19	21.74	15.43	15.01	18.33	26.57	24.68	26.62	38.81	33.62	35.66	33.45	29.02	30.57	0.538	0.438	0.415	1.049	-0.048	0.378	-0.116	0.646	-0.126	1.236	-1.092	0.591	-0.928	0.96	-0.722	-0.0919492	-0.943928	-0.0900688	-1.27524	0.15144	-0.830999
1240	ENSG00000073734.8_3	0	0	0	0.02	0	0	0	0	0	0	0	0	0	0	0.02	0	0.04	0	0	0	0.05	0	0	0	0	0	0																0	1.59736	-2.29241	-2.78757	0.478747	0.866968
1241	ENSG00000073737.16_3	0	0	0	0	0	0	0	0	0	0	0	0	0	0	0	0	0	0	0	0	0	0	0	0	0	0	0
1242	ENSG00000073754.5_2	0	0	0	0	0	0	0	0	0	0	0	0	0	0	0	0	0	0	0	0	0	0	0	0	0	0	0
1243	ENSG00000073756.11_2	24.26	16.62	19.55	30.57	21.02	31.03	22.05	21.25	17.16	32.3	24.92	10.07	33.15	46.4	16.42	19.01	24.92	24.12	24.44	27.23	27.8	17.82	23.62	19.82	26.62	34.69	23.35	-0.445	-0.201	-0.478	0.328	-0.266	0.33	-0.694	0.653	-0.434	0.037	-0.475	0.884	-0.469	0.679	0.046	-0.474817	-0.291358	-0.417602	-0.283639	0.434058	0.540445
1244	ENSG00000073792.15_2	7.88	4.18	4.45	7.02	4.76	7.91	4.77	3.83	5.31	4.08	6.21	1.46	5.92	6.3	3.86	4.61	3.68	2.54	3.47	5.24	10.26	8.25	7.9	4.93	5.16	5.73	4.78	1.14	0.549	-0.987	-0.156	-0.103	0.169	-0.525	0.765	0.138	0.487	-0.147	0.019	-0.576	1.153	-0.796	-0.156848	-0.52685	-0.341226	-0.80445	-0.0896172	-0.448346
1245	ENSG00000073803.13_2	13.35	12.5	9.82	6.91	5.63	6.98	9.44	9.87	9.8	7.71	8.07	9.26	5.58	9.51	5.69	7.83	8.87	8.41	12.51	15.21	13.05	7.11	6.58	4.56	8.51	7.34	9.37	-0.774	-1.15	-1.421	-0.902	0.142	-1.085	0.403	-0.464	0.062	-0.433	-0.113	0.224	0.257	-0.657	-0.148	0.191651	-0.0257705	-0.243857	-0.673289	0.0716375	0.0346192
1246	ENSG00000073849.14_3	11.97	6.53	5.09	8.8	7.01	16.41	7.72	6.93	9.04	13.17	10.84	2.72	13.78	18.46	9.05	7.41	8.57	7.54	5.16	8.25	14.03	10.39	13.18	11.17	9.93	12.2	6.83	0.944	0.645	-0.316	-0.423	-0.344	0.095	-0.773	1.597	0.38	0.063	-0.399	0.742	-0.486	1.568	0.133	-0.257346	-0.278678	-0.316551	-0.0995202	-0.108321	0.17446
1247	ENSG00000073861.2_2	0.09	0	0	0	0	0	0	0	0	0	0	0	0	0	0	0	0	0	0	0	0	0.04	0	0	0	0	0																0	0	-0.441388	0	-0.73313	-0.639382
1248	ENSG00000073905.8_2	0	0.14	0	0	0	0	0.12	0	0	0	0	0	0	0	0	0	0	0	0	0	0	0	0	0.75	0.21	0	0.14																-1.39764	-1.33514	-0.231451	0	-3.12443	-3.02539
1249	ENSG00000073910.19_3	2.9	2.63	2.43	4.43	5.74	6.59	3.21	1.63	4.1	3.95	4.17	1.77	6.46	6.98	2.82	3.44	4.17	3.55	6.78	6.25	3.1	4.16	3.76	3.76	2.12	3.17	3.05	-0.644	-0.664	0.243	0.536	0.502	0.995	-0.785	1.275	0.374	0.645	0.589	0.68	0.348	0.548	0.19	0.121938	0.401868	-0.869185	-0.545851	0.521733	0.359179
1250	ENSG00000073921.17_3	129.8	130.96	113.11	194.28	174.15	173.02	172.84	158.49	125.06	114.57	92.2	125.55	179.47	188.24	174.38	136.42	151.06	139.92	164.29	120.37	114.04	210	192.71	174.91	139.5	147.98	122.79	0.353	0.677	0.615	0.58	0.308	0.41	0.099	0.611	0.026	0.645	-0.032	1.026	0.03	0.472	0.188	0.156344	0.0708191	-0.0722365	-0.187119	-0.0979419	-0.142167
1251	ENSG00000073969.18_3	7.64	8.52	7.14	16.7	15.16	13.6	13.1	10.98	10.29	7.63	6.59	10.75	11.82	18.78	14.39	10.22	11.28	10.41	7.61	6.42	6.63	14.8	13.96	13.74	10.52	11.34	10.77	0.916	1.063	0.998	1.079	0.303	0.796	-0.045	0.884	-0.063	0.6	-0.04	1.443	-0.007	0.404	-0.047	0.0814023	-0.0230334	0.17453	0.330665	0.0918046	0.0112363
1252	ENSG00000074047.21_3	0	0	0.07	0.22	0.02	0.33	0.08	0	0.37	0	0.01	0.07	0	0.06	0.23	0	0.03	0.08	0	0	0.01	0.02	0	0.54	0	0.13	0.05																0.984649	-0.288199	-0.106837	-0.139219	0.86492	-0.277811
1253	ENSG00000074054.17_3	4.34	4.56	4.65	14.59	12.14	12.63	6.7	7.34	6.33	3.42	3.49	4.73	14.74	11.28	13.48	6.29	5.72	4.96	4.68	3.8	3.43	15.81	12	13.49	6.56	6.35	5.91	1.655	1.54	1.832	1.641	0.028	1.321	0.195	1.35	0.092	1.959	-0.056	1.562	-0.139	1.418	-0.231	0.126609	-0.131839	0.240179	0.0642726	-0.0743621	-0.109809
1254	ENSG00000074071.14_3	180.57	220.62	181.23	188.04	184.72	183.98	181.37	173.51	191.46	182.2	197.08	172.47	207.29	166.81	209.24	166.87	182.27	217.05	165.82	174.13	200.77	179.46	180.01	222.16	213.7	178.38	195.71	0.114	0.048	0.146	0.058	-0.236	-0.256	-0.04	0.022	-0.032	0.186	-0.356	-0.24	0.031	0.278	0.149	-0.0983011	-0.0510969	0.0808741	0.0559336	-0.0604159	-0.0379617
1255	ENSG00000074181.8_2	27.91	14.24	18.91	38.61	41	40.72	23.4	17.74	16.54	18.88	21.45	19.53	40.94	29.99	47.79	18.16	26.52	20.29	15.51	18.23	25.11	53.63	40.96	37.84	27.13	26.8	23.46	1.757	1.146	0.582	0.461	-0.209	1.493	-0.582	1.087	-0.492	1.096	-0.566	0.474	-0.015	1.27	-0.205	-0.424316	-0.240922	0.0164836	0.0483814	-0.13173	-0.207736
1256	ENSG00000074201.8_2	92.33	96.59	84.57	109.85	78.71	80.64	102.2	80.09	88.13	84.22	86.48	88.87	101.64	101.55	98.75	99.33	95.83	88.85	79.62	62.92	81.46	93.45	86.74	89.93	85.76	77.56	84.96	0.23	0.46	0.142	0.249	0.252	-0.294	0.046	-0.068	0.053	0.27	0.211	0.231	0.303	0.151	0.064	0.122517	0.204611	0.250595	0.225752	-0.0155437	0.103387
1257	ENSG00000074211.13_2	9.8	14.29	16.18	8.93	9.84	10.46	10.44	11.16	10.13	7.99	7.01	8.57	8.63	4.63	7.14	6.13	8.39	9.24	13.21	7.93	9.57	9.28	9.18	9.47	9.64	9.79	10.57	-0.487	0.199	-0.014	-0.127	0.11	-0.516	0.18	-0.606	-0.059	0.105	-0.613	-0.55	-0.211	-0.248	-0.185	0.0922359	-0.333971	0.458792	-0.279425	0.0576917	-0.49262
1258	ENSG00000074219.13_3	69.5	73.17	78.86	87.47	81.8	90.83	64.25	54.59	60.82	71.95	79.98	88.25	79.7	88.69	98.32	68.61	81.38	60.96	85.51	64.18	74.94	84.62	81.99	88.14	72.85	74.24	70.39	-0.015	0.351	0.233	0.33	-0.18	0.16	-0.44	0.203	-0.209	0.147	-0.086	0.148	0.132	0.155	-0.206	-0.267052	-0.0203286	-0.0122391	0.148369	0.0238411	0.0129386
1259	ENSG00000074266.19_3	4.76	6.74	4.71	14.06	8.9	10	7.66	5.75	6.96	4.59	4.32	4.96	10.87	10.62	11.07	5.79	7.32	6.39	3.89	4.23	4.1	9.96	9.75	9.97	7.38	7.01	6.58	1.253	1.116	1.187	1.469	0.05	0.377	-0.265	1.011	0.075	1.159	-0.325	1.206	0.058	1.083	-0.039	-0.0315151	-0.0772612	0.377402	0.189753	0.144882	0.0886793
1260	ENSG00000074276.10_2	0	0	0	0.05	0.33	0	0	0	0	0	0	0	0	0	0.12	0	0	0	0	0	0	0	0	0.04	0	0	0																0	0	0	0	2.7695	1.1438
1261	ENSG00000074317.10_3	0.2	0	0	0.19	0	0.11	0.14	0	0.13	0.08	0.31	0.06	0.11	0	0.1	0.83	0.26	0	0.55	0	0.13	0.25	0.61	0	0.45	0.11	0.08											0.485					-0.91868	0.781995	-2.19155	-0.266097	-1.61554	-1.57411
1262	ENSG00000074319.12_3	55	64.27	64.55	82.84	65.79	67.64	79.38	74.11	70.11	74.74	70.87	69.22	75.48	70.74	63.53	72.46	72.02	68.41	56.23	72.74	66.62	77.43	68.23	77.72	80.77	77.86	69.64	0.458	-0.092	0.221	0.587	-0.025	0.033	-0.071	0.067	0.01	0.014	-0.156	-0.003	-0.112	-0.123	-0.026	-0.0167774	-0.0842875	-0.117534	0.13213	-0.0524602	-0.154391
1263	ENSG00000074356.16_2	7.44	6.67	5.23	20.43	13.63	19.23	8.53	9.1	7.89	5.78	6	6.55	18.57	15.35	20.79	7.34	7.91	9.49	6.16	8.51	5.74	20.34	14.74	18.08	7.56	8.45	9.53	1.646	0.758	1.574	1.398	0.164	0.979	0.101	1.784	-0.258	1.602	-0.04	1.286	-0.09	1.594	-0.006	0.00382357	-0.053706	-0.0846153	-0.0851037	-0.0130122	-0.00464479
1264	ENSG00000074370.17_2	23.06	19.03	19.25	49.22	48.48	46.79	21.88	23.52	17.49	24.01	20.26	25.7	52.17	53.33	63.35	28.73	27.15	21.83	19.55	19.05	27.28	57.85	51.34	53.51	22.19	26.13	24.25	1.541	1.407	0.959	1.077	-0.02	1.327	-0.149	1.26	-0.46	1.104	0.365	1.375	0.054	1.285	-0.148	-0.199695	0.111887	-0.143121	0.0959671	-0.173451	0.00447784
1265	ENSG00000074410.13_2	20.91	24.47	16.28	45.26	35.48	29.36	25.03	25.86	24.14	22.45	27.02	18.13	37.27	41.37	32.63	30.56	30.31	19.71	25.51	19.1	13.84	51.59	34.59	40.76	34.59	28.08	21.42	1.002	0.84	1.525	1.096	-0.459	0.527	-0.117	0.831	0.169	0.719	-0.176	0.605	0.108	0.831	-0.117	-0.125438	-0.0454754	0.106384	0.291904	-0.229592	-0.24449
1266	ENSG00000074416.13_3	40.08	31.57	32.59	27.84	36.38	32.32	26.04	26.98	30.18	37.47	35.9	30.71	23.57	17.05	19.86	28.2	28.68	28.59	37.48	43.03	21.87	32.13	28.01	23.91	33.29	43.07	29.99	-0.219	-0.611	0.126	-0.518	-0.348	0.202	-0.665	-0.012	0.009	-0.658	-0.236	-1.052	-0.578	-0.616	-0.068	-0.3303	-0.297618	0.0614339	0.101908	0.205692	-0.51418
1267	ENSG00000074527.11_2	1.47	2.61	3.92	2.27	4.6	4.81	1.8	3.38	5.26	1.77	1.66	1.17	2.64	5.67	4.24	2.42	3.23	3.01	3.85	4.01	2.52	2.53	8.83	4.13	3.8	4.31	3.27	-0.522	1.049	0.616	0.492	-0.903	0.714	-0.31	0.265	0.612	0.468	-0.558	1.514	-0.367	1.505	-0.103	-0.195809	-0.411765	-0.280168	-0.97613	-0.358436	-0.306192
1268	ENSG00000074582.12_2	32.23	33.27	35.56	44.27	52.71	61.95	32.25	35.79	36.45	21.17	34.01	23.9	48.26	40.27	51.11	30.65	39.03	39.48	40.66	22.71	31.79	58.67	62.19	74.92	35.05	39.85	45.46	0.524	1.433	1.224	0.452	-0.118	0.656	-0.153	0.792	-0.315	1.17	-0.191	0.24	-0.03	1.081	-0.201	-0.197192	-0.135616	0.156203	-0.154264	-0.308358	-0.516222
1269	ENSG00000074590.13_3	1.78	1.54	1.53	1.89	1.9	2.56	1.4	2.79	0.76	0.99	0.83	0.88	1.2	1.36	2.44	1.08	1.95	2.92	1.39	3.29	1.49	0.94	2.24	1.19	0.88	3.13	1.66	-0.392	-0.468	-0.236	0.068	0.461	0.234	-0.142	0.592	-0.778	0.19	0.195	0.484	-0.567	1.091	0.663	-0.14946	0.0887024	-0.228521	-0.99851	0.615117	0.241346
1270	ENSG00000074603.18_3	4.32	6.65	5.6	8.48	10.38	11.31	6.53	8.9	7.58	3.51	4.41	4.55	8.21	11.13	10.48	5.23	5.58	3.7	6.11	4.62	4.31	6.8	6.56	8.48	6.4	4.94	6.08	0.143	0.464	0.901	0.898	0.027	0.606	0.789	0.953	0.296	1.119	-0.268	1.244	0.16	1.121	-0.648	0.397166	-0.237321	0.24445	-0.129955	0.455419	0.38633
1271	ENSG00000074621.13_3	1.48	4.08	2.29	3.89	3.59	4.68	2.96	3.18	2.31	3.23	2.03	2.54	6.96	4.01	3.31	1.97	1.44	2.08	4.56	1.93	1.74	4.63	7.06	8.04	3.85	1.35	1.75	0.02	1.637	1.931	1.149	-0.33	-0.163	0.992	0.893	0.321	1	-0.817	0.834	0.069	0.326	0.197	0.392201	-0.274789	0.179512	0.181487	-0.715884	-0.575382
1272	ENSG00000074657.13_3	5.58	6.17	4.35	7.45	6.45	8.37	5.87	6.99	9.39	4.53	5.94	3.99	10.13	7.46	6.44	6.18	8.32	5.12	4.69	5.19	6.2	7.7	10.97	8.08	7.57	4.33	5.81	0.66	1.011	0.357	0.387	-0.341	0.059	0.633	0.871	0.648	1.08	-0.273	0.306	0.869	0.628	-0.167	0.352851	0.179246	-0.0853966	-0.1807	-0.271122	-0.213981
1273	ENSG00000074660.15_3	2.88	1.23	1.38	2.47	1.49	2.06	1.46	1.39	1.43	2.39	1.82	0.69	2.42	2.52	1.53	1.07	2.01	1.29	2.31	1.71	3.09	1.82	2.72	2	1.35	2.62	1.48	-0.276	0.543	-0.522	-0.187	0.083	0.202	-0.723	0.445	-0.037	0.015	-0.237	0.38	-0.314	0.771	-0.146	-0.323792	-0.292699	-0.596842	-0.677158	-0.110944	-0.0968993
1274	ENSG00000074695.5_2	7.65	9.8	6.77	13.29	12.1	13.92	9.79	9.59	12	7.78	4.27	7.71	15.3	16.14	13.39	7.84	12.3	7.17	14.4	7.75	7.24	13.15	16.85	17.49	9.65	15.4	10.61	-0.126	1.072	1.217	0.759	0.02	0.291	-0.656	0.988	0.17	0.932	-0.283	1.803	-0.313	0.759	-0.535	-0.164293	-0.376442	-0.208622	-0.439189	-0.277108	-0.1383
1275	ENSG00000074696.12_2	10.88	15.33	12.43	14.85	12.57	15.67	14.17	13.07	14.06	10.74	9.9	14.06	13.28	17.49	16.58	12.8	12.24	11.31	11.95	10.39	10.63	13.12	12.82	17.15	11.25	9.88	12.06	0.13	0.291	0.665	0.432	0.32	-0.276	0.387	0.323	0.213	0.294	0.179	0.791	0.296	0.23	-0.089	0.322681	0.158278	0.257007	0.139754	0.00259492	0.0725342
1276	ENSG00000074706.13_3	0	0.01	0.02	0	0.46	0.08	0.15	0	0.07	0.31	0	0.02	0.02	0	0.02	0.1	0.01	0	0	0	0	0	0	0.63	0.5	0	0																0.256553	-0.388701	-0.633002	0.409435	0.457747	-3.0867
1277	ENSG00000074755.14_3	3.97	5.79	5.07	22.01	16.1	18.77	8.75	8.09	7.21	3.98	4.6	5.59	17.68	18.2	22.63	5.92	7.68	7.71	4.9	5.99	4.9	17.16	18.68	15.72	6.45	8.67	6.65	1.709	1.563	1.587	2.332	0.412	1.4	-0.094	1.791	0.109	2.021	-0.114	1.874	-0.165	1.925	0.199	0.162149	-0.0245735	-0.0949144	-0.113798	0.137381	0.133694
1278	ENSG00000074771.3_2	0	0	0	0	0	0	0	0	0	0	0	0	0	0	0	0	0	0	0	0	0	0	0	0	0	0	0
1279	ENSG00000074800.13_3	382.37	442.96	404.09	648.89	612.94	674.19	472.18	467.38	497.09	366.01	397.86	415.57	641.53	665.21	684.94	434.58	493.93	444.56	327.45	388.25	375.69	640.07	671.17	670.26	464.96	487.77	491.99	0.966	0.789	0.834	0.762	0.022	0.468	-0.062	0.738	0.015	0.809	-0.097	0.741	0.018	0.72	-0.146	-0.000993559	-0.0620959	0.148634	0.137535	-0.0395077	-0.0442086
1280	ENSG00000074803.17_3	0	0	0	0	0	0	0	0	0	0	0	0	0.24	0	0	0	0	0	0	0	0	0	0	0	0	0	0
1281	ENSG00000074842.7_3	92.36	113.74	103	66.29	87.39	79.12	67.3	87.45	99.6	70.43	94.11	66.47	58.13	74.97	69.16	57.82	94.02	79.03	90.87	68.1	94.18	62.17	78.03	78.81	75.43	77.3	81.22	-0.544	0.195	-0.256	-0.475	-0.163	-0.378	0.177	-0.378	0.293	-0.275	-0.381	-0.326	0.281	0.057	-0.039	0.114394	-0.0305933	0.272902	-0.0983435	0.0860817	-0.168814
1282	ENSG00000074855.10_3	3.29	3.79	4.13	12.57	14.51	16.74	5.91	6.66	4.88	3.37	3.55	3.96	13.85	13.27	14.96	7.4	7.09	5.92	3.49	3.2	5.95	16.33	13.43	15.77	5.55	5.89	5.81	2.077	1.913	1.335	1.786	0.083	1.807	0.164	1.897	-0.23	1.891	0.385	1.766	0.248	1.793	0.025	0.0294681	0.272416	-0.264679	-0.274523	-0.067413	-0.167053
1283	ENSG00000074935.13_2	1.82	2.15	2.87	7.23	6.92	9.53	3.05	3.86	4.08	2.73	2.69	1.8	6.99	4.84	8.48	3.88	4.35	2.13	2.43	2.44	1.84	8.58	8.55	4.5	3.88	4.86	4.01	1.632	1.622	1.095	1.736	-0.303	1.485	-0.298	1.574	0.022	1.213	0	0.743	-0.144	1.965	-0.778	-0.198387	-0.259373	0.119108	0.181722	0.123158	-0.103783
1284	ENSG00000074964.16_2	2.57	5	3.08	8.81	8.62	10.38	6.27	5.79	4.15	4.5	5.26	3.39	11.02	5.58	9.46	4.22	5.23	5.44	2.66	4.49	3.64	11.8	7.78	10.06	4.36	3.63	5.17	1.961	0.731	1.351	1.601	0.478	0.73	0.607	1.604	-0.286	1.204	-0.042	0.078	0.472	1.356	0.067	0.295522	0.16919	-0.0429576	0.305959	-0.0988662	-0.223239
1285	ENSG00000074966.10_2	0	0	0	0.27	0.39	0.5	0	0.2	0	0.08	0	0.05	0.41	0	0.1	0	0	0	0	0	0	0.27	0.18	0.15	0	0	0.08																0.72769	-0.551583	0	0.136827	1.18877	-0.296044
1286	ENSG00000075035.9_3	0	0	0	0	0	0	0	0	0	0	0	0	0	0	0	0	0	0	0	0	0	0	0	0	0	0	0
1287	ENSG00000075043.18_3	0	0.04	0	0.09	0.05	0	0	0	0.03	0.07	0.1	0.03	0.59	0	0.11	0	0.02	0.22	0	0	0.07	0.14	0	0.02	0.06	0	0.02																-0.526706	1.57903	-1.43064	-0.278667	0.252528	2.09885
1288	ENSG00000075073.14_2	0.14	0.36	0.22	0.2	0.07	0.23	0.25	0.31	0.37	0.43	0.53	0.17	0	0	0.4	0.38	0.36	0.32	0.38	0	0.15	0.12	0.09	0.1	0.68	0.24	0.29											-0.423					-0.304484	-0.088176	0.813539	1.44574	0.669596	0.751346
1289	ENSG00000075089.9_3	7.97	4.88	3.41	6.5	5.58	7.58	5.76	3.42	3.96	2.26	0.98	3.94	6.66	2.51	5	3.67	2.15	2.65	2.85	2.93	2.32	5.39	6.35	4.44	7.27	2.99	3.68	0.814	0.998	0.809	-0.275	-0.312	0.176	0.168	1.047	0.094	1.375	-0.898	1.024	-0.397	0.309	-0.408	-0.0216472	-0.655764	0.891838	-0.180283	0.271611	-0.277843
1290	ENSG00000075131.9_3	5.49	6.62	5.25	5.54	2.31	4.5	4.5	4.37	5.17	3.57	3.25	5.94	6.99	6.85	6.04	7.4	4.98	6.04	3.02	3.18	6.06	6.81	5.97	6.34	5.32	4.86	4.54	1.054	0.814	0.06	0.012	-0.219	-1.341	-0.138	-0.202	0.17	0.88	0.441	0.971	0.032	0.022	0.376	-0.0406992	0.352203	0.35756	-0.0615551	-0.684255	-0.0424529
1291	ENSG00000075142.13_2	115.48	75.24	93.59	112.18	69.57	76.14	119.47	74.41	86.6	92.99	74.55	62.87	84.67	70.92	70.72	72.66	76.52	88.68	107.19	92.27	103.97	81.77	80.79	82.17	100.98	100.46	83.88	-0.388	-0.191	-0.338	-0.042	0.241	-0.112	-0.431	-0.296	0.046	-0.134	-0.472	-0.072	-0.39	0.168	0.08	-0.0368802	-0.253051	-0.134272	-0.390542	0.0469913	-0.174803
1292	ENSG00000075151.20_3	12.08	25.88	19.57	50.07	61.39	80.63	25.51	35.98	28.9	19.95	22.04	26.26	48.91	55.94	72.87	29.08	42.48	23.82	24.29	25.96	24.56	67.13	63.95	69.77	37.1	40.67	44.62	1.448	1.284	1.488	2.007	-0.532	1.23	-0.174	2.015	-0.618	1.273	-0.346	1.324	0.062	1.455	-0.892	-0.439149	-0.349351	-0.399736	-0.0825296	-0.098477	-0.242602
1293	ENSG00000075188.8_3	31.93	33.14	34.11	47.64	35.58	34.07	32.64	31.7	37.19	34.87	30.66	36.27	45.39	66.62	42.55	34.55	35.78	33.6	32.25	35.65	34.67	43.55	40.32	41.7	31.78	30.94	35.29	0.428	0.175	0.263	0.57	0.038	0.101	0.034	-0.002	0.075	0.376	0.119	1.107	0.207	0.227	-0.07	0.0495672	0.0882316	-0.0686484	0.0109494	-0.104359	0.198408
1294	ENSG00000075213.10_3	0.18	0.32	0.09	0.72	0.26	0.31	0.42	0.34	0.36	0.59	0.07	0.3	0.53	0.26	0.93	0.13	0.23	0.59	0.25	0.04	0.17	0.16	0.31	0.55	0.17	1.17	0.23							-0.991			-0.082			-1.194	0.838		-0.375073	-0.815781	0.646592	1.2612	0.390769	0.758932
1295	ENSG00000075218.18_2	8.43	11.45	7.64	26.61	29.04	32.93	13.68	15.03	13.87	10.55	8.66	9.99	36.1	25.77	29.62	13.26	17.14	18.32	13	10.93	10.58	36.08	25.2	32.6	14.05	15.64	12.83	1.438	1.169	1.579	1.602	-0.037	1.306	-0.056	2.038	0.108	1.728	-0.081	1.52	0.128	1.522	0.498	0.0157961	0.198206	-0.313963	-0.174279	-0.0886894	-0.0826124
1296	ENSG00000075223.13_2	26.74	96.86	57.16	138.62	116.53	139.68	108.26	102.94	104.99	78.24	30	131.79	164.86	134.47	173.85	112.71	108.75	114.87	75.05	79.54	59.9	129.01	130.98	158.01	102.23	83.13	114	0.778	0.716	1.392	2.353	0.082	0.265	0.307	1.282	-0.118	1.07	0.14	2.146	0.386	0.398	0.011	0.0965705	0.188513	-0.289385	0.133185	-0.0836414	0.128477
1297	ENSG00000075234.16_3	14.15	11.51	7.42	14.67	12.12	14.39	10.11	9.79	8.57	6.18	9.7	6	8.79	16.45	9.9	7.48	10.11	4.9	8.53	10.29	5.5	13.2	8.94	9.75	12.61	15.98	6.12	0.601	-0.193	0.773	0.05	-0.305	0.071	-0.679	0.911	0.454	0.476	-0.716	0.733	-0.635	0.678	-0.294	-0.183633	-0.556181	0.438627	-0.0696075	0.369674	0.0367634
1298	ENSG00000075239.13_2	24.44	18.51	20.54	30.46	22.95	24.85	26.2	22.37	22.7	21.65	21.22	19.09	30.82	35.76	33.52	29.29	27.63	18.29	17.65	22.05	23.33	29.18	31.88	23.41	24.27	24.33	22.48	0.71	0.522	0.005	0.312	0.108	0.303	-0.119	0.269	0.014	0.5	0.266	0.739	0.18	0.796	-0.29	0.00774389	0.111232	-0.12608	-0.0970519	-0.116896	0.193886
1299	ENSG00000075240.16_3	16.07	10.79	10.72	11.97	16.46	11.48	16.74	13.61	8.95	12.32	9.76	14.84	11.75	9.55	18.7	12.18	14.05	15.21	20.41	10.94	8.65	18.33	30.17	13.95	10.94	12.21	15.15	-0.151	1.423	0.659	-0.41	0.592	0.587	0.151	0.095	-0.728	-0.066	0.148	-0.03	0.195	0.324	0.006	0.0162683	0.109539	-0.00511853	0.0403638	-0.631344	-0.660583
1300	ENSG00000075275.16_3	7.13	4.14	7.92	17.46	16.15	22.99	9.12	8.82	8.43	8.13	7.49	8.92	19.48	14.57	24.43	10.08	10.55	8.71	12.17	7.27	6.96	22.35	19.73	20.36	9.92	10.26	10.89	0.851	1.381	1.483	1.235	-0.115	1.843	-0.207	1.48	-0.351	1.211	0.022	0.915	0.038	1.404	-0.306	-0.226632	-0.0632397	-0.429063	-0.0170506	-0.157017	-0.158757
1301	ENSG00000075290.7_2	0.11	0.05	0	0.05	0.18	0	0.16	0.11	0.07	0	0.09	0.24	0.13	0.16	0	0.08	0.05	0.25	0.62	0.51	0.04	0.09	0.2	0.08	0	0	0.17																0.612785	0.640427	-3.0688	-1.44379	-0.728633	-0.782716
1302	ENSG00000075292.18_3	6.77	6.57	3.99	35.05	25.09	31.03	15.43	15.48	13.28	9.02	4.95	11.87	24.49	31.07	28.21	9.16	15.02	10.44	7.22	9.82	7.51	32.36	22.73	30.82	13.93	14.07	12.72	2.09	1.171	1.967	2.29	0.143	1.856	0.133	2.812	0.06	1.392	-0.579	2.534	0.091	1.215	-0.273	0.126092	-0.225687	-0.562041	0.123527	0.0763299	-0.0889653
1303	ENSG00000075303.12_2	12.32	19.98	10.19	15.16	16.55	24.68	16.27	17.49	15.07	15.13	12.51	24.01	21.41	13.49	26.3	16.8	14.63	21.21	8.75	12.55	13.36	17.74	19.44	21.31	13.82	13.54	20.32	0.98	0.612	0.654	0.289	0.228	-0.264	0.358	1.236	-0.419	0.487	0.273	0.105	0.108	0.129	0.06	0.0703374	0.154638	0.290002	0.585629	-0.0841825	0.00667897
1304	ENSG00000075336.11_3	17.59	20.46	20.32	31.23	16.55	24.57	26.32	27.12	26.61	19.99	20.87	27.41	30.62	19.24	21.75	19.08	24.03	28.3	17.73	15.06	20.75	26.61	22.84	22.35	22.94	16.91	25.4	0.573	0.585	0.105	0.811	0.194	-0.298	0.666	0.268	0.066	0.603	-0.26	-0.114	0.495	-0.327	0.153	0.308099	0.136284	0.0980223	0.355016	-0.0209532	-0.0728334
1305	ENSG00000075340.22_2	0	0.01	0.01	0.21	0.19	0.1	0.07	0.02	0.07	0	0.01	0.01	0.16	0.1	0.21	0	0.12	0.05	0	0.06	0.03	0.13	0.12	0.11	0.01	0.07	0.07																0.292574	0.276263	-2.21424	-2.10393	0.464619	0.373859
1306	ENSG00000075388.3_2	0	0	0	0	0	0	0	0	0	0	0	0	0.04	0	0	0	0	0	0	0	0	0	0	0	0	0	0
1307	ENSG00000075391.16_3	0.95	0.82	0.61	3.05	3.94	2.47	2.97	2.18	1.58	2.11	1.48	1.22	3.83	4.39	4.51	1.69	2.66	1.6	1.24	1.46	1.58	2.36	3.25	3.68	1.38	1.75	1.57	0.717	0.936	1.007	1.292	0.884	1.75	0.252	1.42	0.007	0.73	0.22	1.304	0.49	1.542	0.021	0.488897	0.318912	-1.00751	0.101494	0.021344	0.42947
1308	ENSG00000075399.13_3	9.4	6.49	5.89	25.99	21.24	15.85	8.97	7.48	6.41	6.74	7.3	5.83	24.8	15.81	24.44	8.81	10.52	8.65	4.33	9.8	7.91	25.4	24.33	19.29	10.8	9.5	8.3	2.423	1.269	1.235	1.42	-0.255	1.637	-0.326	1.355	-0.349	1.805	-0.279	1.064	0.14	1.978	0.056	-0.319004	-0.0127551	-0.177058	-0.218892	-0.144054	-0.105625
1309	ENSG00000075407.18_3	0.58	0.61	2	4.11	1.46	3.54	1.12	2.04	1.2	1.1	0.44	0.6	3.63	1.52	3.62	1.26	1.41	1.34	0.62	0.93	1.19	3.03	3.55	3.89	1.08	1.01	1.59	1.656	1.502	1.377	2.094	0.036	0.82	0.75	0.692	-0.298	1.368	0.156	1.104	0.339	1.905	-0.184	0.335604	0.177398	0.124389	-0.390721	-0.285041	-0.35785
1310	ENSG00000075413.17_3	57.76	69.49	70.47	136.29	114.02	133.14	85.01	79.28	81.35	55.34	58.51	56.18	133.95	150.5	140.12	78.21	88.47	75.36	63.2	79.09	57.9	147.74	129.06	120.26	72.06	71.69	69.87	1.219	0.703	1.048	1.231	0.237	0.71	0.144	0.913	0.218	1.268	0.117	1.356	0.302	1.311	0.108	0.208046	0.19023	-0.00700348	-0.187383	-0.0600365	0.0400678
1311	ENSG00000075415.12_3	662.14	467.53	416.32	634.36	536.46	592.31	537.38	462.3	498.24	537.54	470.7	415.53	582.49	634.78	554.04	437.93	465.91	508.68	405.25	526.08	486.37	569.19	554.81	516.73	501.6	570.94	481.08	0.49	0.077	0.087	-0.062	0.099	0.198	-0.304	0.508	0.051	0.116	-0.196	0.431	-0.293	0.415	0.08	-0.0466968	-0.125217	0.0952744	0.0262093	0.0963856	0.0595711
1312	ENSG00000075420.12_2	14.5	24.36	20.71	21.47	23.1	25.45	16.02	19.88	21.63	18.03	18.2	10.67	26.73	31.63	17.78	19.92	31.57	16.35	18.96	24.84	20.1	20.94	28.18	16.15	17.41	21.66	21.72	0.14	0.179	-0.307	0.551	-0.117	-0.075	-0.121	0.291	-0.006	0.555	0.189	0.781	0.533	0.711	-0.399	-0.0713844	0.127946	-0.118884	-0.423489	0.126412	0.168778
1313	ENSG00000075426.11_3	7.43	25.31	19.97	26.09	16.18	21.03	13.4	20.04	14.6	14.17	18.93	10.31	33.68	24.74	19.92	13.22	18.01	13.64	24.56	19.76	22.32	23.32	24.2	16.31	21.11	26.58	21.3	-0.073	0.286	-0.441	1.745	-0.637	-0.63	-0.399	0.073	-0.53	1.22	-0.655	0.377	-0.549	0.918	-0.625	-0.521502	-0.616616	-0.38366	-0.613197	-4.26e-05	0.252525
1314	ENSG00000075429.8_2	0	0	0	0	0.15	0	0	0	0	0	0	0	0	0	0	0	0	0	0	0	0	0	0	0	0	0	0
1315	ENSG00000075461.5_2	127.98	92	138.57	80.36	100.27	96.32	94.61	93.96	94.76	132.75	133.94	171.7	93.72	78.16	108.35	107.49	112.17	111.29	135.56	109.8	146.34	102.47	95.6	108.21	108.98	97.61	111.97	-0.402	-0.199	-0.434	-0.668	-0.203	0.124	-0.055	-0.522	-0.24	-0.5	-0.02	-0.773	0.2	-0.662	-0.009	-0.15712	0.0700304	-0.136302	0.196912	-0.137124	-0.185924
1316	ENSG00000075539.13_3	2.63	4.43	3.2	15.43	8.93	11.4	7.87	5.72	9.57	4.8	2.57	5.5	12.32	16.11	16.29	5.13	6.4	7.63	8.08	4.49	4.19	14.84	10.42	14.85	8.94	7.28	7.02	0.838	1.13	1.711	2.348	-0.174	0.936	-0.323	1.685	0.421	1.274	-0.746	2.436	-0.173	1.485	0.113	-0.0123117	-0.269681	-0.52111	-0.2023	-0.175637	0.120257
1317	ENSG00000075568.16_2	4.97	9.69	7.15	23.43	21.13	23.05	12.05	11.16	10.78	7.23	6.04	9.14	23.26	16.36	22.83	8.6	9.81	11.16	8.43	7.77	6.76	21.49	24.49	22.09	9.48	10.54	10.66	1.3	1.595	1.638	2.129	0.331	1.086	0.079	1.622	0.015	1.62	-0.133	1.366	-0.099	1.275	0.063	0.157125	-0.0529995	-0.0475616	0.0339021	-0.0155824	-0.172246
1318	ENSG00000075618.17_2	13.63	8.23	6.05	16.52	10.37	10.89	8.19	9.04	9.62	13.08	9.24	4.51	16.43	10.83	6.4	7.41	11.3	5.73	14.16	10.01	10.51	14.99	13.12	11.46	8.73	9.05	11.07	0.079	0.374	0.119	0.268	-0.087	0.316	-0.002	0.798	-0.193	0.318	-0.223	0.218	0.305	0.462	-0.893	-0.115134	-0.278066	-0.404287	-0.414125	-0.0917389	-0.352788
1319	ENSG00000075624.13_3	7986.98	7857.73	7955.77	7364.35	9610.04	8344.47	6863.09	7397.43	8051.52	7231.85	7787.22	9908.7	7726.1	7231.25	8431.86	7024.01	6891.41	8000.22	7702.97	6980.29	7603.07	8621.58	7989.57	9270.58	7148.58	7008.9	7875.25	0.163	0.195	0.286	-0.117	-0.059	0.29	0.078	0.069	0.032	0.095	-0.025	-0.107	-0.024	-0.233	0.023	0.0243528	0.00297588	0.0830554	0.187413	-0.0253032	-0.198323
1320	ENSG00000075643.5_3	1.84	2.28	2.7	3.22	3.11	5.1	2.44	2.4	3.27	2.24	3.51	2.85	3.48	5.62	3.44	3.98	2.33	2.49	5.8	2.12	1.56	3.79	3.76	3.88	2.6	2.44	2.63	-0.554	0.701	1.088	0.669	-0.076	0.377	-0.02	0.807	0.268	0.539	0.531	0.61	-0.055	0.234	-0.066	0.0847695	0.20089	-0.213868	0.158134	-0.0181109	0.0621973
1321	ENSG00000075651.15_2	14.53	5.99	6.78	9.56	8.3	13.81	8.4	7.58	4.85	13.07	6.41	5.19	13.57	10.21	7.99	10.43	7.24	8.95	7.62	5.36	10.34	8.15	13.62	14.92	7.93	9.84	5.2	0.091	1.269	0.508	-0.579	0.078	0.439	-0.356	0.975	-0.091	0.052	0.375	0.632	-0.418	0.577	0.729	-0.144516	0.214009	0.0939581	0.00717115	-0.242979	-0.32039
1322	ENSG00000075673.11_2	0	0	0	0	0.03	0.03	0	0	0	0	0	0	0	0	0	0	0	0	0	0	0	0	0	0	0	0	0.01																-1.13528	-0.115402	0	0	1.90003	0
1323	ENSG00000075702.16_3	5.8	7.22	7.74	26.94	29.53	34.7	11.18	12.41	11.41	5.9	8.29	7.53	26.88	26.23	35.8	11.03	12.93	12.15	7.01	9.91	6.43	34.4	30.96	31.84	11.18	11.15	11.93	2.216	1.596	2.222	2.123	0	1.96	0.148	2.095	-0.062	2.097	-0.019	1.605	0.205	2.176	0.025	0.0372169	0.0850183	-0.12228	-0.0205308	-0.111383	-0.183019
1324	ENSG00000075711.20_3	8.16	12.99	12.13	41.73	33.36	30.81	19.41	18.48	17.74	14.04	7.09	16.63	33.31	34.44	31.69	18.79	18.33	17.75	11.64	14.16	10.13	35.17	24.71	32.84	20.38	18.78	20.94	1.555	0.782	1.649	2.286	-0.069	1.328	-0.023	1.31	-0.233	1.217	-0.114	2.203	-0.034	0.91	-0.232	-0.103568	-0.118568	-0.077927	0.106408	0.192279	0.0521186
1325	ENSG00000075785.12_2	268.99	344.92	301.63	255.29	290.37	261.72	276.13	299.24	321.35	294.31	288.23	343.57	281.53	271.35	294.52	315.46	298.77	303.19	274.86	275.57	266.45	276.22	276.44	303	305.2	285.08	320.23	0.007	0.005	0.185	-0.075	-0.144	-0.248	0.07	-0.204	0.005	-0.064	0.048	-0.087	0.068	-0.222	-0.079	-0.0167609	0.0245567	0.149901	0.215721	-0.0831958	-0.0641124
1326	ENSG00000075790.10_3	13.96	23.34	17.05	22.34	17.52	18.02	20.81	21.44	16.81	20.89	11.81	19.89	17.59	17.92	16.99	19.89	13.44	15.85	13.97	25.53	16.96	18.6	16.36	22.26	21.72	17.29	16.83	0.401	-0.627	0.382	0.659	-0.06	-0.404	0.302	0.078	-0.002	-0.242	-0.124	0.581	-0.352	-0.221	-0.084	0.0929532	-0.172975	-0.0585532	-0.0766989	0.00992549	-0.173915
1327	ENSG00000075826.16_3	0.28	0.03	0.02	0.96	1.21	2.56	0.31	0.18	0.19	0.21	0.2	0.06	0.85	1.67	2.36	0.47	0.53	0.52	0	0.68	0.26	1.52	3.11	3.52	0.63	1.3	0.31	2.014	1.613	2.403	0.904		1.69	-1.404	2.557		0.927	-0.22	1.632	-0.805	2.353		-1.59217	-0.456858	-1.31609	-0.52609	-0.79464	-0.775441
1328	ENSG00000075856.11_3	12.33	15.14	14.14	40.77	35.24	34	21.93	18.89	20.33	13.73	10.78	12.31	33.46	29.56	33.84	16.03	19	15.12	12.31	14.19	12.44	38.03	33.37	39.37	17.85	16.49	20.18	1.589	1.205	1.623	1.686	0.29	1.192	0.191	1.237	0.01	1.255	-0.151	1.414	0.199	1.423	-0.405	0.162073	-0.105725	0.0977267	-0.0484789	-0.0123638	-0.237626
1329	ENSG00000075884.13_3	0.08	0	0	0	0	0	0	0	0	0	0	0	0	0	0	0	0	0	0	0	0	0	0	0	0.17	0	0																-1.31127	-0.287285	-0.946921	0	0	0
1330	ENSG00000075886.10_2	0	0	0.2	0	0.08	0	0	0	0.64	0	0	0.05	0	0	0.15	0	0	0	0	0.24	0.06	0.13	0	0	0	0.09	0.03																1.27612	-0.688118	-1.30895	-2.61926	-0.803907	-0.1281
1331	ENSG00000075891.21_2	0	0	0	0	0.04	0	0.05	0	0	0	0	0	0	0	0	0	0.03	0	0	0	0	0	0	0.05	0	0	0																1.01855	1.37783	0	0	-0.184633	-0.877147
1332	ENSG00000075914.12_3	8.72	9.55	9.43	9.48	6.71	11.33	7.12	6.89	10.47	7.13	8.36	6.89	12.59	8.11	10.22	7.11	7.93	8.77	5.68	8.55	7.24	9.75	10.74	5.25	8.09	7.76	9.46	0.73	0.313	-0.429	0.114	-0.173	-0.479	-0.161	0.253	0.139	0.779	-0.175	-0.041	0.029	0.537	-0.104	-0.0542209	-0.0935211	0.331515	0.0651269	0.0511158	0.203761
1333	ENSG00000075945.12_2	2.03	1.96	2.19	6.15	3.9	3.05	3.16	3.13	2.63	3.17	2.27	2.26	6.42	4.63	4.22	4.8	3.92	3.72	2.59	2.28	3.41	5.81	4.64	4.63	2.8	3.44	2.61	1.03	0.887	0.392	1.394	0.149	0.839	-0.118	0.4	0.009	0.915	0.684	0.889	0.166	0.774	0.44	0.0156084	0.493452	-0.551178	-0.245742	-0.225004	-0.0470108
1334	ENSG00000075975.15_2	13.91	16.4	14.28	14.2	14.96	14.84	15.06	16.07	15.76	11.94	12.88	12.96	13.96	13.61	15.46	10.87	15.44	14.98	9.45	13.52	12.76	15.77	17.08	16.93	15.03	16.65	17.2	0.709	0.326	0.394	0.029	0.003	-0.128	-0.05	0.054	-0.122	0.217	-0.45	0.077	-0.106	0.246	-0.193	-0.057903	-0.252811	0.253365	0.0732925	-0.183307	-0.238526
1335	ENSG00000076003.4_2	12.33	10.4	10.81	24.63	16.22	21	14.91	13.49	13.06	9.37	8.47	14.3	21.1	20.96	23.11	11.97	13.47	15.5	6.94	11.47	9.83	24.95	21.86	22.28	13.35	12.09	14.27	1.774	0.901	1.141	0.97	0.154	0.617	0.152	0.927	-0.123	1.13	-0.151	1.258	0.15	0.674	0.115	0.0727418	0.049274	0.193723	0.178369	-0.177012	-0.141474
1336	ENSG00000076043.9_3	15.67	6.8	7.28	6.8	7.03	11.65	7.48	7.53	8.35	7.56	9.13	5.16	6.33	15.26	5.43	5.59	5.4	6.68	3.7	6.64	8.14	6.82	11.49	9.66	8.76	8.19	7.25	0.801	0.748	0.234	-1.147	-0.215	0.045	-0.114	0.643	0.191	-0.239	-0.605	0.711	-0.559	0.067	-0.11	-0.036164	-0.461136	0.44925	0.0984068	-0.131397	-0.265466
1337	ENSG00000076053.10_3	17.04	23.52	17.38	17.36	17.07	12.48	18.99	16.79	19.53	17.81	15.68	11.35	15.14	16.21	9.42	13.46	19.07	14	8.54	15.47	20.65	13.64	15.44	16.42	16.77	21.02	16.74	0.645	-0.003	-0.322	0.026	0.174	-0.451	-0.316	-0.462	0.216	-0.227	-0.307	0.047	-0.137	-0.256	-0.25	0.0420306	-0.212556	0.226039	-0.105965	0.0426576	-0.258943
1338	ENSG00000076067.12_2	12.22	11.02	11	10.63	7.4	8.34	16.56	8.05	16.21	12.64	18.65	16.02	22.76	12.17	7.64	10.23	22.79	15.94	10.97	6.99	28.18	14.51	24.15	23.64	8.53	19.83	13.54	0.388	1.719	-0.249	-0.193	0.918	-0.544	-1.25	-0.38	0.251	0.824	0.249	-0.596	0.196	-1.021	0.228	-0.0267024	0.225969	-0.428349	0.0818447	-1.23255	-0.572932
1339	ENSG00000076108.11_2	37.66	48.08	54.14	91.25	121.11	112.47	58.28	58.91	48.33	40.46	45.99	42.29	97.13	100.97	103.43	72.26	57.32	66.07	46.27	44.2	35.18	114.73	106.06	96.37	68.16	58.67	51.52	1.301	1.253	1.441	1.266	-0.224	1.324	0.006	1.048	-0.091	1.253	0.084	1.126	-0.033	1.28	0.356	-0.098031	0.151956	0.177325	0.0933476	0.0335672	-0.122316
1340	ENSG00000076201.14_2	10.38	9.23	13.55	22.12	40.21	39.69	12.94	16.76	12.19	11.61	13.98	13.28	28.27	30.14	38.17	14.38	19.56	17.01	14.56	10.22	13.11	32.06	34.52	31.15	13.63	14.36	14.91	1.112	1.708	1.218	1.056	-0.072	2.065	0.216	1.516	-0.28	1.248	0.075	1.081	0.433	1.489	0.184	-0.0261097	0.251668	-0.190471	0.0752627	0.0385813	-0.0763423
1341	ENSG00000076242.14_2	13.1	16.52	22.46	30.58	29.93	33.17	22.78	20.27	28.22	20.16	18.96	24.65	37.43	31.6	39.9	29.15	25.72	22.57	31.03	13.69	24.59	32.24	36.54	42.19	24.16	22.28	23.7	0.054	1.384	0.767	1.192	-0.083	0.838	-0.133	0.552	0.247	0.876	0.266	0.722	0.203	0.684	-0.069	0.0230853	0.176075	-0.318402	0.00554535	-0.239748	-0.0749238
1342	ENSG00000076248.10_2	35.43	50.97	35.22	27.23	43.29	48.2	30.01	42.2	40.86	33.87	45.4	54.28	38.41	27.78	47.22	46.42	38.59	42.97	50.4	29.58	46.33	32.33	54.09	57.69	37.4	38.53	52.42	-0.633	0.86	0.313	-0.374	-0.313	-0.233	0.13	0.447	-0.356	0.179	0.308	-0.699	0.002	-0.199	-0.284	-0.172815	0.0348488	-0.0509478	0.118366	-0.27851	-0.369692
1343	ENSG00000076258.9_2	1.54	0.81	0.67	2.09	1.74	1.67	0.66	0.86	0.74	0.61	0.6	0.71	3.25	1.35	1.77	3.84	1.33	2.19	1.51	1.62	0.22	1.42	1.55	1.18	1.21	0.3	0.83	-0.066	-0.048	1.222	0.344	-0.56	0.774	0.766	0.891	-0.101	1.756	1.344	0.75	1.194	0.908	1.016	-0.0689951	1.49113	0.814885	0.348448	0.398382	0.535099
1344	ENSG00000076321.10_3	5.48	3.67	4.54	8.86	7.86	9.71	5.66	4.8	5.31	3.51	3.24	3.53	5.11	7.4	6.59	3.77	6.08	3.18	3.16	2.52	4.46	7.7	4.3	6.29	5.24	4.9	4.02	1.164	0.668	0.453	0.646	0.102	1.003	-0.027	1.018	0.362	0.484	-0.427	1.079	0.285	0.815	-0.297	0.179498	-0.0398124	0.28577	-0.0496221	0.53311	0.000157538
1345	ENSG00000076344.15_3	0.05	0.41	0.27	0.78	1.33	1	0.31	0.25	0.56	0.11	0.35	0.21	1.57	0.89	1	0.41	0.31	1	0	0	0.04	0.76	1.03	0.87	0.32	0.24	0.27		1.614				1.008		0.962		1.763		0.71		1.079	0.962	0.480148	0.921274	2.5502	2.48205	0.221591	0.377351
1346	ENSG00000076351.12_3	5.65	9.54	6.14	14.02	15.85	18.33	8.07	8.52	8.45	8.48	8.51	10.25	16.37	10.95	17.38	8.26	11.51	8.71	5.54	9.73	9.53	13.04	12.23	11.67	5.29	8.23	7.75	1.165	0.315	0.279	1.239	0.566	0.704	0.047	1.504	0.117	0.91	0.597	0.346	0.46	0.734	0.159	0.252876	0.446417	-0.275907	0.147445	0.359847	0.239304
1347	ENSG00000076356.6_2	4.56	1.21	1.25	4.1	3.03	4.59	3.78	2.19	2.31	5.13	3.56	1.61	3.65	3.65	4.31	3.64	4.12	2.61	4.89	1.71	4.85	2.93	7.32	4.5	2.44	6.3	2.48	-0.652	1.823	-0.098	-0.138	0.542	1.046	-1.338	1.54	-0.085	-0.44	0.494	0.032	-0.558	1.189	0.062	-0.461353	-0.114359	-0.860262	-0.194748	-0.354438	-0.398218
1348	ENSG00000076382.16_3	13.32	10.94	9.3	57.7	49.46	60.84	26.03	21.56	24.28	10.49	16.5	11.76	52.69	51.12	73.43	24.66	24.64	29.99	16.49	11.8	13.95	66.56	59.07	59.61	23.06	24.98	22.16	1.981	2.276	2.057	2.074	0.171	2.127	-0.208	2.646	0.129	2.275	0.095	1.602	-0.019	2.592	0.428	0.0402942	0.178225	-0.343486	-0.0597324	-0.15177	-0.110721
1349	ENSG00000076513.16_3	4.53	3.48	3	8.85	6.9	8.77	6.86	4.09	3.29	3.95	4.05	2.43	7.52	9.25	8.51	7.43	4.17	7.06	4.06	6.16	3.46	9.06	6.61	7.21	3.84	3.78	3.32	1.068	0.094	0.961	0.894	0.762	0.895	0.101	1.405	-0.011	0.85	0.87	1.1	0.126	1.621	0.985	0.341667	0.712205	-0.315198	-0.34234	0.103623	0.109758
1350	ENSG00000076554.15_3	54.16	88.02	57.96	46.54	51.51	40.97	70.74	77.2	65.28	70.44	64.56	73.59	45.12	63.58	45.65	69.25	76.24	64.61	61.67	65.71	59.31	53.15	52.62	48.66	66.51	58.45	61.46	-0.213	-0.318	-0.283	-0.217	0.088	-0.767	0.398	-0.495	0.086	-0.637	0.058	-0.022	0.38	-0.683	0.072	0.191433	0.174176	0.071356	0.200245	-0.159351	-0.0832283
1351	ENSG00000076555.15_3	2.56	0.62	0.98	3.98	3.15	2.16	2.09	1.51	0.93	1.08	0.53	0.91	5.01	1.94	3.91	1.12	1.78	3.41	0.3	1.93	0.83	3.57	5.73	3.49	2.57	0.86	1.16	2.347	1.358	1.585	0.55	-0.245	1.704	0.564	0.846	-0.215	1.802	-0.922	1.244	0.745	1.645	1.236	0.0372587	0.479311	0.235193	-0.256219	-0.513321	-0.335787
1352	ENSG00000076604.14_3	100.55	139	102.07	164.31	209.51	174.28	117.29	128.4	109.4	91.8	118.2	91.58	172.62	183.42	192.79	100.74	135.25	126.07	106.42	121.58	97.15	179.66	201.32	158.07	108.44	122.99	112.03	0.753	0.725	0.699	0.706	0.113	0.59	0.062	0.769	-0.034	0.907	-0.106	0.632	0.137	1.07	0.17	0.0520675	0.065596	0.0666575	-0.0599691	0.0153353	-0.00714865
1353	ENSG00000076641.4_2	0.02	0.02	0.02	0.15	0.03	0.02	0.01	0.02	0.6	0.17	0.23	0.01	0.16	0.06	0.19	0.07	0.07	0.12	0	0.06	0.01	0.05	0.77	0.23	0	0	0.02																3.50587	2.81565	-0.692986	2.02383	-2.28125	-1.18176
1354	ENSG00000076650.6_2	3.38	6.86	4.63	10.44	8.83	9.96	6.43	5.43	6.17	4.99	4.31	4.25	7.92	9.93	9.71	4.72	11	5.35	3.51	2.92	3.6	10.04	9.61	8.91	9.25	3.98	6.08	1.394	1.564	1.199	1.495	-0.493	0.342	0.405	1.028	0.02	0.617	-0.901	1.117	1.36	1.104	-0.17	-0.0777071	0.129262	0.534796	0.450265	0.026793	-0.105225
1355	ENSG00000076662.9_3	32.52	37.77	29.11	24.98	15.47	17.69	27.05	31.09	32.31	29.86	41.17	25.49	20.87	29.77	20.18	25.87	30.04	20.65	33.06	37.6	37.37	25.08	26.79	20	35.4	30.5	32.18	-0.392	-0.481	-0.885	-0.374	-0.382	-1.261	0.027	-0.703	0.006	-0.507	-0.445	-0.461	-0.022	-0.33	-0.628	-0.111948	-0.35669	-0.179356	-0.180577	-0.311758	-0.10741
1356	ENSG00000076685.18_3	40.98	40.32	26.42	83.03	66.41	69.06	51.87	49.33	39.28	30.04	27.42	25.08	71.84	71.83	76.67	50.04	42.53	37.18	19.31	32.95	28.85	80.81	70.27	68.02	40.18	47.69	47.76	2.037	1.081	1.223	1.01	0.364	0.713	0.048	1.37	-0.279	1.244	0.313	1.373	-0.163	1.593	-0.357	0.0420503	-0.0646671	0.334909	0.0185519	-0.0120111	-0.035398
1357	ENSG00000076706.16_3	37.7	21.13	23.2	39.63	27.78	41	28.21	21.31	23.96	33.23	29.74	9.59	39.69	48.25	21.51	22.22	32.62	18.72	27.49	30.68	37.01	22.07	38.44	28.22	24.99	32.54	22.56	-0.311	0.321	-0.385	0.071	0.172	0.387	-0.599	0.808	0.085	0.253	-0.166	0.689	0.003	1.125	-0.263	-0.0997133	-0.128551	-0.260167	-0.456622	0.296449	0.208374
1358	ENSG00000076716.8_2	1.37	1.4	1	1.74	2.71	1.39	1.4	1.56	1.14	1.37	1.1	0.98	2.01	1.35	1.56	1.36	1.49	0.93	1.01	1.33	1.19	2.39	1.63	1.75	1.05	1.03	1.05	0.937	0.219	0.413	0.26	0.294	0.757	0.429	0.333	0.081	0.425	0.263	0.209	0.379	0.477	-0.116	0.359426	0.263311	-0.0353877	-0.104685	0.00430676	-0.238193
1359	ENSG00000076770.14_3	2.5	16.13	7.16	23.42	14.22	12.38	24.48	16.02	13.88	10.94	2.18	10.5	8.99	11.03	11.44	10.25	13.09	8.38	10.87	14.61	8.28	14.97	14.27	17.41	15.58	18.57	13.81	0.444	-0.033	1.028	2.995	0.636	-0.176	-0.207	0.75	0.007	-0.27	-0.581	2.105	-0.489	0.118	-0.688	0.185399	-0.592548	-0.419035	-0.438487	0.0735233	-0.621176
1360	ENSG00000076826.9_2	11.15	10.79	13.62	33.24	34.47	35.64	15.81	16.25	12.5	11.74	14.52	11.21	33.09	26.18	38.18	16.12	15.78	17.83	13.47	15.02	14.65	35.47	32.95	34.11	16.32	17.56	14.6	1.364	1.108	1.192	1.534	-0.044	1.631	-0.109	1.356	-0.216	1.456	-0.017	0.829	-0.15	1.724	0.28	-0.110889	0.0451239	-0.288294	-0.17537	0.00636166	-0.114942
1361	ENSG00000076864.19_3	6.75	7.71	5.62	7.72	9.55	8.23	6.76	7.6	6.34	6.57	9.05	6.69	10.12	11.62	8.75	6.19	8.48	7.19	7.64	10.83	7.9	9.82	11.69	9.57	8.52	10	7.05	0.342	0.106	0.262	0.181	-0.313	0.292	-0.374	0.512	-0.142	0.587	-0.431	0.344	-0.226	0.363	0.027	-0.276165	-0.220862	-0.444687	-0.222075	-0.289103	-0.0866942
1362	ENSG00000076924.11_2	11.72	11.55	10.6	23.82	23.31	25.88	14.28	12.75	14.48	10.6	11.07	9.42	25.14	23.15	26.01	11.69	13.27	13.68	8.9	10.14	10.47	31.24	22.27	25.51	13.64	14.02	12.61	1.756	1.098	1.246	0.993	0.064	0.983	-0.132	1.249	0.192	1.208	-0.214	1.031	-0.077	1.418	0.113	0.0566172	-0.0506909	0.135419	0.0645427	-0.123091	-0.137306
[truncated: 59,079 more rows]
[truncated: 25 more columns]
