# Supplementary material for: Context-specific effects of sequence elements on subcellular localization of linear and circular RNAs
Source: Nat Commun. 2022 May 5;13:2481. doi: 10.1038/s41467-022-30183-0 (PMC9072321; doi:10.1038/s41467-022-30183-0)
Supplement: Supplementary file 9 — Source Data [file 41467_2022_30183_MOESM9_ESM.xlsx]

## Sheet: Supplementary Table 3
	Supplementary Table 3
	Figure 1d
	Figure 2
	Figure 3b-d
	Figure 4a-c
	Figure 5a-f
	Supplementary Figure 2
	Supplementary Figure 3c
	Supplementary Figure 4
	Supplementary Figure 5
	Supplementary Figure 6a
	Supplementary Figure 7a
	Supplementary Figure 8a-c
	Supplementary Figure 9a

## Sheet: Supplementary Table 4
	Supplementary Table 4
	Supplementary Figure 8d-i

## Sheet: Figure 1b
	Figure 1b
	beta-globin	circPVT1	SCRcircPVT1	GAPDH	MALAT
Spliced 1	0.240726			0.217592	11.9904
Spliced 2	0.21683			0.222383	25.4583
Spliced 3	0.226738			0.202727	46.1672
Spliced 4	0.1108			0.0995255	10.7771
Unspliced 1	0.636182			0.272458	17.1213
Unspliced 2	0.602986			0.241442	27.6187
Unspliced 3	0.552347			0.151566	35.7593
Unspliced 4	0.408751			0.172301	12.4529
circPVT1 1		0.788195		0.227866	21.769
circPVT1 2		0.566248		0.365945	10.7679
SCRcircPVT1 1			1.45863	0.374707	16.9241
SCRcircPVT1 2			1.45086	0.232365	9.96971

## Sheet: Figure 3e
	Figure 3e
	GAPDH	MALAT1	circBIRC6	circPAIP2	circGRHPR	circASAP1	circMYBL2	circCAMSAP	circPTBP3	circMETTL3	circPOLR2A	circRMRP
NT 1	0.775151	45.4988	0.478388		0.736694	0.762928	0.353771	1.34597			0.722778
siSRSF 1	0.906812	36.902	0.690695		0.631484	0.820395	0.360509	0.986117			0.422616
NT 2	0.701941	41.2951	0.514067	0.535047	0.773266	0.77226	0.289301	1.02508	0.317777	0.312777	0.420038	13.1828
siSRSF 2	0.692975	19.9957	0.368957	0.378368	0.466026	0.373396	0.245421	0.663164	0.271445	0.220664	0.384304	3.52743
NT 3	0.726475	33.4108	0.131199	0.738148	0.511415	0.770171	0.27318	1.06494	0.366346	0.208571	0.212522	5.22167
siSRSF 3	0.40362	21.8784	0.0706941	0.494806	0.235706	0.331538	0.199058	0.629825	0.215819	0.150156	0.234112	4.0752
NT 4	0.401681	51.5665	1.01296	0.712933	0.998996	1.03172	0.362333	1.70377	0.410312	0.373594	0.582223	7.68123
siSRSF 4	0.954623	63.5996	0.787735	0.533544	0.849576	0.494342	0.177884	1.09824	0.24621	0.251693	0.636694	5.35712
NT 5	0.482002	42.6401	0.720119	0.569572	0.449599	0.704271	0.232516	1.24437	0.632307	0.360196	0.423825	16.5018
siSRSF 5	0.72134	59.9092	0.607632	0.3843	0.506067	0.442751	0.186914	1.16301	0.337242	0.208786	0.523568	2.35618
NT 6	0.638774	35.1869	0.622368	0.948459	0.624097	0.67605	0.234294	1.08253	0.36489	0.230062	0.568347	7.20152
siSRSF 6	0.537418	28.3421	0.352121	0.470527	0.524876	0.265043	0.162159	0.851726	0.360178	0.192446	0.399836	7.10499

## Sheet: Figure 3f, Suppl. Fig 7c-e
	Figure 3f
	Name	Symbols	Position	Strand	Exons	Length	Motifs	CLIP sites	Cyto/Nuc siNT	Cyto/Nuc siSRSF1	Category of motifs	Category of change	Change in Nuc/Cyto ratio
	hsa_circ_0000007	GNB1	chr1:1735857-1737977	-	2	227	0	2	1.62376	1.57662	0 motifs	WeakNuc	0.0471386
	hsa_circ_0002158	RERE	chr1:8601272-8617582	-	3	308	1	0	2.04444	2.4474	1-2 motifs	WeakCyto	-0.402956
	hsa_circ_0000014	LZIC	chr1:9991948-9994918	-	3	277	0	1	2.16146	2.06356	0 motifs	WeakNuc	0.0979048
	hsa_circ_0008057	EYA3	chr1:28362054-28374937	-	4	328	1	1	1.55443	1.75792	1-2 motifs	WeakCyto	-0.203489
	hsa_circ_0000043	PUM1	chr1:31465236-31468067	-	2	438	0	5	2.01525	3.26074	0 motifs	StrongCyto	-1.24549
	hsa_circ_0005067	PTP4A2	chr1:32381491-32385259	-	2	786	3	0	1.39965	1.36998	3 motifs	WeakNuc	0.0296673
	hsa_circ_0007364	PTP4A2	chr1:32381495-32385259	-	2	782	3	0	1.39965	1.36998	3 motifs	WeakNuc	0.0296673
	hsa_circ_0000048	RNF19B	chr1:33413822-33415375	-	2	351	0	0	2.28229	1.63312	0 motifs	WeakNuc	0.649174
	hsa_circ_0009027	ZNF362	chr1:33760537-33760906	+	2	238	0	1	1.14024	1.00384	0 motifs	WeakNuc	0.136399
	hsa_circ_0011536	ZMYM4	chr1:35824525-35827390	+	3	755	2	2	1.08139	0.743562	1-2 motifs	WeakNuc	0.337832
	hsa_circ_0006373	RLF	chr1:40654726-40668286	+	4	573	1	0	1.78975	1.48184	1-2 motifs	WeakNuc	0.307915
	hsa_circ_0000061	SCMH1	chr1:41536266-41541123	-	2	360	0	0	1.27137	1.88494	0 motifs	WeakCyto	-0.613574
	hsa_circ_0004628	SCMH1	chr1:41578954-41582682	-	2	333	0	1	1.72963	0.617437	0 motifs	StrongNuc	1.11219
	hsa_circ_0006848	FOXJ3	chr1:42730785-42744343	-	2	400	0	2	-1.1789	0.85919	0 motifs	StrongCyto	-2.03809
	hsa_circ_0002563	KIF2C	chr1:45223227-45223812	+	3	247	1	1	0.473175	0.297016	1-2 motifs	WeakNuc	0.176158
	hsa_circ_0005567	EPS15	chr1:51868106-51874004	-	4	607	3	1	1.2377	1.55207	3 motifs	WeakCyto	-0.314369
	hsa_circ_0007330	EPS15	chr1:51926762-51930998	-	3	252	0	3	1.72353	0.5988	0 motifs	StrongNuc	1.12473
	hsa_circ_0006677	WDR78	chr1:67356836-67371058	-	3	473	1	0	2.42087	2.49169	1-2 motifs	WeakCyto	-0.0708173
	hsa_circ_0000091	RPAP2	chr1:92798947-92846430	+	4	383	0	0	1.05815	1.74223	0 motifs	WeakCyto	-0.684078
	hsa_circ_0013298	SLC35A3	chr1:100459092-100464971	+	2	360	0	0	1.83858	1.28164	0 motifs	WeakNuc	0.556941
	hsa_circ_0004127	TRIM33	chr1:115005725-115007010	-	3	397	0	1	1.55652	1.63539	0 motifs	WeakCyto	-0.0788652
	hsa_circ_0014088	PRUNE1	chr1:150999708-151001420	+	2	254	0	0	0.834225	0.825677	0 motifs	WeakNuc	0.00854746
	hsa_circ_0006758	UCK2	chr1:165859440-165860559	+	2	257	0	1	1.62285	1.4473	0 motifs	WeakNuc	0.175545
	hsa_circ_0007905	STX6	chr1:180953812-180962561	-	4	391	1	5	2.28672	2.55921	1-2 motifs	WeakCyto	-0.272489
	hsa_circ_0002922	ZNF124	chr1:247318867-247323115	-	3	1840	4	4	1.49379	1.19578	3 motifs	WeakNuc	0.29801
	hsa_circ_0008225	ZMYND11	chr10:225933-267296	+	3	457	1	2	1.68583	1.7873	1-2 motifs	WeakCyto	-0.101469
	hsa_circ_0008655	DIP2C	chr10:518378-532470	-	2	183	0	1	-1.85636	-0.0781477	0 motifs	StrongCyto	-1.77821
	hsa_circ_0017412	LARP4B	chr10:909682-910210	-	2	289	0	2	3.71093	1.39473	0 motifs	StrongNuc	2.3162
	hsa_circ_0005772	LARP4B	chr10:909682-931700	-	4	469	1	3	5.78339	0	1-2 motifs	StrongNuc	5.78339
	hsa_circ_0000206	WDR37	chr10:1130342-1142186	+	4	330	2	4	1.96228	1.63653	1-2 motifs	WeakNuc	0.325757
	hsa_circ_0006608	PFKP	chr10:3160973-3162236	+	2	241	1	1	4.94015	4.65265	1-2 motifs	WeakNuc	0.287501
	hsa_circ_0000225	MASTL	chr10:27453992-27454468	+	2	258	0	0	2.87745	1.95823	0 motifs	WeakNuc	0.919223
	hsa_circ_0000231	ARHGAP12	chr10:32197099-32199491	-	2	794	3	1	0.939479	0.889117	3 motifs	WeakNuc	0.0503624
	hsa_circ_0018168	PARD3	chr10:34558584-34573173	-	2	354	0	0	1.91366	2.01643	0 motifs	WeakCyto	-0.10277
	hsa_circ_0002758	TSPAN15	chr10:71243446-71244971	+	2	261	0	0	1.15712	0.304308	0 motifs	WeakNuc	0.852816
	hsa_circ_0007229	ATAD1	chr10:89527429-89536184	-	3	248	0	2	1.56115	0.479551	0 motifs	StrongNuc	1.0816
	hsa_circ_0005898	MYOF	chr10:95140975-95148911	-	3	420	0	0	2.08008	2.46967	0 motifs	WeakCyto	-0.389587
	hsa_circ_0005239	GFRA1	chr10:117849251-117856275	-	3	427	1	0	1.64148	1.66371	1-2 motifs	WeakCyto	-0.0222275
	hsa_circ_0000267	FAM53B	chr10:126370175-126370948	-	1	773	4	2	-0.2083	1.07867	3 motifs	StrongCyto	-1.28697
	hsa_circ_0005734	FAM53B	chr10:126395204-126395456	-	1	252	0	2	3.4539	-6.11162	0 motifs	StrongNuc	9.56552
	hsa_circ_0005418	CTBP2	chr10:126727565-126799662	-	2	263	0	0	1.29732	0.739902	0 motifs	WeakNuc	0.557415
	hsa_circ_0008967	BTBD10	chr11:13435076-13443385	-	4	707	0	0	1.1413	1.24795	0 motifs	WeakCyto	-0.10665
	hsa_circ_0000284	HIPK3	chr11:33307958-33309057	+	1	1099	3	3	1.29075	1.49276	3 motifs	WeakCyto	-0.202011
	hsa_circ_0006988	LDLRAD3	chr11:36248634-36248980	+	1	346	2	0	1.75473	2.7283	1-2 motifs	WeakCyto	-0.973574
	hsa_circ_0007001	AMBRA1	chr11:46515157-46529920	-	3	362	2	2	2.92123	2.94571	1-2 motifs	WeakCyto	-0.0244772
	hsa_circ_0007061	AMBRA1	chr11:46515157-46534363	-	4	449	3	3	1.39363	4.17671	3 motifs	StrongCyto	-2.78308
	hsa_circ_0003110	AMBRA1	chr11:46529740-46534363	-	2	267	2	2	3.02029	-0.190524	1-2 motifs	StrongNuc	3.21081
	hsa_circ_0004075	FNBP4	chr11:47774467-47776216	-	2	324	0	1	3.59662	0.430678	0 motifs	StrongNuc	3.16594
	hsa_circ_0008011	GANAB	chr11:62406454-62407203	-	3	342	0	2	0.509274	0.0211986	0 motifs	WeakNuc	0.488075
	hsa_circ_0023182	LRP5	chr11:68115314-68133170	+	4	924	8	6	-0.839223	0.799215	3 motifs	StrongCyto	-1.63844
	hsa_circ_0002417	PPP6R3	chr11:68369330-68370960	+	2	258	0	3	0.995502	0.0834292	0 motifs	WeakNuc	0.912073
	hsa_circ_0023276	CPT1A	chr11:68571467-68575106	-	2	274	2	2	7.26604	3.27542	1-2 motifs	StrongNuc	3.99062
	hsa_circ_0002383	STARD10	chr11:72468811-72470426	-	3	370	2	2	1.05614	0.62022	1-2 motifs	WeakNuc	0.435918
	hsa_circ_0005918	FCHSD2	chr11:72695132-72700142	-	3	318	0	0	1.87959	2.27084	0 motifs	WeakCyto	-0.391258
	hsa_circ_0007458	EMSY	chr11:76174864-76183884	+	2	537	0	0	2.40618	2.21739	0 motifs	WeakNuc	0.188794
	hsa_circ_0023919	PICALM	chr11:85707868-85714494	-	4	451	0	2	20.1435	10.0101	0 motifs	StrongNuc	10.1334
	hsa_circ_0007843	ARHGAP32	chr11:128993340-129034322	-	3	286	2	2	1.551	1.21711	1-2 motifs	WeakNuc	0.333893
	hsa_circ_0007683	TM7SF3	chr12:27149674-27152609	-	2	272	1	1	1.67793	-0.0765461	1-2 motifs	StrongNuc	1.75448
	hsa_circ_0000392	YAF2	chr12:42604156-42604482	-	1	326	1	1	-0.0162773	-0.854233	1-2 motifs	WeakNuc	0.837956
	hsa_circ_0000396	SLC38A1	chr12:46622935-46637097	-	4	522	1	1	1.51521	1.49693	1-2 motifs	WeakNuc	0.0182812
	hsa_circ_0000398	SLC38A1	chr12:46633461-46637097	-	2	330	0	0	3.81548	1.90296	0 motifs	StrongNuc	1.91253
	hsa_circ_0009035	RACGAP1	chr12:50385780-50386438	-	3	375	1	0	0.819203	1.39621	1-2 motifs	WeakCyto	-0.577003
	hsa_circ_0027440	TBC1D30	chr12:65258447-65260683	+	2	253	1	0	1.91898	1.72105	1-2 motifs	WeakNuc	0.19793
	hsa_circ_0000418	CCT2	chr12:69983264-69985939	+	2	304	1	1	3.75194	2.61403	1-2 motifs	StrongNuc	1.13791
	hsa_circ_0002762	CDK17	chr12:96717725-96728643	-	2	312	0	1	1.64423	1.18487	0 motifs	WeakNuc	0.459352
	hsa_circ_0003517	TMPO	chr12:98921663-98931350	+	3	384	0	1	0.524041	0.849063	0 motifs	WeakCyto	-0.325022
	hsa_circ_0006258	SCYL2	chr12:100676720-100691953	+	3	508	0	0	2.48993	2.03017	0 motifs	WeakNuc	0.45976
	hsa_circ_0000437	CORO1C	chr12:109046047-109048186	-	2	251	0	1	1.04075	1.18815	0 motifs	WeakCyto	-0.1474
	hsa_circ_0002601	ATXN2	chr12:111947352-111948386	-	3	377	2	1	2.75932	1.98283	1-2 motifs	WeakNuc	0.776485
	hsa_circ_0002457	ATXN2	chr12:111990083-111993723	-	4	320	2	0	1.58246	1.61798	1-2 motifs	WeakCyto	-0.0355152
	hsa_circ_0008151	[]	chr12:116674625-116675510	-	1	885	2	2	2.03005	2.02013	1-2 motifs	WeakNuc	0.00992472
	hsa_circ_0000448	GCN1	chr12:120592773-120593523	-	3	389	1	1	2.16206	1.71794	1-2 motifs	WeakNuc	0.444121
	hsa_circ_0028899	RNF10	chr12:120995084-120995485	+	2	322	0	0	1.97833	0.800795	0 motifs	StrongNuc	1.17753
	hsa_circ_0003472	SPPL3	chr12:121220457-121222396	-	3	312	0	0	2.21052	1.83909	0 motifs	WeakNuc	0.371434
	hsa_circ_0005465	CLIP1	chr12:122861935-122865105	-	2	763	5	1	0.766612	0.536275	3 motifs	WeakNuc	0.230337
	hsa_circ_0003285	EEF1AKMT1	chr13:21305979-21306260	-	1	281	0	0	1.64311	1.39541	0 motifs	WeakNuc	0.247703
	hsa_circ_0000467	SKA3	chr13:21742126-21742538	-	1	412	0	0	2.1134	2.68442	0 motifs	WeakCyto	-0.571013
	hsa_circ_0004865	SPATA13	chr13:24796956-24798720	+	1	1764	8	5	0.807753	0.940715	3 motifs	WeakCyto	-0.132962
	hsa_circ_0008902	PAN3	chr13:28830428-28835595	+	3	411	1	0	-0.720116	1.15515	1-2 motifs	StrongCyto	-1.87527
	hsa_circ_0000471	N4BP2L2	chr13:33091993-33101669	-	4	388	1	4	1.46936	1.99188	1-2 motifs	WeakCyto	-0.522517
	hsa_circ_0029940	PDS5B	chr13:33222890-33226144	+	2	331	0	2	2.114	1.06082	0 motifs	StrongNuc	1.05318
	hsa_circ_0004494	PDS5B	chr13:33306237-33309467	+	2	283	1	0	2.24062	2.62933	1-2 motifs	WeakCyto	-0.388717
	hsa_circ_0003643	HNRNPC	chr14:21698477-21702388	-	3	440	0	3	6.8343	6.84825	0 motifs	WeakCyto	-0.0139494
	hsa_circ_0000523	METTL3	chr14:21971315-21972024	-	2	623	1	1	1.58113	1.65391	1-2 motifs	WeakCyto	-0.0727758
	hsa_circ_0009140	SCFD1	chr14:31139461-31144271	+	4	387	0	3	1.36252	1.81567	0 motifs	WeakCyto	-0.453153
	hsa_circ_0004846	SAMD4A	chr14:55168779-55169298	+	1	519	0	1	1.31466	1.28453	0 motifs	WeakNuc	0.0301363
	hsa_circ_0008521	PSEN1	chr14:73614502-73614802	+	2	210	1	1	0.562268	0.107488	1-2 motifs	WeakNuc	0.45478
	hsa_circ_0003848	PSEN1	chr14:73614502-73614814	+	2	222	1	1	0.562268	0.107488	1-2 motifs	WeakNuc	0.45478
	hsa_circ_0032969	TC2N	chr14:92264128-92268765	-	5	554	3	0	0.737153	0.832031	3 motifs	WeakCyto	-0.0948773
	hsa_circ_0000567	SETD3	chr14:99924615-99932150	-	5	683	1	1	1.57347	1.84678	1-2 motifs	WeakCyto	-0.273309
	hsa_circ_0002398	DYNC1H1	chr14:102506572-102507010	+	2	251	2	2	2.10747	2.43698	1-2 motifs	WeakCyto	-0.329513
	hsa_circ_0002553	WDR20	chr14:102661274-102676199	+	2	1443	2	5	1.08643	0.723637	1-2 motifs	WeakNuc	0.362789
	hsa_circ_0005178	CDC42BPB	chr14:103465901-103478525	-	4	421	0	1	1.46172	1.39092	0 motifs	WeakNuc	0.0708013
	hsa_circ_0000571	CDC42BPB	chr14:103470264-103478525	-	3	272	0	1	1.4499	1.39258	0 motifs	WeakNuc	0.0573214
	hsa_circ_0005791	PPP1R13B	chr14:104245081-104263855	-	3	345	0	3	1.58432	1.62638	0 motifs	WeakCyto	-0.0420653
	hsa_circ_0005309	BRF1	chr14:105718843-105739231	-	3	279	1	1	0.420339	0.364082	1-2 motifs	WeakNuc	0.056257
	hsa_circ_0000586	UBE3A	chr15:25650607-25657118	-	4	291	0	1	2.0064	2.91949	0 motifs	WeakCyto	-0.913094
	hsa_circ_0008488	GALK2	chr15:49528047-49531564	+	2	238	1	1	1.33955	0.757802	1-2 motifs	WeakNuc	0.581744
	hsa_circ_0035189	GALK2	chr15:49528047-49584734	+	5	701	3	4	1.21844	1.6869	3 motifs	WeakCyto	-0.468454
	hsa_circ_0002551	GABPB1	chr15:50592985-50593565	-	2	262	1	1	0.609658	0.220804	1-2 motifs	WeakNuc	0.388854
	hsa_circ_0007775	TRPM7	chr15:50940883-50955243	-	3	318	1	3	2.72699	2.16747	1-2 motifs	WeakNuc	0.559516
	hsa_circ_0035269	AP4E1	chr15:51240216-51250991	+	4	675	2	0	1.47191	2.05915	1-2 motifs	WeakCyto	-0.587246
	hsa_circ_0000620	AAGAB	chr15:67524151-67529158	-	4	462	1	0	1.02414	0.734749	1-2 motifs	WeakNuc	0.289395
	hsa_circ_0005203	THSD4	chr15:71433787-71447271	+	2	178	1	0	2.36056	0.81911	1-2 motifs	StrongNuc	1.54145
	hsa_circ_0000633	EDC3	chr15:74963795-74967483	-	2	502	2	3	1.13158	1.4867	1-2 motifs	WeakCyto	-0.355111
	hsa_circ_0000647	SEC11A	chr15:85223943-85234875	-	3	380	0	2	1.4485	1.68628	0 motifs	WeakCyto	-0.237777
	hsa_circ_0007099	ABHD2	chr15:89656955-89659752	+	2	300	1	0	2.87085	0.730863	1-2 motifs	StrongNuc	2.13999
	hsa_circ_0005035	IGF1R	chr15:99250790-99251336	+	1	546	4	2	1.82241	1.12764	3 motifs	WeakNuc	0.694774
	hsa_circ_0037158	AXIN1	chr16:354303-364683	-	3	376	1	4	3.01165	2.15146	1-2 motifs	WeakNuc	0.860193
	hsa_circ_0006173	[]	chr16:792249-792543	+	1	294	2	0	1.61284	1.56791	1-2 motifs	WeakNuc	0.0449358
	hsa_circ_0007701	LMF1	chr16:1004356-1004666	-	1	310	2	1	1.76477	1.2839	1-2 motifs	WeakNuc	0.480868
	hsa_circ_0037516	ABCA3	chr16:2369581-2369841	-	1	260	2	0	1.50456	2.23336	1-2 motifs	WeakCyto	-0.728804
	hsa_circ_0005466	PDPK1	chr16:2607703-2616454	+	5	685	2	1	0.904106	0.754655	1-2 motifs	WeakNuc	0.149452
	hsa_circ_0007637	CREBBP	chr16:3900297-3901010	-	1	713	2	3	1.33899	1.19502	1-2 motifs	WeakNuc	0.143976
	hsa_circ_0005692	GLIS2	chr16:4382215-4383520	+	2	411	2	0	1.71221	2.25333	1-2 motifs	WeakCyto	-0.541122
	hsa_circ_0007788	NMRAL1	chr16:4516153-4519466	-	2	489	0	4	1.72362	1.86957	0 motifs	WeakCyto	-0.145952
	hsa_circ_0006836	CLEC16A	chr16:11114049-11118778	+	2	234	2	2	-2.59125	-0.433814	1-2 motifs	StrongCyto	-2.15744
	hsa_circ_0000673	RSL1D1	chr16:11940357-11940700	-	2	251	1	0	2.74233	1.7866	1-2 motifs	WeakNuc	0.955727
	hsa_circ_0006979	RSL1D1	chr16:11940357-11941663	-	3	390	1	0	0.775345	0.528183	1-2 motifs	WeakNuc	0.247163
	hsa_circ_0039076	SRCAP	chr16:30715384-30715636	+	1	252	2	0	0.521881	-0.243944	1-2 motifs	WeakNuc	0.765825
	hsa_circ_0000698	PHKB	chr16:47531309-47549512	+	5	518	1	2	1.6305	1.41149	1-2 motifs	WeakNuc	0.219014
	hsa_circ_0000711	NFATC3	chr16:68155889-68160513	+	2	1298	2	2	1.25768	1.53384	1-2 motifs	WeakCyto	-0.27616
	hsa_circ_0004983	NQO1	chr16:69752025-69752437	-	2	296	2	3	1.31939	0.811199	1-2 motifs	WeakNuc	0.508189
	hsa_circ_0007511	ZFHX3	chr16:72845475-72845937	-	2	335	2	0	2.07835	2.28818	1-2 motifs	WeakCyto	-0.209839
	hsa_circ_0004087	CDYL2	chr16:80718434-80719026	-	1	592	1	0	1.35489	1.6645	1-2 motifs	WeakCyto	-0.309616
	hsa_circ_0003026	USP10	chr16:84773914-84779279	+	2	1102	1	6	1.19957	0.968923	1-2 motifs	WeakNuc	0.230649
	hsa_circ_0000722	GSE1	chr16:85667519-85667738	+	1	219	0	0	1.22494	0.7286	0 motifs	WeakNuc	0.496335
	hsa_circ_0000724	KLHDC4	chr16:87782278-87795646	-	4	407	1	4	0.688153	1.10722	1-2 motifs	WeakCyto	-0.419066
	hsa_circ_0040809	BANP	chr16:88008653-88017865	+	3	448	3	4	1.76813	4.07504	3 motifs	StrongCyto	-2.3069
	hsa_circ_0040823	BANP	chr16:88061088-88071617	+	4	416	0	3	1.96908	2.47722	0 motifs	WeakCyto	-0.508144
	hsa_circ_0002631	TCF25	chr16:89961445-89967202	+	5	553	4	7	5.79507	8.16873	3 motifs	StrongCyto	-2.37366
	hsa_circ_0007643	YWHAE	chr17:1264385-1265302	-	2	314	1	1	2.50409	1.61056	1-2 motifs	WeakNuc	0.893536
	hsa_circ_0005946	RPA1	chr17:1746096-1747980	+	3	239	0	1	3.28241	2.86829	0 motifs	WeakNuc	0.414118
	hsa_circ_0004805	UBE2G1	chr17:4186092-4210418	-	4	504	2	2	2.00051	2.58609	1-2 motifs	WeakCyto	-0.585586
	hsa_circ_0000740	DHX33	chr17:5364258-5365866	-	2	399	2	3	-0.369817	0.579077	1-2 motifs	WeakCyto	-0.948894
	hsa_circ_0000741	POLR2A	chr17:7402357-7402810	+	2	336	2	1	1.61922	1.60423	1-2 motifs	WeakNuc	0.0149945
	hsa_circ_0008310	CNTROB	chr17:7849045-7849304	+	1	259	4	2	1.649	1.5534	3 motifs	WeakNuc	0.0955954
	hsa_circ_0000745	SPECC1	chr17:20107645-20109225	+	1	1580	4	0	1.00754	1.56049	3 motifs	WeakCyto	-0.552952
	hsa_circ_0043837	ATP6V0A1	chr17:40650941-40653322	+	3	444	1	0	1.57188	0.980715	1-2 motifs	WeakNuc	0.591168
	hsa_circ_0004239	C17orf53	chr17:42231920-42232779	+	3	324	1	1	0.936038	2.19943	1-2 motifs	StrongCyto	-1.26339
	hsa_circ_0007378	C17orf53	chr17:42231923-42232779	+	3	321	1	1	0.936038	2.19943	1-2 motifs	StrongCyto	-1.26339
	hsa_circ_0004622	NPEPPS	chr17:45695715-45696530	+	2	264	1	1	1.14277	1.70385	1-2 motifs	WeakCyto	-0.561077
	hsa_circ_0000779	KPNB1	chr17:45741524-45745776	+	3	438	1	4	0.547912	3.09523	1-2 motifs	StrongCyto	-2.54732
	hsa_circ_0003258	ZNF652	chr17:47388673-47389404	-	2	261	0	0	1.15386	2.29657	0 motifs	StrongCyto	-1.1427
	hsa_circ_0000782	ZNF652	chr17:47388673-47390207	-	3	409	0	0	1.87489	2.27236	0 motifs	WeakCyto	-0.397466
	hsa_circ_0002605	SPAG9	chr17:49118861-49133843	-	3	317	0	1	0.73605	1.56999	0 motifs	WeakCyto	-0.833938
	hsa_circ_0003871	MBTD1	chr17:49294694-49302570	-	4	534	1	3	1.33789	1.30028	1-2 motifs	WeakNuc	0.0376058
	hsa_circ_0000786	DGKE	chr17:54926056-54933986	+	3	324	1	1	2.53532	1.81101	1-2 motifs	WeakNuc	0.724313
	hsa_circ_0002809	TRIM37	chr17:57076741-57094785	-	5	634	2	3	1.20841	1.30638	1-2 motifs	WeakCyto	-0.0979732
	hsa_circ_0044802	TRIM37	chr17:57089688-57094785	-	3	438	1	3	3.03855	0.495951	1-2 motifs	StrongNuc	2.5426
	hsa_circ_0003005	TRIM37	chr17:57125043-57134415	-	4	648	0	1	1.50343	1.24714	0 motifs	WeakNuc	0.256292
	hsa_circ_0004724	TRIM37	chr17:57128574-57134415	-	2	295	0	0	1.50343	1.24714	0 motifs	WeakNuc	0.256292
	hsa_circ_0004027	VMP1	chr17:57842331-57851246	+	2	300	1	0	7.37643	-0.832595	1-2 motifs	StrongNuc	8.20903
	hsa_circ_0000793	USP32	chr17:58342772-58348842	-	4	419	1	0	1.40599	3.52344	1-2 motifs	StrongCyto	-2.11745
	hsa_circ_0007272	USP32	chr17:58346810-58348842	-	2	240	0	0	2.67593	5.75687	0 motifs	StrongCyto	-3.08094
	hsa_circ_0002496	APPBP2	chr17:58538023-58539422	-	3	299	0	1	2.25726	1.92144	0 motifs	WeakNuc	0.335821
	hsa_circ_0004958	PPM1D	chr17:58711213-58725443	+	2	316	0	2	1.32258	1.47135	0 motifs	WeakCyto	-0.148768
	hsa_circ_0044971	PPM1D	chr17:58711213-58734202	+	3	559	1	2	1.30676	1.10002	1-2 motifs	WeakNuc	0.206734
	hsa_circ_0045006	BCAS3	chr17:59152280-59161925	+	3	396	2	4	5.08863	4.75761	1-2 motifs	WeakNuc	0.331019
	hsa_circ_0006968	BRIP1	chr17:59853761-59857762	-	2	303	2	1	-2.7559	-4.88171	1-2 motifs	StrongNuc	2.12581
	hsa_circ_0002220	MED13	chr17:60061531-60062451	-	3	503	0	1	5.73398	8.60366	0 motifs	StrongCyto	-2.86968
	hsa_circ_0003894	TANC2	chr17:61151303-61176718	+	2	255	0	0	0.502468	0.81402	0 motifs	WeakCyto	-0.311552
	hsa_circ_0004913	TEX2	chr17:62248459-62265775	-	3	495	1	3	1.5906	1.4281	1-2 motifs	WeakNuc	0.162501
	hsa_circ_0045334	PLEKHM1P1	chr17:62817884-62818511	-	2	426	1	2	1.7057	1.31358	1-2 motifs	WeakNuc	0.392114
	hsa_circ_0008114	ENGASE	chr17:77073511-77073946	+	2	270	3	1	-0.664402	0.59505	3 motifs	StrongCyto	-1.25945
	hsa_circ_0046263	P4HB	chr17:79813017-79813462	-	2	272	1	3	2.62643	2.96717	1-2 motifs	WeakCyto	-0.340743
	hsa_circ_0000816	FOXK2	chr17:80521229-80526077	+	2	343	0	3	1.62345	2.58271	0 motifs	WeakCyto	-0.959265
	hsa_circ_0000818	TBCD	chr17:80721840-80739597	+	5	536	2	2	1.77521	7.82168	1-2 motifs	StrongCyto	-6.04647
	hsa_circ_0006990	VAPA	chr18:9931806-9937063	+	3	338	0	1	2.08314	2.05547	0 motifs	WeakNuc	0.0276724
	hsa_circ_0000854	ZCCHC2	chr18:60206913-60217693	+	4	374	0	2	1.28339	2.10263	0 motifs	WeakCyto	-0.81924
	hsa_circ_0004979	ZNF236	chr18:74561481-74563895	+	2	308	0	0	2.51392	1.0654	0 motifs	StrongNuc	1.44852
	hsa_circ_0000871	PIP5K1C	chr19:3660963-3661999	-	2	249	2	1	1.89817	1.20548	1-2 motifs	WeakNuc	0.692686
	hsa_circ_0006877	LDLR	chr19:11230767-11231198	+	2	295	0	3	1.53715	1.50733	0 motifs	WeakNuc	0.0298197
	hsa_circ_0000896	FARSA	chr19:13039155-13039661	-	3	338	2	0	1.40775	1.41689	1-2 motifs	WeakCyto	-0.00914632
	hsa_circ_0000907	MYO9B	chr19:17212469-17213367	+	1	898	4	3	0.867974	0.679577	3 motifs	WeakNuc	0.188397
	hsa_circ_0050119	FKBP8	chr19:18648410-18649243	-	2	391	1	1	1.71784	1.01354	1-2 motifs	WeakNuc	0.704297
	hsa_circ_0000914	FKBP8	chr19:18648410-18649246	-	2	394	1	1	1.71784	1.01354	1-2 motifs	WeakNuc	0.704297
	hsa_circ_0000921	URI1	chr19:30476129-30477324	+	2	215	0	0	0.650704	0.662014	0 motifs	WeakCyto	-0.0113099
	hsa_circ_0005325	UBA2	chr19:34921480-34925873	+	4	321	1	1	-2.34895	0.741122	1-2 motifs	StrongCyto	-3.09008
	hsa_circ_0051680	DHX34	chr19:47865732-47865950	+	1	218	2	3	0.222216	1.22743	1-2 motifs	StrongCyto	-1.00521
	hsa_circ_0005598	RPS5	chr19:58904342-58904854	+	2	339	0	1	2.25067	1.4417	0 motifs	WeakNuc	0.808975
	hsa_circ_0000972	MBOAT2	chr2:9048750-9098771	-	3	320	0	0	5.30334	2.1559	0 motifs	StrongNuc	3.14743
	hsa_circ_0000976	HPCAL1	chr2:10559859-10560261	+	1	402	3	3	2.91566	2.27153	3 motifs	WeakNuc	0.644134
	hsa_circ_0003828	ATAD2B	chr2:24046127-24046439	-	1	312	0	1	1.99459	1.9802	0 motifs	WeakNuc	0.0143873
	hsa_circ_0007439	PPP1CB	chr2:29006772-29011675	+	2	224	0	2	1.27363	6.63844	0 motifs	StrongCyto	-5.36481
	hsa_circ_0007386	CRIM1	chr2:36668400-36669878	+	2	364	0	2	0.972548	0.672826	0 motifs	WeakNuc	0.299722
	hsa_circ_0054309	THADA	chr2:43655238-43657441	-	2	222	0	0	0.970871	1.40722	0 motifs	WeakCyto	-0.436349
	hsa_circ_0000997	SRBD1	chr2:45773870-45789895	-	5	569	1	1	1.47038	1.64478	1-2 motifs	WeakCyto	-0.174394
	hsa_circ_0001006	RTN4	chr2:55209650-55214834	-	2	347	1	0	1.64911	1.10996	1-2 motifs	WeakNuc	0.539145
	hsa_circ_0001009	FANCL	chr2:58449076-58459247	-	4	278	0	1	1.46049	1.99499	0 motifs	WeakCyto	-0.5345
	hsa_circ_0003497	WDPCP	chr2:63660878-63667005	-	3	441	0	1	1.62229	1.93731	0 motifs	WeakCyto	-0.315013
	hsa_circ_0001020	UGP2	chr2:64083439-64085070	+	2	236	1	2	1.23045	0.583765	1-2 motifs	WeakNuc	0.646689
	hsa_circ_0009043	EXOC6B	chr2:72945231-72960247	-	4	390	1	3	1.47686	1.66366	1-2 motifs	WeakCyto	-0.1868
	hsa_circ_0056280	EPB41L5	chr2:120885263-120903865	+	4	456	0	4	2.47567	2.4848	0 motifs	WeakCyto	-0.00912762
	hsa_circ_0007052	CLASP1	chr2:122363276-122363756	-	1	480	0	1	1.98992	1.88671	0 motifs	WeakNuc	0.103207
	hsa_circ_0001070	R3HDM1	chr2:136432901-136437894	+	2	307	0	1	3.31025	2.72268	0 motifs	WeakNuc	0.587574
	hsa_circ_0004001	CLK1	chr2:201721404-201721708	-	2	225	1	0	1.8458	2.55738	1-2 motifs	WeakCyto	-0.711587
	hsa_circ_0003218	BMPR2	chr2:203329531-203332412	+	2	342	0	0	2.34162	2.07862	0 motifs	WeakNuc	0.263001
	hsa_circ_0002431	NDUFS1	chr2:206992520-206994966	-	2	331	0	2	1.95359	1.94869	0 motifs	WeakNuc	0.00489023
	hsa_circ_0004920	PIKFYVE	chr2:209150449-209153542	+	2	298	0	1	1.54218	2.70323	0 motifs	StrongCyto	-1.16105
	hsa_circ_0006704	SNX5	chr20:17933230-17934761	-	2	246	0	1	-0.39951	-4.2549	0 motifs	StrongNuc	3.85539
	hsa_circ_0059802	DNMT3B	chr20:31379406-31380576	+	2	253	2	1	1.20003	0.0651982	1-2 motifs	StrongNuc	1.13483
	hsa_circ_0003426	CBFA2T2	chr20:32207322-32211102	+	2	272	0	2	1.26677	1.38725	0 motifs	WeakCyto	-0.120475
	hsa_circ_0005523	NDRG3	chr20:35315894-35317187	-	2	227	0	1	0.0956688	1.1852	0 motifs	StrongCyto	-1.08954
	hsa_circ_0060461	MYBL2	chr20:42331129-42331543	+	1	414	2	0	4.01942	-0.0961415	1-2 motifs	StrongNuc	4.11556
	hsa_circ_0006332	MYBL2	chr20:42331129-42333998	+	2	554	4	1	2.4126	4.61739	3 motifs	StrongCyto	-2.20479
	hsa_circ_0060627	NCOA3	chr20:46252654-46256767	+	5	740	2	4	1.48124	1.87003	1-2 motifs	WeakCyto	-0.388785
	hsa_circ_0060662	PREX1	chr20:47342826-47361684	-	3	330	1	0	1.36672	0.90542	1-2 motifs	WeakNuc	0.4613
	hsa_circ_0004207	ATP9A	chr20:50290691-50292747	-	2	238	0	0	0.328596	0.864095	0 motifs	WeakCyto	-0.535498
	hsa_circ_0004770	ATP9A	chr20:50290691-50307358	-	4	395	0	0	23.7281	0.47937	0 motifs	StrongNuc	23.2488
	hsa_circ_0008253	ATP9A	chr20:50342357-50346517	-	2	259	0	3	1.47078	0.948021	0 motifs	WeakNuc	0.522758
	hsa_circ_0003456	PSMA7	chr20:60714130-60716000	-	3	375	0	3	1.50186	1.05642	0 motifs	WeakNuc	0.445437
	hsa_circ_0002805	ZBTB46	chr20:62407030-62422143	-	2	1255	1	5	1.46725	1.08823	1-2 motifs	WeakNuc	0.379021
	hsa_circ_0007609	DNAJC5	chr20:62559687-62562375	+	3	504	1	4	0.929394	0.552017	1-2 motifs	WeakNuc	0.377377
	hsa_circ_0001178	USP25	chr21:17135209-17138460	+	2	223	0	1	-0.56731	2.72844	0 motifs	StrongCyto	-3.29575
	hsa_circ_0061407	TIAM1	chr21:32554737-32575328	-	4	499	0	0	1.97839	1.20682	0 motifs	WeakNuc	0.771575
	hsa_circ_0001187	DOPEY2	chr21:37619814-37620866	+	2	301	1	0	3.62278	2.48682	1-2 motifs	StrongNuc	1.13596
	hsa_circ_0005037	ADARB1	chr21:46548316-46554747	+	2	290	0	2	1.3453	1.20187	0 motifs	WeakNuc	0.143431
	hsa_circ_0001206	CRKL	chr22:21288066-21288532	+	1	466	1	1	1.38621	1.41903	1-2 motifs	WeakCyto	-0.0328204
	hsa_circ_0007312	[SPECC1L, SPECC1L-ADORA2A]	chr22:24698162-24709434	+	2	344	2	1	2.31424	2.86012	1-2 motifs	WeakCyto	-0.54588
	hsa_circ_0062642	LRP5L	chr22:25771779-25777544	-	2	393	1	3	1.65255	1.1365	1-2 motifs	WeakNuc	0.516046
	hsa_circ_0003102	LRP5L	chr22:25771779-25777545	-	2	394	1	3	1.65255	1.1365	1-2 motifs	WeakNuc	0.516046
	hsa_circ_0003618	TTC28	chr22:28692185-28693840	-	2	404	0	3	1.11413	0.800289	0 motifs	WeakNuc	0.313845
	hsa_circ_0008832	FBXO7	chr22:32874967-32875262	+	1	295	1	1	0.923726	-1.13964	1-2 motifs	StrongNuc	2.06337
	hsa_circ_0005243	TMEM184B	chr22:38641940-38644025	-	3	517	1	2	0.522982	1.01529	1-2 motifs	WeakCyto	-0.492311
	hsa_circ_0001238	CCDC134	chr22:42204878-42206295	+	3	326	3	2	1.81078	1.56869	3 motifs	WeakNuc	0.242088
	hsa_circ_0008806	CCDC134	chr22:42204878-42209826	+	5	580	4	2	1.81078	1.56869	3 motifs	WeakNuc	0.242088
	hsa_circ_0004243	ATXN10	chr22:46085591-46098727	+	4	531	2	1	3.02038	5.40649	1-2 motifs	StrongCyto	-2.38612
	hsa_circ_0003054	ATXN10	chr22:46085591-46114373	+	5	612	2	1	3.02038	5.40649	1-2 motifs	StrongCyto	-2.38612
	hsa_circ_0001247	ATXN10	chr22:46125304-46136418	+	3	445	2	3	2.64011	2.37129	1-2 motifs	WeakNuc	0.268818
	hsa_circ_0001250	GRAMD4	chr22:47022647-47033857	+	2	332	1	2	1.01008	0.806211	1-2 motifs	WeakNuc	0.203867
	hsa_circ_0063865	[]	chr22:48081948-48082955	+	1	1007	2	0	1.51962	0.87525	1-2 motifs	WeakNuc	0.644371
	hsa_circ_0007761	ATXN7	chr3:63898263-63898901	+	2	405	0	4	1.85611	1.6374	0 motifs	WeakNuc	0.218712
	hsa_circ_0008234	FOXP1	chr3:71090478-71102924	-	4	587	3	3	2.19947	2.41174	3 motifs	WeakCyto	-0.212271
	hsa_circ_0066776	NECTIN3	chr3:110830876-110845182	+	4	909	3	0	1.30359	1.62746	3 motifs	WeakCyto	-0.323869
	hsa_circ_0007986	GSK3B	chr3:119582265-119595355	-	3	322	0	1	3.68924	-2.16133	0 motifs	StrongNuc	5.85058
	hsa_circ_0008797	GSK3B	chr3:119582265-119624699	-	4	420	1	2	5.94497	5.99678	1-2 motifs	WeakCyto	-0.0518092
	hsa_circ_0006095	ZNF148	chr3:124996569-124998091	-	2	208	0	0	1.18041	0.348989	0 motifs	WeakNuc	0.831426
	hsa_circ_0008759	EEFSEC	chr3:127980970-127983624	+	2	262	0	2	1.745	1.08189	0 motifs	WeakNuc	0.663109
	hsa_circ_0008923	RAB7A	chr3:128525214-128526514	+	2	348	1	2	2.87662	2.8906	1-2 motifs	WeakCyto	-0.0139825
	hsa_circ_0067323	TMCC1	chr3:129546645-129551669	-	2	759	2	3	1.5718	1.91694	1-2 motifs	WeakCyto	-0.345146
	hsa_circ_0001340	TMCC1	chr3:129599151-129599402	-	1	251	0	0	1.10359	-0.12469	0 motifs	StrongNuc	1.22828
	hsa_circ_0007348	ARMC8	chr3:137928658-137942575	+	4	390	1	0	-0.900778	0.637301	1-2 motifs	StrongCyto	-1.53808
	hsa_circ_0067582	RASA2	chr3:141231004-141259451	+	4	394	0	1	2.11778	3.27454	0 motifs	StrongCyto	-1.15676
	hsa_circ_0001345	TRPC1	chr3:142455220-142467302	+	3	460	0	0	2.10853	1.12384	0 motifs	WeakNuc	0.984696
	hsa_circ_0067716	RNF13	chr3:149563797-149589941	+	3	337	0	0	7.18262	-3.35013	0 motifs	StrongNuc	10.5328
	hsa_circ_0067735	MED12L	chr3:150834124-150845771	+	3	457	1	0	1.64489	1.60795	1-2 motifs	WeakNuc	0.0369323
	hsa_circ_0001355	RSRC1	chr3:157839891-157841780	+	2	322	0	1	1.90456	2.04855	0 motifs	WeakCyto	-0.143996
	hsa_circ_0001359	PHC3	chr3:169854206-169867032	-	3	505	2	1	1.78279	2.98797	1-2 motifs	StrongCyto	-1.20518
	hsa_circ_0001360	PHC3	chr3:169863210-169867032	-	2	258	1	0	2.22797	1.83228	1-2 motifs	WeakNuc	0.39569
	hsa_circ_0006156	FNDC3B	chr3:171965322-171969331	+	2	526	2	5	1.88828	1.77588	1-2 motifs	WeakNuc	0.112408
	hsa_circ_0003036	PAK2	chr3:196533449-196534785	+	2	241	0	2	0.91376	1.12721	0 motifs	WeakCyto	-0.213445
	hsa_circ_0008500	DLG1	chr3:196831773-196846401	-	3	381	1	3	1.70921	1.48855	1-2 motifs	WeakNuc	0.22066
	hsa_circ_0001383	DLG1	chr3:196842797-196846401	-	2	278	1	3	0.198609	3.58968	1-2 motifs	StrongCyto	-3.39108
	hsa_circ_0001392	HTT	chr4:3088665-3109150	+	5	484	0	2	1.28148	1.03127	0 motifs	WeakNuc	0.250213
	hsa_circ_0001402	TBC1D1	chr4:38091552-38104778	+	3	507	1	0	2.06049	1.72587	1-2 motifs	WeakNuc	0.334625
	hsa_circ_0007308	PDS5A	chr4:39915230-39927553	-	5	563	1	0	4.72406	6.66495	1-2 motifs	StrongCyto	-1.94089
	hsa_circ_0001410	DCUN1D4	chr4:52729602-52744020	+	4	318	1	2	1.74577	2.5512	1-2 motifs	WeakCyto	-0.80543
	hsa_circ_0001414	TMEM165	chr4:56277780-56284152	+	3	585	1	1	2.56125	3.67515	1-2 motifs	StrongCyto	-1.1139
	hsa_circ_0003549	SEC31A	chr4:83793096-83796975	-	3	380	1	3	1.75888	7.11845	1-2 motifs	StrongCyto	-5.35957
	hsa_circ_0001423	AFF1	chr4:87967317-87968746	+	2	1021	2	3	1.44249	2.10456	1-2 motifs	WeakCyto	-0.662068
	hsa_circ_0002782	SLC39A8	chr4:103225473-103236987	-	4	621	2	0	1.31226	1.4781	1-2 motifs	WeakCyto	-0.165834
	hsa_circ_0008012	NFKB1	chr4:103446668-103459113	+	4	265	0	1	1.11424	1.20775	0 motifs	WeakCyto	-0.0935062
	hsa_circ_0001436	SEC24B	chr4:110412482-110416012	+	2	323	3	1	1.71039	5.15285	3 motifs	StrongCyto	-3.44246
	hsa_circ_0070680	ZGRF1	chr4:113483526-113506881	-	5	781	2	1	2.97087	1.67211	1-2 motifs	StrongNuc	1.29876
	hsa_circ_0001439	SCLT1	chr4:129913321-129925031	-	4	396	0	1	1.70244	1.48052	0 motifs	WeakNuc	0.221917
	hsa_circ_0002594	ELF2	chr4:139993019-139994721	-	2	288	1	1	1.26434	-0.0438356	1-2 motifs	StrongNuc	1.30818
	hsa_circ_0001441	ELF2	chr4:140046317-140060651	-	3	489	2	1	1.97218	2.40253	1-2 motifs	WeakCyto	-0.430347
	hsa_circ_0006473	ARHGAP10	chr4:148867767-148887990	+	4	413	1	0	7.28404	4.06277	1-2 motifs	StrongNuc	3.22127
	hsa_circ_0008618	LRBA	chr4:151719232-151738409	-	4	409	0	2	0.961338	5.09654	0 motifs	StrongCyto	-4.1352
	hsa_circ_0071375	KLHL2	chr4:166141085-166184511	+	4	518	1	0	1.75446	1.39543	1-2 motifs	WeakNuc	0.359033
	hsa_circ_0004874	SNX25	chr4:186168447-186188309	+	4	662	0	2	0.864535	-0.823302	0 motifs	StrongNuc	1.68784
	hsa_circ_0071653	CEP72	chr5:619104-620376	+	2	321	2	0	0.908443	0.946256	1-2 motifs	WeakCyto	-0.0378128
	hsa_circ_0004599	DROSHA	chr5:31448653-31451747	-	3	308	0	2	2.36191	1.8349	0 motifs	WeakNuc	0.527009
	hsa_circ_0005399	ZSWIM6	chr5:60768507-60768864	+	1	357	0	0	1.57503	1.19124	0 motifs	WeakNuc	0.383794
	hsa_circ_0007915	IPO11	chr5:61745753-61747760	+	2	277	0	1	1.78819	1.3807	0 motifs	WeakNuc	0.407491
	hsa_circ_0001492	ERBIN	chr5:65284462-65290692	+	3	364	1	2	2.62853	2.6014	1-2 motifs	WeakNuc	0.0271295
	hsa_circ_0006411	PIK3R1	chr5:67522117-67522837	+	1	720	2	2	0.935072	0.802364	1-2 motifs	WeakNuc	0.132707
	hsa_circ_0001495	CCNB1	chr5:68470703-68471364	+	2	378	1	0	1.99242	2.00884	1-2 motifs	WeakCyto	-0.0164196
	hsa_circ_0002692	TNPO1	chr5:72157634-72161556	+	2	241	0	2	3.98969	0.142085	0 motifs	StrongNuc	3.8476
	hsa_circ_0002490	FCHO2	chr5:72370568-72373320	+	2	268	0	1	1.47307	1.59357	0 motifs	WeakCyto	-0.120492
	hsa_circ_0005777	ARHGEF28	chr5:73136304-73136585	+	1	281	0	0	2.32772	0.113703	0 motifs	StrongNuc	2.21402
	hsa_circ_0002186	SCAMP1	chr5:77711343-77717784	+	4	497	0	0	2.03408	1.86552	0 motifs	WeakNuc	0.168559
	hsa_circ_0007444	RHOBTB3	chr5:95091099-95099324	+	2	479	0	1	2.2525	2.13451	0 motifs	WeakNuc	0.117989
	hsa_circ_0008058	MAN2A1	chr5:109049220-109051965	+	2	400	0	1	1.65416	1.61904	0 motifs	WeakNuc	0.0351195
	hsa_circ_0004509	DTWD2	chr5:118264231-118280344	-	3	379	2	0	2.16585	2.41035	1-2 motifs	WeakCyto	-0.244502
	hsa_circ_0006500	DMXL1	chr5:118576113-118580271	+	2	271	0	0	1.49596	1.07484	0 motifs	WeakNuc	0.421112
	hsa_circ_0001522	CSNK1G3	chr5:122881110-122893258	+	3	536	2	1	3.04906	2.82402	1-2 motifs	WeakNuc	0.225041
	hsa_circ_0007067	ISOC1	chr5:128440648-128442755	+	3	441	1	3	1.94419	2.17641	1-2 motifs	WeakCyto	-0.232216
	hsa_circ_0001529	AFF4	chr5:132227855-132228810	-	2	330	2	2	0.374217	1.96622	1-2 motifs	StrongCyto	-1.592
	hsa_circ_0003154	CAMLG	chr5:134076752-134079742	+	2	527	0	1	1.94415	2.36649	0 motifs	WeakCyto	-0.422341
	hsa_circ_0001535	FAM13B	chr5:137320945-137324004	-	3	331	0	0	2.29679	2.22331	0 motifs	WeakNuc	0.07348
	hsa_circ_0001538	PAIP2	chr5:138699447-138700432	+	2	344	2	1	2.60003	2.03461	1-2 motifs	WeakNuc	0.565425
	hsa_circ_0006528	PRELID2	chr5:145197456-145205763	-	4	496	2	1	1.57106	1.12102	1-2 motifs	WeakNuc	0.45004
	hsa_circ_0003967	G3BP1	chr5:151169883-151170623	+	2	256	0	3	1.4772	1.99573	0 motifs	WeakCyto	-0.518523
	hsa_circ_0001550	RARS	chr5:167915606-167921655	+	4	534	0	1	2.25228	1.87356	0 motifs	WeakNuc	0.378721
	hsa_circ_0001554	RANBP17	chr5:170305100-170323119	+	4	471	0	0	2.21733	1.41915	0 motifs	WeakNuc	0.798176
	hsa_circ_0074990	RANBP17	chr5:170610170-170632616	+	4	366	1	0	2.12019	1.8793	1-2 motifs	WeakNuc	0.240883
	hsa_circ_0003718	RANBP17	chr5:170610198-170632616	+	4	338	1	0	2.12019	1.8793	1-2 motifs	WeakNuc	0.240883
	hsa_circ_0002713	RANBP17	chr5:170610202-170632616	+	4	334	1	0	2.12019	1.8793	1-2 motifs	WeakNuc	0.240883
	hsa_circ_0004004	ERGIC1	chr5:172359438-172362313	+	2	224	0	3	0.332349	0.895635	0 motifs	WeakCyto	-0.563286
	hsa_circ_0001558	UIMC1	chr5:176370335-176385155	-	4	397	2	1	1.79196	1.5471	1-2 motifs	WeakNuc	0.244862
	hsa_circ_0075341	MAPK9	chr5:179665331-179668155	-	3	261	0	0	1.55974	1.69387	0 motifs	WeakCyto	-0.134133
	hsa_circ_0001566	MAPK9	chr5:179688683-179707608	-	4	497	0	2	1.8917	2.72387	0 motifs	WeakCyto	-0.832174
	hsa_circ_0008285	CDYL	chr6:4891946-4892613	+	1	667	1	5	1.63251	1.64595	1-2 motifs	WeakCyto	-0.0134377
	hsa_circ_0001573	RREB1	chr6:7176887-7189555	+	5	709	1	8	0.643366	1.00522	1-2 motifs	WeakCyto	-0.361856
	hsa_circ_0006109	C6orf136	chr6:30618770-30619243	+	1	473	2	1	0.86578	0.275296	1-2 motifs	WeakNuc	0.590484
	hsa_circ_0076742	MCM3	chr6:52132662-52134024	-	2	245	2	4	2.91563	0.877946	1-2 motifs	StrongNuc	2.03769
	hsa_circ_0004973	MTO1	chr6:74190397-74191967	+	3	456	2	1	3.08278	1.08518	1-2 motifs	StrongNuc	1.9976
	hsa_circ_0001614	SENP6	chr6:76412360-76412788	+	1	428	0	0	4.15424	2.78566	0 motifs	StrongNuc	1.36858
	hsa_circ_0001615	PHIP	chr6:79752559-79770535	-	3	411	0	2	1.95126	1.74974	0 motifs	WeakNuc	0.20152
	hsa_circ_0003267	ME1	chr6:84108085-84117620	-	2	284	1	0	1.59943	1.21869	1-2 motifs	WeakNuc	0.380732
	hsa_circ_0004058	ZNF292	chr6:87925620-87928449	+	3	370	1	2	1.96735	1.31067	1-2 motifs	WeakNuc	0.656676
	hsa_circ_0005954	AMD1	chr6:111208707-111211559	+	3	317	0	2	1.70781	1.16847	0 motifs	WeakNuc	0.539343
	hsa_circ_0004368	REPS1	chr6:139264649-139265759	-	3	352	3	1	2.36882	1.6389	3 motifs	WeakNuc	0.72992
	hsa_circ_0078310	ESR1	chr6:152201789-152265643	+	2	453	1	0	0.552325	0.106329	1-2 motifs	WeakNuc	0.445997
	hsa_circ_0002073	TULP4	chr6:158870027-158873300	+	2	316	1	1	1.13855	0.975309	1-2 motifs	WeakNuc	0.163244
	hsa_circ_0001661	TMEM181	chr6:159001971-159010814	+	4	380	0	2	1.36132	0.693682	0 motifs	WeakNuc	0.667641
	hsa_circ_0001663	TMEM181	chr6:159004985-159010814	+	3	324	0	1	0	-3.34592	0 motifs	StrongNuc	3.34592
	hsa_circ_0004961	MAD1L1	chr7:2269618-2270362	-	2	339	2	1	1.78416	1.34947	1-2 motifs	WeakNuc	0.434689
	hsa_circ_0007823	USP42	chr7:6150755-6155154	+	2	451	1	1	2.20671	1.92952	1-2 motifs	WeakNuc	0.277184
	hsa_circ_0079422	ICA1	chr7:8257934-8275635	-	5	658	1	0	0.800725	0.964577	1-2 motifs	WeakCyto	-0.163852
	hsa_circ_0079929	CDK13	chr7:40027197-40027857	+	1	660	1	2	1.60909	2.23133	1-2 motifs	WeakCyto	-0.622234
	hsa_circ_0001700	COA1	chr7:43679047-43680248	-	2	310	2	2	1.95207	0.96272	1-2 motifs	WeakNuc	0.989347
	hsa_circ_0003340	OGDH	chr7:44684925-44687358	+	2	295	2	3	0.807471	1.53879	1-2 motifs	WeakCyto	-0.731322
	hsa_circ_0002566	ZNF680	chr7:64004084-64004810	-	2	223	0	2	0.852317	1.46367	0 motifs	WeakCyto	-0.611353
	hsa_circ_0001712	GUSB	chr7:65429309-65432894	-	2	313	0	1	1.15065	1.70077	0 motifs	WeakCyto	-0.550118
	hsa_circ_0004604	CRCP	chr7:65592690-65599361	+	4	353	1	1	1.32232	1.51837	1-2 motifs	WeakCyto	-0.196051
	hsa_circ_0003621	CRCP	chr7:65592694-65599361	+	4	349	1	1	1.32232	1.51837	1-2 motifs	WeakCyto	-0.196051
	hsa_circ_0006365	TPST1	chr7:65751497-65751696	+	1	199	0	0	0.924238	1.03674	0 motifs	WeakCyto	-0.112502
	hsa_circ_0003866	BAZ1B	chr7:72883846-72884813	-	2	273	2	1	4.31373	-5.30816	1-2 motifs	StrongNuc	9.62188
	hsa_circ_0005588	WBSCR22	chr7:73100965-73101425	+	3	276	3	4	1.16308	0.22803	3 motifs	WeakNuc	0.935047
	hsa_circ_0001721	CDK14	chr7:90355880-90356126	+	1	246	1	0	1.0249	0.754161	1-2 motifs	WeakNuc	0.270741
	hsa_circ_0002620	VPS50	chr7:92921014-92926555	+	4	419	0	0	1.77848	2.08148	0 motifs	WeakCyto	-0.303003
	hsa_circ_0081258	TRRAP	chr7:98513345-98515302	+	2	423	1	1	1.37579	0.488489	1-2 motifs	WeakNuc	0.887297
	hsa_circ_0008163	ARPC1B	chr7:98984307-98985884	+	2	328	0	3	1.08224	0.541636	0 motifs	WeakNuc	0.540603
	hsa_circ_0001727	ZKSCAN1	chr7:99621041-99621930	+	2	668	3	4	1.68403	2.0172	3 motifs	WeakCyto	-0.333169
	hsa_circ_0005925	[]	chr7:99952765-99953427	+	1	662	1	1	-0.685435	-0.924656	1-2 motifs	WeakNuc	0.239221
	hsa_circ_0001730	EPHB4	chr7:100410368-100410830	-	2	362	0	1	1.53145	2.14236	0 motifs	WeakCyto	-0.610904
	hsa_circ_0006501	CUX1	chr7:101870646-101870949	+	1	303	1	0	2.13667	1.94461	1-2 motifs	WeakNuc	0.192064
	hsa_circ_0007395	KMT2E	chr7:104678572-104681470	+	2	259	1	2	0.609272	-1.383	1-2 motifs	StrongNuc	1.99227
	hsa_circ_0008628	PUS7	chr7:105099614-105105861	-	3	324	0	1	1.0786	1.60864	0 motifs	WeakCyto	-0.530035
	hsa_circ_0006521	PUS7	chr7:105121498-105122887	-	2	255	0	1	1.67287	1.13986	0 motifs	WeakNuc	0.53301
	hsa_circ_0001741	TNPO3	chr7:128655032-128658211	-	3	432	1	0	1.60672	1.70788	1-2 motifs	WeakCyto	-0.101152
	hsa_circ_0004364	ZC3HC1	chr7:129679303-129688984	-	3	347	0	0	1.59987	-1.58233	0 motifs	StrongNuc	3.1822
	hsa_circ_0007518	NDUFB2	chr7:140402665-140404763	+	2	249	1	2	0.167087	-0.111171	1-2 motifs	WeakNuc	0.278258
	hsa_circ_0006357	EZH2	chr7:148543561-148544397	-	2	253	0	1	1.95137	1.71694	0 motifs	WeakNuc	0.234432
	hsa_circ_0004351	ZNF398	chr7:148851036-148851432	+	1	396	4	2	2.6086	1.60245	3 motifs	StrongNuc	1.00615
	hsa_circ_0001769	KMT2C	chr7:152007050-152012423	-	3	460	1	2	2.1944	2.29732	1-2 motifs	WeakCyto	-0.102929
	hsa_circ_0005939	LMBR1	chr7:156619298-156629579	-	3	253	0	1	2.06772	2.29752	0 motifs	WeakCyto	-0.229798
	hsa_circ_0004210	NOM1	chr7:156758963-156759786	+	2	265	0	1	0.694298	2.09376	0 motifs	StrongCyto	-1.39946
	hsa_circ_0001776	ESYT2	chr7:158552176-158557544	-	5	495	0	3	1.58202	1.58226	0 motifs	WeakCyto	-0.000242909
	hsa_circ_0001777	ESYT2	chr7:158580694-158591763	-	5	417	2	2	7.75862	5.48152	1-2 motifs	StrongNuc	2.2771
	hsa_circ_0002111	PSD3	chr8:18622958-18662408	-	5	538	0	2	1.01459	1.94447	0 motifs	WeakCyto	-0.929885
	hsa_circ_0004458	PSD3	chr8:18656804-18662408	-	4	448	0	2	1.80182	0.854279	0 motifs	WeakNuc	0.947542
	hsa_circ_0002003	SPIDR	chr8:48320422-48353104	+	2	321	1	1	2.29603	1.48234	1-2 motifs	WeakNuc	0.81369
	hsa_circ_0001811	STAU2	chr8:74585341-74601048	-	2	296	0	1	1.63409	1.86953	0 motifs	WeakCyto	-0.23544
	hsa_circ_0084927	ESRP1	chr8:95676924-95677424	+	3	287	0	0	1.97978	1.64395	0 motifs	WeakNuc	0.335826
	hsa_circ_0008303	PTDSS1	chr8:97318671-97343323	+	5	418	1	1	3.24382	3.4349	1-2 motifs	WeakCyto	-0.191087
	hsa_circ_0003214	LAPTM4B	chr8:98817580-98837381	+	5	504	1	1	2.00025	2.49824	1-2 motifs	WeakCyto	-0.497999
	hsa_circ_0004366	VPS13B	chr8:100286425-100287482	+	2	309	0	1	1.78179	1.90375	0 motifs	WeakCyto	-0.121961
	hsa_circ_0006623	PABPC1	chr8:101718878-101719225	-	2	266	0	1	1.54927	1.77419	0 motifs	WeakCyto	-0.224914
	hsa_circ_0085173	GRHL2	chr8:102570646-102571040	+	1	394	1	0	1.14553	1.34271	1-2 motifs	WeakCyto	-0.197177
	hsa_circ_0005231	EIF3H	chr8:117668094-117671219	-	3	418	0	2	2.19167	3.22634	0 motifs	StrongCyto	-1.03466
	hsa_circ_0085438	TBC1D31	chr8:124089350-124096580	+	3	442	1	0	2.11967	1.41348	1-2 motifs	WeakNuc	0.70619
	hsa_circ_0085458	ATAD2	chr8:124346117-124348772	-	3	427	1	0	2.72842	1.00103	1-2 motifs	StrongNuc	1.72739
	hsa_circ_0085465	ATAD2	chr8:124349864-124351686	-	2	333	1	1	2.47223	2.96946	1-2 motifs	WeakCyto	-0.497231
	hsa_circ_0001821	PVT1	chr8:128902834-128903244	+	1	410	1	2	1.45511	1.34657	1-2 motifs	WeakNuc	0.108547
	hsa_circ_0085616	ASAP1	chr8:131370262-131374017	-	2	229	2	3	0.685395	1.86467	1-2 motifs	StrongCyto	-1.17927
	hsa_circ_0004380	TRAPPC9	chr8:141407718-141415797	-	2	248	0	1	1.98042	1.55174	0 motifs	WeakNuc	0.428683
	hsa_circ_0006646	PTK2	chr8:141889569-141900868	-	2	394	1	6	0.424848	2.91859	1-2 motifs	StrongCyto	-2.49374
	hsa_circ_0001829	SLC45A4	chr8:142264087-142264728	-	1	641	1	0	1.33136	1.72378	1-2 motifs	WeakCyto	-0.392411
	hsa_circ_0006345	RCL1	chr9:4823547-4827033	+	2	248	1	1	1.27634	0.945726	1-2 motifs	WeakNuc	0.330616
	hsa_circ_0002359	UHRF2	chr9:6420911-6434173	+	2	491	0	1	1.63795	1.60421	0 motifs	WeakNuc	0.0337485
	hsa_circ_0001839	KDM4C	chr9:6880011-6893232	+	3	292	1	2	1.2918	0.898627	1-2 motifs	WeakNuc	0.393173
	hsa_circ_0003295	FOCAD	chr9:20819794-20823114	+	4	465	1	0	2.26693	2.66665	1-2 motifs	WeakCyto	-0.39972
	hsa_circ_0005405	NFX1	chr9:33351557-33352717	+	2	305	0	0	1.25636	0.912116	0 motifs	WeakNuc	0.344241
	hsa_circ_0003624	UBE2R2	chr9:33886878-33900269	+	2	185	0	1	1.88196	1.18611	0 motifs	WeakNuc	0.695848
	hsa_circ_0003945	UBAP2	chr9:33953282-33956144	-	2	258	2	2	0.77121	2.25367	1-2 motifs	StrongCyto	-1.48246
	hsa_circ_0001847	UBAP2	chr9:33953282-33963789	-	4	377	2	4	1.836	2.05937	1-2 motifs	WeakCyto	-0.223368
	hsa_circ_0086748	KIF24	chr9:34269254-34271928	-	2	228	0	0	0.594659	0.411231	0 motifs	WeakNuc	0.183428
	hsa_circ_0001861	GRHPR	chr9:37424841-37426651	+	3	321	1	5	1.50008	0.956688	1-2 motifs	WeakNuc	0.543393
	hsa_circ_0004189	CARNMT1	chr9:77631183-77632364	-	2	360	1	0	2.24907	1.76264	1-2 motifs	WeakNuc	0.486439
	hsa_circ_0006459	GNAQ	chr9:80409378-80412564	-	2	259	0	2	1.65161	1.19439	0 motifs	WeakNuc	0.457221
	hsa_circ_0001865	UBQLN1	chr9:86292641-86293514	-	2	394	2	2	4.92429	1.71174	1-2 motifs	StrongNuc	3.21255
	hsa_circ_0005142	UBQLN1	chr9:86297865-86301070	-	2	268	0	0	1.02378	2.15908	0 motifs	StrongCyto	-1.13531
	hsa_circ_0008193	FAM120A	chr9:96233422-96238620	+	2	330	2	1	1.44451	1.22906	1-2 motifs	WeakNuc	0.215452
	hsa_circ_0001875	FAM120A	chr9:96233422-96261168	+	4	556	2	1	2.0556	2.70694	1-2 motifs	WeakCyto	-0.651339
	hsa_circ_0009029	ZNF462	chr9:109734285-109746690	+	3	629	1	0	0.822479	0.239325	1-2 motifs	WeakNuc	0.583155
	hsa_circ_0087905	TMEM245	chr9:111812562-111812972	-	2	269	1	1	0.373583	1.51021	1-2 motifs	StrongCyto	-1.13663
	hsa_circ_0087938	TMEM245	chr9:111868787-111870850	-	2	220	1	1	1.6843	1.11274	1-2 motifs	WeakNuc	0.571554
	hsa_circ_0003250	MRRF	chr9:125042721-125054119	+	3	367	0	3	1.09273	-0.086909	0 motifs	StrongNuc	1.17964
	hsa_circ_0003270	GAPVD1	chr9:128099296-128099870	+	2	449	2	3	1.71935	1.90603	1-2 motifs	WeakCyto	-0.186679
	hsa_circ_0002675	GLE1	chr9:131271154-131277918	+	2	333	1	2	1.57483	1.18202	1-2 motifs	WeakNuc	0.392805
	hsa_circ_0001895	PRRC2B	chr9:134305476-134308181	+	2	348	0	2	1.19312	0.317865	0 motifs	WeakNuc	0.875253
	hsa_circ_0006074	PRRC2B	chr9:134305480-134308181	+	2	344	0	2	1.19312	0.317865	0 motifs	WeakNuc	0.875253
	hsa_circ_0005871	PRRC2B	chr9:134312006-134314448	+	2	176	0	2	3.13557	1.19907	0 motifs	StrongNuc	1.9365
	hsa_circ_0007613	PRRC2B	chr9:134330462-134334743	+	2	284	0	4	6.08563	2.6427	0 motifs	StrongNuc	3.44294
	hsa_circ_0001897	POMT1	chr9:134381500-134381840	+	2	158	0	2	0.68553	0.0478731	0 motifs	WeakNuc	0.637657
	hsa_circ_0001900	CAMSAP1	chr9:138773478-138774924	-	2	425	2	3	1.93962	1.85053	1-2 motifs	WeakNuc	0.0890815
	hsa_circ_0089513	NACC2	chr9:138905044-138908275	-	3	369	0	4	1.86049	1.24268	0 motifs	WeakNuc	0.617811
	hsa_circ_0007685	WWC3	chrX:10031484-10035530	+	2	314	0	0	1.87449	2.74172	0 motifs	WeakCyto	-0.867234
	hsa_circ_0004357	SLC9A7	chrX:46510544-46513140	-	3	300	1	0	2.32605	1.64451	1-2 motifs	WeakNuc	0.681547
	hsa_circ_0007817	HUWE1	chrX:53641494-53642796	-	2	304	1	1	1.83923	1.84237	1-2 motifs	WeakCyto	-0.00313837
	hsa_circ_0001922	HUWE1	chrX:53672262-53681075	-	4	528	0	3	1.08999	1.3964	0 motifs	WeakCyto	-0.306412
	hsa_circ_0001937	TRMT2B	chrX:100296305-100297301	-	2	326	0	1	1.49385	1.71674	0 motifs	WeakCyto	-0.22289
	hsa_circ_0002153	MID2	chrX:107083899-107097934	+	2	812	4	0	0.789244	0.888133	3 motifs	WeakCyto	-0.0988885
	hsa_circ_0004666	[]	chrX:154645235-154649223	-	2	216	0	0	1.25349	1.09075	0 motifs	WeakNuc	0.16274

## Sheet: Figure 4d
	Figure 4d
	Single exon				Multiple exons
	0	1	2+		0	1	2+
	-3.44556	0.690869	0.284524		-1.6437	0.837166	0.375055
	-2.66241	0.342859	2.39939		-0.228593	1.17044	0.655748
	-2.60521	4.59331	-0.517054		-1.435	0.140038	-1.19243
	-2.52687	1.6901	2.57044		0.325239	0.140038	0.255125
	-2.50498	6.26232	0.681168		2.45537	1.11723	0.16392
	-2.47068	0.011695	6.21709		-2.85849	-0.67159	0.838175
	-2.44793	-0.246592	1.96061		-0.392355	0.712058	0.492678
	-2.33803		1.26224		-1.21058	-0.304785	0.713673
	-2.3369		5.54694		-0.581321	-0.304785	0.955746
	-2.3369				0.292107	-0.362189	-0.424125
	-2.3369				0.45363	0.949063	1.65011
	-2.33211				-1.25412	0.949063	0.99742
	-2.26358				-1.17191	-0.215507	0.712058
	-2.24066				1.38003	-0.147882	-0.521951
	-2.19574				-1.15905	3.27838	0.713673
	-2.18273				2.9005	3.27838	0.713673
	-2.1771				0.631614	2.42782	1.91244
	-2.14866				-0.272016	2.42782	2.5439
	-2.1462				1.78196	0.299415	1.28712
	-2.14161				-1.73669	0.275623	0.38066
	-2.11315				-1.50931	0.596414	-0.608793
	-2.10728				0.101459	0.596414	-0.0608884
	-2.07911				1.26361	0.596414	-0.0608884
	-2.0749				0.875336	0.530686	-0.387924
	-2.06742				-1.68787	-0.460492	-0.387924
	-2.05844				-2.23417	-1.12971	1.33594
	-2.04369				-1.50469	0.949063	-0.288262
	-1.99855				-1.99392	-0.814304	0.565009
	-1.96969				-0.845046	2.16612	0.565009
	-1.93215				-1.45341	2.16612	0.565009
	-1.92691				-1.41544	0.949063	-1.27926
	-1.92369				-1.78139	0.299415	-1.27926
	-1.89332				1.76249	0.299415	-0.517054
	-1.86707				-0.398546	-0.304785	-0.167982
	-1.83308				-1.90461	2.16612	-0.424125
	-1.82534				1.26906	2.16612	-0.600224
	-1.81981				-1.04796	2.16612	2.32214
	-1.81147				1.07743	2.16612	0.553111
	-1.81117				0.517546	0.33215	0.553111
	-1.81117				-1.5343	0.343547	0.955746
	-1.81117				-0.298408	-0.67159	0.955746
	-1.81117				1.37002	-0.67159	1.44009
	-1.80775				-1.83244	0.949194	1.44009
	-1.80672				-0.149406	-0.311133	1.44009
	-1.79886				-0.455285	-2.2349	0.112135
	-1.79327				-0.857016	1.11723	1.077
	-1.78434				-0.503317	1.11723	1.077
	-1.76185				-0.307173	1.11723	1.077
	-1.72058				-1.3156	1.11723	0.565009
	-1.68963				0.274995	1.11723	1.72477
	-1.68473				2.49388	1.32352	1.72477
	-1.67744				-0.768066	1.17044	1.72477
	-1.667				0.516974	0.631539	0.698201
	-1.66534				-2.66108	0.347794	0.0390992
	-1.64602				1.77119	0.347794	0.0390992
	-1.64044				-1.22749	-0.765654	0.231993
	-1.6352				-0.960977	-0.765654	0.231993
	-1.63399				-0.269976	-2.03628	-0.608793
	-1.62731				3.2645	0.296204	0.420072
	-1.61933				0.717587	0.296204	0.209756
	-1.61297				-1.93424	0.296204	0.209756
	-1.57619				-0.0901163	-1.55414	0.209756
	-1.57381				-0.660151	-0.147882	0.209756
	-1.57161				2.12629	0.949194	-0.643778
	-1.52638				0.783088	0.949063	-0.643778
	-1.52059				-0.476336	-1.12971	-0.174255
	-1.51817				5.51229	2.16612	-0.174255
	-1.5076				2.19157	0.33215	0.655748
	-1.49686				0.287043	-0.347586	0.655748
	-1.49663				-0.266522	-0.00349365	0.712058
	-1.47983				2.56556	0.530686	3.56257
	-1.47581				0.050101	2.60558	-0.162789
	-1.46407				-0.811923	0.296204	-1.27926
	-1.46127				-1.08091	1.51657	-1.27926
	-1.45724				-1.72207	-1.06316	-1.27926
	-1.45719				-1.77353	-0.304785	-1.27926
	-1.45369				-1.99183	0.552616	-1.27926
	-1.44033				-0.944212	-0.147882	2.50255
	-1.43303				-1.25096	0.949194	0.420072
	-1.42509				-1.52638	1.59555	0.420072
	-1.41476				0	0.548662	-0.499875
	-1.40437				0.272048	1.11723	0.492678
	-1.38971				-1.68527	1.43865	3.01024
	-1.38669				0.324257	0.952789	3.01024
	-1.3562				-0.691565	-0.67159	0.16392
	-1.34983				-1.89672	2.42782	0.16392
	-1.34974				-1.11916	-0.362189	0.837944
	-1.3451				-2.03962	-0.215507	-1.37241
	-1.33538				3.24242	-0.0689893	-1.37241
	-1.3352				0.580129	-0.311133	0.420072
	-1.33073				0.507173	3.27838	0.420072
	-1.33009				-0.524556	1.20696	0.420072
	-1.31743				2.41466	1.32352	2.82969
	-1.30046				0.754223	-1.55414	2.82969
	-1.30022				0.588688	1.15514	2.82969
	-1.28126				-2.27075	0.749014	2.82969
	-1.2792				-1.064	0.596414	2.82969
	-1.27667				1.43135	1.91551	2.82969
	-1.26691				-1.65292	-0.00622888	2.82969
	-1.2642				-0.262876	-1.74159	2.82969
	-1.25109				0.228511	-1.74159	-0.686528
	-1.24204				3.44694	-0.589382	-0.167982
	-1.23696				-0.0704847	2.65949	0.565009
	-1.23073				-1.0191	0.347794	-0.600224
	-1.18789				0.0230554	1.65272	3.1657
	-1.18508				0.757945	-0.311133	0.545341
	-1.18275				-1.56253	0.275623	0.16392
	-1.16859				1.30726	-0.0689893	-0.643778
	-1.16764				1.9704	-0.141292	1.077
	-1.16313				-1.98573	-1.12971	0.553111
	-1.15033				-1.33162	-0.67159	1.44009
	-1.14677				-2.07401	0.548662	0.492678
	-1.14319				-2.01982	0.548662	0.307986
	-1.13501				0.855992	0.548662	0.99742
	-1.11462				-0.441016	1.43865	-0.387924
	-1.10885				-0.686525	-0.460492	3.63716
	-1.108				-1.16508	0.481164	0.120534
	-1.08839				2.34276	1.05419	-0.517054
	-1.08753				0	1.05419	1.95746
	-1.08394				-0.506424	2.88068	-1.27926
	-1.07804				2.36002	1.59555	2.50255
	-1.06764				-1.088	1.15514	-0.0608884
	-1.04734				-0.677742	0.598221	0.38066
	-1.04004				-1.40002	1.80915	0.0390992
	-1.03252				0.914125	-0.304785	1.5786
	-1.03127				3.65902	-0.304785	0.955746
	-1.02832				-0.436081	1.51657	0.712058
	-1.02044				0.0973	1.05419	-0.521951
	-1.0157				0.815357	1.05419	1.72477
	-1.01491				4.22651	-1.12971	0.837944
	-1.01298				1.19991	-1.79475	0.209756
	-1.0092				-2.33957	-1.55414	1.84961
	-1.00634				0.053759	-1.55414	-0.499875
	-0.993527				0.471599	0.949194	-0.174255
	-0.985165				-0.588314		-0.179586
	-0.978142				-0.251189		1.63838
	-0.95538				1.52732		0.231993
	-0.936048				0.290236		-0.273728
	-0.928358				-0.95749		0.698201
	-0.923636				-0.499326		2.82969
	-0.921646				-0.44505		-0.507337
	-0.919006				-0.689912		3.56257
	-0.916142				0.597825		0.112135
	-0.901738				-2.1479		3.87114
	-0.895492				-2.33647		3.01024
	-0.89342				-1.41252		1.28712
	-0.887458				-1.90295		-1.49777
	-0.883272				-0.479145		-0.162789
	-0.881303				0.550183		-0.288262
	-0.879615				-1.01091		0.838175
	-0.865214				0.0910565		-0.608793
	-0.863822				0.251921		1.31775
	-0.85302				-2.10299		1.33594
	-0.832151				1.51562		0.665433
	-0.832151				-1.78138		-0.505034
	-0.828822				1.90424		1.45254
	-0.79645				1.46864		0.420072
	-0.782462				2.86409		2.32214
	-0.777528				1.70828		2.82969
	-0.772973				3.2443		0.713673
	-0.767972				-0.0917526		0.38066
	-0.765498				-1.22707		0.38066
	-0.763364				-0.382014		0.665433
	-0.754344				6.01949		0.38066
	-0.752929				0.0247642		0.38066
	-0.745474				-1.71764		0.231993
	-0.743834				0.839565		0.307986
	-0.738334				-0.396727		-0.645905
	-0.728011				-0.58119		0.698201
	-0.707433				0.443375		1.077
	-0.701962				0.640402		1.6084
	-0.688624				1.0776		1.42737
	-0.687789				0.448169		3.45449
	-0.67319				2.67797		1.66352
	-0.668473				-0.729129		1.66352
	-0.666771				0.751131		1.10653
	-0.661492				-0.674701		0.47123
	-0.657721				-0.344391		1.077
	-0.647422				-2.49806		0.245786
	-0.645814				-1.99906		1.42737
	-0.642129				0		1.42737
	-0.640408				-0.0116573		0.420072
	-0.638042				-0.901824		2.82969
	-0.637453				-1.77754
	-0.629293				2.2191
	-0.624909				-1.93001
	-0.606274				-1.32021
	-0.600279				0.860653
	-0.598297				-2.81526
	-0.591317				-1.8543
	-0.584867				-1.03731
	-0.582655				5.33124
	-0.575659				1.70897
	-0.570884				-1.74358
	-0.54949				1.3109
	-0.547998				-0.531069
	-0.541767				-0.7984
	-0.535775				-1.00696
	-0.535775				1.53686
	-0.534835				-0.989591
	-0.531019				-0.984514
	-0.519068				-1.45773
	-0.515791				-0.729316
	-0.515175				0.495578
	-0.497858				0.999268
	-0.4971				-0.550633
	-0.494119				-0.184067
	-0.48454				4.12835
	-0.481942				0.575737
	-0.471502				-1.0949
	-0.471502				0.523837
	-0.469396				1.1111
	-0.466669				0.488777
	-0.461687				0.320646
	-0.460778				-0.20375
	-0.454872				-2.00484
	-0.450993				-0.352521
	-0.447655				0.279539
	-0.445341				-0.731233
	-0.443407				-2.4889
	-0.431717				1.05986
	-0.42963				0.801079
	-0.428462				0.833277
	-0.4269				-0.0459229
	-0.425694				0.531245
	-0.425639				-2.11684
	-0.425501				-0.64105
	-0.422982				0.204525
	-0.422944				-1.42568
	-0.418777				-1.25674
	-0.418436				-2.04804
	-0.409648				2.44559
	-0.405012				-1.57085
	-0.404443				1.22998
	-0.402557				2.75516
	-0.40133				-2.25946
	-0.398858				3.79358
	-0.397854				-0.183973
	-0.395983				1.24124
	-0.392262				-2.57446
	-0.389773				1.73141
	-0.389175				-0.182175
	-0.388825				0.471959
	-0.386853				-2.95727
	-0.384497				0.236803
	-0.384395				-0.6961
	-0.380558				-0.453686
	-0.378007				-2.43613
	-0.378007				-1.0935
	-0.373221				0.0913211
	-0.359373				0.546319
	-0.359094				-2.3576
	-0.356177				-2.62895
	-0.346539				1.98004
	-0.344434				-2.03736
	-0.34374				-0.259793
	-0.343446				1.15668
	-0.340773				-1.7291
	-0.333454				-0.919292
	-0.333054				-0.384846
	-0.328012				-2.07816
	-0.324263				-1.3865
	-0.315513				-0.527308
	-0.314946				0.432062
	-0.309677				0.0880392
	-0.303228				0.420402
	-0.303025				1.3838
	-0.299124				1.33244
	-0.295738				2.22079
	-0.286594				0.732515
	-0.285599				0.286131
	-0.285599				2.76676
	-0.283288				-1.09748
	-0.279336				-0.599638
	-0.276823				1.94779
	-0.275759				0.463982
	-0.275093				0.102821
	-0.273301				-0.0621852
	-0.269933				0.636116
	-0.268969				-1.90968
	-0.268798				2.87711
	-0.268588				0.109537
	-0.268167				-1.73261
	-0.267956				-2.22731
	-0.267656				-0.794611
	-0.26728				0.889328
	-0.267036				0.231393
	-0.262171				3.68768
	-0.248778				3.33662
	-0.248504				-1.87376
	-0.248504				-1.99889
	-0.248504				4.46183
	-0.247363				-2.48967
	-0.244236				0.488451
	-0.24322				-2.11518
	-0.238407				1.89819
	-0.230725				-0.889833
	-0.227831				-2.80039
	-0.227245				-0.466412
	-0.226362				-1.42312
	-0.222965				-0.372479
	-0.221345				0.108314
	-0.219213				2.186
	-0.214664				0.126982
	-0.213955				0.0729327
	-0.213052				0.0845091
	-0.212028				-1.20847
	-0.210647				-1.14767
	-0.207013				-0.759097
	-0.206744				-0.659384
	-0.203102				0.0752628
	-0.198657				-0.121883
	-0.194306				3.24313
	-0.193334				2.42262
	-0.178793				0.710685
	-0.178293				3.60832
	-0.173956				0.178103
	-0.173072				-0.404701
	-0.173034				1.12845
	-0.168803				2.44909
	-0.167926				-2.03431
	-0.166997				0.764096
	-0.166198				-0.257351
	-0.162929				-1.74265
	-0.162204				-1.99887
	-0.160136				0.60994
	-0.158566				0
	-0.158292				-1.34462
	-0.154678				0.0547597
	-0.138348				0.0545169
	-0.137005				1.85129
	-0.131811				-0.584563
	-0.129254				3.77393
	-0.124735				-1.14855
	-0.123876				0.0807801
	-0.123852				3.72191
	-0.113622				2.75148
	-0.110467				-2.44485
	-0.097738				-1.24032
	-0.0948607				-0.147848
	-0.0945166				1.63641
	-0.0926737				-1.49936
	-0.0914415				1.30274
	-0.090878				-0.309584
	-0.089285				-0.421975
	-0.0887672				0.460965
	-0.0848866				-1.72978
	-0.0844787				-1.82071
	-0.0829176				2.11461
	-0.0819479				-0.323247
	-0.0817906				-1.49372
	-0.0761298				0.304089
	-0.0611387				0.0977128
	-0.0585445				3.68765
	-0.0572247				2.88568
	-0.0517033				-1.37044
	-0.0485098				0.0747408
	-0.0464757				0.957612
	-0.0446544				4.19676
	-0.0430981				-1.57458
	-0.0314768				0.438625
	-0.0239437				0.0150796
	-0.0197695				1.15993
	-0.00327707				-0.605278
	-0.00261251				2.64236
	0				0.621915
	0				3.78311
	0				-2.69883
	0				0.794568
	0				-0.423737
	0				1.03083
	0				-0.402526
	0				0.32279
	0				-0.0780364
	0				-0.1233
	0				0.0393
	0				0.786422
	0				1.81292
	0				0.719783
	0				-1.84096
	0				-0.404422
	0				0.844667
	0.00412197				-1.52629
	0.00643115				-1.55053
	0.0158324				-1.86308
	0.0389613				2.06769
	0.0468767				-1.35949
	0.050358				1.11204
	0.0564838				-0.725636
	0.0568149				-1.18211
	0.0647158				1.98825
	0.0711503				3.37818
	0.0788714				-0.592975
	0.0901378				-0.552363
	0.0943569				-0.0991016
	0.0958656				-1.18589
	0.0972371				3.1524
	0.0998079				-1.10246
	0.10015				-0.884787
	0.100935				-1.64371
	0.101328				-2.19221
	0.101653				2.2054
	0.101714				0.456098
	0.102132				1.00268
	0.105457				-1.1317
	0.112332				-0.937579
	0.114815				-1.69187
	0.115647				-0.217358
	0.116478				-0.786612
	0.122758				0.122345
	0.135806				-0.133537
	0.148997				-0.242784
	0.155529				-0.987434
	0.156897				-0.967154
	0.157531				-1.91602
	0.17524				-0.853642
	0.183885				1.04766
	0.192891				0.405049
	0.197471				0.789622
	0.204227				0.558977
	0.211072				3.06228
	0.212634				0.469933
	0.213684				0.846017
	0.21457				-1.25675
	0.220426				0.113895
	0.220511				-0.371736
	0.220538				3.24794
	0.224041				0
	0.227418				-1.18861
	0.234468				1.31998
	0.239304				1.50202
	0.239336				5.11093
	0.239788				0.984451
	0.240288				-1.08943
	0.24035				-0.588515
	0.241045				0.488219
	0.242766				2.03073
	0.245601				0.0645772
	0.245679				0.377658
	0.24759				-1.18478
	0.248566				2.11482
	0.250299				3.54662
	0.252985				-2.05073
	0.25718				-0.187092
	0.259775				-2.36216
	0.25993				1.30672
	0.261772				-1.61933
	0.262762				-1.91932
	0.263544				-1.04237
	0.264961				-1.33778
	0.265407				-0.403248
	0.265928				-1.34467
	0.26863				-0.326429
	0.269705				-0.992563
	0.271799				-0.113233
	0.271927				0.215401
	0.275499				-0.617672
	0.277982				-1.5706
	0.279087				-1.73564
	0.279205				-0.77122
	0.282855				-1.913
	0.283074				0.724424
	0.283978				1.12335
	0.284701				-2.45257
	0.284702				-2.22465
	0.285351				1.33359
	0.285566				-0.985289
	0.286018				-1.37075
	0.286248				-1.39584
	0.286308				-0.200324
	0.286324				-1.00218
	0.286412				-0.297032
	0.292824				3.16516
	0.296462				0.466288
	0.311855				-1.08766
	0.31662				-1.96072
	0.321108				0.23931
	0.324602				-1.89738
	0.325987				-0.136468
	0.326072				-2.08083
	0.328721				-1.80657
	0.333214				0.1462
	0.348467				1.03355
	0.350787				1.32729
	0.354				0.507983
	0.354829				-1.74284
	0.355579				-0.864391
	0.360677				0.618898
	0.366792				-0.72939
	0.375231				1.38003
	0.377321				1.38003
	0.381002				1.38003
	0.384422				1.38003
	0.388479				1.38003
	0.389292				3.54662
	0.393382				-0.332193
	0.400211				1.32729
	0.403713				0.0639332
	0.406872				-2.89462
	0.406907				-1.02044
	0.40859				0.398124
	0.413481				2.35689
	0.415609				0.0778015
	0.426332				-0.234483
	0.438386				0.647648
	0.441834				-1.37081
	0.442283				-2.50427
	0.443933				-1.20302
	0.459713				-0.263544
	0.460121				-1.76728
	0.460909				1.11152
	0.464875				5.14731
	0.464951				1.14024
	0.465428				-1.73145
	0.465954				-1.44577
	0.466147				-1.28715
	0.467425				-2.31407
	0.467928				-0.994688
	0.468203				-0.0905223
	0.46825				-1.87307
	0.468309				0.001733
	0.468706				-0.310711
	0.469365				0.030688
	0.469691				-2.09056
	0.470386				0.284562
	0.470606				2.24051
	0.470728				-1.71385
	0.470806				-1.87187
	0.470841				1.58976
	0.470878				1.89262
	0.471013				2.3369
	0.471178				0.833464
	0.471214				-0.616591
	0.471301				0
	0.481714				-2.60043
	0.495298				-1.67709
	0.496543				-0.648483
	0.503209				-1.48365
	0.504031				-0.983565
	0.506689				-0.269657
	0.508113				1.72457
	0.508777				0.619204
	0.509592				1.40306
	0.515226				1.37012
	0.521779				3.02615
	0.5259				0.285166
	0.527352				2.03716
	0.536582				1.86296
	0.540304				-2.69745
	0.540462				0.00146005
	0.542282				-1.15638
	0.544268				3.19817
	0.547995				4.25575
	0.565614				1.97294
	0.565693				-0.45549
	0.567696				1.05455
	0.58384				-0.938968
	0.588967				-0.170156
	0.58943				-0.450336
	0.595101				1.77015
	0.596095				-0.433787
	0.599665				0.253766
	0.605426				0.348621
	0.606222				-0.857261
	0.611402				1.00212
	0.634885				0.692227
	0.635109				1.0522
	0.637001				1.0459
	0.637223				-0.0686971
	0.638384				-0.161767
	0.6413				2.62709
	0.642575				1.26556
	0.642604				0.0158147
	0.647844				3.87524
	0.64827				0.198284
	0.648484				2.48711
	0.655761				2.01322
	0.658211				0.0754468
	0.661762				-0.78503
	0.663651				-0.706466
	0.673053				0.491555
	0.677301				1.39791
	0.680369				-1.33047
	0.681748				2.45567
	0.68291				-1.191
	0.684239				-1.21816
	0.697492				1.60281
	0.699979				-1.19746
	0.710914				-0.846035
	0.715103				-1.78485
	0.721185				0.89394
	0.732312				3.23383
	0.735834				-0.834863
	0.737001				0.466042
	0.751266				-0.628169
	0.759992				-1.31093
	0.760485				0.35891
	0.760559				-1.60708
	0.768182				0.310787
	0.768724				0.374815
	0.770026				-0.269867
	0.770273				0
	0.774005				0.659211
	0.780684				-0.00727959
	0.784195				0.404638
	0.785562				-0.286938
	0.788265				0.588839
	0.788475				-0.574068
	0.791778				-1.10957
	0.793308				4.93218
	0.800786				1.03772
	0.80932				-0.268928
	0.809791				0.478223
	0.81006				2.58857
	0.812729				2.31364
	0.825535				-0.243768
	0.840048				1.43892
	0.845738				3.84901
	0.854871				-1.82787
	0.857121				2.60177
	0.863218				-1.68661
	0.872005				-0.132018
	0.874169				-0.191543
	0.88109				-1.76383
	0.882481				1.0572
	0.883632				0.878704
	0.894561				-0.593992
	0.903358				-0.76187
	0.90422				-0.693929
	0.917883				-0.672126
	0.924797				0
	0.940225				0.347149
	0.942026				-0.223852
	0.942757				0.226552
	0.947745				-0.81655
	0.949747				-2.0465
	0.95233				-1.35256
	0.962644				1.04208
	0.973741				0.438068
	0.973882				-1.4728
	0.9782				0.479256
	0.987048				-1.06503
	0.990765				2.12349
	0.997711				0.283235
	1.00368				-1.97895
	1.00399				2.01963
	1.0081				0.358053
	1.01525				2.4849
	1.01682				0.0846946
	1.02055				-0.236049
	1.02195				4.2423
	1.02269				-1.52747
	1.02773				2.97843
	1.04108				-1.99582
	1.0466				-0.743088
	1.05316				0.305279
	1.05447				-2.93447
	1.05794				-0.625981
	1.05982				-0.389691
	1.08822				1.16495
	1.09022				1.30963
	1.09056				0.517293
	1.09753				0.0861567
	1.09833				5.42631
	1.11288				0.24216
	1.11341				1.57149
	1.11356				-1.73698
	1.1283				0.267799
	1.13909				-1.7477
	1.14062				1.93533
	1.14627				-1.32444
	1.14704				0.136469
	1.15379				3.51739
	1.15708				-2.28459
	1.15722				-0.963533
	1.15843				-0.74578
	1.15876				-0.547433
	1.15916				-1.73901
	1.16309				2.61198
	1.17265				-0.223255
	1.17688				0.0477506
	1.17898				-0.477938
	1.18792				2.16796
	1.19091				-0.183299
	1.20166				-0.0562478
	1.205				-1.91522
	1.2156				1.24477
	1.22597				-2.59497
	1.23122				-1.54526
	1.23525				-0.686881
	1.23653				-1.03796
	1.24214				-0.960447
	1.24965				-1.56198
	1.2576				-0.436612
	1.25813				-0.462193
	1.26396				0.00850443
	1.2698				-2.88425
	1.27164				0.363396
	1.29619				-0.38889
	1.30977				0.852829
	1.31116				1.87646
	1.3149				-0.771125
	1.31743				-0.466282
	1.32186				1.5513
	1.3236				0.0624185
	1.32452				0.756125
	1.33804				-2.54038
	1.34078				-2.70332
	1.34487				-2.98323
	1.35972				-2.97101
	1.3746				-2.76025
	1.38921				-2.48394
	1.3954				-1.71821
	1.40016				-3.15129
	1.40425				-3.28919
	1.40584				-1.70457
	1.41097				-3.29467
	1.43095				-2.18498
	1.43173				-2.49089
	1.43705				-2.73039
	1.45288				-2.8781
	1.45972				-2.70603
	1.45989				-2.63831
	1.46494				-2.72857
	1.46824				-2.59976
	1.47028				-2.94763
	1.47341				-3.05453
	1.48041				-2.40261
	1.4829				-2.99161
	1.49595				-3.45019
	1.50598				-2.40519
	1.51098				-2.60741
	1.51975				-2.14368
	1.52749				-2.5936
	1.53618				-2.60236
	1.53795				-2.53838
	1.54315				1.11465
	1.54631				0.211198
	1.54847				-0.876813
	1.54925				1.18714
	1.55426				-1.04386
	1.55764				1.2786
	1.55886				-1.73201
	1.5613				0.309404
	1.56748				-0.800623
	1.57649				-0.985289
	1.57705				-0.985289
	1.58535				-0.985289
	1.58673				-0.985289
	1.59277				0.121917
	1.59912				-1.62324
	1.61651				0.470895
	1.63116				0.495943
	1.63684				0.202419
	1.65987				-0.0717983
	1.67027				-0.0717983
	1.67126				4.46183
	1.68675				4.46183
	1.70279				4.46183
	1.72025				-1.76234
	1.72439				2.81154
	1.73031				-0.942484
	1.73192				-0.771342
	1.73451				0.186949
	1.75482				-1.42478
	1.7697				-0.459084
	1.78029				-0.459084
	1.78475				-0.459084
	1.79073				-1.19848
	1.81897				0.735032
	1.81928				-1.40064
	1.82118				0.670738
	1.82844				0.514101
	1.82961				2.40784
	1.83129				-0.768066
	1.83951				-0.768066
	1.83985				0.266331
	1.85162				0.266331
	1.85705				-0.475291
	1.86641				-0.29857
	1.86939				0.266331
	1.87754				-1.53732
	1.8938				2.85722
	1.89478				-0.209991
	1.89496				-0.203473
	1.90313				-0.203473
	1.90954				-0.203473
	1.95534				-0.203473
	1.95841				-0.203473
	1.96732				-0.203473
	1.99522				-0.203473
	2.02153				-0.203473
	2.02425				-0.203473
	2.03682				-0.203473
	2.03682				-0.203473
	2.03981				-0.203473
	2.04193				-0.203473
	2.04676				-0.203473
	2.04881				-0.203473
	2.06085				-0.203473
	2.0755				-0.203473
	2.07553				-0.203473
	2.11011				-0.203473
	2.11631				-0.189712
	2.13507				-0.0394394
	2.14239				-1.46329
	2.14836				-0.691147
	2.16314				2.22952
	2.16871				-0.508281
	2.18863				2.53277
	2.20469				0.527172
	2.22667				0.831162
	2.22996				-1.54944
	2.23773				-3.36971
	2.25253				2.8836
	2.26203				-0.0523512
	2.27931				1.77093
	2.28003				0.115797
	2.29695				-0.992973
	2.32943				-2.32971
	2.34504				-0.387653
	2.35085				2.8335
	2.37659				1.33804
	2.37675				-0.749505
	2.38622				1.18475
	2.39558				-1.01843
	2.41492				0.443935
	2.4305				2.27465
	2.445				2.53277
	2.45745				0.676179
	2.46304				-1.0977
	2.47677				0.140038
	2.48629				-2.54966
	2.51648				1.0089
	2.519				-2.54966
	2.51998				-0.0850819
	2.53686				-0.696047
	2.5398				-1.93197
	2.55502				0.965639
	2.56307				-0.611184
	2.56535				-1.07782
	2.5802				-0.0406212
	2.60664				1.30991
	2.61473				1.30991
	2.62379				1.30991
	2.63114				0.36275
	2.67216				-2.64478
	2.68029				-1.43377
	2.685				-1.43377
	2.69055				-1.43377
	2.69108				-1.33034
	2.69488				-1.33034
	2.69688				-0.417254
	2.71697				-0.417254
	2.72282				0.221498
	2.73042				0.221498
	2.74132				1.68668
	2.74908				-2.44394
	2.75479				-1.31716
	2.79336				-2.53955
	2.81404				-1.90597
	2.82093				-1.90597
	2.82257				0.766401
	2.83059				0.917569
	2.87466				-2.57446
	2.88181				-2.57446
	2.89583				-1.13028
	2.89909				-2.17041
	2.91853				-2.17041
	2.93862				-2.17041
	2.94474				-2.17041
	2.96348				-2.17041
	3.02266				-2.17041
	3.02636				-0.267934
	3.04664				-0.267934
	3.05538				-1.59574
	3.05847				-2.57484
	3.0601				3.43468
	3.06104				2.26499
	3.07101				2.26499
	3.07513				0.575362
	3.08445				-1.19413
	3.08681				-0.461519
	3.08828				-0.267484
	3.09493				-0.267484
	3.09712				-0.267484
	3.10356				0.0593172
	3.11734				-1.13245
	3.12117				-2.70477
	3.13091				-2.70477
	3.13117				-1.90638
	3.13122				0.205113
	3.14255				0.0478643
	3.16136				1.65323
	3.22151				1.08418
	3.23213				1.08418
	3.24593				1.08418
	3.27234				-1.40336
	3.30059				-0.117233
	3.34997				2.69646
	3.3688				0.863978
	3.38478				-0.540274
	3.39336				0.0720607
	3.42526				0.0720607
	3.42859				-2.16085
	3.43073				-2.16085
	3.47033				-0.6327
	3.48686				0.0462068
	3.50206				1.21847
	3.54093				1.21847
	3.56229				1.21847
	3.58443				-1.87401
	3.58861				-0.198423
	3.598				0.829977
	3.61842				2.91884
	3.62367				-0.892285
	3.62696				-0.301041
	3.63533				-1.1495
	3.63999				1.69199
	3.64684				-2.41133
	3.66187				-0.695096
	3.70884				-2.13753
	3.72487				-1.74603
	3.74734				-1.74603
	3.74748				-1.74603
	3.75105				0.859192
	3.7586				1.28561
	3.79438				-0.271147
	3.80715				-0.271147
	3.80827				-0.702447
	3.83179				1.56745
	3.84734				-0.367768
	3.86459				-0.367768
	3.87891				-0.373664
	3.91255				-0.373664
	3.97901				-0.373664
	4.02722				-0.0465363
	4.03691				0.0700992
	4.03716				-2.67634
	4.04117				-1.69917
	4.06338				-1.8497
	4.07764				-1.25817
	4.08029				1.58618
	4.08409				-2.59612
	4.11282				-2.59612
	4.14005				1.61959
	4.15458				1.61959
	4.18742				1.61959
	4.20849				-2.59612
	4.21388				1.74152
	4.22077				-2.59612
	4.24657				-1.67316
	4.25148				-0.930622
	4.27053				3.22418
	4.27588				3.22418
	4.27863				-1.05701
	4.31347				3.02724
	4.35454				-2.91878
	4.39295				1.41728
	4.41044				1.41728
	4.43363				1.41728
	4.45724				1.31442
	4.46526				-1.2868
	4.48964				-1.2868
	4.49398				-0.16577
	4.53179				-0.16577
	4.54286				-0.0809564
	4.54303				-2.701
	4.55987				0.182472
	4.58881				1.64443
	4.63398				1.64443
	4.64481				-1.15286
	4.65155				-1.15286
	4.8031				0.450378
	4.84833				1.351
	4.94442				0.807811
	4.952				-0.167651
	4.97043				1.18422
	4.97549				-0.051169
	4.99434				1.81281
	5.05209				-1.97376
	5.07447				1.78963
	5.09716				-0.473017
	5.14528				0.228889
	5.16967				-0.0616969
	5.213				0.228889
	5.22493				0.228889
	5.29495				0.631614
	5.41638				-1.11016
	5.4715				-1.55237
	5.47703				-2.01809
	5.56363				-0.0166285
	5.60608				-0.672944
	5.76155				0.672589
	5.82894				0.473576
	5.87954				0.473576
	5.89792				-0.550253
	6.02678				0.172012
	6.03044				-0.46472
	6.07328				-0.46472
	6.09261				0.281305
	6.57664				0.122165
	7.26581				1.3128
	7.52105				0.10327
					-0.492401
					2.34304
					0.554074
					3.63722
					-0.0517259
					-0.507707
					-0.398013
					0.100061
					-1.29054
					1.00931
					-1.43501
					0.401776
					-1.14697
					1.4413
					1.39407
					1.76242
					3.50818
					0.431353
					5.34991
					2.70701
					0.943147
					0.943147
					-0.0862795
					3.69033
					3.03621
					-1.19107
					1.52702
					0.470723
					0.491005
					-1.76682
					-1.76682
					-2.28635
					-0.342066
					-0.328355
					-0.230488
					-0.614009
					-0.63204
					2.26469
					2.26469
					2.09702
					2.55733
					0.0640485
					0.0640485
					-0.176437
					3.41489
					0.471959
					-2.04051
					-1.17507
					-1.99848
					-1.9526
					1.09162
					1.09162
					1.09162
					0.911587
					0.220466
					-0.662348
					-0.507323
					3.13262
					3.13262
					0.63848
					0.63848
					-1.92965
					-0.963072
					-0.963072
					0.27138
					1.95471
					3.95233
					-0.287484
					-0.924423
					-0.924423
					-0.916268
					0.523925
					2.01271
					-0.195829
					2.04203
					0.899526
					0.325028
					2.90929
					-2.14456
					0.510156
					-0.347236
					-0.347236
					-0.347236
					-0.347236
					1.0776
					1.0776
					-0.825009
					-0.187667
					-0.677742
					-0.677742
					-0.100207
					-0.100207
					-0.100207
					1.86296
					1.86296
					1.12466
					-0.264951
					-2.51915
					-2.51915
					2.02307
					-2.71497
					4.37747
					2.10072
					0.329212
					-0.709672
					1.16871
					1.40873
					1.40873
					1.40873
					-0.533966
					1.07743
					4.03566
					-1.27767
					-0.256828
					-0.37309
					-0.27084
					-2.29462
					1.10288
					-0.38146
					-1.99445
					-1.99445
					-1.99445
					1.26704
					-0.0026955
					-1.54459
					-1.54459
					-1.54459
					-1.54459
					-1.54459
					0.0366618
					0.0366618
					0.490647
					-1.47473
					-0.981323
					0.330888
					-1.37244
					-1.37244
					0.459484
					0.459484
					0.632319
					-0.191835
					1.65642
					0.499715
					0.0250463
					-0.888665
					0.475624
					0.475624
					0.475624
					-2.63597
					2.39474
					1.97421
					-1.73992
					-1.73992
					-0.938781
					0.46972
					1.13813
					-1.09179
					-1.72219
					-1.52214
					-2.91308
					3.85026
					1.43385
					1.43385
					2.83038
					-2.0295
					-2.76461
					-2.76461
					-2.76461
					-2.76461
					-0.67493
					-1.71678
					1.38118
					0.305025
					-2.10451
					-2.10451
					-2.10451
					0.642921
					0.950917
					1.49744
					-0.232069
					1.3194
					0.949556
					-1.92437
					-1.53204
					-1.53204
					-1.53204
					-1.53204
					-1.53204
					-1.93424
					-1.93424
					-0.755417
					-1.41238
					-1.45108
					-1.45108
					-1.45108
					-0.35018
					0.421047
					0.0862597
					-2.10451
					-0.34553
					1.43432
					0.957334
					0.957334
					-0.550885
					-0.550885
					-1.03262
					-1.03262
					-1.03262
					-2.47782
					3.33792
					-1.53043
					-2.23464
					1.92081
					1.92081
					2.25109
					0.970387
					1.20057
					0.36509
					3.10824
					2.0482
					-2.00449
					-0.558504
					0.165773
					-1.46642
					-1.1053
					-1.25675
					0.264978
					-0.287371
					-0.880431
					-2.65015
					-1.22688
					-1.22688
					-1.22688
					-0.650348
					-0.257351
					-0.377633
					-1.12732
					-0.577489
					0.889342
					-0.233097
					0.254091
					4.09775
					4.09775
					0.016478
					0.237787
					2.81679
					-0.647775
					-0.647775
					0.495195
					-2.00931
					1.35814
					0.00533614
					-0.591204
					-1.13269
					-1.80811
					-0.890449
					-1.60758
					-0.300919
					-0.20016
					1.07313
					0.783783
					-1.46543
					-1.46543
					-1.46543
					-0.687925
					-0.687925
					-0.397326
					-1.29519
					0.471402
					5.42631
					5.42631
					5.42631
					-1.90877
					-1.90877
					-1.36378
					-0.364698
					-0.364698
					-0.0436992
					-1.31814
					-1.31793
					2.90528
					-1.3694
					-1.24485
					0.889328
					-1.24534
					0.904095
					-0.341822
					1.84097
					-0.476538
					-0.476538
					-0.0551248
					-2.39549
					-1.93836
					0.732589
					0.732589
					0.732589
					1.52055
					-0.915104
					1.19176
					0.744033
					0.407338
					0.46547
					-0.678299
					-0.24852
					0.44931
					0.728036
					2.76518
					-2.44606
					-1.04806
					-1.89441
					-1.89441
					-1.89441
					0.15242
					-0.999025
					-0.192674
					-1.1433
					-0.763364
					-1.79515
					-0.928952
					-0.928952
					-0.243768
					2.65016
					-1.25752
					-2.00071
					-0.458123
					0.392902
					0.0992284
					0.227924
					-2.34156
					-2.67318
					-1.27053
					-0.267978
					0.817802
					0.986601
					2.64728
					2.39888
					0.711711
					1.64928
					-1.31367
					1.61075
					-0.855308
					-1.03127
					3.02837
					0.284285
					1.72902
					-0.939977
					-2.49134
					-2.49134
					-2.49134
					-0.642257
					-0.642257
					-0.642257
					0.0779781
					0.289553
					0.289553
					0.515126
					0.713673
					0.977374
					1.36056
					2.0703
					-0.596163
					0.0662103
					3.33028
					-0.656531
					-2.76974
					-0.541437
					0.471546
					0.470133
					-2.20845
					-0.862297
					-1.08343
					1.17798
					-1.28432
					0.403451
					2.63721
					2.38117
					0.156608
					2.97206
					0.499315
					1.18661
					-1.46956
					-0.770949
					-0.465796
					1.60197
					-0.755336
					-0.569165
					0.412369
					1.11886
					1.22417
					0.764136
					0.281474
					0.583509
					-0.302864
					-0.156404
					-0.277887
					-0.0342235
					0.0679258
					0.751294
					1.53003
					3.9469
					-1.32348
					-0.00671319
					1.26056
					-2.06519
					2.59463
					-2.10617
					-1.06341
					1.79382
					-1.78547
					-0.75475
					0.0970405
					-2.01581
					0.054873
					-1.10462
					-0.824778
					-0.351689
					0.0176486
					-1.12692
					-2.58663
					-0.818478
					-0.818478
					-0.818478
					-1.61553
					1.65268
					-1.45664
					2.19914
					-2.03626
					3.62935
					-1.71397
					0.97082
					0.914061
					1.52619
					0.990148
					0.353385
					-1.21033
					2.32928
					-0.118428
					-0.118428
					-0.118428
					-0.118428
					-0.118428
					-0.562007
					-0.520322
					-0.010935
					-0.0813985
					-2.32181
					-0.759799
					3.86396
					4.0965
					0.144999
					0.144999
					3.16921
					-1.24385
					-3.26609
					0.915789
					3.7626
					-0.683832
					-2.35513
					-2.35513
					0.163318
					0.649359
					-1.31692
					5.74889
					0.44755
					-1.11071
					0.264978
					-2.41043
					-2.41043
					-0.492647
					1.26704
					0.120508
					-0.536928
					-0.536928
					-0.536928
					-0.536928
					-0.536928
					2.53775
					0.0409995
					3.08539
					2.10511
					2.10511
					1.07358
					3.7584
					2.12495
					-3.29873
					0.955318
					0.429328
					0.251934
					2.0461
					-0.917157
					2.74789
					0.128794
					-0.0930757
					-0.0930757
					-2.03892
					-1.56253
					-2.03892
					0.571471
					-0.662554
					-0.662554
					-0.662554
					-0.662554
					-0.662554
					-0.662554
					-0.798556
					1.15733
					-0.0173839
					2.89776
					-0.0671368
					-0.0671368
					0.9249
					0.120982
					-0.662554
					-0.611348
					-0.611348
					-1.10423
					0.58846
					1.73621
					-0.718665
					-0.761583
					-0.761583
					-0.761583
					0.616513
					0.85411
					-0.124883
					-0.429427
					1.05017
					0.966836
					0.254218
					0.966836
					-2.52632
					-2.52632
					1.04631
					-0.168259
					2.10556
					-0.40276
					-0.337482
					0.139793
					0.881928
					-2.14209
					-1.05554
					-0.791941
					-0.718527
					-2.42917
					0.829541
					-0.0671368
					2.30953
					1.50454
					-1.73564
					-1.04325
					0.0572647
					0.638793
					-0.411966
					-0.806236
					-1.58887
					-1.58887
					-0.268906
					-0.289427
					-0.747135
					0.265783
					0.626226
					1.90589
					-0.0868359
					-2.12934
					1.17353
					3.43275
					0.181662
					0.81934
					2.31396
					-0.0847596
					3.84274
					-0.615661
					-2.21293
					-1.16161
					-0.845768
					0.583502
					-1.64606
					-0.134433
					-1.53795
					3.30342
					-0.492335
					-0.885124
					1.43494
					0.588191
					0.588191
					3.98486
					0.880519
					-0.843433
					1.01275
					1.48481
					-0.868115
					0.786489
					0.431714
					1.91529
					-0.44699
					0.246694
					0.246694
					-0.996356
					0
					-0.25402
					1.36044
					0.640998
					3.9914
					1.38961
					2.45414
					-0.371933
					0.730139
					0.730139
					-0.859847
					-0.859847
					-2.25003
					-1.96599
					2.90629
					-0.933079
					-0.933079
					1.47257
					0.652098
					2.75933
					-2.42243
					-0.597718
					-0.597718
					-0.597718
					-0.597718
					-0.996356
					-0.996356
					1.77619
					-0.996356
					1.77619
					-1.51557
					-0.479145
					3.67297
					2.87742
					0.83224
					0.273206
					4.77327
					4.77327
					4.77327
					-2.28543
					-2.57648
					-0.226001
					1.84947
					2.33461
					0.503736
					-0.632559
					-0.632559
					0.115384
					0.155844
					-1.04731
					0.366793
					-1.04731
					0.879587
					0.879587
					0.737001
					-2.00934
					-0.124315
					0.30233
					0.30233
					-0.989801
					-0.882433
					-0.221146
					0.306259
					-3.72295
					-3.47594
					1.82473
					-0.983565
					-0.983565
					-0.983565
					-0.983565
					-1.95169
					0.85411
					-0.763867
					1.02287
					2.28828
					-2.18967
					-0.183425
					-0.0955313
					-0.0955313
					0.808565
					0.808565
					-0.0639396
					0.191749
					-0.769112
					-0.769112
					-1.29343
					-0.554603
					-0.271663
					-0.271663
					1.37367
					1.07692
					0.714298
					0.0599319
					-0.0842704
					-0.637156
					0.108314
					0.108314
					1.18915
					-0.893438
					-0.893438
					2.15441
					2.32317
					0.223556
					-0.252814
					-1.95853
					-1.3273
					-0.785278
					-0.785278
					-0.785278
					-0.0119789
					-1.73698
					-2.2709
					0.0705145
					-1.25402
					0.092819
					1.69394
					-1.49587
					-1.49587
					3.04298
					-0.821468
					-1.02717
					-1.96935
					2.49857
					2.35912
					-1.86796
					0.855839
					0.45665
					-2.07668
					0.45665
					0.45665
					3.61893
					0.488451
					0.488451
					0.488451
					0.488451
					0.488451
					-0.394874
					1.8784
					1.8784
					0.488451
					2.33924
					2.33924
					1.29278
					-0.149654
					-0.827447
					-0.827447
					-0.156161
					-0.156161
					1.31781
					1.8853
					-1.84817
					-0.176384
					-0.634187
					2.59799
					-2.43094
					-2.43094
					-2.43094
					0.43085
					0.637612
					0.0599319
					-0.70405
					-0.95749
					-0.95749
					-0.95749
					-0.95749
					0.922345
					-0.308119
					1.57264
					0.244641
					-2.14161
					0.216589
					3.44694
					-0.220738
					0.626306
					1.25796
					-0.22298
					-0.22298
					-1.0935
					-1.85443
					-3.08015
					-2.51773
					-0.467838
					-0.346328
					-0.346328
					-0.346328
					-0.346328
					-0.95749
					-3.42915
					-2.55843
					-2.8526
					0.91275
					0.487108
					-0.327375
					5.15775
					0.3427
					0.3427
					1.93588
					-1.90048
					-0.436081
					-0.436081
					-0.436081
					-1.24686
					-1.24686
					-0.95749
					-2.94088
					-2.94088
					-2.94088
					-2.94088
					-0.192958
					-0.192958
					-0.846769
					-1.54278
					-1.54278
					-1.54278
					-1.68424
					-1.68424
					0.251921
					-0.332927
					0.703949
					0.30422
					3.08639
					-1.46141
					-0.248672
					0.0922626
					0.464261
					0.482524
					0.466665
					0.16106
					0.16106
					0.155844
					-0.312312
					-2.00487
					1.2163
					-0.181081
					-2.97101
					-1.6034
					-2.21035
					3.5112
					-0.460881
					-0.5934
					-0.890583
					-0.680406
					1.03826
					0.643212
					-0.260222
					1.5513
					0.558478
					0.39612
					1.16653
					-1.21344
					-0.669344
					-0.0621852
					0.0706234
					-2.89462
					0.797588
					-1.1954
					-1.1954
					-1.1954
					2.82995
					-0.438965
					-0.438965
					3.33353
					1.76249
					1.76249
					1.76249
					-2.48434
					-0.62435
					-1.8343
					-0.698611
					-2.61976
					-2.9981
					-2.9981
					1.16209
					1.16209
					-0.211018
					-0.211018
					-0.135748
					-0.211018
					-0.211018
					-0.211018
					0.109967
					-1.21051
					-0.422207
					1.23124
					0
					-0.740942
					-0.740942
					0.570879
					-0.854622
					-0.854622
					-1.29715
					-1.29715
					1.16442
					-1.20577
					-0.3444
					0.643447
					0.879086
					0.879086
					0.879086
					0.879086
					0.879086
					0.879086
					-0.930753
					-0.930753
					-0.853039
					-0.0344677
					-0.0344677
					-0.933849
					-0.933849
					-0.839634
					0.0158728
					-1.65781
					1.52947
					2.99621
					2.99621
					2.99621
					2.99621
					2.99621
					0.844667
					0.844667
					-2.93447
					-2.93447
					-1.37691
					0.980947
					0.112217
					1.27309
					-1.31686
					-1.31686
					0.678413
					2.93872
					1.15993
					0.735608
					-0.162663
					0.140993
					-0.715692
					-2.69135
					1.18086
					-2.16901
					-3.18615
					-0.564081
					-1.9189
					-1.9189
					0.462531
					0.462531
					0.462531
					0.462531
					4.02402
					-2.08268
					0.521407
					-0.0303604
					2.59059
					0.760336
					1.29278
					3.00158
					0.286983
					0.977142
					-0.52251
					0.922214
					0.286766
					0.0295258
					-1.0368
					-2.62806
					1.77614
					1.43213
					0.586769
					-2.10609
					-3.1057
					1.59305
					1.03083
					1.03083
					0.676304
					-1.58651
					-0.155672
					-3.08015
					-0.310711
					-0.269102
					-1.86308
					0.373161
					-0.620749
					-0.620749
					-0.391467
					-0.0299704
					-2.80104
					0.030688
					0.122823
					-1.61469
					0.59814
					2.25607
					-1.66327
					0.0358472
					0.315372
					-1.8164
					0.425298
					-0.708451
					-0.405629
[truncated: 40,003 more rows]

## Sheet: Figure 5g
	Figure 5g
	Total_WT_NT	Nuc_WT_NT	Total_WT_siBP1	Nuc_WT_siBP1	Total_neat81_NT	Nuc_neat81_NT	Total_neat81_siBP1	Nuc_neat81_siBP1	Total_neat17_NT	Nuc_neat17_NT	Total_neat17_siBP1	Nuc_neat17_siBP1	Total_hoxAS_NT	Nuc_hoxAS_NT	Total_hoxAS_siBP1	Nuc_hoxAS_siBP1	Cyto_WT_NT	Cyto_WT_siBP1	Cyto_neat81_NT	Cyto_neat81_siBP1	Cyto_neat17_NT	Cyto_neat17_siBP1	Cyto_hoxAS_NT	Cyto_hoxAS_siBP1	nc_WT_NT	nc_WT_siBP1	nc_neat81_NT	nc_neat81_siBP1	nc_neat17_NT	nc_neat17_siBP1	nc_hoxAS_NT	nc_hoxAS_siBP1	cytoP_WT_NT
1	731	159	434	53	2795	274	133	38	1579	220	465	59	1186	284	1527	148	572	381	2521	95	1359	406	902	1379	-1.84699	-2.84573	-3.20175	-1.32193	-2.62697	-2.78269	-1.66724	-3.21995	0.78249
2	629	166	429	76	1710	234	556	65	1118	122	422	44	753	114	1339	120	463	353	1476	491	996	378	639	1219	-1.47983	-2.2156	-2.65711	-2.91721	-3.02926	-3.10281	-2.48678	-3.34459	0.736089
3	288	52	497	67	502	43	198	51	2152	390	585	98	1797	98	1324	154	236	430	459	147	1762	487	1699	1170	-2.1822	-2.6821	-3.41609	-1.52725	-2.17567	-2.31307	-4.11576	-2.92551	0.819444
4	504	65	683	128	830	132	551	44	1527	291	592	131	1287	87	1735	141	439	555	698	507	1236	461	1200	1594	-2.75571	-2.11634	-2.40269	-3.52641	-2.08659	-1.8152	-3.78588	-3.49888	0.871032
5	1451	221	505	116	1611	177	156	17	2677	337	937	180	1378	181	407	52	1230	389	1434	139	2340	757	1197	355	-2.47654	-1.74565	-3.01822	-3.03148	-2.79569	-2.0723	-2.72536	-2.77124	0.847691
6	768	175	466	69	1179	100	498	58	1170	185	2112	171	1640	388	584	55	593	397	1079	440	985	1941	1252	529	-1.76068	-2.52447	-3.43162	-2.92338	-2.4126	-3.50473	-1.69011	-3.26576	0.772135
7	1677	189	2409	182	1755	143	344	106	1181	153	1437	221	1488	146	2115	316	1488	2227	1612	238	1028	1216	1342	1799	-2.97692	-3.61309	-3.49476	-1.1669	-2.74824	-2.46002	-3.20034	-2.5092	0.887299
8	2183	300	2498	235	1006	213	403	68	1421	177	782	126	1532	130	2218	386	1883	2263	793	335	1244	656	1402	1832	-2.65	-3.2675	-1.89647	-2.30055	-2.81317	-2.38027	-3.4309	-2.24675	0.862574
9	926	98	1568	121	1700	212	192	29	1229	238	368	37	1835	133	1138	121	828	1447	1488	163	991	331	1702	1017	-3.07878	-3.57999	-2.81124	-2.49075	-2.05792	-3.16123	-3.67773	-3.07124	0.894168
10	729	75	1452	168	578	155	1109	143	1392	164	1797	171	1598	133	606	54	654	1284	423	966	1228	1626	1465	552	-3.12433	-2.93411	-1.44839	-2.75601	-2.90454	-3.24926	-3.4614	-3.35364	0.897119
11	692	27	799	24	1535	249	921	99	1394	126	436	32	1686	263	816	45	665	775	1286	822	1268	404	1423	771	-4.62232	-5.01309	-2.36867	-3.05364	-3.33106	-3.65821	-2.4358	-4.09873	0.960983
12	853	75	904	201	593	151	995	89	1014	114	342	43	987	112	1326	121	778	703	442	906	900	299	875	1205	-3.37481	-1.80633	-1.5495	-3.34763	-2.98089	-2.79774	-2.96578	-3.31595	0.912075
13	1227	115	234	42	1541	243	845	150	506	82	186	25	2217	190	1498	122	1112	192	1298	695	424	161	2027	1376	-3.27345	-2.19265	-2.41726	-2.21205	-2.37037	-2.68706	-3.41527	-3.49553	0.906275
14	1408	154	1079	90	1880	148	335	61	1198	98	435	46	626	122	358	32	1254	989	1732	274	1100	389	504	326	-3.02554	-3.45797	-3.54877	-2.16729	-3.48858	-3.08006	-2.04654	-3.34873	0.890625
15	1498	214	2471	305	1403	206	2079	221	1620	126	301	56	717	119	752	65	1284	2166	1197	1858	1494	245	598	687	-2.58496	-2.82815	-2.53871	-3.07163	-3.56768	-2.12928	-2.32918	-3.4018	0.857143
16	1599	211	1261	160	1427	316	1263	148	1466	99	530	61	1615	246	1081	145	1388	1101	1111	1115	1367	469	1369	936	-2.71769	-2.78267	-1.81386	-2.91337	-3.78744	-2.94271	-2.47639	-2.69046	0.868043
17	1040	232	1308	205	1103	191	467	115	1358	252	561	67	1821	212	1505	156	808	1103	912	352	1106	494	1609	1349	-1.80023	-2.42774	-2.25546	-1.61394	-2.13386	-2.88228	-2.92403	-3.11227	0.776923
18	1150	202	1518	234	2112	184	113	26	1447	251	553	98	1678	187	1559	144	948	1284	1928	87	1196	455	1491	1415	-2.23053	-2.45606	-3.38933	-1.7425	-2.25246	-2.21501	-2.99517	-3.29666	0.824348
19	1094	172	777	74	802	35	908	104	1328	160	1592	215	1762	262	1247	109	922	703	767	804	1168	1377	1500	1138	-2.42236	-3.24793	-4.4538	-2.95061	-2.8679	-2.67912	-2.51732	-3.3841	0.842779
20	1020	83	1615	139	641	119	408	38	2045	322	935	142	547	55	1074	111	937	1476	522	370	1723	793	492	963	-3.49687	-3.40854	-2.13309	-3.28345	-2.41979	-2.48143	-3.16115	-3.11698	0.918627
21	1228	101	1123	123	1283	254	345	56	1914	193	814	193	312	52	1359	184	1127	1000	1029	289	1721	621	260	1175	-3.48006	-3.02327	-2.01834	-2.36757	-3.15657	-1.68599	-2.32193	-2.67488	0.917752
22	1063	131	1369	208	1301	159	264	40	802	107	635	90	931	59	1300	141	932	1161	1142	224	695	545	872	1159	-2.83076	-2.48071	-2.84446	-2.48543	-2.6994	-2.59826	-3.88554	-3.03911	0.876764
23	804	88	2541	234	939	66	888	60	1862	194	1233	161	1295	117	997	138	716	2307	873	828	1668	1072	1178	859	-3.02438	-3.30144	-3.72544	-3.7866	-3.10399	-2.73517	-3.33176	-2.63799	0.890547
24	507	89	1376	132	367	49	601	108	1446	120	1641	228	2177	209	514	48	418	1244	318	493	1326	1413	1968	466	-2.23163	-3.23638	-2.69817	-2.19056	-3.46597	-2.63166	-3.23516	-3.27922	0.824458
25	856	143	1109	94	1047	143	555	54	1337	142	2138	301	1719	155	741	46	713	1015	904	501	1195	1837	1564	695	-2.31789	-3.43268	-2.66031	-3.21378	-3.07305	-2.60952	-3.3349	-3.91731	0.832944
26	506	56	2151	153	1648	276	179	30	979	68	1125	144	1929	209	1192	111	450	1998	1372	149	911	981	1720	1081	-3.00643	-3.70695	-2.31354	-2.31228	-3.74384	-2.76818	-3.04083	-3.28373	0.889328
27	977	134	2333	219	2299	244	396	53	1065	133	1717	211	1495	146	1324	129	843	2114	2055	343	932	1506	1349	1195	-2.6533	-3.27097	-3.07419	-2.69414	-2.8089	-2.83541	-3.20785	-3.21157	0.862845
28	1205	167	805	118	1087	166	368	66	1446	87	438	39	1776	121	1147	424	1038	687	921	302	1359	399	1655	723	-2.63589	-2.54152	-2.47202	-2.19401	-3.96539	-3.35484	-3.77375	-0.769931	0.861411
29	508	115	1156	195	1064	140	335	28	1025	181	304	53	1432	96	577	84	393	961	924	307	844	251	1336	493	-1.7729	-2.30106	-2.72247	-3.45474	-2.22125	-2.24362	-3.79874	-2.55313	0.773622
30	899	158	1327	90	968	66	400	84	1531	237	408	61	1205	93	981	129	741	1237	902	316	1294	347	1112	852	-2.22955	-3.78078	-3.77259	-1.91146	-2.44888	-2.50805	-3.57978	-2.72348	0.824249
31	1023	189	1864	211	1533	144	239	26	2045	222	555	69	1219	92	868	106	834	1653	1389	213	1823	486	1127	762	-2.14166	-2.96977	-3.26991	-3.03427	-3.03768	-2.81629	-3.61471	-2.84573	0.815249
32	881	127	928	56	3497	203	796	159	1472	118	943	123	923	92			754	872	3294	637	1354	820	831		-2.56974	-3.96083	-4.02029	-2.00227	-3.52037	-2.73697	-3.17514		0.855846
33	1038	206	1658	259	2999	225	543	71	1112	142	221	81	699	56			832	1399	2774	472	970	140	643		-2.01394	-2.43337	-3.62397	-2.7329	-2.77209	-0.789433	-3.52132		0.801541
34	578	71	1188	214	1838	148	454	45			565	76	1199	163			507	974	1690	409		489	1036		-2.83609	-2.18631	-3.51335	-3.1841		-2.68576	-2.66808		0.877163
35	392	81	1566	144	2360	304					560	80	924	97			311	1422	2056			480	827		-1.94092	-3.30378	-2.7577			-2.58496	-3.09183		0.793367
36	689	102	1355	158									1574	190			587	1197					1384		-2.52479	-2.92143					-2.86477		0.851959
37	413	47	1033	174									945	100			366	859					845		-2.96111	-2.30357					-3.07895		0.886199
38	513	90	1100	135									287	35			423	965					252		-2.23266	-2.83757					-2.848		0.824561
39	1011	137	1955	235									1555	114			874	1720					1441		-2.67346	-2.87168					-3.65996		0.864491
40	698	127	3761	297									1005	112			571	3464					893		-2.16866	-3.5439					-2.99516		0.818052
41	1479	377	1724	269									911	60			1102	1455					851		-1.54749	-2.43534					-3.82612		0.745098
42	1338	181	2932	332									943	100			1157	2600					843		-2.67633	-2.96926					-3.07553		0.864723
43	954	75	1901	371									1248	105			879	1530					1143		-3.5509	-2.04404					-3.44436		0.921384
44	1662	169	1889	193									1485	124			1493	1696					1361		-3.14312	-3.13546					-3.45626		0.898315
45	1762	134	1296	151									1007	103			1628	1145					904		-3.6028	-2.92273					-3.13368		0.92395
46	1776	85	2373	227													1691	2146							-4.31427	-3.24089							0.95214
47	1394	156	1645	139													1238	1506							-2.98839	-3.43756							0.888092
48	1075	42	2286	206													1033	2080							-4.62031	-3.33587							0.96093
49	1818	98	1171	160													1720	1011							-4.13348	-2.65964							0.946095
50	1389	116															1273								-3.45604								0.916487
51	985	48															937								-4.28694								0.951269
52	1133	144															989								-2.7799								0.872904
53	766	94															672								-2.83773								0.877285
54	909	103															806								-2.96814								0.886689
55
56

## Sheet: Supplementary Figure 1b
	Supplementary Figure 1b
	CircDB	Name	Symbols	Position	Strand	Exons	Length	SumCyto	SumNuc
	circBase	hsa_circ_0013298	SLC35A3	chr1:100459092-100464971	+	2	360	84	0
	circBase	hsa_circ_0005199	UBE4B	chr1:10155518-10165802	+	4	598	96	0
	circBase	hsa_circ_0009700	UBE4B	chr1:10209241-10211619	+	2	335	140	1
	circBase	hsa_circ_0009719	KIF1B	chr1:10428524-10431320	+	2	194	46	29
	circBase	hsa_circ_0000015	[APITD1, APITD1-CORT]	chr1:10493898-10502498	+	4	402	87	0
	circBase	hsa_circ_0006905	[APITD1, APITD1-CORT]	chr1:10500403-10502498	+	2	244	34	0
	circBase	hsa_circ_0009745	CASZ1	chr1:10820757-10820914	-	1	157	35	0
	circBase	hsa_circ_0013451	SORT1	chr1:109910029-109912211	-	2	134	30	0
	BC,circBase	-,hsa_circ_0002448	[],EXOSC10	chr1:11133990-11137005	-,+	2	1646.5	34	0
	circBase	hsa_circ_0000109	CAPZA1	chr1:113196219-113202401	+	4	430	295	0
	circBase	hsa_circ_0013543	MOV10	chr1:113236639-113238196	+	4	639	29	0
	circBase	hsa_circ_0013584	LRIG2	chr1:113655100-113662145	+	4	1173	72	0
	BC,circBase	-,hsa_circ_0006583	[],MAGI3	chr1:114214355-114216087	+	2	1053	115	0
	circBase	hsa_circ_0013615	DCLRE1B	chr1:114450630-114450813	+	1	183	442	16
	BC,circBase,Enuka	-,hsa_circ_0004127,TRIM33	[],TRIM33	chr1:115005725-115007010	-,+	1.66667	989	269	2
	BC,circBase	-,hsa_circ_0002623	[],VANGL1	chr1:116202261-116206889	+	1.5	2684.5	26	0
	circBase	hsa_circ_0013664	VANGL1	chr1:116224984-116228148	+	3	502	14	0
	circBase	hsa_circ_0006188	GDAP2	chr1:118454615-118461358	-	3	383	36	0
	circBase	hsa_circ_0008063	UBE2J2	chr1:1192371-1192690	-	2	242	232	0
	circBase	hsa_circ_0009250	UBE2J2	chr1:1192371-1203372	-	4	543	140	0
	circBase	hsa_circ_0009252	UBE2J2	chr1:1198725-1203372	-	2	301	0	10
	circBase	hsa_circ_0013784	NOTCH2	chr1:120491036-120491749	-	2	273	27	0
	circBase	hsa_circ_0006019	[]	chr1:120594097-120594393	-	1	296	15	0
	circBase	hsa_circ_0007677	VPS13D	chr1:12359258-12364785	+	2	406	32	0
	circBase	hsa_circ_0009985	VPS13D	chr1:12378128-12382021	+	3	556	77	0
	circBase,Enuka	DHRS3,hsa_circ_0010023	DHRS3	chr1:12638745-12639440	-	1.5	527	30	0
	circBase	hsa_circ_0013899	PIAS3	chr1:145581403-145581564	+	1	161	103	0
	BC,circBase	-,hsa_circ_0003693	[],POLR3C	chr1:145594038-145595220	-,+	2	742	50	0
	circBase	hsa_circ_0002679	POLR3C	chr1:145594038-145597054	-	4	453	119	0
	circBase	hsa_circ_0013910	POLR3C	chr1:145598535-145601622	-	2	174	61	0
	circBase	hsa_circ_0013916	POLR3C	chr1:145608107-145609356	-	3	609	54	0
	circBase	hsa_circ_0004220	CHD1L	chr1:146724277-146731572	+	5	449	17	0
	circBase,Enuka	CHD1L,hsa_circ_0006296	[],CHD1L	chr1:146757974-146759412	+	1.5	870	20	45
	circBase	hsa_circ_0013958	ACP6	chr1:147131074-147131890	-	3	340	28	0
	BC,circBase	-,hsa_circ_0007363	RPRD2	chr1:150418701-150418877	+	1	176	24	0
	circBase	hsa_circ_0014016	RPRD2	chr1:150432535-150432793	+	1	258	58	0
	circBase	hsa_circ_0014046	ARNT	chr1:150790395-150795821	-	2	263	672	3
	circBase	hsa_circ_0006494	ARNT	chr1:150790395-150799093	-	3	338	484	4
	circBase	hsa_circ_0003049	SETDB1	chr1:150919361-150922001	+	3	440	24	0
	circBase	hsa_circ_0006817	PRUNE1	chr1:150990287-150991145	+	2	296	38	0
	BC,circBase	-,hsa_circ_0006760	[],PRUNE1	chr1:150997086-150998149	+	1.5	703.5	191	1
	circBase	hsa_circ_0014086	PRUNE1	chr1:150997086-151001420	+	4	598	19	0
	circBase,Enuka	hsa_circ_0014088,PRUNE	[],PRUNE1	chr1:150999708-151001420	+	1.5	983	164	24
	circBase	hsa_circ_0014105	LYSMD1	chr1:151134211-151134576	-	1	365	101	0
	BC,circBase,Enuka,Rajewsky	-,61_cd_19,neutr_hsa_circ_000060,hsa_circ_0000128,SCNM1	[SCNM1, TNFAIP8L2-SCNM1]	chr1:151139409-151139890	+	1.5	429.75	383	2
	circBase	hsa_circ_0003432	PIP5K1A	chr1:151209033-151209239	+	1	206	31	14
	circBase	hsa_circ_0008623	PIP5K1A	chr1:151212430-151215043	+	3	362	37	0
	circBase	hsa_circ_0014132	PIP5K1A	chr1:151214598-151215043	+	2	277	13	0
	circBase	hsa_circ_0004482	PSMD4	chr1:151234636-151236504	+	2	256	42	0
	circBase	hsa_circ_0014189	SNX27	chr1:151630710-151630903	+	1	193	10	0
	circBase	hsa_circ_0014263	ILF2	chr1:153635690-153636950	-	3	229	45	0
	circBase	hsa_circ_0014272	ILF2	chr1:153636518-153638204	-	4	350	67	0
	BC,circBase,Rajewsky	-,14_cd_34,neutr_hsa_circ_001813,hsa_circ_0000133	[],ILF2	chr1:153637695-153641033	-,+	2.33333	2381.67	18	0
	circBase	hsa_circ_0014292	INTS3	chr1:153723570-153730239	+	4	565	10	0
	circBase	hsa_circ_0005964	INTS3	chr1:153727117-153730239	+	2	290	69	0
	circBase	hsa_circ_0004041	DENND4B	chr1:153909963-153910339	-	2	267	132	0
	BC,circBase,Enuka	-,hsa_circ_0004717,UBAP2L	UBAP2L	chr1:154223516-154224129	+	1.33333	559	84	5
	circBase	hsa_circ_0014405	UBAP2L	chr1:154231452-154232505	+	2	136	155	286
	circBase	hsa_circ_0014420	ATP8B2	chr1:154302871-154303622	+	3	272	34	0
	circBase	hsa_circ_0014422	ATP8B2	chr1:154306582-154307067	+	2	248	78	0
	circBase	hsa_circ_0014551	ASH1L	chr1:155313104-155316260	-	4	490	59	0
	circBase	hsa_circ_0002897	ASH1L	chr1:155348071-155385714	-	5	504	15	0
	circBase,Enuka	ASH1L,hsa_circ_0004060	ASH1L	chr1:155385534-155385714	-	1	180	195	0
	circBase	hsa_circ_0014585	ASH1L	chr1:155385534-155408859	-	2	922	91	18
	circBase	hsa_circ_0003608	YY1AP1	chr1:155644800-155649303	-	4	546	523	14
	circBase,Enuka	hsa_circ_0014606,YY1AP1	[],YY1AP1	chr1:155646338-155649303	-	2	1712	213	1
	circBase	hsa_circ_0014610	DAP3	chr1:155686796-155691409	+	2	225	71	0
	circBase	hsa_circ_0014611	DAP3	chr1:155686796-155695810	+	4	427	25	0
	BC,circBase	-,hsa_circ_0014613	[],DAP3	chr1:155691307-155695810	+	2	2403.5	280	26
	BC,circBase,Enuka	-,DAP3,hsa_circ_0014614	[],DAP3	chr1:155695172-155695810	+	1.33333	492.667	22	0
	BC,circBase,Enuka,Rajewsky	-,15_HEK293,cd_34_hsa_circ_000022,GON4L,hsa_circ_0000139	GON4L	chr1:155823066-155823597	-,+	1	531	38	0
	BC,circBase	-,hsa_circ_0008998	KIAA0907	chr1:155891165-155891709	-,+	1.5	428	542	67
	circBase	hsa_circ_0005758	KIAA0907	chr1:155891165-155893478	-	3	373	52	0
	circBase,Rajewsky	26_cd_34_hsa_circ_002059,hsa_circ_0000140	[],KIAA0907	chr1:155891165-155895634	-	2.5	2527	0	15
	BC,circBase	-,hsa_circ_0008339	[],KIAA0907	chr1:155896466-155896947	-,+	1.5	349	39	0
	circBase	hsa_circ_0014643	KIAA0907	chr1:155896466-155899631	-	4	426	12	0
	circBase	hsa_circ_0006897	SSR2	chr1:155984751-155988159	-	2	208	23	7
	circBase	hsa_circ_0014682	SEMA4A	chr1:156127860-156128615	+	3	268	49	0
	BC,circBase,Enuka	-,CCT3,hsa_circ_0004680	[],CCT3	chr1:156303337-156304709	-,+	1.66667	985	0	10
	circBase	hsa_circ_0014815	ARHGEF11	chr1:156921364-156925591	-	3	254	43	0
	circBase	hsa_circ_0010047	DNAJC16	chr1:15890423-15890854	+	2	260	14	0
	circBase	hsa_circ_0000020	DDI2	chr1:15964801-15978390	+	4	551	60	0
	circBase	hsa_circ_0004095	DDI2	chr1:15976214-15978390	+	2	294	23	0
	circBase	hsa_circ_0015002	SDHC	chr1:161293403-161298287	+	2	159	190	34
	circBase	hsa_circ_0015003	SDHC	chr1:161293403-161310445	+	3	221	91	6
	circBase	hsa_circ_0015004	SDHC	chr1:161293403-161326630	+	4	385	22	0
	circBase	hsa_circ_0003039	ATF6	chr1:161748033-161753886	+	3	272	270	15
	circBase	hsa_circ_0005240	EPHA2	chr1:16464347-16464925	-	2	489	14	15
	circBase	hsa_circ_0003567	ARHGEF19	chr1:16528276-16529069	-	2	239	69	20
	BC,circBase,Enuka	-,hsa_circ_0006758,UCK2	[],UCK2	chr1:165859440-165860559	+	1.33333	831.667	33	1
	circBase	hsa_circ_0015094	POU2F1	chr1:167301706-167341273	+	4	341	64	0
	circBase	hsa_circ_0015099	POU2F1	chr1:167353093-167358998	+	2	269	93	0
	circBase	hsa_circ_0000153	MPZL1	chr1:167734819-167745403	+	4	617	34	0
	circBase	hsa_circ_0007921	MPZL1	chr1:167741511-167745403	+	3	450	29	0
	BC,circBase	-,hsa_circ_0015164	SLC19A2	chr1:169446392-169446995	-,+	1	603	16	1
	BC,circBase	-,hsa_circ_0015207	[],PRRC2C	chr1:171491315-171492661	+	2	825.5	31	0
	circBase	hsa_circ_0004412	PRRC2C	chr1:171537385-171544267	+	3	397	141	0
	circBase	hsa_circ_0002269	PRRC2C	chr1:171544065-171546776	+	2	406	34	0
	circBase	hsa_circ_0015240	PRRC2C	chr1:171546572-171546776	+	1	204	39	0
	circBase	hsa_circ_0009349	GNB1	chr1:1724683-1749314	-	5	440	10	0
	BC,circBase	-,hsa_circ_0015262	[],SUCO	chr1:172525008-172526934	+	2	1185	14	0
	circBase	hsa_circ_0015264	SUCO	chr1:172569203-172571927	+	3	352	84	8
	BC,circBase,Enuka,Rajewsky	-,16_cd_19_hsa_circ_001873,GNB1,hsa_circ_0000007	[],GNB1	chr1:1735857-1737977	-,+	1.25	1646.75	364	33
	circBase	hsa_circ_0009353	GNB1	chr1:1735857-1749314	-	4	373	380	11
	circBase	hsa_circ_0009357	GNB1	chr1:1737913-1749314	-	3	210	25	0
	circBase	hsa_circ_0005340	DARS2	chr1:173807327-173810111	+	3	358	44	0
	circBase	hsa_circ_0015323	RC3H1	chr1:173961892-173962210	-	1	318	14	0
	BC,circBase,Enuka	-,hsa_circ_0004927,RC3H1	RC3H1	chr1:173961892-173962273	-,+	1	381	143	0
	circBase	hsa_circ_0015326	RABGAP1L	chr1:174188262-174200493	+	3	575	16	0
	circBase	hsa_circ_0015335	RABGAP1L	chr1:174606512-174671394	+	4	459	30	0
	circBase	hsa_circ_0000008	GNB1	chr1:1747194-1756938	-	3	249	47	0
	circBase	hsa_circ_0008702	GNB1	chr1:1747194-1770677	-	4	298	40	0
	circBase	hsa_circ_0003572	RFWD2	chr1:176050287-176105683	-	5	446	94	3
	circBase	hsa_circ_0015373	RFWD2	chr1:176085759-176105683	-	3	195	122	82
	circBase	hsa_circ_0005977	FAM20B	chr1:179012849-179023773	+	3	707	41	0
	circBase	hsa_circ_0005562	ARHGEF10L	chr1:17907047-17914974	+	3	300	819	111
	circBase	hsa_circ_0010203	ARHGEF10L	chr1:17907047-17930086	+	5	476	0	16
	circBase	hsa_circ_0015433	ABL2	chr1:179095511-179100616	-	2	467	46	0
	circBase	hsa_circ_0015438	SOAT1	chr1:179306971-179310445	+	3	451	82	0
	circBase	hsa_circ_0015455	SOAT1	chr1:179316734-179320597	+	4	479	0	36
	circBase	hsa_circ_0015466	CEP350	chr1:179959641-179961356	+	2	275	57	0
	BC,circBase	-,hsa_circ_0015489	[],CEP350	chr1:180031354-180034407	+	1.5	1679	74	0
	circBase	hsa_circ_0009175	ACBD6	chr1:180366650-180382606	-	2	196	30	0
	BC,circBase,Enuka	-,hsa_circ_0005909,XPR1	XPR1	chr1:180793888-180794480	+	1.33333	518.333	682	8
	circBase	hsa_circ_0007905	STX6	chr1:180953812-180962561	-	4	391	26	0
	circBase	hsa_circ_0015579	DHX9	chr1:182853747-182853948	+	1	201	17	41
	circBase	hsa_circ_0004573	LAMC1	chr1:183083665-183084772	+	2	307	89	0
	circBase	hsa_circ_0000166	C1orf27	chr1:186375214-186388209	+	3	366	118	0
	circBase	hsa_circ_0006337	CDC73	chr1:193172924-193181607	+	3	182	54	0
	circBase	hsa_circ_0015749	CDC73	chr1:193172924-193205486	+	5	445	55	0
	Enuka	UBR4	[]	chr1:19519926-19523759	-	1	3833	4	44
	circBase	hsa_circ_0010389	EMC1	chr1:19570107-19570509	-	2	160	1	16
	circBase	hsa_circ_0015782	DENND1B	chr1:197564337-197586889	-	4	375	61	0
	circBase	hsa_circ_0015792	DENND1B	chr1:197611840-197621445	-	4	306	20	0
	circBase	hsa_circ_0015838	CAMSAP2	chr1:200729966-200776665	+	2	422	25	0
	circBase	hsa_circ_0015839	CAMSAP2	chr1:200729966-200784772	+	3	506	148	24
	circBase	hsa_circ_0015844	CAMSAP2	chr1:200776503-200784772	+	2	246	118	0
	circBase	hsa_circ_0015962	RNPEP	chr1:201966446-201969143	+	2	350	43	0
	BC,circBase	-,hsa_circ_0005356	[],RNPEP	chr1:201970503-201972589	+	2	1266.5	45	0
	circBase	hsa_circ_0015967	RNPEP	chr1:201970503-201973624	+	4	590	31	0
	BC,circBase,Enuka	-,hsa_circ_0003126,KDM5B	[],KDM5B	chr1:202742245-202746222	-,+	1.66667	2775.33	61	0
	circBase	hsa_circ_0016123	SOX13	chr1:204085634-204086835	+	3	357	22	0
	circBase,Rajewsky	3_cd_19_hsa_circ_000079,hsa_circ_0000174	PIK3C2B	chr1:204437997-204439014	-	1	1017	54	21
	circBase	hsa_circ_0000175	[]	chr1:205585605-205593019	-	2	4577	42	0
	circBase	hsa_circ_0005169	NUCKS1	chr1:205693053-205698749	-	3	212	31	0
	Enuka	C1orf116	C1orf116	chr1:207200838-207201024	+	1	186	64	4
	circBase	hsa_circ_0010440	HP1BP3	chr1:21076215-21076375	-	1	160	10	0
	BC,circBase	-,hsa_circ_0007234	[],TRAF5	chr1:211526580-211527809	+	1.5	753	42	0
	circBase	hsa_circ_0007214	EIF4G3	chr1:21220009-21231464	-	4	590	21	0
	circBase	hsa_circ_0010467	EIF4G3	chr1:21220009-21268823	-	5	1430	12	0
	BC,circBase	-,hsa_circ_0007655	[],DTL	chr1:212273593-212276294	+	1.5	1822.5	37	0
	BC,circBase	-,hsa_circ_0002321	[],PPP2R5A	chr1:212502476-212506940	+	1.5	2381.5	132	0
	circBase	hsa_circ_0010476	EIF4G3	chr1:21276495-21307720	-	5	625	16	0
	circBase	hsa_circ_0000025	EIF4G3	chr1:21295966-21307720	-	4	516	27	0
	circBase	hsa_circ_0010482	EIF4G3	chr1:21299494-21329301	-	5	522	29	0
	circBase	hsa_circ_0016410	FLVCR1	chr1:213046019-213056780	+	2	209	94	0
	circBase	hsa_circ_0010484	EIF4G3	chr1:21306826-21307720	-	2	295	286	0
	circBase	hsa_circ_0010486	EIF4G3	chr1:21306826-21329301	-	4	424	43	0
	circBase	hsa_circ_0010487	EIF4G3	chr1:21306826-21377487	-	5	553	78	0
	circBase	hsa_circ_0004849	RPS6KC1	chr1:213251037-213290752	+	3	331	38	15
	circBase	hsa_circ_0008071	[]	chr1:21327691-21329301	-	1	1610	124	0
	circBase	hsa_circ_0007991	EIF4G3	chr1:21329205-21415706	-	3	301	72	1
	circBase	hsa_circ_0007227	EIF4G3	chr1:21329205-21437876	-	4	362	107	0
	circBase	hsa_circ_0007772	RPS6KC1	chr1:213302869-213349835	+	3	572	34	0
	circBase	hsa_circ_0005314	RPS6KC1	chr1:213341200-213349835	+	2	209	51	0
	circBase	hsa_circ_0005075	EIF4G3	chr1:21377358-21415706	-	2	205	145	1
	circBase	hsa_circ_0000026	EIF4G3	chr1:21377358-21437876	-	3	266	1112	4
	circBase	hsa_circ_0005735	EIF4G3	chr1:21415630-21437876	-	2	137	348	14
	circBase	hsa_circ_0016438	SMYD2	chr1:214488104-214492326	+	3	297	78	0
	circBase	hsa_circ_0008659	PTPN14	chr1:214564330-214571344	-	4	318	117	0
	circBase	hsa_circ_0010507	ECE1	chr1:21571481-21573856	-	2	258	78	0
	BC,circBase,Rajewsky	-,10_cd_34_hsa_circ_001675,hsa_circ_0000184	[],KCTD3	chr1:215749243-215752480	+	2	2275.33	47	4
	circBase	hsa_circ_0002402	ECE1	chr1:21599191-21616649	-	3	442	119	0
	circBase	hsa_circ_0010523	USP48	chr1:22007300-22021714	-	4	358	21	0
	BC,circBase	-,hsa_circ_0016508	[],RAB3GAP2	chr1:220355598-220356273	-,+	1.5	493.5	10	0
	circBase	hsa_circ_0010680	HSPG2	chr1:22172600-22173092	-	2	300	81	0
	circBase	hsa_circ_0016554	CAPN2	chr1:223946971-223949953	+	3	315	10	0
	BC,circBase,Enuka	-,hsa_circ_0003914,TP53BP2	[],TP53BP2	chr1:223991875-223994649	-,+	1.33333	1941.67	28	0
	circBase	hsa_circ_0005576	CDC42	chr1:22404921-22413359	+	4	536	58	0
	circBase	hsa_circ_0007604	CDC42	chr1:22404921-22417994	+	5	2095	18	0
	circBase	hsa_circ_0016723	PSEN2	chr1:227073238-227076750	+	3	431	109	0
	circBase	hsa_circ_0016733	CDC42BPA	chr1:227192694-227204751	-	3	360	56	0
	circBase	hsa_circ_0003659	CDC42BPA	chr1:227327276-227335260	-	4	697	86	0
	BC,circBase	-,hsa_circ_0007418	ZBTB40	chr1:22816372-22818026	+	1.5	1277	89	19
	circBase	hsa_circ_0000192	GALNT2	chr1:230313963-230339036	+	2	248	24	0
	circBase	hsa_circ_0016873	C1orf198	chr1:230979099-230979642	-	1	543	33	0
	circBase	hsa_circ_0004531	TTC13	chr1:231079551-231097049	-	5	401	50	0
	circBase	hsa_circ_0000195	TTC13	chr1:231090078-231097049	-	3	242	121	6
	circBase	hsa_circ_0016889	TTC13	chr1:231093969-231097049	-	2	171	56	0
	BC,circBase,Rajewsky	-,2_HEK293_hsa_circ_000565,hsa_circ_0000196	[],EGLN1	chr1:231506307-231509845	-,+	1.33333	2444.33	16	0
	circBase	hsa_circ_0009376	RER1	chr1:2327222-2330953	+	3	293	49	0
	circBase	hsa_circ_0016956	PCNX2	chr1:233270758-233297109	-	4	564	19	0
	circBase	hsa_circ_0001958	PCNX2	chr1:233313547-233344435	-	5	582	42	0
	circBase	hsa_circ_0005223	PCNX2	chr1:233334684-233344435	-	3	375	78	0
	circBase	hsa_circ_0003314	PCNX2	chr1:233353644-233363117	-	3	333	12	0
	circBase	hsa_circ_0016979	PCNX2	chr1:233353644-233372726	-	4	469	56	0
	circBase	hsa_circ_0016989	PCNX2	chr1:233362971-233372726	-	2	282	18	0
	circBase	hsa_circ_0009061	KDM1A	chr1:23356961-23377013	+	3	360	773	13
	circBase	hsa_circ_0010835	KDM1A	chr1:23397717-23398690	+	2	209	50	3
	circBase	hsa_circ_0007247	TBCE	chr1:235582787-235594119	+	3	289	73	0
	circBase	hsa_circ_0006021	TBCE	chr1:235582787-235597595	+	4	366	89	2
	circBase	hsa_circ_0008908	TBCE	chr1:235597518-235600789	+	5	456	12	0
	circBase	hsa_circ_0002343	B3GALNT2	chr1:235643369-235658138	-	4	539	22	0
	circBase	hsa_circ_0010902	HMGCL	chr1:24143164-24147083	-	3	288	11	0
	circBase	hsa_circ_0006080	C1orf101	chr1:244715623-244724447	+	2	971	39	0
	circBase	hsa_circ_0017287	SMYD3	chr1:246021797-246078942	-	3	374	30	0
	circBase	hsa_circ_0017304	SMYD3	chr1:246091232-246093239	-	2	171	183	0
	circBase	hsa_circ_0017305	SMYD3	chr1:246490502-246493839	-	2	195	83	0
	circBase	hsa_circ_0017306	SMYD3	chr1:246490502-246498776	-	3	303	141	2
	BC,circBase	-,hsa_circ_0006097	[],AHCTF1	chr1:247039338-247040604	-,+	2	847	11	0
	BC,circBase,Enuka	-,hsa_circ_0002922,ZNF124	[],ZNF124	chr1:247318867-247323115	-,+	1.66667	3445.33	408	0
	BC,Enuka	-,ZNF124	[]	chr1:247319707-247323115	-,+	1	3408	14	1
	circBase	hsa_circ_0010909	NIPAL3	chr1:24766661-24771734	+	3	301	11	0
	circBase	hsa_circ_0010921	[]	chr1:24989150-24989715	+	1	565	27	0
	BC	-	[]	chr1:24993305-24996806	+	1	3501	84	0
	circBase	hsa_circ_0010979	CEP85	chr1:26584087-26584751	+	2	252	87	0
	BC,circBase,Enuka,Rajewsky	-,5_cd_19_hsa_circ_001236,CEP85,hsa_circ_0000033	[],CEP85	chr1:26584087-26586293	+	1.5	1764	27	0
	circBase	hsa_circ_0008614	DHDDS	chr1:26774049-26786635	+	3	325	30	0
	BC,circBase	-,hsa_circ_0008494	[],ARID1A	chr1:27056141-27059283	+	2	1962.5	42	0
	circBase	hsa_circ_0011022	PIGV	chr1:27120603-27121725	+	1	1122	20	0
	BC,circBase	-,hsa_circ_0007283	[],SLC9A1	chr1:27432375-27436268	-,+	2	2282.5	67	0
	circBase	hsa_circ_0011076	WASF2	chr1:27744769-27755443	-	3	462	14	0
	circBase	hsa_circ_0011077	AHDC1	chr1:27884815-27885394	-	2	404	60	0
	circBase	hsa_circ_0011120	EYA3	chr1:28362054-28369161	-	3	284	59	0
	circBase	hsa_circ_0008057	EYA3	chr1:28362054-28374937	-	4	328	852	34
	circBase	hsa_circ_0007895	EYA3	chr1:28362054-28384605	-	5	429	537	1
	BC	-	[]	chr1:28422439-28422819	+	1	380	42	0
	circBase	hsa_circ_0011159	TAF12	chr1:28931883-28948677	-	4	534	99	0
	BC,circBase,Rajewsky	-,14_cd_34_hsa_circ_000025*,hsa_circ_0000039	YTHDF2	chr1:29068914-29070498	+	1	1584	18	0
	circBase	hsa_circ_0000041	EPB41	chr1:29319841-29344954	+	5	656	34	1
	BC,circBase,Rajewsky	-,3_cd_19_hsa_circ_000827,hsa_circ_0000042	[],EPB41	chr1:29362337-29365938	+	1.33333	2491	166	1
	circBase	hsa_circ_0003904	PTPRU	chr1:29585016-29587415	+	5	939	49	0
	circBase	hsa_circ_0011227	PUM1	chr1:31418192-31423108	-	2	273	53	0
	circBase	hsa_circ_0011237	PUM1	chr1:31437520-31441339	-	4	817	33	0
	circBase	hsa_circ_0011245	PUM1	chr1:31447497-31454252	-	3	348	157	0
	circBase	hsa_circ_0011248	PUM1	chr1:31452908-31454252	-	2	196	212	0
	circBase	hsa_circ_0005308	[]	chr1:31452908-31455487	-	2	1431	239	0
	BC,circBase,Enuka,Rajewsky	-,20_cd_19_hsa_circ_001967,hsa_circ_0000043,PUM1	[],PUM1	chr1:31465236-31468067	-,+	1.25	2232.75	48	0
	circBase	hsa_circ_0006636	PUM1	chr1:31465236-31479946	-	4	723	11	0
	circBase	hsa_circ_0000044	PUM1	chr1:31465236-31479949	-	4	726	11	0
	circBase	hsa_circ_0011267	SNRNP40	chr1:31764759-31766195	-	2	224	45	0
	BC,circBase	-,hsa_circ_0009057	[],ZCCHC17	chr1:31810021-31811895	+	1.5	1033.5	11	15
	circBase	hsa_circ_0011287	SERINC2	chr1:31901824-31902385	+	2	233	53	0
	circBase	hsa_circ_0005067	PTP4A2	chr1:32381491-32385259	-	2	786	31	4
	BC,circBase	-,hsa_circ_0007364	[],PTP4A2	chr1:32381495-32385259	-,+	1.5	2273	31	4
	BC,circBase	-,hsa_circ_0007231	[],KHDRBS1	chr1:32502510-32504220	+	2	1057	20	0
	circBase	hsa_circ_0006349	TMEM39B	chr1:32557275-32566163	+	3	646	76	0
	circBase	hsa_circ_0003601	TMEM39B	chr1:32560384-32566163	+	2	309	70	0
	circBase	hsa_circ_0003880	KPNA6	chr1:32628835-32632897	+	3	333	18	0
	circBase	hsa_circ_0011379	EIF3I	chr1:32689634-32692131	+	4	432	10	0
	BC	-	[]	chr1:33097427-33100393	+	1	2966	36	0
	circBase	hsa_circ_0011456	RNF19B	chr1:33407852-33411229	-	3	464	27	0
	BC,circBase,Enuka,Rajewsky	-,8_cd_19,neutr_hsa_circ_000044,hsa_circ_0000048,RNF19B	[],RNF19B	chr1:33413822-33415375	-,+	1.25	1252.5	28	0
	circBase	hsa_circ_0011462	AK2	chr1:33478807-33480195	-	2	269	200	0
	circBase	hsa_circ_0011470	ZNF362	chr1:33741700-33742195	+	2	311	0	13
	circBase	hsa_circ_0011471	ZNF362	chr1:33745724-33747412	+	2	559	46	0
	BC,circBase	-,hsa_circ_0009027	ZNF362	chr1:33760537-33760906	+	1.5	303.5	1426	389
	BC,circBase,Enuka	-,hsa_circ_0011536,ZMYM4	[],ZMYM4	chr1:35824525-35827390	+	1.66667	2161.67	373	0
	circBase	hsa_circ_0011571	KIAA0319L	chr1:35936463-35944813	-	3	447	83	0
	BC,circBase	-,hsa_circ_0011572	[],KIAA0319L	chr1:35940405-35944813	-,+	1.5	2378.5	207	1
	circBase	hsa_circ_0004660	KIAA0319L	chr1:35944566-35944813	-	1	247	746	1
	circBase	hsa_circ_0003352	CLSPN	chr1:36213507-36214205	-	2	355	37	0
	circBase	hsa_circ_0003435	AGO3	chr1:36411292-36439112	+	4	639	36	0
	circBase	hsa_circ_0002828	AGO3	chr1:36432555-36439112	+	3	467	18	0
	circBase	hsa_circ_0011686	SH3D21	chr1:36773370-36775191	+	5	333	41	0
	circBase	hsa_circ_0011725	INPP5B	chr1:38329983-38334286	-	4	439	59	0
	circBase	hsa_circ_0011726	INPP5B	chr1:38331432-38334286	-	3	327	70	0
	circBase	hsa_circ_0011843	MACF1	chr1:39904945-39905172	+	1	227	91	0
	BC,circBase,Rajewsky	-,11_cd_34_hsa_circ_001727,hsa_circ_0000057	[],TRIT1	chr1:40319641-40323089	-,+	1.33333	2378.67	112	0
	circBase	hsa_circ_0006373	RLF	chr1:40654726-40668286	+	4	573	81	0
	circBase	hsa_circ_0011929	CTPS1	chr1:41463065-41466789	+	2	222	36	9
	circBase	hsa_circ_0005157	CTPS1	chr1:41474465-41475261	+	2	242	52	0
	circBase	hsa_circ_0011938	SCMH1	chr1:41512078-41541123	-	4	753	22	0
	BC,circBase,Enuka,Rajewsky	-,51_HEK293,cd_19,cd_34_hsa_circ_002155,hsa_circ_0000061,SCMH1	[],SCMH1	chr1:41536266-41541123	-,+	1.25	3732.75	1888	38
	circBase	hsa_circ_0011942	SCMH1	chr1:41536266-41608784	-	5	928	16	2
	BC,circBase,Enuka	-,hsa_circ_0004628,SCMH1	[],SCMH1	chr1:41578954-41582682	-,+	1.33333	2596.33	65	1
	circBase	hsa_circ_0000063	SCMH1	chr1:41578954-41608784	-	3	568	63	0
	circBase	hsa_circ_0011945	SCMH1	chr1:41578954-41617356	-	4	639	16	0
	circBase	hsa_circ_0011957	FOXJ3	chr1:42693553-42744343	-	3	484	80	0
	circBase	hsa_circ_0006848	FOXJ3	chr1:42730785-42744343	-	2	400	33	0
	BC,circBase	-,hsa_circ_0004752	[],C1orf50	chr1:43239233-43241150	+	2	1203.5	154	0
	circBase	hsa_circ_0012031	ELOVL1	chr1:43830856-43831047	-	1	191	29	0
	circBase	hsa_circ_0006595	ST3GAL3	chr1:44386075-44386600	+	2	294	572	0
	circBase	hsa_circ_0007437	ERI3	chr1:44750506-44804994	-	5	620	23	0
	circBase	hsa_circ_0007693	ERI3	chr1:44773981-44804994	-	4	547	38	0
	circBase	hsa_circ_0008515	ERI3	chr1:44778840-44804994	-	3	455	35	0
	circBase	hsa_circ_0005246	ERI3	chr1:44785299-44804994	-	2	395	17	0
	circBase	hsa_circ_0012149	ERI3	chr1:44785299-44818597	-	3	471	27	0
	circBase	hsa_circ_0012151	ERI3	chr1:44804716-44804994	-	1	278	12	0
	circBase	hsa_circ_0012152	RNF220	chr1:44877652-44878394	+	1	742	15	0
	circBase	hsa_circ_0002563	KIF2C	chr1:45223227-45223812	+	3	247	57	2
	BC,circBase,Rajewsky	-,9_cd_19_hsa_circ_000048,hsa_circ_0000067	AKR1A1	chr1:46032240-46032692	+	1.33333	392	18	0
	BC,circBase	-,hsa_circ_0008774	[],GPBP1L1	chr1:46105881-46108171	-,+	1.5	1278.5	178	0
	circBase	hsa_circ_0012299	MAST2	chr1:46499473-46499938	+	2	331	22	0
	circBase	hsa_circ_0012345	MKNK1	chr1:47030712-47037839	-	4	380	41	0
	circBase	hsa_circ_0009438	AJAP1	chr1:4771959-4772759	+	1	800	14	0
	circBase	hsa_circ_0012366	STIL	chr1:47735306-47737913	-	2	398	98	0
	circBase,Enuka,Rajewsky	4_HEK293_hsa_circ_001061,hsa_circ_0000069,STIL	[],STIL	chr1:47745912-47748131	-	1.33333	1840.67	93	0
	circBase	hsa_circ_0002632	STIL	chr1:47761436-47767420	-	3	520	24	23
	BC,circBase,Enuka	-,hsa_circ_0008202,SPATA6	[],SPATA6	chr1:48821341-48825442	-,+	1.33333	2829	68	0
	circBase	hsa_circ_0012406	FAF1	chr1:51121113-51171563	-	2	193	44	90
	circBase	hsa_circ_0004619	FAF1	chr1:51121113-51210447	-	4	377	269	0
	circBase	hsa_circ_0012421	EPS15	chr1:51860052-51866625	-	3	237	55	0
	circBase	hsa_circ_0005567	EPS15	chr1:51868106-51874004	-	4	607	29	14
	BC,circBase,Enuka	-,EPS15,hsa_circ_0007330	[],EPS15	chr1:51926762-51930998	-,+	1.66667	2908	75	0
	circBase	hsa_circ_0012461	OSBPL9	chr1:52221991-52231653	+	4	395	31	0
	circBase	hsa_circ_0003494	ORC1	chr1:52861717-52863535	-	2	498	21	0
	circBase	hsa_circ_0012576	ZYG11A	chr1:53333210-53333449	+	2	151	11	0
	circBase	hsa_circ_0012579	ZYG11A	chr1:53343353-53347337	+	3	402	67	0
	BC,circBase	-,hsa_circ_0012634	[],TMEM59	chr1:54506428-54509198	-,+	2	1543.5	54	0
	circBase	hsa_circ_0006633	FGGY	chr1:59805629-59844509	+	3	353	14	0
	circBase	hsa_circ_0007804	NPHP4	chr1:5987708-5993389	-	2	322	34	0
	circBase	hsa_circ_0009460	NPHP4	chr1:6007163-6012896	-	3	446	22	0
	circBase	hsa_circ_0009461	NPHP4	chr1:6007163-6022009	-	4	602	29	12
	circBase	hsa_circ_0009135	NPHP4	chr1:6021853-6029319	-	3	394	335	33
	circBase	hsa_circ_0005719	NPHP4	chr1:6021853-6046387	-	5	711	190	0
	circBase	hsa_circ_0012751	NFIA	chr1:61548432-61743257	+	3	656	33	0
	circBase	hsa_circ_0012759	NFIA	chr1:61869775-61872399	+	2	345	60	0
	circBase	hsa_circ_0008657	USP1	chr1:62907158-62908990	+	3	387	57	0
	circBase	hsa_circ_0007427	ICMT	chr1:6291961-6293703	-	2	388	44	0
	circBase	hsa_circ_0009509	ACOT7	chr1:6378551-6409926	-	5	569	54	0
	circBase	hsa_circ_0012856	RAVER2	chr1:65243305-65255197	+	3	789	375	0
	BC,circBase,Enuka	-,DNAJC6,hsa_circ_0002454	[],DNAJC6	chr1:65830317-65831879	+	1.66667	1158	21	0
	circBase	hsa_circ_0009525	NOL9	chr1:6589053-6601987	-	5	848	0	26
	circBase	hsa_circ_0004885	KLHL21	chr1:6659106-6659512	-	1	406	36	0
	circBase	hsa_circ_0006677	WDR78	chr1:67356836-67371058	-	3	473	372	1
	circBase	hsa_circ_0012908	WDR78	chr1:67358911-67371058	-	2	360	39	0
	circBase	hsa_circ_0002975	CAMTA1	chr1:6880240-6948959	+	3	1435	124	3
	circBase	hsa_circ_0003566	ANKRD13C	chr1:70766446-70781249	-	4	344	21	0
	circBase	hsa_circ_0008384	ZRANB2	chr1:71530651-71535045	-	4	490	74	0
	circBase,Rajewsky	7_cd_19_hsa_circ_001492,hsa_circ_0000088	[],FAM73A	chr1:78324622-78327007	+	2.5	1381.5	44	0
	BC,circBase	-,hsa_circ_0005020	[],FAM73A	chr1:78338685-78340796	+	1.5	1248.5	88	0
	circBase	hsa_circ_0013025	FUBP1	chr1:78420939-78422385	-	2	204	21	0
	circBase	hsa_circ_0009575	RERE	chr1:8525984-8601377	-	5	478	55	0
	BC,circBase	-,hsa_circ_0004390	LPAR3	chr1:85331067-85331821	-,+	1	754	61	0
	circBase	hsa_circ_0013065	SYDE2	chr1:85655739-85656435	-	1	696	33	0
	circBase	hsa_circ_0005829	RERE	chr1:8568685-8617582	-	4	357	67	0
	circBase	hsa_circ_0009586	RERE	chr1:8568685-8674745	-	5	483	51	0
	circBase	hsa_circ_0002158	RERE	chr1:8601272-8617582	-	3	308	2512	21
	circBase	hsa_circ_0008501	RERE	chr1:8601272-8674745	-	4	434	558	0
	circBase	hsa_circ_0009590	RERE	chr1:8616533-8674745	-	3	329	92	0
	circBase	hsa_circ_0009594	RERE	chr1:8674619-8684439	-	2	197	114	18
	circBase	hsa_circ_0009189	SAMD11	chr1:871151-874792	+	3	353	200	0
	circBase	hsa_circ_0013081	SH3GLB1	chr1:87181406-87185318	+	2	271	72	0
	circBase	hsa_circ_0013104	PKN2	chr1:89251786-89271700	+	5	632	13	0
	circBase	hsa_circ_0000091	RPAP2	chr1:92798947-92846430	+	4	383	98	1
	circBase	hsa_circ_0013174	EVI5	chr1:93201954-93202184	-	1	230	129	0
	circBase	hsa_circ_0013190	MTF2	chr1:93575786-93576183	+	2	281	14	0
	BC,circBase	-,hsa_circ_0006427	BCAR3	chr1:94032835-94033408	-,+	1.5	449	229	0
	circBase	hsa_circ_0013215	BCAR3	chr1:94047857-94049678	-	2	757	13	0
	circBase	hsa_circ_0002986	BCAR3	chr1:94107859-94140497	-	2	368	66	0
	circBase	hsa_circ_0006423	BCAR3	chr1:94140169-94140497	-	1	328	23	0
	circBase	hsa_circ_0003513	GCLM	chr1:94360169-94367225	-	4	463	46	0
	circBase	hsa_circ_0003310	ARHGAP29	chr1:94685813-94697199	-	2	372	0	13
	circBase	hsa_circ_0000095	[TMEM56, TMEM56-RWDD3]	chr1:95609446-95616975	+	4	410	134	0
	circBase	hsa_circ_0003580	PTBP2	chr1:97235258-97236407	+	2	317	11	0
	circBase	hsa_circ_0013252	PTBP2	chr1:97235258-97250810	+	5	789	104	6
	circBase	hsa_circ_0006323	DPYD	chr1:97981281-98015300	-	2	401	19	0
	circBase	hsa_circ_0004161	DPYD	chr1:98144650-98165103	-	3	367	25	0
	circBase	hsa_circ_0013269	SNX7	chr1:99150440-99164461	+	5	858	18	0
	circBase	hsa_circ_0009674	CTNNBIP1	chr1:9931244-9938047	-	3	296	11	0
	BC,circBase,Enuka,Rajewsky	-,10_HEK293,cd_34_hsa_circ_001693,hsa_circ_0000014,LZIC	[],LZIC	chr1:9991948-9994918	-,+	1.5	2296.75	63	7
	circBase	hsa_circ_0019493	DNMBP	chr10:101657842-101659823	-	3	366	24	0
	circBase	hsa_circ_0019512	SCD	chr10:102114183-102116521	+	2	439	12	0
	circBase	hsa_circ_0006555	POLL	chr10:103344358-103345913	-	3	776	33	0
	circBase	hsa_circ_0007564	C10orf76	chr10:103649168-103717489	-	4	365	72	9
	circBase	hsa_circ_0004117	C10orf76	chr10:103699619-103717489	-	3	286	408	4
	circBase	hsa_circ_0019632	C10orf76	chr10:103716353-103717489	-	2	210	193	10
	circBase	hsa_circ_0019648	C10orf76	chr10:103766296-103769780	-	3	217	38	0
	circBase	hsa_circ_0019701	GBF1	chr10:104117795-104119192	+	3	541	75	0
	circBase	hsa_circ_0003839	GBF1	chr10:104119940-104120152	+	1	212	58	0
	circBase	hsa_circ_0019770	WBP1L	chr10:104569649-104569811	+	1	162	38	0
	BC,circBase,Enuka,Rajewsky	-,34_cd_19,cd_34_hsa_circ_000100,hsa_circ_0000258,PDCD11	[],PDCD11	chr10:105197771-105198565	+	1.25	640.5	270	38
	circBase	hsa_circ_0019975	GSTO2	chr10:106037651-106039229	+	2	325	18	0
	circBase	hsa_circ_0017438	WDR37	chr10:1118055-1126416	+	4	436	112	0
	circBase	hsa_circ_0003987	DUSP5	chr10:112262478-112266912	+	2	369	111	0
	BC,circBase,Enuka,Rajewsky	-,25_HEK293,cd_19_hsa_circ_002043,hsa_circ_0000260,SMC3	[],SMC3	chr10:112356155-112358048	+	1.25	1496	11	0
	circBase,Enuka	hsa_circ_0004277,WDR37	[],WDR37	chr10:1125950-1126416	+	1.5	313.5	297	67
	circBase	hsa_circ_0000206	WDR37	chr10:1130342-1142186	+	4	330	244	11
	circBase	hsa_circ_0017462	WDR37	chr10:1139391-1151207	+	4	499	77	0
	circBase	hsa_circ_0002533	VTI1A	chr10:114286845-114298089	+	2	163	11	0
	circBase	hsa_circ_0020050	TCF7L2	chr10:114799783-114849299	+	2	243	60	14
	circBase	hsa_circ_0005792	WDR37	chr10:1149538-1151207	+	2	380	223	0
	circBase	hsa_circ_0017465	WDR37	chr10:1149541-1151207	+	2	377	223	0
	BC,circBase	-,hsa_circ_0003978	[]	chr10:11639629-11643979	-,+	1	4350	32	0
	circBase	hsa_circ_0020078	FAM160B1	chr10:116590610-116596005	+	4	477	22	0
	BC,circBase	-,hsa_circ_0020092	[],TRUB1	chr10:116730126-116734144	+	2	2144	30	0
	circBase	hsa_circ_0017469	WDR37	chr10:1170157-1170964	+	2	250	181	0
	circBase	hsa_circ_0020099	GFRA1	chr10:117849251-117853347	-	2	317	11	0
	circBase	hsa_circ_0005239	GFRA1	chr10:117849251-117856275	-	3	427	4593	77
	circBase	hsa_circ_0020100	GFRA1	chr10:117849251-117885068	-	4	764	26	25
	circBase	hsa_circ_0020101	GFRA1	chr10:117884731-117885068	-	1	337	37	0
	circBase	hsa_circ_0017695	ECHDC3	chr10:11789347-11797607	+	3	421	98	0
	circBase	hsa_circ_0020122	SHTN1	chr10:118661275-118681027	-	5	561	70	0
	circBase,Enuka	hsa_circ_0009114,PDZD8	[]	chr10:119100490-119104960	-	1	4470	0	12
	circBase	hsa_circ_0017701	UPF2	chr10:11971863-11978711	-	3	431	40	0
	circBase	hsa_circ_0020131	CACUL1	chr10:120450776-120454742	-	2	229	135	0
	circBase	hsa_circ_0020151	EIF3A	chr10:120828957-120830597	-	2	409	60	0
	circBase	hsa_circ_0005516	RGS10	chr10:121275020-121286936	-	3	350	44	0
	circBase	hsa_circ_0006972	DHTKD1	chr10:12130984-12136270	+	3	641	165	10
	BC	-	[]	chr10:12159671-12162266	+	1	2595	29	0
	circBase,Rajewsky	3_cd_19_hsa_circ_000779,hsa_circ_0000214	[],DHTKD1	chr10:12160747-12162266	+	1.5	887.5	26	0
	circBase	hsa_circ_0020192	MCMBP	chr10:121612561-121616951	-	2	247	72	0
	circBase	hsa_circ_0020254	ATE1	chr10:123673304-123683844	-	3	231	0	21
	circBase	hsa_circ_0020306	CHST15	chr10:125798030-125804435	-	3	644	22	0
	circBase	hsa_circ_0000264	CHST15	chr10:125798030-125806240	-	4	1702	41	0
	circBase	hsa_circ_0003766	LHPP	chr10:126176990-126186697	+	3	311	28	0
	circBase,Enuka,Rajewsky	3_cd_19_hsa_circ_000105,FAM53B,hsa_circ_0000267	FAM53B	chr10:126370175-126370948	-	1	773	543	6
	circBase	hsa_circ_0002282	FAM53B	chr10:126370175-126395456	-	3	1080	11	0
	circBase	hsa_circ_0005734	FAM53B	chr10:126395204-126395456	-	1	252	128	21
	circBase	hsa_circ_0005418	CTBP2	chr10:126727565-126799662	-	2	263	51	0
	circBase	hsa_circ_0020359	EDRF1	chr10:127436104-127438134	+	3	463	39	0
	circBase	hsa_circ_0006306	DOCK1	chr10:128904494-128908618	+	2	178	69	0
	circBase	hsa_circ_0004856	OPTN	chr10:13150961-13151288	+	2	246	87	0
	circBase	hsa_circ_0020504	GLRX3	chr10:131958258-131965244	+	4	512	83	0
	circBase	hsa_circ_0020506	GLRX3	chr10:131964770-131969900	+	4	346	13	0
	circBase	hsa_circ_0002109	MCM10	chr10:13214375-13214765	+	2	246	225	1
	circBase,Rajewsky	7_cd_34_hsa_circ_001453,hsa_circ_0000216	[],MCM10	chr10:13214375-13217681	+	2	1862	26	2
	circBase	hsa_circ_0004477	MCM10	chr10:13233298-13234568	+	3	330	56	0
	circBase	hsa_circ_0020545	INPP5A	chr10:134503895-134523960	+	4	341	0	29
	circBase	hsa_circ_0003966	MTG1	chr10:135211938-135213157	+	3	263	20	0
	BC,circBase	-,hsa_circ_0004281	[],FRMD4A	chr10:13701322-13705509	-,+	2	2325	61	0
	circBase	hsa_circ_0017819	FRMD4A	chr10:13705452-13712528	-	3	409	69	0
	BC,circBase	-,hsa_circ_0008311	[],STAM	chr10:17746429-17747740	+	2	804	152	18
	circBase	hsa_circ_0017925	PLXDC2	chr10:20432223-20466338	+	5	520	13	0
	circBase	hsa_circ_0000224	PLXDC2	chr10:20436712-20466338	+	4	397	53	0
	circBase	hsa_circ_0017926	PLXDC2	chr10:20453396-20466338	+	3	278	30	0
	circBase	hsa_circ_0017953	MLLT10	chr10:22002700-22002879	+	1	179	78	0
	circBase	hsa_circ_0007084	MLLT10	chr10:22002700-22016857	+	3	364	173	0
	circBase	hsa_circ_0017359	ZMYND11	chr10:225933-255988	+	2	295	31	0
	circBase	hsa_circ_0008225	ZMYND11	chr10:225933-267296	+	3	457	221	14
	circBase	hsa_circ_0003583	PIP4K2A	chr10:22880557-22898646	-	3	348	251	0
	circBase	hsa_circ_0003826	PIP4K2A	chr10:22896855-22898646	-	2	195	58	0
	BC,circBase	-,hsa_circ_0006580	[],KIAA1217	chr10:24813251-24817048	+	1.5	2211.5	73	0
	circBase	hsa_circ_0017979	ARHGAP21	chr10:24880815-24883968	-	2	216	98	0
	circBase	hsa_circ_0017361	ZMYND11	chr10:255828-267296	+	2	322	53	0
	circBase	hsa_circ_0018000	PDSS1	chr10:26993605-26994323	+	2	174	87	0
	circBase	hsa_circ_0008115	PDSS1	chr10:26993605-26998697	+	3	305	160	0
	circBase	hsa_circ_0008134	PDSS1	chr10:26994214-27009288	+	3	382	11	0
	BC,circBase,Rajewsky	-,6_cd_19_hsa_circ_000088,hsa_circ_0000225	MASTL	chr10:27453992-27454468	+	1.33333	403.333	1234	1
	BC,circBase	-,hsa_circ_0018038	[],MASTL	chr10:27458872-27462188	+	1.5	2299	91	0
	circBase	hsa_circ_0018054	WAC	chr10:28872327-28879761	+	3	336	114	1
	circBase	hsa_circ_0007503	WAC	chr10:28872327-28884970	+	4	645	504	0
	circBase	hsa_circ_0008473	WAC	chr10:28884661-28884970	+	1	309	42	0
	BC,circBase,Enuka	-,hsa_circ_0006608,PFKP	[],PFKP	chr10:3160973-3162236	+	1.33333	922.333	24	0
	circBase	hsa_circ_0002498	PITRM1	chr10:3200231-3202522	-	4	459	10	0
	circBase	hsa_circ_0003022	PITRM1	chr10:3205916-3209234	-	5	632	21	0
	circBase	hsa_circ_0018103	ARHGAP12	chr10:32150322-32199491	-	3	1058	28	12
	BC,circBase,Enuka,Rajewsky	-,3_HEK293,neutr_hsa_circ_000783,ARHGAP12,hsa_circ_0000231	[],ARHGAP12	chr10:32197099-32199491	-,+	1.25	1992.5	458	49
	circBase	hsa_circ_0018135	EPC1	chr10:32560481-32562209	-	4	694	41	0
	circBase	hsa_circ_0018163	NRP1	chr10:33542955-33552801	-	3	551	11	0
	circBase	hsa_circ_0018168	PARD3	chr10:34558584-34573173	-	2	354	145	3
	circBase	hsa_circ_0018195	CREM	chr10:35467816-35495979	+	4	587	62	0
	circBase	hsa_circ_0018196	CREM	chr10:35477127-35495979	+	2	346	42	11
	circBase	hsa_circ_0018202	CCNY	chr10:35790428-35819171	+	5	350	74	0
	circBase	hsa_circ_0000235	CCNY	chr10:35805450-35819171	+	4	315	340	29
	circBase	hsa_circ_0018267	CXCL12	chr10:44874084-44876328	-	2	205	18	0
	circBase	hsa_circ_0003492	DIP2C	chr10:459852-468973	-	4	663	78	1
	circBase	hsa_circ_0018303	[]	chr10:47909169-47909819	+	1	650	12	0
	circBase	hsa_circ_0002968	MAPK8	chr10:49609654-49618211	+	4	499	14	0
	circBase	hsa_circ_0006523	FAM21A	chr10:51829306-51840691	+	3	402	32	1
	circBase	hsa_circ_0008655	DIP2C	chr10:518378-532470	-	2	183	600	72
	circBase	hsa_circ_0000210	GDI2	chr10:5815804-5828013	-	3	431	14	0
	circBase	hsa_circ_0002665	GDI2	chr10:5836847-5842668	-	3	343	44	0
	circBase	hsa_circ_0017599	FBXO18	chr10:5950887-5951257	+	2	267	29	0
	circBase	hsa_circ_0004255	IPMK	chr10:59975905-59997575	-	3	356	39	0
	circBase	hsa_circ_0007403	IL15RA	chr10:6001716-6002530	-	2	234	58	0
	circBase	hsa_circ_0017605	RBM17	chr10:6139010-6143350	+	2	258	33	0
	circBase	hsa_circ_0009172	DNA2	chr10:70218860-70229920	-	4	645	46	0
	circBase	hsa_circ_0003459	SLC25A16	chr10:70246900-70253327	-	4	421	61	0
	BC,circBase	-,hsa_circ_0006272	[],CCAR1	chr10:70497601-70502326	+	2	2498.5	91	29
	BC,circBase	-,hsa_circ_0018553	CCAR1	chr10:70506917-70507323	+	1.5	357	21	0
	circBase	hsa_circ_0018620	HK1	chr10:71136689-71139851	+	2	390	24	0
	BC,circBase	-,hsa_circ_0002758	[],TSPAN15	chr10:71243446-71244971	+	1.5	893	92	0
	circBase	hsa_circ_0004977	SGPL1	chr10:72604229-72619256	+	5	588	39	0
	circBase	hsa_circ_0017639	SFMBT2	chr10:7290509-7327916	-	4	536	17	0
	circBase	hsa_circ_0000211	SFMBT2	chr10:7318853-7327916	-	3	434	174	0
	circBase	hsa_circ_0017648	SFMBT2	chr10:7409610-7423911	-	3	487	19	0
	BC,circBase,Enuka	-,DNAJB12,hsa_circ_0008662	DNAJB12	chr10:74100546-74100928	-,+	1.33333	343.333	159	0
	circBase	hsa_circ_0006276	ANXA7	chr10:75156276-75160615	-	4	436	338	41
	circBase	hsa_circ_0018809	ANXA7	chr10:75157938-75160615	-	2	260	56	0
	circBase	hsa_circ_0018818	[PPP3CB-AS1, USP54]	chr10:75264607-75265184	-	2	260	14	0
	BC,circBase	-,hsa_circ_0004568	[],USP54	chr10:75296026-75299351	-,+	1.5	1822	169	1
	circBase	hsa_circ_0018824	USP54	chr10:75302560-75302889	-	2	197	99	0
	circBase	hsa_circ_0004387	SEC24C	chr10:75506387-75506762	+	2	287	123	0
	BC,circBase	-,hsa_circ_0005164	[],KAT6B	chr10:76598440-76603236	+	1.5	2872.5	256	12
	BC,circBase	-,hsa_circ_0005235	KAT6B	chr10:76602357-76603236	+	1	879	54	16
	circBase	hsa_circ_0017668	ATP5C1	chr10:7838083-7839141	+	2	167	26	0
	circBase	hsa_circ_0017675	ATP5C1	chr10:7844232-7844817	+	2	253	74	0
	circBase	hsa_circ_0004900	ZMIZ1	chr10:81070680-81070941	+	1	261	28	2
	circBase	hsa_circ_0006956	CCSER2	chr10:86177526-86185649	+	2	254	2731	213
	circBase	hsa_circ_0007229	ATAD1	chr10:89527429-89536184	-	3	248	18	0
	circBase	hsa_circ_0002232	PTEN	chr10:89624210-89693008	+	5	508	33	0
	BC,circBase	-,hsa_circ_0017412	LARP4B	chr10:909682-910210	-,+	1.5	408.5	21	0
	circBase	hsa_circ_0005772	LARP4B	chr10:909682-931700	-	4	469	102	0
	circBase	hsa_circ_0004202	LARP4B	chr10:930386-931700	-	2	180	155	1
	circBase	hsa_circ_0003584	BTAF1	chr10:93756125-93757508	+	2	351	111	0
	circBase	hsa_circ_0007578	BTAF1	chr10:93756125-93768032	+	3	504	309	0
	circBase	hsa_circ_0019146	CPEB3	chr10:93902785-93940776	-	3	315	18	0
	circBase	hsa_circ_0019198	MYOF	chr10:95107373-95109726	-	2	328	78	0
	circBase	hsa_circ_0005898	MYOF	chr10:95140975-95148911	-	3	420	30	0
	circBase	hsa_circ_0019240	NOC3L	chr10:96109869-96112160	-	2	270	26	0
	circBase	hsa_circ_0008874	TBC1D12	chr10:96201652-96234540	+	2	240	224	0
	circBase	hsa_circ_0002244	TBC1D12	chr10:96256811-96271411	+	5	467	55	0
	circBase	hsa_circ_0008102	LCOR	chr10:98703869-98711953	+	3	515	107	0
	circBase	hsa_circ_0006371	LCOR	chr10:98708764-98711953	+	2	382	14	0
	circBase	hsa_circ_0019335	RRP12	chr10:99144922-99145750	-	2	191	42	0
	circBase	hsa_circ_0008477	RRP12	chr10:99150179-99150601	-	2	223	173	2
	BC,circBase	-,hsa_circ_0005887	[],EXOSC1	chr10:99196173-99197507	-,+	2	802.5	560	0
	circBase	hsa_circ_0024097	YAP1	chr11:102033186-102094483	+	5	591	96	0
	circBase	hsa_circ_0002320	YAP1	chr11:102056748-102076805	+	2	296	24	0
	BC,circBase,Enuka	-,hsa_circ_0006286,YAP1	[],YAP1	chr11:102076623-102080295	+	1.33333	2524.67	146	12
	BC,circBase,Enuka	-,DLAT,hsa_circ_0024295	[],DLAT	chr11:111907996-111910121	+	1.33333	1530.67	82	0
	BC	-	KMT2A	chr11:118352429-118353210	+	1	781	36	0
	circBase	hsa_circ_0024444	KMT2A	chr11:118360506-118363945	+	5	699	15	3
	circBase	hsa_circ_0024466	KMT2A	chr11:118379850-118382740	+	3	311	48	4
	circBase,Rajewsky	4_cd_19_hsa_circ_000130,hsa_circ_0000359	[],IFT46	chr11:118422500-118423050	-	1.5	369.5	253	64
	circBase	hsa_circ_0024470	IFT46	chr11:118427620-118430579	-	3	373	52	0
	circBase,Rajewsky	4_cd_19_hsa_circ_001017,hsa_circ_0000360	[],DDX6	chr11:118629482-118634015	-	2	2440	130	0
	circBase	hsa_circ_0007327	VPS11	chr11:118947606-118948357	+	2	334	60	0
	circBase	hsa_circ_0024542	DPAGT1	chr11:118967851-118971118	-	5	665	14	0
	BC,circBase,Rajewsky	-,23_cd_34_hsa_circ_002007,hsa_circ_0000362	[],CBL	chr11:119144577-119145663	+	1.33333	817	92	1
	BC	-	CBL	chr11:119155678-119156276	+	1	598	129	0
	circBase	hsa_circ_0024596	NECTIN1	chr11:119545868-119549475	-	4	924	165	0
	circBase	hsa_circ_0024605	ARHGEF12	chr11:120276826-120280159	+	3	167	460	108
	BC	-	[]	chr11:120343758-120348235	+	1	4477	36	0
	circBase	hsa_circ_0007058	TEAD1	chr11:12696955-12785981	+	2	409	138	0
	BC	-	TEAD1	chr11:12785725-12785981	+	1	256	318	2
	BC,circBase,Enuka	-,ARHGAP32,hsa_circ_0024840	[],ARHGAP32	chr11:128932174-128936763	-,+	2	3203.33	218	0
	circBase	hsa_circ_0007843	ARHGAP32	chr11:128993340-129034322	-	3	286	51	0
	circBase	hsa_circ_0024865	PRDM10	chr11:129825406-129830977	-	3	412	194	45
	circBase	hsa_circ_0024876	ST14	chr11:130064043-130064632	+	2	238	134	1
	circBase	hsa_circ_0020764	TOLLIP	chr11:1307231-1310006	-	2	244	10	0
	circBase	hsa_circ_0008301	TOLLIP	chr11:1307231-1317024	-	4	577	82	0
	circBase	hsa_circ_0024913	NCAPD3	chr11:134054531-134055421	-	3	406	42	0
	circBase	hsa_circ_0024920	NCAPD3	chr11:134076493-134080348	-	5	634	83	0
	circBase	hsa_circ_0008967	BTBD10	chr11:13435076-13443385	-	4	707	21	11
	circBase,Rajewsky	15_cd_34_hsa_circ_001841,hsa_circ_0000278	[],PDE3B	chr11:14880588-14882912	+	1.5	1345	0	32
	circBase	hsa_circ_0021367	PLEKHA7	chr11:16834659-16838869	-	3	664	85	0
	circBase	hsa_circ_0021371	PLEKHA7	chr11:16872737-16877461	-	4	391	31	0
	circBase,Enuka	HPS5,hsa_circ_0007484	[],HPS5	chr11:18305341-18307006	-	1.5	943	56	0
	circBase	hsa_circ_0021459	TSG101	chr11:18524032-18528470	-	2	159	50	0
	circBase	hsa_circ_0021460	TSG101	chr11:18524032-18537711	-	5	513	33	0
	circBase	hsa_circ_0021464	TSG101	chr11:18536224-18537711	-	2	230	93	0
	BC,circBase	-,hsa_circ_0002687	[],TSG101	chr11:18536224-18541150	-,+	2	2620.5	398	0
	circBase	hsa_circ_0008239	METTL15	chr11:28311752-28318478	+	2	371	20	0
	circBase	hsa_circ_0021549	MPPED2	chr11:30516842-30557722	-	2	408	45	8
	circBase	hsa_circ_0021553	MPPED2	chr11:30557540-30602041	-	2	431	140	0
	circBase	hsa_circ_0021569	QSER1	chr11:32948702-32949669	+	2	275	45	0
	circBase	hsa_circ_0021570	QSER1	chr11:32948702-32956981	+	3	3968	0	14
	circBase	hsa_circ_0002127	HIPK3	chr11:33307958-33308498	+	1	540	9	11
	BC,circBase,Enuka,Rajewsky	-,56_HEK293,cd_19,cd_34,neutr_hsa_circ_000016,HIPK3,hsa_circ_0000284	HIPK3	chr11:33307958-33309057	+	1	1099	291	9
	circBase	hsa_circ_0021639	CAPRIN1	chr11:34104371-34111003	+	5	467	23	0
	circBase	hsa_circ_0021644	CAPRIN1	chr11:34107610-34107960	+	2	265	184	32
	BC,circBase	-,hsa_circ_0021652	[],CAPRIN1	chr11:34110941-34112225	+	2	803.5	13	0
	circBase,Rajewsky	12_cd_34_hsa_circ_000112,hsa_circ_0000288	CAPRIN1	chr11:34111725-34112225	+	1.5	380.5	12	0
	circBase	hsa_circ_0021671	NAT10	chr11:34139726-34140050	+	2	223	46	0
	BC,circBase	-,hsa_circ_0021727	[],CD44	chr11:35222628-35226187	+	2	1959.5	115	0
	circBase	hsa_circ_0004453	LDLRAD3	chr11:36103202-36120011	+	2	261	928	9
	BC,circBase,Enuka	-,hsa_circ_0006988,LDLRAD3	LDLRAD3	chr11:36248634-36248980	+	1	346	332	6
	circBase	hsa_circ_0004146	NUP98	chr11:3712576-3714605	-	2	287	40	0
	circBase	hsa_circ_0020875	NUP98	chr11:3726429-3727857	-	2	340	44	0
	BC,circBase	-,hsa_circ_0002350	NUP98	chr11:3752620-3752808	-,+	1	188	279	1
	circBase	hsa_circ_0004410	NUP98	chr11:3752620-3756554	-	2	322	28	1
	circBase	hsa_circ_0008380	NUP98	chr11:3752620-3765879	-	3	463	15	0
	circBase	hsa_circ_0000274	NUP98	chr11:3752620-3774638	-	4	556	182	0
	circBase	hsa_circ_0020913	NUP98	chr11:3789810-3789974	-	1	164	26	0
	circBase	hsa_circ_0007401	NUP98	chr11:3789810-3797251	-	4	593	31	0
	circBase	hsa_circ_0002464	NUP98	chr11:3792977-3794969	-	2	289	53	0
	circBase,Enuka	hsa_circ_0004960,NUP98	[],NUP98	chr11:3794861-3797251	-	1.5	1319	55	0
	circBase	hsa_circ_0021843	AMBRA1	chr11:46455023-46456587	-	2	344	98	3
	circBase	hsa_circ_0021844	AMBRA1	chr11:46455023-46465148	-	3	455	38	0
	circBase	hsa_circ_0007001	AMBRA1	chr11:46515157-46529920	-	3	362	239	0
	circBase	hsa_circ_0007061	AMBRA1	chr11:46515157-46534363	-	4	449	229	1
	circBase	hsa_circ_0003110	AMBRA1	chr11:46529740-46534363	-	2	267	479	7
	circBase	hsa_circ_0021873	ATG13	chr11:46680941-46687069	+	4	441	9	24
	circBase	hsa_circ_0021889	ARHGAP1	chr11:46717209-46717706	-	2	278	10	0
	circBase	hsa_circ_0021938	C11orf49	chr11:47176726-47179473	+	3	392	12	0
	circBase	hsa_circ_0022019	MTCH2	chr11:47644252-47647293	-	2	144	61	0
	circBase	hsa_circ_0022021	MTCH2	chr11:47644252-47650598	-	4	286	16	0
	circBase	hsa_circ_0008810	FNBP4	chr11:47744527-47744868	-	1	341	38	0
	BC,circBase	-,hsa_circ_0004075	[],FNBP4	chr11:47774467-47776216	-,+	1.5	1036.5	277	0
	circBase	hsa_circ_0003538	NUP160	chr11:47857202-47859175	-	3	353	227	13
	circBase	hsa_circ_0005795	LPXN	chr11:58317258-58322413	-	4	524	31	0
	circBase	hsa_circ_0004988	PATL1	chr11:59406520-59410508	-	3	398	56	0
	circBase	hsa_circ_0005130	TMEM138	chr11:61133516-61133688	+	1	172	74	0
	BC,circBase,Enuka	-,hsa_circ_0002058,TMEM138	[],TMEM138	chr11:61133516-61135470	+	1.33333	1385.33	1063	38
	circBase	hsa_circ_0022380	FADS1	chr11:61578222-61578547	-	2	231	81	0
	circBase	hsa_circ_0008011	GANAB	chr11:62406454-62407203	-	3	342	93	0
	circBase	hsa_circ_0022505	[BSCL2, HNRNPUL2-BSCL2]	chr11:62462039-62470021	-	2	226	43	0
	circBase	hsa_circ_0006855	TAF6L	chr11:62549365-62550297	+	3	429	102	1
	circBase	hsa_circ_0005861	WDR74	chr11:62606585-62607339	-	3	590	33	0
	circBase	hsa_circ_0022575	SLC3A2	chr11:62638216-62639141	+	2	186	27	10
	circBase	hsa_circ_0022591	SLC3A2	chr11:62652648-62653080	+	2	325	40	2
	circBase	hsa_circ_0022723	EHD1	chr11:64627395-64627808	-	1	413	40	0
	circBase	hsa_circ_0022771	TM7SF2	chr11:64882384-64882553	+	1	169	24	0
	circBase	hsa_circ_0004291	POLA2	chr11:65061623-65063461	+	4	403	56	0
	circBase	hsa_circ_0006417	NEAT1	chr11:65202523-65205128	+	1	2605	74	0
	circBase	hsa_circ_0005929	NEAT1	chr11:65210534-65211534	+	1	1000	177	0
	BC	-	MALAT1	chr11:65270196-65270396	+	1	200	0	118
	Enuka	MALAT1	MALAT1	chr11:65272657-65272846	+	1	189	1	103
	circBase	hsa_circ_0006857	PACS1	chr11:66006274-66006748	+	2	179	337	32
	circBase	hsa_circ_0022997	BBS1	chr11:66288740-66291353	+	3	387	10	0
	circBase	hsa_circ_0023033	C11orf80	chr11:66589113-66590145	+	2	233	15	0
	circBase	hsa_circ_0005611	C11orf80	chr11:66589113-66595835	+	3	332	226	3
	Enuka	RHOD	[]	chr11:66833366-66834318	+	1	952	64	19
	circBase	hsa_circ_0023067	KDM2A	chr11:67012659-67013587	+	2	402	27	0
	circBase	hsa_circ_0023182	LRP5	chr11:68115314-68133170	+	4	924	14	0
	circBase	hsa_circ_0023204	LRP5	chr11:68173991-68174281	+	1	290	76	0
	circBase	hsa_circ_0023216	LRP5	chr11:68190956-68193655	+	3	610	47	0
	circBase	hsa_circ_0023224	PPP6R3	chr11:68286968-68305359	+	2	384	79	0
	circBase	hsa_circ_0000334	PPP6R3	chr11:68318588-68326147	+	3	293	32	0
	circBase	hsa_circ_0001968	PPP6R3	chr11:68359043-68367962	+	3	407	10	0
	circBase	hsa_circ_0007464	PPP6R3	chr11:68367808-68370960	+	3	412	34	0
	circBase	hsa_circ_0002417	PPP6R3	chr11:68369330-68370960	+	2	258	63	0
	circBase	hsa_circ_0006483	CPT1A	chr11:68548107-68552478	-	3	491	23	0
	circBase	hsa_circ_0023267	CPT1A	chr11:68560782-68562379	-	2	196	11	0
	circBase	hsa_circ_0023268	CPT1A	chr11:68560782-68564401	-	3	274	26	0
	circBase,Enuka	CPT1A,hsa_circ_0023276	[],CPT1A	chr11:68571467-68575106	-	1.5	1956.5	244	4
	circBase	hsa_circ_0005282	CPT1A	chr11:68571467-68580044	-	3	414	203	5
	circBase	hsa_circ_0023325	PPFIA1	chr11:70189774-70194526	+	2	456	23	0
	BC,circBase,Enuka,Rajewsky	-,11_cd_19_hsa_circ_001722,hsa_circ_0000337,PPFIA1	[],PPFIA1	chr11:70200406-70202360	+	1.5	1570.25	397	1
	circBase	hsa_circ_0003429	PPFIA1	chr11:70200406-70208594	+	5	702	112	10
	circBase	hsa_circ_0003029	CTTN	chr11:70269045-70277386	+	4	365	36	0
	circBase	hsa_circ_0023354	SHANK2	chr11:70803467-70805734	-	2	320	30	0
	circBase	hsa_circ_0023356	SHANK2	chr11:70803467-70824410	-	4	501	11	0
	circBase	hsa_circ_0023357	SHANK2	chr11:70803467-70830078	-	5	705	14	0
	circBase	hsa_circ_0023362	SHANK2	chr11:70858165-70935842	-	2	319	20	1
	circBase	hsa_circ_0002383	STARD10	chr11:72468811-72470426	-	3	370	902	10
	BC,circBase	-,hsa_circ_0007195	[],FCHSD2	chr11:72598514-72600990	-,+	1.5	1349	60	0
	circBase	hsa_circ_0005918	FCHSD2	chr11:72695132-72700142	-	3	318	96	23
	circBase	hsa_circ_0023559	C2CD3	chr11:73843888-73850873	-	4	734	122	0
	circBase	hsa_circ_0023562	C2CD3	chr11:73849764-73850873	-	2	472	15	0
	circBase	hsa_circ_0003307	TALDO1	chr11:755878-760253	+	3	364	13	0
	circBase	hsa_circ_0006891	PPFIBP2	chr11:7614362-7631653	+	3	339	25	0
	circBase	hsa_circ_0023644	EMSY	chr11:76169226-76175124	+	3	586	102	0
	circBase	hsa_circ_0007458	EMSY	chr11:76174864-76183884	+	2	537	206	0
	circBase	hsa_circ_0023653	EMSY	chr11:76207258-76234335	+	4	713	96	0
	circBase	hsa_circ_0023655	EMSY	chr11:76224429-76227356	+	2	321	97	1
	circBase	hsa_circ_0023656	EMSY	chr11:76224429-76234335	+	3	458	35	0
	circBase	hsa_circ_0023670	ACER3	chr11:76696686-76709865	+	3	177	33	4
	BC,circBase	-,hsa_circ_0004593	[],CLNS1A	chr11:77336007-77340944	-,+	2	2642	199	3
	circBase	hsa_circ_0000344	RSF1	chr11:77394754-77404656	-	4	350	69	0
	circBase	hsa_circ_0002290	RSF1	chr11:77396149-77404656	-	3	240	26	0
	circBase	hsa_circ_0023770	ALG8	chr11:77815025-77815499	-	2	171	35	0
	circBase	hsa_circ_0023772	ALG8	chr11:77815025-77820627	-	4	451	29	0
	circBase	hsa_circ_0023865	CCDC90B	chr11:82989768-82991303	-	2	224	10	0
	circBase	hsa_circ_0023883	PICALM	chr11:85685750-85692271	-	4	289	73	0
	BC,circBase	-,hsa_circ_0023900	[],PICALM	chr11:85692171-85693046	-,+	2	569	16	0
	circBase	hsa_circ_0023904	PICALM	chr11:85692787-85693046	-	2	163	41	17
	circBase	hsa_circ_0002264	PICALM	chr11:85692787-85707972	-	5	525	252	0
	BC,circBase,Enuka	-,hsa_circ_0002513,PICALM	[],PICALM	chr11:85707868-85712201	-,+	1.66667	3010.33	13	0
	circBase	hsa_circ_0023919	PICALM	chr11:85707868-85714494	-	4	451	64	0
	circBase	hsa_circ_0007455	EED	chr11:85961337-85967554	+	4	438	14	0
	BC,circBase	-,hsa_circ_0023970	[],TMEM135	chr11:86778735-86782657	+	1.5	2071.5	203	2
	circBase	hsa_circ_0008359	TMEM135	chr11:86778735-86802437	+	3	255	1746	71
	circBase	hsa_circ_0003546	DENND5A	chr11:9215040-9229179	-	4	1028	0	20
	circBase	hsa_circ_0024043	MRE11A	chr11:94219089-94224131	-	2	294	26	0
	BC	-	[]	chr11:9441957-9446809	+	1	4852	24	0
	circBase	hsa_circ_0000350	AMOTL1	chr11:94528176-94533477	+	2	1072	120	1
	circBase	hsa_circ_0004214	AMOTL1	chr11:94532555-94533477	+	1	922	370	0
	circBase	hsa_circ_0008648	AMOTL1	chr11:94554695-94564707	+	3	527	13	0
	circBase	hsa_circ_0027852	UHRF1BP1L	chr12:100491142-100497729	-	4	462	67	0
	circBase	hsa_circ_0027853	UHRF1BP1L	chr12:100492129-100497729	-	3	321	14	0
	circBase	hsa_circ_0027857	ACTR6	chr12:100598717-100599522	+	2	187	1	15
	circBase	hsa_circ_0006258	SCYL2	chr12:100676720-100691953	+	3	508	70	2
	circBase	hsa_circ_0000431	DRAM1	chr12:102301963-102308010	+	2	237	113	0
	circBase	hsa_circ_0028001	APPL2	chr12:105610846-105623001	-	3	231	20	0
	circBase	hsa_circ_0006542	RIC8B	chr12:107208473-107219598	+	2	704	35	0
	BC,circBase	-,hsa_circ_0002154	[],RIC8B	chr12:107236366-107237725	+	1.5	842	150	51
	circBase	hsa_circ_0028021	RIC8B	chr12:107236366-107254190	+	4	615	15	0
	BC	-	CRY1	chr12:107393328-107393860	+	1	532	63	0
	circBase	hsa_circ_0007468	PRDM4	chr12:108136973-108140201	-	3	355	26	0
	BC,circBase,Enuka,Rajewsky	-,78_HEK293,cd_19,cd_34_hsa_circ_002167,CORO1C,hsa_circ_0000437	[],CORO1C	chr12:109046047-109048186	-,+	1.25	1667	166	0
	circBase	hsa_circ_0028094	USP30	chr12:109509416-109511337	+	3	240	176	3
	circBase	hsa_circ_0028100	ACACB	chr12:109604665-109609719	+	3	382	23	0
	circBase	hsa_circ_0028119	ACACB	chr12:109650640-109654725	+	3	315	29	0
	circBase	hsa_circ_0028143	MVK	chr12:110028575-110032986	+	3	362	116	0
	circBase	hsa_circ_0028196	ANAPC7	chr12:110826316-110834257	-	3	419	23	0
	circBase	hsa_circ_0028245	ATXN2	chr12:111907911-111908546	-	2	318	125	0
	circBase	hsa_circ_0028246	ATXN2	chr12:111907911-111923669	-	4	532	25	0
	BC,circBase	-,hsa_circ_0005981	[]	chr12:111920590-111924628	-,+	2	3400	101	0
	BC,circBase	-,hsa_circ_0005756	[],ATXN2	chr12:111923068-111924628	-,+	2	922	510	0
	BC,circBase	-,hsa_circ_0002273	[],ATXN2	chr12:111923074-111924628	-,+	2	916	433	25
	BC,circBase	-,hsa_circ_0002601	[],ATXN2	chr12:111947352-111948386	-,+	2	705.5	526	1
	circBase	hsa_circ_0003387	ATXN2	chr12:111947352-111951343	-	4	560	38	0
	circBase	hsa_circ_0000438	ATXN2	chr12:111951160-111957880	-	4	770	42	0
	BC,circBase,Enuka	-,ATXN2,hsa_circ_0002457	[],ATXN2	chr12:111990083-111993723	-,+	2	2533.33	45	5
	BC,circBase	-,hsa_circ_0006396	[],BRAP	chr12:112116954-112121111	-,+	2	2354	2	12
	circBase	hsa_circ_0005985	MAPKAPK5	chr12:112305375-112308984	+	4	393	78	0
	circBase	hsa_circ_0002488	MAPKAPK5	chr12:112321384-112321572	+	1	188	74	2
	circBase	hsa_circ_0004206	TMEM116	chr12:112371689-112381173	-	5	523	22	0
	circBase	hsa_circ_0028386	HECTD4	chr12:112654095-112654999	-	3	391	17	0
	circBase	hsa_circ_0028406	HECTD4	chr12:112696299-112697069	-	2	255	18	0
	circBase	hsa_circ_0028410	HECTD4	chr12:112707507-112711599	-	3	520	83	0
	circBase,Enuka,Rajewsky	47_cd_34_hsa_circ_002153,hsa_circ_0000377,PRH1-PRR4	[]	chr12:11273608-11276786	-	1	3178	193	0
	BC,circBase	-,hsa_circ_0002584	HECTD4	chr12:112757028-112757546	-,+	1	518	111	1
	BC,circBase,Enuka,Rajewsky	-,6_HEK293,cd_19_hsa_circ_000133,ERC1,hsa_circ_0000373	ERC1	chr12:1136913-1137738	+	1	825	26	4
	circBase	hsa_circ_0028540	RBM19	chr12:114384158-114385269	-	2	253	11	0
	circBase	hsa_circ_0002748	MED13L	chr12:116434280-116435035	-	2	427	175	0
	circBase	hsa_circ_0003059	MED13L	chr12:116534473-116675510	-	3	407	39	0
	BC,circBase	-,hsa_circ_0008151	[]	chr12:116674625-116675510	-,+	1	885	71	1
	circBase	hsa_circ_0028601	RNFT2	chr12:117271596-117274087	+	3	318	90	0
	circBase	hsa_circ_0028605	FBXW8	chr12:117365827-117387511	+	3	359	45	0
	circBase	hsa_circ_0005916	FBXW8	chr12:117402501-117426674	+	3	562	33	0
	circBase	hsa_circ_0006150	FBXW8	chr12:117423010-117426674	+	2	404	74	42
	circBase	hsa_circ_0028665	TAOK3	chr12:118650718-118651915	-	2	176	2	37
	circBase	hsa_circ_0028671	TAOK3	chr12:118682698-118693460	-	2	280	19	0
	circBase	hsa_circ_0005501	ETV6	chr12:11992073-12006495	+	2	300	23	0
	circBase	hsa_circ_0028673	PRKAB1	chr12:120111768-120114475	+	3	343	60	0
	BC,circBase	-,hsa_circ_0004123	ETV6	chr12:12022357-12022903	+	1	546	18	0
	BC,circBase,Enuka,Rajewsky	-,7_HEK293,cd_19_hsa_circ_000153,GCN1L1,hsa_circ_0000448	GCN1	chr12:120592773-120593523	-,+	1.5	659.75	75	1
	BC,circBase	-,hsa_circ_0028899	RNF10	chr12:120995084-120995485	+	1.5	361.5	143	0
	BC,circBase	-,hsa_circ_0008803	[],RNF10	chr12:120995084-120998689	+	2	2044	23	0
	circBase	hsa_circ_0005043	RNF10	chr12:121002874-121009094	+	4	477	95	0
	BC,circBase	-,hsa_circ_0003472	[],SPPL3	chr12:121220457-121222396	-,+	2	1125.5	793	14
	circBase	hsa_circ_0004479	SPPL3	chr12:121220457-121229360	-	4	401	31	0
	circBase	hsa_circ_0002179	SPPL3	chr12:121220457-121248689	-	5	479	87	0
	circBase	hsa_circ_0028938	SPPL3	chr12:121221476-121248689	-	4	366	96	0
	circBase	hsa_circ_0028945	P2RX4	chr12:121659715-121660846	+	3	242	12	0
	circBase	hsa_circ_0028965	ANAPC5	chr12:121756079-121756227	-	1	148	193	17
	circBase	hsa_circ_0028976	ANAPC5	chr12:121773335-121775195	-	2	293	108	0
	circBase	hsa_circ_0028986	KDM2B	chr12:121947369-121947842	-	1	473	65	0
	circBase	hsa_circ_0006030	TMEM120B	chr12:122181534-122190129	+	4	392	78	0
	BC,circBase,Rajewsky	-,10_cd_19_hsa_circ_000155,hsa_circ_0000450	[RHOF, TMEM120B]	chr12:122218777-122219098	-,+	1.33333	295.667	47	5
	circBase	hsa_circ_0003414	WDR66	chr12:122380439-122386967	+	3	271	72	0
	circBase	hsa_circ_0000452	BCL7A	chr12:122468605-122481959	+	3	347	19	0
	BC,circBase,Enuka	-,CLIP1,hsa_circ_0005465	[],CLIP1	chr12:122861935-122865105	-,+	1.33333	2367.67	115	37
	circBase	hsa_circ_0029073	ZCCHC8	chr12:122962387-122964858	-	3	327	20	0
	circBase	hsa_circ_0009115	ABCB9	chr12:123416738-123419978	-	2	297	244	0
	circBase	hsa_circ_0029170	PITPNM2	chr12:123497159-123498589	-	2	337	172	0
	circBase	hsa_circ_0029184	MPHOSPH9	chr12:123651201-123665757	-	4	350	23	0
	circBase	hsa_circ_0029196	MPHOSPH9	chr12:123694602-123699381	-	2	198	66	0
	circBase	hsa_circ_0005310	SBNO1	chr12:123798166-123800207	-	3	285	126	0
	circBase	hsa_circ_0029241	DDX55	chr12:124101057-124103384	+	3	377	102	0
	circBase	hsa_circ_0029301	NCOR2	chr12:124832370-124835283	-	3	379	115	1
	circBase	hsa_circ_0002783	NCOR2	chr12:124856567-124862930	-	3	788	13	0
	circBase	hsa_circ_0029308	NCOR2	chr12:124904502-124915333	-	5	600	154	0
	circBase	hsa_circ_0029315	NCOR2	chr12:124922475-124957677	-	5	471	100	0
	circBase	hsa_circ_0029325	SCARB1	chr12:125270902-125284788	-	4	392	110	0
	circBase	hsa_circ_0029331	SCARB1	chr12:125279740-125284788	-	2	193	98	1
	circBase	hsa_circ_0029346	SCARB1	chr12:125296415-125302253	-	4	600	8	13
	circBase	hsa_circ_0029347	SCARB1	chr12:125298747-125299660	-	2	346	23	0
	circBase	hsa_circ_0029348	SCARB1	chr12:125298747-125302253	-	3	504	85	18
	circBase	hsa_circ_0006078	AACS	chr12:125587224-125591814	+	3	345	58	0
	circBase	hsa_circ_0006689	SLC15A4	chr12:129293332-129299615	-	4	712	46	27
	circBase	hsa_circ_0025506	GPRC5A	chr12:13061176-13062105	+	1	929	61	0
	circBase	hsa_circ_0029441	SFSWAP	chr12:132209949-132212973	+	3	475	85	0
	circBase	hsa_circ_0005186	SFSWAP	chr12:132237667-132241189	+	4	639	83	0
	circBase	hsa_circ_0029457	EP400	chr12:132471058-132472435	+	2	480	20	0
	circBase	hsa_circ_0004021	[]	chr12:132588541-132599090	+	2	4774	98	0
	circBase	hsa_circ_0006077	ANKLE2	chr12:133324417-133324917	-	2	383	18	0
	circBase	hsa_circ_0029589	CHFR	chr12:133428203-133430159	-	2	263	74	0
	circBase	hsa_circ_0024999	ERC1	chr12:1399017-1553916	+	5	659	58	0
	BC,circBase	-,hsa_circ_0025513	[],ATF7IP	chr12:14609494-14610229	+	1.5	449	75	0
	circBase	hsa_circ_0006747	ERC1	chr12:1480998-1553916	+	4	498	132	7
	circBase	hsa_circ_0006420	AEBP2	chr12:19615443-19626289	+	2	316	36	0
	circBase	hsa_circ_0025636	RASSF8	chr12:26147969-26208379	+	2	305	12	0
	circBase	hsa_circ_0025693	ASUN	chr12:27075548-27081838	-	5	589	40	1
	BC,circBase	-,hsa_circ_0007683	[],TM7SF3	chr12:27149674-27152609	-,+	1.5	1603.5	335	12
	circBase	hsa_circ_0000384	MRPS35	chr12:27867712-27877119	+	4	410	252	0
	circBase	hsa_circ_0025735	MRPS35	chr12:27872740-27877119	+	2	201	16	0
	BC,circBase,Enuka	-,CCDC91,hsa_circ_0007723	[],CCDC91	chr12:28458581-28460682	+	1.66667	1556.33	15	0
	circBase	hsa_circ_0025750	FAR2	chr12:29446232-29450133	+	2	356	167	0
	circBase	hsa_circ_0025046	TULP3	chr12:3042583-3047451	+	4	499	43	0
	circBase	hsa_circ_0007918	SLC2A13	chr12:40422102-40442012	-	2	369	62	1
	circBase	hsa_circ_0003402	[]	chr12:42521847-42523653	-	1	1806	26	0
	BC,circBase	-,hsa_circ_0004502	YAF2	chr12:42604156-42604421	-,+	1	265	0	16
	circBase,Enuka,Rajewsky	4_neutr_hsa_circ_000139,hsa_circ_0000392,YAF2	YAF2	chr12:42604156-42604482	-	1	326	1	52
	circBase	hsa_circ_0025947	ANO6	chr12:45814853-45816845	+	2	309	173	28
	circBase	hsa_circ_0024946	KDM5A	chr12:459786-465703	-	5	636	26	0
	circBase	hsa_circ_0008684	C12orf4	chr12:4626226-4628046	-	3	434	10	0
	circBase	hsa_circ_0025977	SLC38A1	chr12:46594880-46596872	-	2	181	13	0
	circBase	hsa_circ_0000396	SLC38A1	chr12:46622935-46637097	-	4	522	353	73
	BC,circBase,Enuka,Rajewsky	-,6_cd_19_hsa_circ_001368,hsa_circ_0000398,SLC38A1	[],SLC38A1	chr12:46633461-46637097	-,+	1.25	2809.5	64	0
	circBase	hsa_circ_0026017	VDR	chr12:48249412-48258960	-	4	609	18	14
	circBase	hsa_circ_0006222	SENP1	chr12:48477373-48491907	-	4	548	17	37
	circBase,Rajewsky	25_cd_34_hsa_circ_002045,hsa_circ_0000399	[]	chr12:49053687-49054402	-	1	715	553	6
	circBase	hsa_circ_0026034	KANSL2	chr12:49054148-49054402	-	1	254	21	0
	circBase,Enuka	ARF3,hsa_circ_0003770	[],ARF3	chr12:49333437-49334971	-	2	1005.5	80	0
	BC,circBase	-,hsa_circ_0026153	[],SPATS2	chr12:49883247-49884514	+	1.5	713	0	18
	circBase	hsa_circ_0009035	RACGAP1	chr12:50385780-50386438	-	3	375	367	38
	circBase,Enuka	hsa_circ_0006535,SMARCD1	[],SMARCD1	chr12:50488219-50490755	+	1.5	1397.5	14	0
	BC,circBase	-,hsa_circ_0003873	[],LARP4	chr12:50821544-50822873	+	1.5	816.5	56	0
	circBase	hsa_circ_0026241	LARP4	chr12:50860741-50867950	+	3	453	10	0
	circBase	hsa_circ_0007241	ATF1	chr12:51173922-51189792	+	2	200	204	21
	BC,circBase	-,hsa_circ_0026285	ATF1	chr12:51207792-51208222	+	1.5	386.5	33	0
	circBase	hsa_circ_0026286	ATF1	chr12:51208062-51208222	+	1	160	18	0
	BC,circBase,Enuka	-,hsa_circ_0008802,SLC11A2	[],SLC11A2	chr12:51402258-51404549	-,+	1.33333	1601	116	0
	circBase	hsa_circ_0003754	LETMD1	chr12:51447594-51450285	+	4	491	26	0
	circBase	hsa_circ_0004313	LETMD1	chr12:51449617-51450285	+	3	442	61	1
	circBase	hsa_circ_0026314	DAZAP2	chr12:51634126-51634900	+	2	365	19	0
	circBase	hsa_circ_0026504	EIF4B	chr12:53412581-53412790	+	1	209	405	7
	circBase	hsa_circ_0026563	CSAD	chr12:53563855-53564286	-	2	135	11	0
	circBase	hsa_circ_0026683	ATP5G2	chr12:54062931-54066429	-	3	342	26	0
	circBase	hsa_circ_0026802	SUOX	chr12:56395995-56396504	+	2	238	69	7
	circBase	hsa_circ_0026899	SMARCC2	chr12:56567479-56568548	-	2	268	33	0
	circBase	hsa_circ_0026981	CS	chr12:56676203-56676775	-	2	321	28	0
	circBase	hsa_circ_0026983	CS	chr12:56676203-56680429	-	5	546	12	0
	circBase	hsa_circ_0027033	RBMS2	chr12:56962758-56965639	+	3	309	23	0
	circBase	hsa_circ_0004843	BAZ2A	chr12:56997142-56999111	-	5	786	21	0
	circBase	hsa_circ_0027058	BAZ2A	chr12:56998000-56999111	-	3	545	80	0
	circBase	hsa_circ_0027108	PRIM1	chr12:57127930-57133147	-	3	261	55	0
	circBase	hsa_circ_0002539	R3HDM2	chr12:57674140-57677839	-	2	406	18	0
	circBase	hsa_circ_0027243	R3HDM2	chr12:57677606-57677839	-	1	233	11	0
	circBase	hsa_circ_0027261	MARS	chr12:57891939-57892406	+	2	321	136	0
	circBase	hsa_circ_0027262	MARS	chr12:57891939-57894305	+	3	523	13	0
	circBase	hsa_circ_0006606	CDK4	chr12:58142964-58143287	-	2	187	46	2
	circBase	hsa_circ_0027355	USP15	chr12:62743001-62749256	+	2	232	29	0
	circBase	hsa_circ_0027358	USP15	chr12:62775270-62778083	+	3	558	25	0
	circBase	hsa_circ_0008940	SRGAP1	chr12:64456696-64458999	+	2	324	45	13
	circBase	hsa_circ_0027385	SRGAP1	chr12:64456696-64480806	+	5	635	114	3
	BC,circBase	-,hsa_circ_0027440	[],TBC1D30	chr12:65258447-65260683	+	1.5	1244.5	65	0
	circBase	hsa_circ_0025244	COPS7A	chr12:6839567-6839986	+	2	258	11	0
	circBase	hsa_circ_0027459	MDM1	chr12:68696399-68696652	-	1	253	350	1
	circBase	hsa_circ_0027460	MDM1	chr12:68696399-68707533	-	3	473	25	0
	Enuka	FRS2	[]	chr12:69924069-69925836	+	1	1767	115	1
	BC,circBase,Enuka,Rajewsky	-,11_cd_34_hsa_circ_001726,CCT2,hsa_circ_0000418	[],CCT2	chr12:69983264-69985939	+	1.25	2082.25	19	0
	circBase	hsa_circ_0027545	CNOT2	chr12:70671911-70713144	+	4	557	44	0
	circBase	hsa_circ_0025359	FOXJ2	chr12:8192414-8192761	+	1	347	97	0
	circBase	hsa_circ_0027683	TMTC2	chr12:83358802-83379825	+	4	472	19	0
	circBase	hsa_circ_0025373	RIMKLB	chr12:8866406-8906689	+	4	753	12	0
	circBase	hsa_circ_0002329	KITLG	chr12:88910110-88939642	-	4	505	33	11
	circBase	hsa_circ_0002803	KITLG	chr12:88926217-88939642	-	2	177	7	11
	circBase	hsa_circ_0027702	POC1B	chr12:89860546-89866052	-	5	580	255	4
	circBase	hsa_circ_0027718	MRPL42	chr12:93870729-93881436	+	3	313	78	0
	BC	-	[]	chr12:94818202-94818678	+	1	476	259	0
	circBase	hsa_circ_0027758	FGD6	chr12:95507426-95531454	-	3	296	52	0
	circBase	hsa_circ_0027760	FGD6	chr12:95528514-95535315	-	3	397	34	0
	circBase	hsa_circ_0027775	METAP2	chr12:95887831-95889874	+	3	439	63	0
	circBase	hsa_circ_0002762	CDK17	chr12:96717725-96728643	-	2	312	483	4
	circBase	hsa_circ_0003517	TMPO	chr12:98921663-98931350	+	3	384	17	0
	circBase	hsa_circ_0004901	APAF1	chr12:99071202-99080651	+	4	511	74	0
	circBase	hsa_circ_0030741	TM9SF2	chr13:100206557-100207901	+	2	264	11	0
	circBase	hsa_circ_0008420	PCCA	chr13:100982814-100992513	+	2	214	51	0
	circBase	hsa_circ_0000503	ARHGEF7	chr13:111857635-111870227	+	3	418	36	0
	circBase	hsa_circ_0030914	ARHGEF7	chr13:111857635-111885640	+	4	507	52	0
	circBase	hsa_circ_0030952	TUBGCP3	chr13:113210365-113223573	-	5	645	21	0
	circBase	hsa_circ_0030975	MCF2L	chr13:113718617-113719399	+	2	267	57	0
	circBase	hsa_circ_0004408	LAMP1	chr13:113960799-113965182	+	3	501	58	0
	circBase	hsa_circ_0031027	TMCO3	chr13:114164552-114193822	+	4	652	56	0
	circBase	hsa_circ_0004361	TMCO3	chr13:114174930-114193822	+	3	465	26	0
	circBase	hsa_circ_0031038	TFDP1	chr13:114265310-114277601	+	2	174	220	1
	circBase	hsa_circ_0029618	ZMYM5	chr13:20409616-20411961	-	2	379	23	0
	BC,circBase	-,hsa_circ_0003285	EEF1AKMT1	chr13:21305979-21306260	-,+	1	281	105	0
	circBase	hsa_circ_0007590	LATS2	chr13:21557362-21557945	-	1	583	49	0
	circBase	hsa_circ_0004966	SKA3	chr13:21735928-21742538	-	2	498	163	1
	circBase	hsa_circ_0029696	SKA3	chr13:21735928-21746820	-	4	726	44	0
	BC,circBase,Enuka,Rajewsky	-,6_cd_19,neutr_hsa_circ_000158,hsa_circ_0000467,SKA3	SKA3	chr13:21742126-21742538	-,+	1	412	43	0
	circBase	hsa_circ_0029713	MICU2	chr13:22095383-22113827	-	4	239	74	0
	circBase	hsa_circ_0004865	SPATA13	chr13:24796956-24798720	+	1	1764	32	0
	circBase	hsa_circ_0003040	SPATA13	chr13:24823614-24826000	+	2	511	274	0
	circBase	hsa_circ_0029736	SPATA13	chr13:24863136-24865022	+	2	413	61	0
	BC,circBase	-,hsa_circ_0029762	[],PARP4	chr13:25049609-25052414	-,+	2	1635.5	24	0
	BC	-	PARP4	chr13:25051838-25052414	+	1	576	90	0
	BC,circBase	-,hsa_circ_0003489	[],CDK8	chr13:26974589-26975761	+	2	754	555	10
	circBase	hsa_circ_0029833	PAN3	chr13:28748408-28750696	+	2	189	20	0
	BC,circBase,Enuka	-,hsa_circ_0004372,PAN3	[],PAN3	chr13:28748408-28752072	+	1.66667	2529.33	1105	29
	circBase	hsa_circ_0005831	PAN3	chr13:28748408-28794515	+	5	570	355	9
	circBase	hsa_circ_0029839	PAN3	chr13:28750629-28752072	+	2	138	22	0
	circBase	hsa_circ_0006597	PAN3	chr13:28771321-28794515	+	2	310	222	0
	circBase	hsa_circ_0008902	PAN3	chr13:28830428-28835595	+	3	411	224	2
	circBase	hsa_circ_0029855	PAN3	chr13:28834583-28835595	+	2	163	127	0
	BC,circBase,Rajewsky	-,3_neutr_hsa_circ_000831,hsa_circ_0000469	[],PAN3	chr13:28840851-28845003	+	2	2950.33	131	0
	circBase	hsa_circ_0029898	USPL1	chr13:31211880-31221194	+	3	370	269	0
	circBase	hsa_circ_0029929	BRCA2	chr13:32893213-32900750	+	5	564	90	0
	circBase	hsa_circ_0029930	BRCA2	chr13:32899212-32900750	+	4	315	69	6
	circBase	hsa_circ_0000471	N4BP2L2	chr13:33091993-33101669	-	4	388	116	1
	circBase	hsa_circ_0029940	PDS5B	chr13:33222890-33226144	+	2	331	30	0
	circBase	hsa_circ_0029955	PDS5B	chr13:33275459-33309467	+	5	666	26	0
	BC,circBase	-,hsa_circ_0004494	[],PDS5B	chr13:33306237-33309467	+	1.5	1756.5	946	9
	circBase	hsa_circ_0029974	NBEA	chr13:35615069-35619538	+	3	429	15	0
	circBase	hsa_circ_0029991	NBEA	chr13:35758112-35785316	+	4	817	31	0
	circBase	hsa_circ_0008230	MTRF1	chr13:41826780-41835051	-	4	705	19	0
	circBase	hsa_circ_0004711	VWA8	chr13:42385360-42393522	-	3	363	664	17
	circBase	hsa_circ_0006049	VWA8	chr13:42385360-42407667	-	5	638	97	0
	circBase	hsa_circ_0030175	SLC25A30	chr13:45980017-45983209	-	2	243	92	0
	circBase	hsa_circ_0008937	COG3	chr13:46090277-46099186	+	4	421	237	0
	circBase	hsa_circ_0030214	LRCH1	chr13:47297355-47303119	+	2	248	13	0
	circBase	hsa_circ_0002215	LRCH1	chr13:47297355-47308133	+	3	326	202	0
	circBase	hsa_circ_0006620	ITM2B	chr13:48827943-48835457	+	5	781	46	0
	circBase	hsa_circ_0000481	FNDC3A	chr13:49712882-49720071	+	2	217	40	45
	BC,circBase	-,hsa_circ_0005263	[],FNDC3A	chr13:49771012-49772710	+	2.5	1229.5	69	0
	circBase	hsa_circ_0004714	KPNA3	chr13:50296090-50299637	-	3	343	51	0
	circBase	hsa_circ_0006475	DLEU2	chr13:50571209-50618904	-	4	879	12	0
	circBase	hsa_circ_0030376	TDRD3	chr13:61013821-61018882	+	2	151	18	0
	circBase	hsa_circ_0000494	UCHL3	chr13:76134888-76143643	+	4	420	70	0
	BC,circBase,Rajewsky	-,4_cd_19_hsa_circ_001054,hsa_circ_0000495	[]	chr13:77700452-77703365	-,+	1	2913	52	0
	circBase	hsa_circ_0030548	NDFIP2	chr13:80094944-80113910	+	3	394	16	0
	circBase	hsa_circ_0007470	ABCC4	chr13:95813442-95818621	-	5	631	13	0
	BC,circBase	-,hsa_circ_0008274	[],UGGT2	chr13:96485180-96489456	-,+	1.5	2260	176	0
	BC,circBase	-,hsa_circ_0002557	FARP1	chr13:98865473-98865667	+	1	194	23	3
	circBase	hsa_circ_0030694	FARP1	chr13:99061591-99076904	+	4	491	12	0
	circBase	hsa_circ_0030707	STK24	chr13:99127074-99134575	-	3	324	38	0
	circBase	hsa_circ_0030720	UBAC2	chr13:99890680-99896878	+	3	358	161	0
	circBase	hsa_circ_0033155	EML1	chr14:100317189-100331983	+	2	316	152	0
	circBase,Enuka	hsa_circ_0004310,WDR25	WDR25	chr14:100847246-100848083	+	1	837	17	0
	circBase	hsa_circ_0033194	WDR25	chr14:100934357-100950461	+	2	279	46	0
	circBase	hsa_circ_0033328	DYNC1H1	chr14:102484787-102486393	+	2	330	1	24
	BC,circBase,Enuka	-,DYNC1H1,hsa_circ_0002398	DYNC1H1	chr14:102506572-102507010	+	1.33333	375.667	77	35
	BC,circBase,Rajewsky	-,2_cd_19_hsa_circ_000581,hsa_circ_0000569	[],WDR20	chr14:102659799-102661457	+	1.33333	1183.67	81	0
	circBase	hsa_circ_0033402	WDR20	chr14:102661274-102661457	+	1	183	147	7
	circBase	hsa_circ_0002553	WDR20	chr14:102661274-102676199	+	2	1443	31	3
	circBase	hsa_circ_0033431	TRAF3	chr14:103355896-103369766	+	4	484	40	0
	circBase	hsa_circ_0005178	CDC42BPB	chr14:103465901-103478525	-	4	421	14	0
	circBase	hsa_circ_0000571	CDC42BPB	chr14:103470264-103478525	-	3	272	100	0
	circBase	hsa_circ_0033485	MARK3	chr14:103958113-103966537	+	3	330	110	8
	circBase	hsa_circ_0033496	KLC1	chr14:104128452-104129264	+	2	305	48	2
	circBase	hsa_circ_0033498	KLC1	chr14:104128452-104136620	+	4	495	19	0
	circBase	hsa_circ_0007737	KLC1	chr14:104135847-104139768	+	4	464	19	0
	circBase	hsa_circ_0005791	PPP1R13B	chr14:104245081-104263855	-	3	345	30	0
	circBase	hsa_circ_0008754	BRF1	chr14:105692405-105707751	-	5	504	104	0
	circBase	hsa_circ_0005309	BRF1	chr14:105718843-105739231	-	3	279	617	14
	circBase	hsa_circ_0033598	PACS2	chr14:105818714-105821514	+	2	216	42	10
	circBase	hsa_circ_0033609	MTA1	chr14:105905008-105911848	+	2	162	23	0
	BC,circBase	-,hsa_circ_0003643	[],HNRNPC	chr14:21698477-21702388	-,+	2	2175.5	43	0
	circBase	hsa_circ_0031152	[]	chr14:21731469-21731988	-	1	519	12	0
	BC,Rajewsky	-,2_cd_19_hsa_circ_000586	[]	chr14:21825355-21829372	-,+	1	4017	54	1
	circBase	hsa_circ_0007497	SUPT16H	chr14:21840032-21841589	-	2	264	107	0
	BC,circBase,Enuka,Rajewsky	-,52_cd_19,cd_34_hsa_circ_000169,hsa_circ_0000523,METTL3	METTL3	chr14:21971315-21972024	-,+	1.25	687.5	502	1
	BC,circBase,Enuka,Rajewsky	-,23_cd_19,neutr_hsa_circ_002009,hsa_circ_0000524,RBM23	[],RBM23	chr14:23378691-23380612	-,+	1.25	1488	21	0
	circBase	hsa_circ_0031250	PRMT5	chr14:23395341-23396023	-	3	327	26	0
	BC,circBase,Enuka	-,HAUS4,hsa_circ_0005663	[],HAUS4	chr14:23419522-23421892	-,+	2	1749	14	0
	circBase	hsa_circ_0031288	[BCL2L2-PABPN1, PABPN1]	chr14:23793346-23793498	+	1	152	239	16
	circBase	hsa_circ_0031380	RABGGTA	chr14:24735981-24736982	-	2	231	54	0
	BC,circBase,Enuka	-,hsa_circ_0009140,SCFD1	[],SCFD1	chr14:31139461-31144271	+	2	3335.67	28	0
	circBase	hsa_circ_0000528	SCFD1	chr14:31185129-31204064	+	5	276	75	0
	BC,circBase	-,hsa_circ_0031431	[],COCH	chr14:31346777-31349940	+	3	1855	65	0
	circBase	hsa_circ_0031545	HEATR5A	chr14:31806681-31817113	-	4	659	17	0
	BC,circBase	-,hsa_circ_0031556	[],HEATR5A	chr14:31814292-31817113	-,+	1.5	1585.5	40	1
	circBase	hsa_circ_0031563	HEATR5A	chr14:31818994-31833504	-	5	747	24	0
	circBase	hsa_circ_0005236	ARHGAP5	chr14:32586345-32621734	+	4	464	49	0
	BC,circBase	-,hsa_circ_0007379	[]	chr14:35020919-35024118	-,+	1	3199	63	0
	circBase	hsa_circ_0008568	[]	chr14:35438375-35441270	-	2	261	108	0
	circBase	hsa_circ_0031651	FAM177A1	chr14:35522483-35548230	+	3	339	0	19
	circBase	hsa_circ_0003374	SEC23A	chr14:39517855-39524500	-	2	232	0	10
	circBase	hsa_circ_0031732	SEC23A	chr14:39565101-39565343	-	1	242	43	0
	BC,Enuka	-,PNN	PNN	chr14:39648294-39648666	+	1	372	45	1
	circBase,Rajewsky	5_cd_19_hsa_circ_001248,hsa_circ_0000532	[],PRPF39	chr14:45564423-45566208	+	2	1186.5	13	2
	BC,circBase	-,hsa_circ_0004904	[],POLE2	chr14:50136241-50141145	-,+	2	2575.5	159	4
	circBase	hsa_circ_0031818	SOS2	chr14:50596678-50597480	-	2	304	29	18
	circBase	hsa_circ_0031836	SOS2	chr14:50667670-50671127	-	2	258	135	0
	circBase	hsa_circ_0031845	L2HGDH	chr14:50768734-50769735	-	2	268	33	0
	circBase	hsa_circ_0031857	MAP4K5	chr14:50923233-50930851	-	3	278	384	1
	circBase	hsa_circ_0031859	MAP4K5	chr14:50929382-50930851	-	2	199	19	0
	BC,circBase	-,hsa_circ_0007101	[],SAV1	chr14:51107467-51111732	-,+	1.5	2340	130	1
	circBase	hsa_circ_0031940	TXNDC16	chr14:53003436-53011089	-	5	573	15	0
	circBase	hsa_circ_0031958	STYX	chr14:53213143-53223329	+	3	213	65	0
	circBase	hsa_circ_0031967	FERMT2	chr14:53327058-53331571	-	4	475	85	1
	circBase	hsa_circ_0031972	DDHD1	chr14:53525194-53527919	-	2	226	16	0
	BC,circBase	-,hsa_circ_0004846	SAMD4A	chr14:55168779-55169298	+	1	519	1183	36
	circBase	hsa_circ_0002612	SAMD4A	chr14:55168779-55204005	+	2	783	106	0
	circBase	hsa_circ_0007924	SAMD4A	chr14:55215532-55231258	+	4	617	33	0
	circBase	hsa_circ_0002012	SAMD4A	chr14:55241651-55243258	+	2	329	72	0
	circBase	hsa_circ_0006214	WDHD1	chr14:55423751-55424353	-	2	215	49	0
	circBase	hsa_circ_0006831	WDHD1	chr14:55433192-55434112	-	2	247	676	17
	circBase	hsa_circ_0004399	EXOC5	chr14:57713428-57714430	-	2	243	30	0
	BC,circBase	-,hsa_circ_0032064	ACTR10	chr14:58690339-58690574	+	1.5	194.5	192	6
	circBase	hsa_circ_0032154	PPP2R5E	chr14:63881857-63888812	-	2	195	71	0
	circBase	hsa_circ_0032205	[MTHFD1, ZBTB25]	chr14:64914934-64916340	+	2	279	35	0
	circBase	hsa_circ_0032236	[CHURC1-FNTB, FNTB]	chr14:65470966-65482434	+	3	230	218	23
	BC,circBase	-,hsa_circ_0007163	[],FUT8	chr14:66188492-66191041	+	1.5	1486.5	145	11
	circBase	hsa_circ_0032249	FUT8	chr14:66188492-66200099	+	3	575	12	3
	circBase	hsa_circ_0032251	GPHN	chr14:67382719-67391009	+	3	439	29	0
	circBase	hsa_circ_0032252	GPHN	chr14:67390910-67432042	+	2	234	13	0
	circBase	hsa_circ_0032253	GPHN	chr14:67431907-67490392	+	2	178	23	0
	circBase	hsa_circ_0006278	RDH11	chr14:68151731-68157138	-	2	400	26	0
	BC,circBase,Rajewsky	-,5_cd_19_hsa_circ_001249,hsa_circ_0000545	[],ZFYVE26	chr14:68228082-68229536	-,+	1.66667	1161.67	43	0
	circBase,Rajewsky	3_cd_19_hsa_circ_000846,hsa_circ_0000546	[],ZFYVE26	chr14:68234420-68236447	-	2	1166.5	39	0
	circBase	hsa_circ_0032329	DCAF5	chr14:69529100-69542128	-	2	195	0	39
	circBase	hsa_circ_0007392	DCAF5	chr14:69583082-69589077	-	4	451	179	0
	circBase	hsa_circ_0032349	SLC39A9	chr14:69919957-69922583	+	3	290	86	1
	circBase	hsa_circ_0032408	PCNX1	chr14:71455283-71479919	+	5	685	81	0
	circBase	hsa_circ_0032457	PCNX1	chr14:71571951-71572157	+	1	206	105	0
	BC	-	[]	chr14:71880664-71884913	+	1	4249	2	52
	circBase	hsa_circ_0032467	SIPA1L1	chr14:72117051-72128184	+	3	437	80	0
	circBase	hsa_circ_0032471	SIPA1L1	chr14:72125049-72139339	+	4	1111	31	0
	circBase	hsa_circ_0032472	SIPA1L1	chr14:72125049-72152348	+	5	1381	60	0
	circBase	hsa_circ_0032481	RGS6	chr14:72921235-72926391	+	3	210	0	11
	circBase	hsa_circ_0032484	DCAF4	chr14:73412591-73418585	+	3	274	113	0
	BC,circBase,Enuka	-,hsa_circ_0032491,ZFYVE1	ZFYVE1	chr14:73459850-73460065	-,+	1	215	500	33
	BC,circBase,Enuka	-,hsa_circ_0008521,PSEN1	PSEN1	chr14:73614502-73614802	+	1.33333	270	41	3
	circBase,Enuka	hsa_circ_0003848,PSEN1	PSEN1	chr14:73614502-73614814	+	1.5	267	133	0
	circBase	hsa_circ_0003121	ELMSAN1	chr14:74203700-74204000	-	1	300	194	0
	circBase	hsa_circ_0032526	PTGR2	chr14:74343700-74346879	+	3	503	64	0
	circBase	hsa_circ_0032549	ABCD4	chr14:74756729-74757202	-	2	301	12	0
	BC,circBase	-,hsa_circ_0005030	[],AREL1	chr14:75136351-75138186	-,+	2.5	1163.5	29	0
	circBase	hsa_circ_0007964	YLPM1	chr14:75245149-75245386	+	1	237	17	3
	circBase,Rajewsky	3_cd_19_hsa_circ_000181,hsa_circ_0000556	[],NEK9	chr14:75567694-75568468	-	1.5	522.5	80	0
	circBase	hsa_circ_0032689	FLVCR2	chr14:76088421-76091095	+	2	283	235	8
	circBase	hsa_circ_0032704	TTLL5	chr14:76173360-76187046	+	5	457	42	0
	circBase	hsa_circ_0008187	TTLL5	chr14:76198680-76201632	+	3	239	492	160
	BC,circBase	-,hsa_circ_0032725	[],TTLL5	chr14:76248829-76249873	+	1.5	757.5	21	6
	circBase	hsa_circ_0007946	TTLL5	chr14:76330009-76368567	+	3	497	54	0
	circBase	hsa_circ_0032731	TTLL5	chr14:76349027-76368567	+	2	301	203	3
	circBase	hsa_circ_0003819	GPATCH2L	chr14:76638185-76647192	+	5	466	389	25
	circBase	hsa_circ_0032746	GPATCH2L	chr14:76642965-76662315	+	4	304	35	1
	circBase	hsa_circ_0032792	ALKBH1	chr14:78141998-78142192	-	1	194	0	23
	circBase	hsa_circ_0007332	CEP128	chr14:80963811-80997230	-	4	415	107	0
	circBase	hsa_circ_0032827	CEP128	chr14:81362061-81366373	-	2	165	0	17
	circBase	hsa_circ_0032832	STON2	chr14:81837331-81837529	-	1	198	137	0
	circBase	hsa_circ_0032833	STON2	chr14:81837331-81864924	-	3	769	45	0
	BC,circBase	-,hsa_circ_0003164	[],ZC3H14	chr14:89041036-89044484	+	2	1933	432	16
	circBase	hsa_circ_0032917	TTC7B	chr14:91044449-91084389	-	4	559	35	0
	BC,circBase	-,hsa_circ_0032969	[],TC2N	chr14:92264128-92268765	-,+	3	2595.5	435	3
	circBase	hsa_circ_0033022	ITPK1	chr14:93460224-93483146	-	2	244	123	0
	circBase	hsa_circ_0033040	BTBD7	chr14:93727947-93730339	-	2	285	12	0
	circBase	hsa_circ_0002223	ATG2B	chr14:96807858-96813678	-	5	762	319	4
	circBase,Enuka	hsa_circ_0005007,PAPOLA	[],PAPOLA	chr14:96986391-96987409	+	1.5	629.5	103	0
	circBase	hsa_circ_0002120	PAPOLA	chr14:96986391-96991728	+	3	323	37	0
	BC,circBase	-,hsa_circ_0006717	PAPOLA	chr14:97022183-97022750	+	1.5	453.5	16	0
	BC,Enuka	-,BCL11B	BCL11B	chr14:99723807-99724173	-,+	1	366	213	0
	BC,circBase,Enuka	-,BCL11B,hsa_circ_0033144	BCL11B	chr14:99723807-99724176	-,+	1	369	213	0
	circBase	hsa_circ_0000567	SETD3	chr14:99924615-99932150	-	5	683	399	64
	circBase	hsa_circ_0037060	ADAMTS17	chr15:100692816-100695525	-	2	292	72	0
	BC	-	[]	chr15:100871093-100874385	+	1	3292	1753	55
	circBase	hsa_circ_0007550	ASB7	chr15:101149911-101152632	+	2	384	53	0
	circBase,Enuka	hsa_circ_0037096,PCSK6	[],PCSK6	chr15:101906400-101910728	-	1.5	2327	92	0
	circBase	hsa_circ_0037100	PCSK6	chr15:101929668-101970268	-	5	653	16	0
	circBase	hsa_circ_0037104	PCSK6	chr15:101968096-101972305	-	4	421	19	0
	circBase	hsa_circ_0034072	CYFIP1	chr15:22940727-22947086	+	3	367	16	0
	circBase	hsa_circ_0008711	HERC2P2	chr15:23338852-23339028	-	1	176	64	0
	circBase	hsa_circ_0000586	UBE3A	chr15:25650607-25657118	-	4	291	121	1
	circBase	hsa_circ_0006703	[]	chr15:28874411-28874587	+	1	176	14	18
	circBase	hsa_circ_0008589	FMN1	chr15:33180372-33194241	-	4	458	12	0
	circBase	hsa_circ_0034413	RASGRP1	chr15:38793343-38798121	-	4	441	67	0
	circBase	hsa_circ_0034595	RPUSD2	chr15:40863802-40864099	+	1	297	15	0
	circBase	hsa_circ_0034615	RAD51	chr15:40998374-41021022	+	4	419	11	0
	circBase	hsa_circ_0034616	RAD51	chr15:41001222-41021022	+	3	301	115	0
	circBase	hsa_circ_0034653	INO80	chr15:41289726-41319934	-	5	663	37	0
	circBase	hsa_circ_0034657	INO80	chr15:41313097-41319934	-	2	367	43	0
	circBase	hsa_circ_0005632	INO80	chr15:41347444-41348904	-	2	203	27	0
	circBase	hsa_circ_0007993	INO80	chr15:41373217-41379880	-	3	390	83	0
	circBase	hsa_circ_0034694	NUSAP1	chr15:41648236-41657787	+	3	400	64	0
	circBase	hsa_circ_0008926	NUSAP1	chr15:41648236-41668026	+	5	675	22	3
	circBase	hsa_circ_0034745	MGA	chr15:42019377-42021547	+	2	413	27	0
	circBase	hsa_circ_0008984	UBR1	chr15:43313472-43317627	-	4	405	17	0
	BC,circBase	-,hsa_circ_0034947	[],ADAL	chr15:43627142-43628024	+	1.5	619.5	59	0
	circBase	hsa_circ_0034950	ADAL	chr15:43638051-43641243	+	2	266	33	0
	BC,circBase,Enuka	-,hsa_circ_0034972,TUBGCP4	[],TUBGCP4	chr15:43692241-43694048	+	1.33333	1309	40	1
	BC,circBase,Enuka	-,hsa_circ_0034982,TP53BP1	[],TP53BP1	chr15:43707791-43708614	-,+	1.33333	684.667	58	0
	circBase	hsa_circ_0003829	CASC4	chr15:44671887-44673174	+	2	270	137	0
	circBase	hsa_circ_0035060	CTDSPL2	chr15:44782981-44788656	+	2	295	34	0
	circBase	hsa_circ_0007705	CTDSPL2	chr15:44788577-44789336	+	2	191	84	0
	circBase	hsa_circ_0035095	SPG11	chr15:44898222-44900803	-	2	229	23	4
	circBase	hsa_circ_0003784	SPG11	chr15:44907560-44912601	-	2	418	57	0
	circBase	hsa_circ_0035115	SHF	chr15:45467416-45470504	-	2	349	28	0
	BC,circBase,Enuka	-,GALK2,hsa_circ_0008488	[],GALK2	chr15:49528047-49531564	+	1.33333	2424	656	29
	circBase	hsa_circ_0035188	GALK2	chr15:49528047-49575915	+	4	490	80	0
	circBase	hsa_circ_0035189	GALK2	chr15:49528047-49584734	+	5	701	113	16
	circBase,Enuka	GABPB1,hsa_circ_0002551	[],GABPB1	chr15:50592985-50593565	-	1.5	421	400	18
	BC,circBase	-,hsa_circ_0007983	[],GABPB1	chr15:50592985-50596330	-,+	2.5	1985	55	0
	circBase	hsa_circ_0007775	TRPM7	chr15:50940883-50955243	-	3	318	85	0
	circBase	hsa_circ_0035254	TRPM7	chr15:50949977-50955243	-	2	119	39	0
	BC	-	[]	chr15:51039691-51041067	+	1	1376	49	1
	circBase	hsa_circ_0035269	AP4E1	chr15:51240216-51250991	+	4	675	49	2
	circBase	hsa_circ_0002207	MYO5A	chr15:52718026-52725482	-	3	428	43	0
	circBase	hsa_circ_0035348	FAM214A	chr15:52885774-52893362	-	3	348	23	0
	BC,circBase	-,hsa_circ_0006380	[],TCF12	chr15:57523349-57526305	+	2.5	1706	72	0
	circBase	hsa_circ_0035482	RNF111	chr15:59376327-59377984	+	2	253	12	25
	circBase	hsa_circ_0005763	RNF111	chr15:59376327-59381958	+	3	346	76	6
	circBase	hsa_circ_0003223	MYO1E	chr15:59548482-59564648	-	3	329	0	25
	circBase	hsa_circ_0035537	BNIP2	chr15:59963381-59964938	-	2	235	44	0
	BC,circBase,Enuka,Rajewsky	-,23_cd_19_hsa_circ_002011,hsa_circ_0000606,NARG2	[]	chr15:60734614-60737990	-,+	1	3376	0	34
	circBase	hsa_circ_0008104	[]	chr15:63821212-63829355	+	2	3826	67	0
	circBase,Rajewsky	3_neutr_hsa_circ_000854,hsa_circ_0000612	[],USP3	chr15:63824845-63829355	+	1.5	2351.5	96	0
	circBase	hsa_circ_0003867	SNX1	chr15:64404771-64411053	+	3	307	79	32
	circBase	hsa_circ_0007152	PLEKHO2	chr15:65152092-65157427	+	3	534	23	0
	circBase	hsa_circ_0003526	SPG21	chr15:65266939-65275931	-	4	476	91	1
	circBase	hsa_circ_0035874	SPG21	chr15:65273201-65273363	-	1	162	110	0
	circBase	hsa_circ_0035875	SPG21	chr15:65273201-65275931	-	2	249	147	0
	circBase	hsa_circ_0035892	DPP8	chr15:65743336-65744440	-	2	255	26	0
	circBase	hsa_circ_0035898	DPP8	chr15:65759015-65759561	-	2	289	14	0
	circBase	hsa_circ_0036000	ZWILCH	chr15:66828270-66829601	+	2	233	17	0
	circBase	hsa_circ_0008168	ZWILCH	chr15:66828270-66839043	+	4	461	176	0
	circBase	hsa_circ_0007561	SMAD3	chr15:67457232-67459191	+	3	401	35	0
	circBase	hsa_circ_0003973	SMAD3	chr15:67457232-67462942	+	4	452	111	1
	circBase	hsa_circ_0000620	AAGAB	chr15:67524151-67529158	-	4	462	184	4
	circBase	hsa_circ_0003916	PIAS1	chr15:68434283-68446033	+	5	465	0	20
	circBase	hsa_circ_0036053	CLN6	chr15:68501974-68510988	-	5	582	118	0
	circBase	hsa_circ_0004266	KIF23	chr15:69713985-69714774	+	3	353	62	0
	circBase	hsa_circ_0005203	THSD4	chr15:71433787-71447271	+	2	178	1190	142
	circBase	hsa_circ_0036115	THSD4	chr15:71433787-71507738	+	3	543	166	9
	circBase	hsa_circ_0036117	THSD4	chr15:71433787-71549054	+	5	1094	15	0
	circBase	hsa_circ_0005857	THSD4	chr15:71534987-71549054	+	2	551	75	0
	circBase	hsa_circ_0002506	MYO9A	chr15:72324834-72338975	-	2	1006	125	0
	circBase	hsa_circ_0036232	ARIH1	chr15:72855734-72864506	+	5	411	26	0
	circBase	hsa_circ_0007390	NPTN	chr15:73854236-73866136	-	4	505	28	0
	circBase	hsa_circ_0036255	LOXL1-AS1	chr15:74212178-74212379	-	1	201	24	20
	BC,circBase	-,hsa_circ_0004401	EDC3	chr15:74948073-74948409	-,+	1	336	84	0
	circBase	hsa_circ_0036295	EDC3	chr15:74948073-74967483	-	3	838	10	0
	BC,circBase,Rajewsky	-,5_HEK293,cd_19_hsa_circ_001256,hsa_circ_0000633	[],EDC3	chr15:74963795-74967483	-,+	1.33333	2626	32	0
	BC,circBase	-,hsa_circ_0007840	[],COX5A	chr15:75215988-75219228	-,+	1.5	1742.5	84	22
	BC,circBase	-,hsa_circ_0036353	[],SIN3A	chr15:75703832-75705386	-,+	1.5	1044.5	16	0
	circBase	hsa_circ_0036356	SIN3A	chr15:75714987-75722749	-	2	399	212	0
	circBase	hsa_circ_0005559	PTPN9	chr15:75815461-75819602	-	3	359	39	0
	BC	-	[]	chr15:76205543-76209735	+	1	4192	19	0
	BC,circBase,Enuka	-,ETFA,hsa_circ_0003620	[],ETFA	chr15:76584771-76588078	-,+	1.66667	2308.67	1070	32
	BC,circBase,Rajewsky	-,16_cd_34_hsa_circ_001878,hsa_circ_0000640	[],SCAPER	chr15:77020935-77025725	-,+	1.33333	3293	20	0
	circBase	hsa_circ_0007284	PEAK1	chr15:77544708-77578846	-	3	363	25	0
	circBase	hsa_circ_0036429	HMG20A	chr15:77759436-77764156	+	3	378	29	1
	circBase	hsa_circ_0036441	TBC1D2B	chr15:78337241-78346529	-	2	323	67	0
	BC,circBase,Rajewsky	-,10_cd_19,neutr_hsa_circ_001681,hsa_circ_0000643	[],ZFAND6	chr15:80412669-80415142	+	1.66667	1775.67	65	0
	circBase	hsa_circ_0036516	ARNT2	chr15:80743220-80767564	+	4	591	29	0
	circBase	hsa_circ_0007978	ARNT2	chr15:80750269-80767564	+	3	476	93	6
	BC,circBase	-,hsa_circ_0002255	[],MESDC2	chr15:81271106-81274523	-,+	1.5	2181	26	0
	circBase	hsa_circ_0036548	EFL1	chr15:82443805-82456325	-	3	1239	13	0
	circBase	hsa_circ_0000647	SEC11A	chr15:85223943-85234875	-	3	380	27	0
	circBase	hsa_circ_0036621	PDE8A	chr15:85619092-85626875	+	3	201	109	3
	circBase	hsa_circ_0036633	PDE8A	chr15:85666291-85669605	+	2	301	105	0
	BC,circBase	-,hsa_circ_0007099	[],ABHD2	chr15:89656955-89659752	+	1.5	1548.5	606	5
	circBase	hsa_circ_0036683	ABHD2	chr15:89656955-89698765	+	4	644	83	0
	circBase	hsa_circ_0003679	ABHD2	chr15:89656962-89659752	+	2	293	16	1
	circBase	hsa_circ_0036713	FANCI	chr15:89850706-89857938	+	4	279	12	0
	circBase	hsa_circ_0036726	TICRR	chr15:90125916-90126196	+	1	280	54	0
	circBase	hsa_circ_0036728	TICRR	chr15:90127519-90129173	+	2	474	162	0
	circBase	hsa_circ_0009156	[AP3S2, C15orf38-AP3S2]	chr15:90414706-90432372	-	4	395	26	0
	BC,circBase	-,hsa_circ_0002080	[],[AP3S2, C15orf38-AP3S2]	chr15:90431752-90432372	-,+	1.5	412	0	13
	BC,circBase	-,hsa_circ_0036763	[],SEMA4B	chr15:90760670-90763123	+	2	1389.5	33	0
	BC,Rajewsky	-,17_cd_19_hsa_circ_001909	[]	chr15:90760670-90764997	+	1	4327	261	11
	circBase	hsa_circ_0007201	IQGAP1	chr15:91030185-91035943	+	4	604	11	0
	circBase	hsa_circ_0036942	VPS33B	chr15:91553030-91560254	-	4	226	52	0
	circBase	hsa_circ_0003783	CHD2	chr15:93547846-93558139	+	4	628	57	30
	circBase	hsa_circ_0037007	CHD2	chr15:93557925-93558139	+	1	214	46	30
	BC,circBase	-,hsa_circ_0005035	IGF1R	chr15:99250790-99251336	+	1	546	1502	19
	circBase	hsa_circ_0037020	IGF1R	chr15:99250790-99442850	+	4	1153	14	0
	circBase	hsa_circ_0037050	LRRC28	chr15:99827461-99874334	+	3	383	29	0
	BC,circBase	-,hsa_circ_0007701	LMF1	chr16:1004356-1004666	-,+	1	310	162	0
	circBase	hsa_circ_0037809	ATF7IP2	chr16:10567335-10574821	+	3	209	49	0
	circBase	hsa_circ_0006836	CLEC16A	chr16:11114049-11118778	+	2	234	234	2
	circBase	hsa_circ_0037852	CLEC16A	chr16:11214471-11217803	+	2	357	25	0
	circBase	hsa_circ_0002988	CLEC16A	chr16:11214471-11220003	+	3	525	53	0
	circBase	hsa_circ_0037855	CLEC16A	chr16:11217598-11217803	+	1	205	23	2
	circBase	hsa_circ_0037122	RHBDF1	chr16:114696-114827	-	1	131	98	0
	circBase	hsa_circ_0037858	LITAF	chr16:11647388-11650591	-	2	382	65	0
	circBase	hsa_circ_0037871	TXNDC11	chr16:11815432-11824630	-	2	224	16	26
	circBase	hsa_circ_0006559	TXNDC11	chr16:11824500-11830089	-	3	445	46	0
	BC,circBase,Enuka,Rajewsky	-,4_HEK293,cd_19_hsa_circ_000202,hsa_circ_0000673,RSL1D1	RSL1D1	chr16:11940357-11940700	-,+	1.25	320	148	14
	BC,circBase	-,hsa_circ_0006979	[],RSL1D1	chr16:11940357-11941663	-,+	2	848	50	0
	circBase	hsa_circ_0000665	UBE2I	chr16:1364020-1370518	+	5	424	48	0
	circBase	hsa_circ_0037287	UBE2I	chr16:1365654-1370518	+	3	263	28	3
	circBase	hsa_circ_0037936	MKL2	chr16:14173146-14234617	+	2	282	121	0
	circBase	hsa_circ_0037943	MKL2	chr16:14328002-14334341	+	2	386	27	0
	circBase	hsa_circ_0037955	PARN	chr16:14645877-14649566	-	3	218	159	4
	BC,circBase	-,hsa_circ_0002771	PARN	chr16:14720962-14721193	-,+	1.5	190.5	196	13
	BC,circBase	-,hsa_circ_0009065	BFAR	chr16:14738130-14738466	+	1	336	138	0
	circBase	hsa_circ_0037130	NPRL3	chr16:148142-150507	-	2	295	55	0
	BC,circBase	-,hsa_circ_0038005	[],PDXDC1	chr16:15091609-15092262	+	1.5	396.5	11	0
	circBase	hsa_circ_0038047	KIAA0430	chr16:15714307-15715768	-	2	260	18	0
	circBase	hsa_circ_0038062	NDE1	chr16:15785000-15790717	+	3	424	21	2
	BC,circBase	-,hsa_circ_0003349	[],FOPNL	chr16:15973660-15978062	-,+	1.5	2342.5	16	0
	circBase	hsa_circ_0038072	ABCC1	chr16:16101672-16101849	+	1	177	28	0
	circBase	hsa_circ_0038073	ABCC1	chr16:16101672-16103758	+	2	303	13	0
	circBase	hsa_circ_0038082	ABCC1	chr16:16103632-16110478	+	3	390	13	0
	circBase	hsa_circ_0038085	ABCC1	chr16:16108347-16110478	+	2	264	102	1
	circBase	hsa_circ_0038130	ABCC1	chr16:16177222-16184445	+	3	529	27	0
	circBase	hsa_circ_0038132	ABCC1	chr16:16180680-16196574	+	3	443	18	0
	circBase,Enuka	ABCC1,hsa_circ_0008255	[],ABCC1	chr16:16200594-16205439	+	1.5	2594.5	93	0
	circBase	hsa_circ_0037329	[]	chr16:1733509-1735588	+	1	2079	98	0
	BC,circBase	-,hsa_circ_0003559	XYLT1	chr16:17352844-17353355	-,+	1	511	25	0
	circBase	hsa_circ_0008480	MAPK8IP3	chr16:1774557-1779579	+	3	284	11	0
	circBase,Rajewsky	17_cd_19,cd_34_hsa_circ_001910,hsa_circ_0000666	[],MAPK8IP3	chr16:1797029-1798721	+	2	1080.5	13	0
	BC	-	[]	chr16:1859238-1859834	+	1	596	177	12
	circBase,Enuka	ARL6IP1,hsa_circ_0004833	[],ARL6IP1	chr16:18809246-18810156	-	1.5	582	23	0
	circBase	hsa_circ_0006976	SMG1	chr16:18851019-18851268	-	1	249	42	0
	BC,circBase	-,hsa_circ_0006434	[],SMG1	chr16:18852886-18856973	-,+	2	2393.5	203	0
	circBase	hsa_circ_0038302	SMG1	chr16:18893486-18896988	-	4	471	14	0
	BC,circBase	-,hsa_circ_0005835	[],C16orf62	chr16:19627435-19628130	+	1.5	448	0	30
	circBase	hsa_circ_0004683	C16orf62	chr16:19627435-19637545	+	3	248	47	1
	circBase	hsa_circ_0038360	C16orf62	chr16:19653717-19659204	+	3	244	63	1
	circBase	hsa_circ_0038371	C16orf62	chr16:19680481-19702793	+	3	425	48	0
	circBase	hsa_circ_0038374	IQCK	chr16:19741751-19745149	+	2	195	106	9
	circBase	hsa_circ_0038375	IQCK	chr16:19741751-19746772	+	3	293	291	2
	circBase	hsa_circ_0038376	IQCK	chr16:19745019-19746772	+	2	228	413	29
	circBase	hsa_circ_0038487	EEF2K	chr16:22236974-22237296	+	1	322	253	11
	circBase	hsa_circ_0038507	POLR3E	chr16:22316476-22320831	+	4	328	61	0
	circBase	hsa_circ_0038508	POLR3E	chr16:22319468-22320831	+	3	277	116	0
	BC,circBase,Enuka	-,CDR2,hsa_circ_0004682	CDR2	chr16:22360599-22361170	-,+	1.33333	485.333	39	0
	circBase,Enuka	hsa_circ_0003704,USP31	[],USP31	chr16:23091266-23093878	-	1.5	1479	10	0
	circBase	hsa_circ_0008498	USP31	chr16:23113639-23119504	-	5	601	151	0
	circBase	hsa_circ_0007275	RNPS1	chr16:2312278-2313288	-	3	449	59	0
	circBase	hsa_circ_0037510	RNPS1	chr16:2312278-2314332	-	4	605	51	0
	circBase	hsa_circ_0002902	COG7	chr16:23424768-23428442	-	2	272	48	0
	circBase	hsa_circ_0038613	EARS2	chr16:23555834-23563625	-	2	346	12	0
	circBase	hsa_circ_0037515	ABCA3	chr16:2367283-2367765	-	2	238	71	3
	circBase	hsa_circ_0037516	ABCA3	chr16:2369581-2369841	-	1	260	495	32
	circBase	hsa_circ_0037517	ABCA3	chr16:2378453-2379855	-	2	512	25	0
	circBase	hsa_circ_0037533	CCNF	chr16:2498855-2499916	+	3	393	19	0
	circBase	hsa_circ_0005466	PDPK1	chr16:2607703-2616454	+	5	685	98	2
	circBase	hsa_circ_0037553	PDPK1	chr16:2616356-2633586	+	5	514	52	0
	circBase	hsa_circ_0005041	PDPK1	chr16:2627425-2633586	+	4	416	16	0
	BC,circBase	-,hsa_circ_0038704	[],KDM8	chr16:27224905-27226329	+	1.5	862	3	12
	circBase	hsa_circ_0038724	IL4R	chr16:27357787-27364017	+	2	309	78	0
	circBase	hsa_circ_0038737	GTF3C1	chr16:27473614-27474913	-	2	245	188	0
	circBase	hsa_circ_0008052	KIAA0556	chr16:27712909-27720241	+	3	426	34	0
	BC,circBase	-,hsa_circ_0008223	[],XPO6	chr16:28177828-28181230	-,+	1.5	1820	137	0
	circBase	hsa_circ_0038819	XPO6	chr16:28177828-28188653	-	4	549	10	0
	circBase	hsa_circ_0038821	XPO6	chr16:28181070-28181230	-	1	160	14	0
	circBase	hsa_circ_0006274	[]	chr16:2818505-2818942	+	1	437	29	0
	circBase	hsa_circ_0004510	CLN3	chr16:28498776-28500707	-	4	335	259	17
	circBase	hsa_circ_0038844	CLN3	chr16:28499911-28500707	-	2	169	22	10
	circBase	hsa_circ_0038856	[EIF3C, EIF3CL]	chr16:28737925-28738566	+	2	416	18	0
	circBase	hsa_circ_0005375	[EIF3C, EIF3CL]	chr16:28743149-28743513	+	1	364	75	10
	circBase	hsa_circ_0038872	ATP2A1	chr16:28898509-28899043	+	2	384	37	0
	circBase	hsa_circ_0038903	[SLX1A, SLX1A-SULT1A3, SLX1B, SLX1B-SULT1A4]	chr16:29468952-29469336	+	1	384	45	13
	circBase	hsa_circ_0038929	KIF22	chr16:29810948-29811369	+	2	290	51	0
	circBase	hsa_circ_0006847	ASPHD1	chr16:29916172-29917280	+	2	286	165	0
	circBase	hsa_circ_0039018	[SLX1A-SULT1A3, SLX1B-SULT1A4, SULT1A3, SULT1A4]	chr16:30212045-30212427	+	2	278	56	0
	circBase	hsa_circ_0039076	SRCAP	chr16:30715384-30715636	+	1	252	719	55
	circBase	hsa_circ_0039100	SRCAP	chr16:30724528-30725032	+	2	363	45	0
	BC,circBase,Enuka	-,hsa_circ_0006127,SRCAP	SRCAP	chr16:30740286-30740893	+	1.33333	561	494	3
	circBase,Enuka	hsa_circ_0006719,VKORC1	VKORC1	chr16:31102095-31102663	-	1	568	33	0
	circBase	hsa_circ_0039151	FUS	chr16:31193718-31193985	+	2	177	36	0
	circBase	hsa_circ_0037153	AXIN1	chr16:339439-343718	-	3	507	16	0
	circBase	hsa_circ_0037158	AXIN1	chr16:354303-364683	-	3	376	386	12
	circBase	hsa_circ_0037602	CLUAP1	chr16:3554719-3562478	+	4	473	18	0
	circBase	hsa_circ_0037160	AXIN1	chr16:359972-364683	-	2	238	117	0
	circBase	hsa_circ_0037655	CREBBP	chr16:3790399-3801807	-	5	435	45	0
	circBase	hsa_circ_0006714	CREBBP	chr16:3799627-3808973	-	5	586	44	0
	BC	-	[]	chr16:3841981-3843627	+	1	1646	28	0
	circBase	hsa_circ_0003077	[]	chr16:3860603-3863122	-	1	2519	25	0
	BC,circBase,Enuka	-,CREBBP,hsa_circ_0007637	CREBBP	chr16:3900297-3901010	-,+	1	713	212	0
	circBase	hsa_circ_0037173	TMEM8A	chr16:425132-426812	-	4	804	14	0
	circBase	hsa_circ_0002439	TFAP4	chr16:4311779-4312702	-	3	436	21	0
	BC,circBase,Enuka	-,GLIS2,hsa_circ_0005692	[],GLIS2	chr16:4382215-4383520	+	1.33333	1007	558	0
	circBase	hsa_circ_0037708	[CORO7, CORO7-PAM16]	chr16:4457501-4458252	-	2	255	55	0
	circBase	hsa_circ_0037710	DNAJA3	chr16:4484384-4487486	+	2	218	18	0
	BC,circBase,Enuka	-,hsa_circ_0007788,NMRAL1	[],NMRAL1	chr16:4516153-4519466	-,+	1.33333	2371.67	193	0
	circBase	hsa_circ_0039201	VPS35	chr16:46702841-46708572	-	5	733	17	0
	circBase	hsa_circ_0007032	MGRN1	chr16:4700365-4707364	+	4	473	209	0
	circBase	hsa_circ_0037736	MGRN1	chr16:4701963-4702825	+	2	236	12	0
	circBase	hsa_circ_0037745	MGRN1	chr16:4727463-4730098	+	2	176	168	40
	circBase	hsa_circ_0002119	MGRN1	chr16:4731550-4733933	+	4	487	112	0
	circBase	hsa_circ_0000698	PHKB	chr16:47531309-47549512	+	5	518	152	0
	circBase,Rajewsky	8_cd_34_hsa_circ_001570,hsa_circ_0000699	ADCY7	chr16:50321822-50322261	+	1	439	20	0
	circBase	hsa_circ_0007146	NAGPA	chr16:5077135-5078186	-	4	420	22	0
	circBase	hsa_circ_0002774	RAB11FIP3	chr16:532524-546859	+	3	398	87	1
	circBase	hsa_circ_0039373	CHD9	chr16:53337631-53340309	+	2	1067	58	0
	circBase	hsa_circ_0000703	RBL2	chr16:53472927-53481018	+	3	397	44	0
	BC,circBase	-,hsa_circ_0004072	[],AKTIP	chr16:53532302-53534241	-,+	1.5	1128.5	48	14
	circBase	hsa_circ_0005941	FTO	chr16:53907697-53922863	+	3	344	114	6
	BC,circBase,Rajewsky	-,2_HEK293_hsa_circ_000616,hsa_circ_0000704	[],AMFR	chr16:56419830-56423287	-,+	1.33333	2403	36	0
	circBase	hsa_circ_0039444	OGFOD1	chr16:56492459-56496546	+	2	148	28	3
	circBase	hsa_circ_0039623	CNOT1	chr16:58562378-58568299	-	5	807	36	0
	BC,circBase,Enuka,Rajewsky	-,2_neutr_hsa_circ_000212,CNOT1,hsa_circ_0000705	[]	chr16:58593707-58594266	-,+	1	559	55	0
	circBase	hsa_circ_0007079	CNOT1	chr16:58594115-58594266	-	1	151	287	0
	circBase	hsa_circ_0008890	GOT2	chr16:58749917-58750717	-	2	317	199	0
	circBase	hsa_circ_0005943	GOT2	chr16:58749917-58753159	-	5	644	52	2
	circBase	hsa_circ_0039714	GOT2	chr16:58752099-58753159	-	3	327	121	1
	circBase	hsa_circ_0009167	CMTM4	chr16:66655964-66670484	-	3	437	39	0
	circBase	hsa_circ_0037207	RAB40C	chr16:667207-668260	+	2	122	10	0
	circBase	hsa_circ_0008716	CES2	chr16:66971939-66973261	+	2	347	35	0
	circBase	hsa_circ_0039834	ATP6V0D1	chr16:67478430-67487618	-	2	351	13	0
	circBase	hsa_circ_0007801	CTCF	chr16:67650647-67655494	+	3	405	103	1
	BC,circBase,Enuka	-,hsa_circ_0005615,NFATC3	NFATC3	chr16:68155889-68157024	+	1	1135	602	7
	BC,circBase,Enuka,Rajewsky	-,215_HEK293,cd_19,cd_34,neutr_hsa_circ_002176,hsa_circ_0000711,NFATC3	[],NFATC3	chr16:68155889-68160513	+	1.25	3792.5	1901	98
	circBase	hsa_circ_0039933	NFATC3	chr16:68208276-68217269	+	3	324	16	0
	circBase	hsa_circ_0005623	SLC7A6	chr16:68300495-68309152	+	3	775	754	0
	circBase	hsa_circ_0007669	SLC7A6	chr16:68308593-68309152	+	1	559	424	23
	circBase	hsa_circ_0004656	SLC7A6	chr16:68308593-68321774	+	2	685	24	0
	circBase	hsa_circ_0039983	CDH3	chr16:68718485-68719253	+	2	388	47	0
	circBase	hsa_circ_0039992	CDH1	chr16:68845586-68849662	+	4	733	30	0
	circBase	hsa_circ_0039994	CDH1	chr16:68847215-68849662	+	2	428	491	10
	circBase	hsa_circ_0002410	TANGO6	chr16:68900981-68914533	+	4	525	61	0
	circBase	hsa_circ_0040029	UTP4	chr16:69189773-69197081	+	4	483	81	0
	circBase	hsa_circ_0040033	UTP4	chr16:69194258-69201088	+	4	500	15	0
	circBase	hsa_circ_0040038	SNTB2	chr16:69279504-69279718	+	1	214	143	0
	circBase	hsa_circ_0040039	SNTB2	chr16:69279504-69318147	+	4	765	81	0
	circBase,Enuka	hsa_circ_0004354,SNTB2	SNTB2	chr16:69317950-69318147	+	1	197	76	0
	BC,Enuka	-,TERF2	[]	chr16:69404385-69406258	-,+	1	1873	1793	145
	circBase	hsa_circ_0004983	NQO1	chr16:69752025-69752437	-	2	296	68	0
	circBase	hsa_circ_0006224	WWP2	chr16:69820898-69833198	+	3	355	52	0
	circBase	hsa_circ_0040146	PDPR	chr16:70177412-70180131	+	3	357	31	0
	circBase	hsa_circ_0040147	PDPR	chr16:70177412-70182456	+	4	447	70	0
	circBase	hsa_circ_0040148	PDPR	chr16:70178323-70180131	+	2	208	209	2
	circBase	hsa_circ_0040185	AARS	chr16:70291935-70293089	-	2	392	39	0
	circBase	hsa_circ_0002599	FUK	chr16:70497071-70497677	+	2	256	1	30
	circBase	hsa_circ_0040224	FUK	chr16:70497071-70500160	+	4	433	23	0
	circBase	hsa_circ_0040264	SF3B3	chr16:70575571-70578436	+	2	262	87	0
	circBase	hsa_circ_0003607	SF3B3	chr16:70597778-70597953	+	1	175	119	0
	BC,circBase,Enuka	-,hsa_circ_0009163,SF3B3	[],SF3B3	chr16:70598967-70601439	+	1.66667	1811	17	0
	circBase	hsa_circ_0040321	VAC14	chr16:70765397-70778482	-	2	290	29	0
	circBase	hsa_circ_0040350	PHLPP2	chr16:71703177-71706225	-	2	157	0	25
	circBase	hsa_circ_0040353	PHLPP2	chr16:71706164-71710552	-	2	264	46	0
	circBase	hsa_circ_0040364	PHLPP2	chr16:71748414-71748704	-	1	290	14	0
	circBase	hsa_circ_0040370	AP1G1	chr16:71772844-71773244	-	2	269	266	4
	circBase	hsa_circ_0007770	AP1G1	chr16:71799391-71803602	-	3	182	140	0
	circBase	hsa_circ_0040386	AP1G1	chr16:71799391-71805155	-	4	279	16	0
	circBase	hsa_circ_0040394	AP1G1	chr16:71803525-71823385	-	5	645	32	0
	circBase	hsa_circ_0040400	IST1	chr16:71949528-71951037	+	3	372	23	0
	circBase	hsa_circ_0007511	ZFHX3	chr16:72845475-72845937	-	2	335	2246	28
	circBase	hsa_circ_0040426	ZFHX3	chr16:72845475-72863758	-	3	416	30	0
	circBase	hsa_circ_0040431	ZFHX3	chr16:72923629-72923861	-	1	232	43	0
	circBase	hsa_circ_0007963	ZFHX3	chr16:72991325-72994093	-	1	2768	83	0
	circBase	hsa_circ_0040440	PSMD7	chr16:74334012-74336190	+	4	364	27	0
	circBase	hsa_circ_0006959	LOC283922	chr16:74366464-74371521	-	4	447	112	0
	circBase	hsa_circ_0004315	GLG1	chr16:74491771-74493687	-	2	229	0	50
	BC,circBase,Enuka	-,GLG1,hsa_circ_0003315	[],GLG1	chr16:74493579-74497377	-,+	2	2691	42	0
	circBase	hsa_circ_0007548	RFWD3	chr16:74666420-74670475	-	2	383	41	0
	circBase	hsa_circ_0004519	RFWD3	chr16:74670243-74671868	-	2	347	41	0
	circBase	hsa_circ_0040496	RFWD3	chr16:74678259-74695349	-	5	1081	99	0
	circBase	hsa_circ_0004172	RFWD3	chr16:74694829-74695349	-	1	520	14	0
	circBase	hsa_circ_0040507	WDR59	chr16:74926381-74937998	-	3	370	10	0
	circBase	hsa_circ_0040509	WDR59	chr16:74942805-74943815	-	3	323	20	0
	circBase	hsa_circ_0004910	WDR59	chr16:74949767-74950157	-	2	258	90	1
	circBase	hsa_circ_0040522	WDR59	chr16:74957823-74972164	-	2	195	31	3
	circBase	hsa_circ_0006691	WDR59	chr16:74972047-74976724	-	2	206	95	0
	circBase	hsa_circ_0040569	WWOX	chr16:78142319-78149051	+	3	302	56	0
	circBase	hsa_circ_0040573	WWOX	chr16:78458766-78466649	+	2	451	48	0
	circBase	hsa_circ_0006173	[]	chr16:792249-792543	+	1	294	93	0
	BC,circBase	-,hsa_circ_0004087	CDYL2	chr16:80718434-80719026	-,+	1	592	47	0
	circBase	hsa_circ_0040579	CENPN	chr16:81047740-81053881	+	4	360	14	0
	circBase	hsa_circ_0040580	CENPN	chr16:81050930-81053881	+	3	314	10	0
	circBase	hsa_circ_0040582	CENPN	chr16:81053704-81053881	+	1	177	25	19
	circBase	hsa_circ_0007405	CENPN	chr16:81058319-81060243	+	2	177	54	0
	circBase	hsa_circ_0040601	CMIP	chr16:81703746-81712233	+	3	563	14	0
	circBase	hsa_circ_0040698	USP10	chr16:84767040-84779279	+	3	1171	27	0
	circBase	hsa_circ_0003026	USP10	chr16:84773914-84779279	+	2	1102	99	0
	circBase	hsa_circ_0040707	USP10	chr16:84796594-84808831	+	5	655	70	0
	circBase	hsa_circ_0040708	USP10	chr16:84806146-84808831	+	2	211	52	0
	BC,circBase	-,hsa_circ_0040719	[],ZDHHC7	chr16:85012794-85015600	-,+	1.5	1514	90	28
	circBase,Enuka,Rajewsky	155_cd_19,cd_34_hsa_circ_000218,hsa_circ_0000722,KIAA0182	GSE1	chr16:85667519-85667738	+	1	219	30521	1888
	circBase	hsa_circ_0040736	GSE1	chr16:85682157-85682357	+	1	200	35	0
	circBase	hsa_circ_0040738	GSE1	chr16:85701745-85704704	+	2	389	85	0
	circBase	hsa_circ_0040765	FBXO31	chr16:87376482-87377371	-	2	243	36	0
	circBase	hsa_circ_0007361	ZCCHC14	chr16:87451065-87452507	-	2	338	132	0
	circBase,Enuka	hsa_circ_0040784,KLHDC4	[],KLHDC4	chr16:87760370-87764250	-	1.5	2066.5	89	1
	circBase	hsa_circ_0040789	KLHDC4	chr16:87782278-87788898	-	2	236	38	0
	circBase	hsa_circ_0000724	KLHDC4	chr16:87782278-87795646	-	4	407	108	1
	circBase	hsa_circ_0040792	KLHDC4	chr16:87788799-87795646	-	3	270	136	0
	circBase	hsa_circ_0040809	BANP	chr16:88008653-88017865	+	3	448	19	1
	circBase	hsa_circ_0040813	BANP	chr16:88014641-88017865	+	2	292	17	16
	circBase	hsa_circ_0040819	BANP	chr16:88052033-88071617	+	5	656	35	0
	circBase	hsa_circ_0040823	BANP	chr16:88061088-88071617	+	4	416	960	1
	circBase	hsa_circ_0040824	BANP	chr16:88061088-88098938	+	5	482	38	0
	circBase	hsa_circ_0040827	BANP	chr16:88066714-88071617	+	3	248	318	13
	circBase	hsa_circ_0037794	ABAT	chr16:8839857-8851663	+	4	296	145	1
	circBase	hsa_circ_0040831	ZC3H18	chr16:88694029-88695262	+	3	458	65	0
	circBase	hsa_circ_0040904	CBFA2T3	chr16:88958289-88968064	-	4	560	11	0
	circBase	hsa_circ_0006958	ACSF3	chr16:89164998-89169167	+	3	1015	116	2
	circBase	hsa_circ_0007465	ACSF3	chr16:89164998-89180895	+	5	1319	20	0
	BC,circBase	-,hsa_circ_0004566	[]	chr16:89484691-89488713	-,+	1	4022	196	24
	circBase,Rajewsky	4_cd_19,cd_34_hsa_circ_001077,hsa_circ_0000669	[],CARHSP1	chr16:8952206-8953192	-	1.5	637	406	35
	circBase	hsa_circ_0005217	SPG7	chr16:89611055-89617017	+	4	455	28	0
	circBase	hsa_circ_0006945	ZNF276	chr16:89799709-89800446	+	3	305	10	0
	circBase	hsa_circ_0040987	ZNF276	chr16:89799889-89804313	+	3	294	89	0
	circBase	hsa_circ_0041007	FANCA	chr16:89815066-89825113	-	4	496	80	0
	circBase	hsa_circ_0041050	FANCA	chr16:89849266-89849510	-	2	156	34	0
	circBase	hsa_circ_0002507	TCF25	chr16:89958600-89962491	+	4	408	54	0
	circBase	hsa_circ_0002631	TCF25	chr16:89961445-89967202	+	5	553	162	3
	circBase	hsa_circ_0037270	LMF1	chr16:929569-929737	-	1	168	29	0
	circBase	hsa_circ_0005483	LMF1	chr16:929569-961079	-	3	383	84	0
	circBase	hsa_circ_0000664	LMF1	chr16:960930-1004666	-	5	777	35	0
	BC,circBase	-,hsa_circ_0007643	[],YWHAE	chr17:1264385-1265302	-,+	1.5	615.5	58	2
	circBase	hsa_circ_0002637	MYO1C	chr17:1383820-1384179	-	2	279	46	0
	BC,circBase	-,hsa_circ_0007743	[],COX10	chr17:13977639-13980373	+	1.5	1595	14	0
	circBase,Rajewsky	3_cd_19_hsa_circ_000870,hsa_circ_0000744	[],NCOR1	chr17:15968183-15971435	-	2	1920	24	0
	circBase	hsa_circ_0042175	NCOR1	chr17:16040624-16042500	-	3	336	8	14
	circBase	hsa_circ_0006600	MPRIP	chr17:16979023-16981390	+	2	144	48	1
	circBase	hsa_circ_0042231	MPRIP	chr17:17045940-17046983	+	2	253	14	0
	circBase	hsa_circ_0042241	FLCN	chr17:17118298-17120496	-	4	476	14	0
	circBase	hsa_circ_0042249	COPS3	chr17:17152239-17163788	-	3	375	50	0
	circBase	hsa_circ_0042250	COPS3	chr17:17158172-17163788	-	2	261	213	0
	circBase	hsa_circ_0005946	RPA1	chr17:1746096-1747980	+	3	239	796	97
	circBase	hsa_circ_0000734	RPA1	chr17:1746096-1756483	+	4	328	282	49
	circBase	hsa_circ_0042265	TOM1L2	chr17:17787947-17797124	-	2	285	25	0
	circBase	hsa_circ_0004142	ALKBH5	chr17:18110128-18111689	+	2	313	74	0
	circBase	hsa_circ_0042330	TOP3A	chr17:18195958-18198099	-	2	291	134	0
	circBase	hsa_circ_0042340	SHMT1	chr17:18243356-18251754	-	4	572	44	0
	circBase	hsa_circ_0042364	PRPSAP2	chr17:18814415-18832270	+	3	367	24	0
	circBase	hsa_circ_0002876	EPN2	chr17:19213197-19232960	+	5	645	16	0
	BC,circBase,Enuka	-,AKAP10,hsa_circ_0004719	AKAP10	chr17:19861326-19861884	-,+	1	558	177	45
	BC,circBase,Enuka,Rajewsky	-,7_HEK293_hsa_circ_000013,hsa_circ_0000745,SPECC1	SPECC1	chr17:20107645-20109225	+	1	1580	101	7
	circBase	hsa_circ_0003545	SPECC1	chr17:20149238-20163607	+	5	589	75	0
	circBase	hsa_circ_0041383	SMG6	chr17:2075951-2091809	-	3	488	86	0
	circBase	hsa_circ_0041385	SMG6	chr17:2089956-2091809	-	2	286	109	8
	circBase	hsa_circ_0003505	USP22	chr17:20910208-20911309	-	2	219	36	1
	circBase	hsa_circ_0042459	USP22	chr17:20910208-20916248	-	4	484	23	0
	circBase	hsa_circ_0042471	USP22	chr17:20921254-20924539	-	3	386	110	0
	circBase	hsa_circ_0042472	USP22	chr17:20921254-20931987	-	4	519	29	30
	circBase	hsa_circ_0008605	SMG6	chr17:2139785-2148013	-	2	208	104	0
	circBase	hsa_circ_0006686	SPAG5	chr17:26918715-26920084	-	2	1260	75	3
	circBase	hsa_circ_0042733	PHF12	chr17:27244302-27248826	-	3	419	22	0
	circBase	hsa_circ_0003481	PHF12	chr17:27248705-27251320	-	2	515	41	0
	circBase	hsa_circ_0042765	TAOK1	chr17:27807385-27818883	+	4	382	13	0
	circBase	hsa_circ_0007882	TAOK1	chr17:27809214-27818883	+	3	268	87	0
	circBase	hsa_circ_0002167	GOSR1	chr17:28808160-28811788	+	3	317	53	0
	circBase	hsa_circ_0042852	SUZ12P1	chr17:29061914-29062115	+	2	112	29	40
	circBase	hsa_circ_0042860	CRLF3	chr17:29119457-29120690	-	2	356	0	21
	circBase	hsa_circ_0041443	RAP1GAP2	chr17:2929301-2930364	+	3	356	18	0
	BC,circBase	-,hsa_circ_0042961	SUZ12	chr17:30267304-30267505	+	1.5	156.5	56	0
	circBase	hsa_circ_0005804	SUZ12	chr17:30267304-30300250	+	5	317	31	0
	circBase	hsa_circ_0042986	SUZ12	chr17:30320883-30321740	+	2	302	31	0
	BC,circBase	-,hsa_circ_0005397	[],RHOT1	chr17:30500849-30503232	+	2.5	1308	386	20
	circBase	hsa_circ_0005565	ZNF207	chr17:30689932-30695033	+	4	565	124	0
	circBase	hsa_circ_0043033	PSMD11	chr17:30773962-30781637	+	2	227	21	0
	circBase	hsa_circ_0043082	LIG3	chr17:33310020-33313150	+	2	695	75	7
	circBase	hsa_circ_0043157	MYO19	chr17:34858936-34861243	-	3	283	16	0
	circBase	hsa_circ_0003930	GGNBP2	chr17:34910660-34923615	+	4	548	24	0
	circBase	hsa_circ_0043230	ACACA	chr17:35536200-35538297	-	2	303	116	9
	circBase,Enuka	ACACA,hsa_circ_0043244	[],ACACA	chr17:35578644-35583373	-	2.5	2583	30	0
	circBase	hsa_circ_0043278	TADA2A	chr17:35797838-35800763	+	2	250	27	0
	circBase	hsa_circ_0043279	TADA2A	chr17:35797838-35802753	+	3	339	20	19
	circBase	hsa_circ_0005101	TADA2A	chr17:35800605-35802753	+	2	247	250	7
	circBase	hsa_circ_0043300	DDX52	chr17:35985940-35988716	-	3	389	68	0
	circBase	hsa_circ_0043328	SOCS7	chr17:36517593-36522300	+	4	403	55	22
	circBase	hsa_circ_0043329	SOCS7	chr17:36517593-36523933	+	5	572	23	0
	circBase	hsa_circ_0043333	SOCS7	chr17:36551561-36552251	+	2	287	20	0
	circBase	hsa_circ_0041462	NCBP3	chr17:3717615-3719564	-	2	317	35	0
	circBase	hsa_circ_0043403	FBXL20	chr17:37420427-37421706	-	2	270	63	0
	BC,circBase	-,hsa_circ_0043427	[],MED1	chr17:37579579-37580991	-,+	2	884	47	0
	circBase	hsa_circ_0043428	MED1	chr17:37579579-37584043	-	4	446	151	0
	circBase	hsa_circ_0007990	PGAP3	chr17:37840849-37842272	-	2	251	186	19
	BC,circBase,Enuka	-,ERBB2,hsa_circ_0007766	[],ERBB2	chr17:37864573-37866734	+	2.33333	1666	268	0
	circBase	hsa_circ_0043469	ERBB2	chr17:37880978-37882106	+	4	565	44	0
	circBase	hsa_circ_0043484	PSMD3	chr17:38144935-38146450	+	3	432	20	0
	circBase	hsa_circ_0043497	MED24	chr17:38209550-38209888	-	2	250	86	0
	circBase	hsa_circ_0043528	RARA	chr17:38487108-38487648	+	1	540	61	0
	circBase	hsa_circ_0043530	RARA	chr17:38504567-38506177	+	2	291	15	0
	BC,circBase,Enuka	-,hsa_circ_0003457,TOP2A	TOP2A	chr17:38562635-38563194	-,+	1.66667	481.667	252	13
	circBase	hsa_circ_0002411	ZZEF1	chr17:3924422-3928412	-	3	512	45	0
	circBase	hsa_circ_0041506	ZZEF1	chr17:3984669-3989949	-	4	487	17	0
	BC,circBase	-,hsa_circ_0006631	[],ZZEF1	chr17:3988963-3989949	-,+	1.5	645	27	0
	circBase	hsa_circ_0007248	NT5C3B	chr17:39985041-39987142	-	2	253	85	0
	circBase	hsa_circ_0043695	NT5C3B	chr17:39985041-39988729	-	3	339	50	0
	BC,circBase	-,hsa_circ_0043837	[],ATP6V0A1	chr17:40650941-40653322	+	2	1412.5	36	0
	circBase	hsa_circ_0008179	ATP6V0A1	chr17:40652724-40653322	+	2	325	55	0
	circBase	hsa_circ_0006379	NAGLU	chr17:40690356-40693224	+	3	490	82	0
	circBase	hsa_circ_0043893	EZH1	chr17:40858024-40860101	-	2	305	128	0
	circBase	hsa_circ_0009123	EZH1	chr17:40880842-40882936	-	2	219	13	0
	BC,circBase	-,hsa_circ_0007635	[],PSME3	chr17:40990747-40991397	+	2.5	464.5	31	0
	circBase	hsa_circ_0005659	BRCA1	chr17:41199659-41209152	-	4	274	10	0
	BC,circBase	-,hsa_circ_0003899	[],DHX8	chr17:41598736-41599594	+	1.5	617.5	173	0
	circBase	hsa_circ_0003239	UBE2G1	chr17:4186092-4200109	-	3	401	50	0
	circBase	hsa_circ_0004805	UBE2G1	chr17:4186092-4210418	-	4	504	43	0
	circBase	hsa_circ_0041555	UBE2G1	chr17:4192524-4200109	-	2	277	79	0
	circBase	hsa_circ_0004239	C17orf53	chr17:42231920-42232779	+	3	324	51	7
	circBase,Enuka	C17orf53,hsa_circ_0007378	[],C17orf53	chr17:42231923-42232779	+	2	588.5	51	7
	BC,circBase	-,hsa_circ_0044177	PLEKHM1	chr17:43552465-43553092	-,+	1	627	48	0
	BC,circBase	-,hsa_circ_0005455	KANSL1	chr17:44248220-44249598	-,+	1	1378	107	12
	circBase	hsa_circ_0044231	CDC27	chr17:45221248-45229284	-	2	213	151	32
	BC,circBase,Enuka	-,hsa_circ_0004622,NPEPPS	[],NPEPPS	chr17:45695715-45696530	+	1.33333	631.333	58	0
	circBase	hsa_circ_0002854	KPNB1	chr17:45740454-45745776	+	4	528	15	0
	BC,circBase,Rajewsky	-,2_HEK293_hsa_circ_000630,hsa_circ_0000779	[],KPNB1	chr17:45741524-45745776	+	1.66667	2980.67	103	0
	circBase	hsa_circ_0041586	PELP1	chr17:4585796-4586247	-	2	222	0	15
	circBase	hsa_circ_0004678	UBE2Z	chr17:46993437-47000299	+	3	316	97	0
	BC,circBase,Enuka	-,hsa_circ_0003258,ZNF652	[],ZNF652	chr17:47388673-47389404	-,+	1.33333	574.333	122	0
	BC,circBase,Rajewsky	-,44_cd_19,cd_34,neutr_hsa_circ_002150,hsa_circ_0000782	[],ZNF652	chr17:47388673-47390207	-,+	1.66667	1159	350	0
	circBase	hsa_circ_0000784	KAT7	chr17:47882724-47888936	+	3	272	17	0
	circBase	hsa_circ_0041164	VPS53	chr17:489509-505136	-	2	197	21	0
	BC,circBase	-,hsa_circ_0044638	[],SPAG9	chr17:49059884-49063139	-,+	2	1776.5	35	0
	circBase	hsa_circ_0002605	SPAG9	chr17:49118861-49133843	-	3	317	140	12
	circBase	hsa_circ_0003871	MBTD1	chr17:49294694-49302570	-	4	534	40	0
	circBase	hsa_circ_0044692	TOM1L1	chr17:53007433-53016381	+	4	410	24	0
	circBase	hsa_circ_0005652	TOM1L1	chr17:53016284-53024673	+	2	149	487	101
	circBase	hsa_circ_0044695	TOM1L1	chr17:53024621-53027487	+	3	240	268	28
	BC,circBase,Enuka,Rajewsky	-,9_cd_19_hsa_circ_001632,DHX33,hsa_circ_0000740	[],DHX33	chr17:5364258-5365866	-,+	1.25	1305.75	241	0
	circBase	hsa_circ_0004376	DHX33	chr17:5364258-5367009	-	3	560	26	10
	circBase	hsa_circ_0000786	DGKE	chr17:54926056-54933986	+	3	324	27	0
	circBase	hsa_circ_0044728	MSI2	chr17:55334458-55478832	+	5	343	37	0
	circBase	hsa_circ_0002879	VPS53	chr17:556530-565135	-	3	323	33	0
	circBase	hsa_circ_0001972	TRIM37	chr17:57076741-57079075	-	2	196	17	0
	circBase	hsa_circ_0002809	TRIM37	chr17:57076741-57094785	-	5	634	437	33
	circBase	hsa_circ_0044802	TRIM37	chr17:57089688-57094785	-	3	438	24	0
	circBase	hsa_circ_0003005	TRIM37	chr17:57125043-57134415	-	4	648	374	27
	circBase	hsa_circ_0004724	TRIM37	chr17:57128574-57134415	-	2	295	839	0
	circBase	hsa_circ_0006310	TRIM37	chr17:57138392-57153075	-	5	403	19	0
	circBase	hsa_circ_0044818	TRIM37	chr17:57141715-57148308	-	2	176	49	1
	circBase	hsa_circ_0004090	TRIM37	chr17:57148183-57161450	-	5	528	28	1
	circBase	hsa_circ_0044829	TRIM37	chr17:57165651-57168701	-	2	158	48	64
	circBase	hsa_circ_0044833	PRR11	chr17:57274904-57275150	+	2	157	18	0
	BC,circBase	-,hsa_circ_0005600	YPEL2	chr17:57430575-57430887	+	1	312	776	26
	circBase	hsa_circ_0004027	VMP1	chr17:57842331-57851246	+	2	300	738	55
	circBase	hsa_circ_0044896	TUBD1	chr17:57951899-57955695	-	2	397	21	0
	circBase	hsa_circ_0044907	RPS6KB1	chr17:58013575-58013902	+	2	141	29	37
	circBase	hsa_circ_0006738	USP32	chr17:58258684-58263012	-	3	906	23	0
	circBase	hsa_circ_0000793	USP32	chr17:58342772-58348842	-	4	419	84	0
	circBase	hsa_circ_0007272	USP32	chr17:58346810-58348842	-	2	240	354	14
	circBase	hsa_circ_0044954	USP32	chr17:58348710-58366043	-	2	292	118	1
	circBase	hsa_circ_0006658	APPBP2	chr17:58538023-58539276	-	2	231	81	0
	BC,circBase	-,hsa_circ_0002496	[],APPBP2	chr17:58538023-58539422	-,+	2	849	165	1
	circBase	hsa_circ_0044969	PPM1D	chr17:58700881-58734202	+	4	788	43	18
	circBase	hsa_circ_0004958	PPM1D	chr17:58711213-58725443	+	2	316	72	0
	circBase	hsa_circ_0044971	PPM1D	chr17:58711213-58734202	+	3	559	17	0
	circBase	hsa_circ_0002677	PPM1D	chr17:58733959-58734403	+	1	444	340	1
	circBase	hsa_circ_0007682	BCAS3	chr17:58756813-58786686	+	4	326	252	0
	circBase	hsa_circ_0044999	BCAS3	chr17:59093111-59118253	+	5	588	130	0
	circBase	hsa_circ_0045006	BCAS3	chr17:59152280-59161925	+	3	396	279	2
	circBase	hsa_circ_0045007	BCAS3	chr17:59155693-59161925	+	2	295	235	0
	BC,circBase,Enuka	-,BRIP1,hsa_circ_0006968	[],BRIP1	chr17:59853761-59857762	-,+	1.33333	2768.33	136	10
	circBase	hsa_circ_0045038	INTS2	chr17:59955247-59958532	-	2	367	153	0
	circBase	hsa_circ_0045045	INTS2	chr17:59967146-59969050	-	2	286	72	31
	BC,circBase,Enuka	-,hsa_circ_0002220,MED13	MED13	chr17:60061531-60062451	-,+	1.66667	781	258	0
	BC	-	MED13	chr17:60087910-60088594	+	1	684	17	0
	circBase	hsa_circ_0045095	MED13	chr17:60106901-60108999	-	3	469	35	0
	circBase	hsa_circ_0045105	METTL2A	chr17:60517977-60522304	+	2	247	73	0
	circBase	hsa_circ_0006250	TLK2	chr17:60601596-60613698	+	2	264	73	0
	circBase	hsa_circ_0003894	TANC2	chr17:61151303-61176718	+	2	255	58	0
	circBase	hsa_circ_0004006	TANC2	chr17:61271351-61278318	+	2	336	662	6
	circBase	hsa_circ_0045186	TANC2	chr17:61278131-61278318	+	1	187	51	0
	circBase	hsa_circ_0045190	TANC2	chr17:61391748-61396451	+	2	416	19	0
	circBase	hsa_circ_0045202	DCAF7	chr17:61655830-61657304	+	3	390	65	0
	circBase	hsa_circ_0045224	DDX42	chr17:61869771-61869922	+	1	151	28	0
	circBase	hsa_circ_0007534	DDX42	chr17:61869771-61877977	+	4	400	12	0
	circBase	hsa_circ_0045234	DDX42	chr17:61882430-61884014	+	2	225	108	0
	circBase	hsa_circ_0004913	TEX2	chr17:62248459-62265775	-	3	495	308	0
	circBase	hsa_circ_0045306	CEP95	chr17:62515438-62519013	+	3	436	13	0
	circBase	hsa_circ_0007434	SMURF2	chr17:62557617-62568074	-	3	459	32	0
	circBase	hsa_circ_0045334	PLEKHM1P1	chr17:62817884-62818511	-	2	426	45	0
	circBase	hsa_circ_0045410	HELZ	chr17:65162593-65175042	-	3	733	13	0
	BC,circBase	-,hsa_circ_0045431	BPTF	chr17:65850055-65850878	+	1	823	17	0
	BC,circBase	-,hsa_circ_0003796	[],BPTF	chr17:65916130-65919106	+	1.5	1628	217	0
	BC,circBase	-,hsa_circ_0004392	[],BPTF	chr17:65924470-65925603	+	1.5	766	163	0
	BC,circBase	-,hsa_circ_0045462	[],BPTF	chr17:65924470-65928135	+	2	2086.5	26	1
	circBase	hsa_circ_0045463	BPTF	chr17:65924470-65936772	+	4	726	45	0
	circBase	hsa_circ_0004716	WIPI1	chr17:66440633-66449133	-	3	350	63	0
	circBase	hsa_circ_0045675	LLGL2	chr17:73554592-73559544	+	4	571	48	0
	circBase	hsa_circ_0045714	UNK	chr17:73808192-73809959	+	4	562	206	7
	circBase	hsa_circ_0045758	EVPL	chr17:74007656-74008170	-	3	288	290	33
	BC,circBase,Enuka,Rajewsky	-,6_cd_19_hsa_circ_000226,hsa_circ_0000741,POLR2A	POLR2A	chr17:7402357-7402810	+	1.25	423.75	1159	35
	circBase	hsa_circ_0045774	EXOC7	chr17:74090494-74097944	-	4	682	27	0
	BC,circBase	-,hsa_circ_0004241	[],PRPSAP1	chr17:74308950-74309972	-,+	1.5	620	118	12
	BC,circBase,Enuka	-,hsa_circ_0005320,SEPT9	2009-09-01	chr17:75398140-75398785	+	1	645	1081	14
	circBase	hsa_circ_0041946	TP53	chr17:7573926-7577608	-	5	561	70	0
	circBase	hsa_circ_0041949	TP53	chr17:7576852-7577608	-	3	321	10	0
	circBase	hsa_circ_0008622	TNRC6C	chr17:76000250-76027923	+	3	449	33	0
	BC,circBase	-,hsa_circ_0002391	[],TNRC6C	chr17:76075475-76079247	+	1.5	2019.5	82	0
	circBase	hsa_circ_0045862	TNRC6C	chr17:76082583-76083174	+	2	325	216	0
	circBase	hsa_circ_0045888	PGS1	chr17:76388556-76395618	+	4	558	14	0
	circBase	hsa_circ_0045933	USP36	chr17:76823326-76834832	-	5	862	57	0
	BC,circBase	-,hsa_circ_0008114	ENGASE	chr17:77073511-77073946	+	1.5	352.5	473	4
	circBase	hsa_circ_0045998	SLC26A11	chr17:78196453-78201759	+	4	502	57	0
	circBase	hsa_circ_0006761	RNF213	chr17:78237372-78247203	+	2	369	29	0
	circBase	hsa_circ_0002309	RNF213	chr17:78237461-78247203	+	2	280	22	0
	circBase	hsa_circ_0046026	RNF213	chr17:78280927-78282971	+	2	228	83	0
	circBase	hsa_circ_0008310	CNTROB	chr17:7849045-7849304	+	1	259	95	0
	circBase,Rajewsky	13_cd_34_hsa_circ_001792,hsa_circ_0000813	[],RPTOR	chr17:78865519-78867665	+	2	1282	72	13
	circBase	hsa_circ_0046085	RPTOR	chr17:78896523-78899280	+	3	399	88	0
	circBase	hsa_circ_0046122	SLC38A10	chr17:79244717-79249951	-	3	402	45	0
	circBase	hsa_circ_0005389	SLC38A10	chr17:79254408-79258695	-	4	409	155	7
	circBase	hsa_circ_0002279	NPLOC4	chr17:79536041-79539114	-	2	168	13	0
	circBase	hsa_circ_0002522	NPLOC4	chr17:79555969-79564342	-	3	360	13	0
	circBase	hsa_circ_0005560	NPLOC4	chr17:79555969-79567453	-	4	447	38	0
	circBase	hsa_circ_0046199	NPLOC4	chr17:79571573-79573840	-	2	304	11	0
	circBase	hsa_circ_0006462	NPLOC4	chr17:79577235-79580520	-	2	226	35	0
	BC,circBase	-,hsa_circ_0046263	P4HB	chr17:79813017-79813462	-,+	1.5	358.5	68	0
	circBase	hsa_circ_0046290	ASPSCR1	chr17:79937059-79943483	+	3	272	42	0
	circBase	hsa_circ_0046377	CCDC57	chr17:80085567-80086473	-	2	322	44	0
	circBase	hsa_circ_0046419	NARF	chr17:80417867-80430574	+	4	493	113	0
	BC,circBase,Enuka,Rajewsky	-,12_HEK293,cd_19,cd_34_hsa_circ_001758,FOXK2,hsa_circ_0000816	[],FOXK2	chr17:80521229-80526077	+	1.25	3721.75	764	92
	circBase	hsa_circ_0000817	FOXK2	chr17:80521229-80529746	+	3	490	98	5
	circBase	hsa_circ_0046432	FOXK2	chr17:80529599-80542064	+	3	517	34	0
	circBase	hsa_circ_0046434	FOXK2	chr17:80529599-80545148	+	5	1024	56	0
	circBase	hsa_circ_0046435	FOXK2	chr17:80540616-80545148	+	4	877	55	0
	circBase	hsa_circ_0046447	TBCD	chr17:80714040-80726442	+	4	398	29	0
	circBase	hsa_circ_0006413	TBCD	chr17:80714040-80730383	+	5	454	169	1
	circBase	hsa_circ_0046462	TBCD	chr17:80721840-80726442	+	3	347	49	0
	circBase	hsa_circ_0005281	TBCD	chr17:80721840-80730383	+	4	403	567	22
	circBase	hsa_circ_0000818	TBCD	chr17:80721840-80739597	+	5	536	17	0
	circBase	hsa_circ_0046573	TBCD	chr17:80861280-80869665	+	5	308	22	0
	circBase	hsa_circ_0046598	B3GNTL1	chr17:80914570-80923622	-	5	501	10	0
	circBase	hsa_circ_0041992	AURKB	chr17:8109808-8111158	-	5	638	50	0
	circBase	hsa_circ_0008041	CTC1	chr17:8141348-8141947	-	2	450	65	0
	circBase	hsa_circ_0042045	MYH10	chr17:8438704-8439249	-	2	289	11	0
	circBase	hsa_circ_0042069	USP43	chr17:9578207-9580198	+	2	229	66	0
	circBase	hsa_circ_0042072	USP43	chr17:9613272-9615449	+	2	324	21	37
	circBase	hsa_circ_0005786	ABR	chr17:986759-1003975	-	3	393	60	0
	BC,circBase	-,hsa_circ_0006400	[],AFG3L2	chr18:12366963-12371690	-,+	2.5	2582.5	102	1
	BC,circBase	-,hsa_circ_0005268	[],AFG3L2	chr18:12370847-12371690	-,+	1.5	510.5	0	27
	circBase	hsa_circ_0046970	SPIRE1	chr18:12463349-12464957	-	2	234	78	1
	circBase	hsa_circ_0046977	CEP76	chr18:12698977-12701112	-	3	457	10	0
	circBase	hsa_circ_0047038	LDLRAD4	chr18:13278103-13438383	+	3	647	48	0
	circBase	hsa_circ_0047055	ROCK1	chr18:18533538-18535206	-	3	549	22	0
	circBase	hsa_circ_0047081	ESCO1	chr18:19146106-19148055	-	2	176	63	1
	BC,circBase	-,hsa_circ_0007706	[],USP14	chr18:196636-199316	+	2.5	1546.5	17	0
	circBase	hsa_circ_0047131	RBBP8	chr18:20548768-20562356	+	3	356	10	0
	circBase	hsa_circ_0004864	CABLES1	chr18:20814571-20817209	+	3	358	219	0
	circBase	hsa_circ_0000839	TTC39C	chr18:21644103-21649235	+	3	293	149	1
	circBase	hsa_circ_0047270	TTC39C	chr18:21644103-21663045	+	5	817	54	0
	circBase	hsa_circ_0002164	SS18	chr18:23632587-23658124	-	3	461	40	0
	circBase	hsa_circ_0006235	SMCHD1	chr18:2666155-2674144	+	4	452	12	0
	circBase	hsa_circ_0047378	RNF138	chr18:29691716-29704808	+	4	451	91	1
	circBase	hsa_circ_0047383	GAREM1	chr18:29850179-29850346	-	1	167	13	9
	circBase	hsa_circ_0047398	INO80C	chr18:33058245-33060527	-	3	291	30	0
	circBase	hsa_circ_0047433	ELP2	chr18:33739697-33739978	+	2	154	81	0
	circBase	hsa_circ_0003552	MOCOS	chr18:33775219-33783152	+	4	876	49	1
	circBase	hsa_circ_0007154	MOCOS	chr18:33778652-33785239	+	4	986	21	0
	circBase	hsa_circ_0047478	KIAA1328	chr18:34740162-34753044	+	2	291	65	0
	circBase	hsa_circ_0047581	HAUS1	chr18:43698146-43700026	+	2	271	46	0
	circBase	hsa_circ_0047582	HAUS1	chr18:43698146-43703330	+	4	461	17	0
	circBase	hsa_circ_0003694	SMAD2	chr18:45391429-45396935	-	4	494	79	0
	circBase	hsa_circ_0000847	SMAD2	chr18:45391429-45423180	-	5	783	43	0
	circBase	hsa_circ_0002501	DYM	chr18:46858233-46906128	-	5	570	151	0
	circBase	hsa_circ_0047676	MYO5B	chr18:47455881-47480805	-	5	545	40	0
	circBase	hsa_circ_0047678	MYO5B	chr18:47563219-47566684	-	2	317	159	0
	circBase	hsa_circ_0047690	ME2	chr18:48422178-48439320	+	3	404	34	0
	BC,circBase	-,hsa_circ_0007180	[],POLI	chr18:51797729-51800460	+	1.5	1511	18	0
	BC,circBase,Rajewsky	-,4_cd_19_hsa_circ_001092,hsa_circ_0000852	[],WDR7	chr18:54423813-54426184	+	1.33333	1867	78	1
	circBase	hsa_circ_0009003	ATP8B1	chr18:55355530-55362764	-	5	731	29	0
	circBase	hsa_circ_0003423	ZNF532	chr18:56601664-56621031	+	4	804	13	0
	circBase	hsa_circ_0008055	RNF152	chr18:59483266-59483831	-	1	565	41	0
	BC,circBase	-,hsa_circ_0047880	[],TNFRSF11A	chr18:60015400-60017170	+	1.5	989	23	0
	circBase	hsa_circ_0000854	ZCCHC2	chr18:60206913-60217693	+	4	374	143	7
	BC	-	[]	chr18:60948119-60948447	+	1	328	77	0
	circBase	hsa_circ_0046677	[ENOSF1, TYMS]	chr18:670691-671451	+	2	248	24	0
	circBase	hsa_circ_0047963	ZNF407	chr18:72589152-72593075	+	2	251	82	0
	circBase	hsa_circ_0003479	ZNF516	chr18:74082482-74092259	-	3	1623	35	0
	circBase,Enuka	hsa_circ_0008699,ZNF516	ZNF516	chr18:74153200-74155167	-	1	1967	90	0
	BC,circBase,Enuka	-,hsa_circ_0004979,ZNF236	[],ZNF236	chr18:74561481-74563895	+	1.33333	1712	1906	73
	circBase	hsa_circ_0002799	ZNF236	chr18:74561481-74580819	+	3	487	57	0
	circBase	hsa_circ_0001993	ZNF236	chr18:74561481-74583781	+	4	612	67	2
	circBase	hsa_circ_0047982	ZNF236	chr18:74563730-74563895	+	1	165	90	22
	circBase	hsa_circ_0048023	NFATC1	chr18:77170402-77171501	+	1	1099	141	6
	circBase,Rajewsky	5_HEK293,cd_19_hsa_circ_001267,hsa_circ_0000859	[],NFATC1	chr18:77208781-77211816	+	2	1776	82	0
	BC,circBase,Enuka,Rajewsky	-,7_cd_34_hsa_circ_001494,CCDC165,hsa_circ_0000825	[],MTCL1	chr18:8718421-8720494	+	1.25	1650.75	24	0
	circBase	hsa_circ_0046841	ANKRD12	chr18:9182379-9195696	+	2	286	85	0
	BC,circBase	-,hsa_circ_0005158	[],RALBP1	chr18:9524591-9525849	+	1.5	776	86	0
	circBase	hsa_circ_0007808	PPP4R1	chr18:9570154-9577189	-	2	655	32	0
	circBase	hsa_circ_0046881	PPP4R1	chr18:9588086-9588851	-	2	290	16	0
	circBase	hsa_circ_0008821	RAB31	chr18:9775274-9815219	+	4	341	26	0
	circBase	hsa_circ_0006990	VAPA	chr18:9931806-9937063	+	3	338	79	1
	circBase	hsa_circ_0049201	DNMT1	chr19:10254441-10254663	-	1	222	32	0
	circBase	hsa_circ_0006102	DNMT1	chr19:10284546-10288043	-	3	190	222	19
	circBase	hsa_circ_0049224	DNMT1	chr19:10286215-10288043	-	2	155	151	5
	circBase	hsa_circ_0008762	MRPL4	chr19:10368897-10369361	+	3	294	12	12
	circBase	hsa_circ_0049249	TYK2	chr19:10478730-10479094	-	2	272	45	0
	circBase	hsa_circ_0006149	KEAP1	chr19:10602252-10602938	-	1	686	176	0
	circBase	hsa_circ_0049282	AP1M2	chr19:10694281-10694746	-	2	225	224	3
	circBase	hsa_circ_0049303	SLC44A2	chr19:10748319-10748991	+	4	338	40	0
	circBase	hsa_circ_0049329	DNM2	chr19:10883154-10897382	+	5	757	163	0
	circBase	hsa_circ_0049330	DNM2	chr19:10886378-10887892	+	2	303	77	0
	BC,circBase	-,hsa_circ_0049335	[],DNM2	chr19:10906047-10909248	+	2	1747.5	64	0
	circBase	hsa_circ_0048171	POLR2E	chr19:1090906-1091906	-	2	197	14	0
	circBase	hsa_circ_0004552	CARM1	chr19:11015626-11019883	+	3	338	44	0
	circBase	hsa_circ_0049351	CARM1	chr19:11018714-11019883	+	2	212	13	0
	circBase	hsa_circ_0049356	CARM1	chr19:11024552-11027453	+	3	351	30	0
	circBase	hsa_circ_0049371	SMARCA4	chr19:11118577-11123788	+	3	437	46	0
	circBase	hsa_circ_0005412	SMARCA4	chr19:11168930-11170863	+	4	487	32	0
	circBase	hsa_circ_0005973	SMARCA4	chr19:11168933-11170863	+	4	484	32	0
	circBase	hsa_circ_0002579	LDLR	chr19:11223953-11224438	+	2	400	94	3
	circBase	hsa_circ_0049392	LDLR	chr19:11226769-11227674	+	2	259	80	3
	circBase,Enuka	hsa_circ_0006877,LDLR	LDLR	chr19:11230767-11231198	+	1.5	363	5199	74
	circBase	hsa_circ_0049398	LDLR	chr19:11230767-11234020	+	3	466	417	1
	circBase	hsa_circ_0049399	LDLR	chr19:11233849-11234020	+	1	171	149	64
	circBase	hsa_circ_0008554	KANK2	chr19:11289020-11289396	-	2	295	75	1
	circBase	hsa_circ_0009130	SBNO2	chr19:1147307-1154401	-	3	405	242	0
	circBase	hsa_circ_0049459	RGL3	chr19:11527287-11527733	-	2	278	89	0
	circBase	hsa_circ_0049462	PRKCSH	chr19:11548696-11548945	+	2	154	296	13
	circBase	hsa_circ_0006471	ECSIT	chr19:11623870-11625036	-	2	642	138	0
	circBase,Rajewsky	8_cd_19_hsa_circ_000261,hsa_circ_0000893	DHPS	chr19:12790270-12791139	-	2.5	670	54	0
	circBase,Rajewsky	6_neutr_hsa_circ_000262,hsa_circ_0000894	TNPO2	chr19:12825634-12826553	-	3	742	138	0
	circBase	hsa_circ_0049600	HOOK2	chr19:12883003-12883858	-	4	315	19	0
	BC,circBase,Enuka,Rajewsky	-,35_cd_19,cd_34_hsa_circ_000263,FARSA,hsa_circ_0000896	FARSA	chr19:13039155-13039661	-,+	1.5	464	1727	60
	circBase	hsa_circ_0049654	RAD23A	chr19:13058990-13059366	+	2	238	31	0
	circBase	hsa_circ_0049700	CC2D1A	chr19:14034145-14034624	+	3	299	69	0
	circBase	hsa_circ_0048235	DAZAP1	chr19:1418202-1421177	+	3	264	15	0
	circBase	hsa_circ_0048278	TCF3	chr19:1632036-1632404	-	2	153	28	41
	circBase,Rajewsky	7_HEK293,neutr_hsa_circ_001497,hsa_circ_0000906	[],TMEM38A	chr19:16790794-16793319	+	2	1477.5	74	0
	circBase,Enuka,Rajewsky	46_cd_19,cd_34_hsa_circ_000265,hsa_circ_0000907,MYO9B	MYO9B	chr19:17212469-17213367	+	1	898	81	13
	circBase	hsa_circ_0008483	MYO9B	chr19:17308600-17309117	+	2	192	48	0
	circBase	hsa_circ_0049965	USHBP1	chr19:17370097-17370831	-	3	404	12	0
	BC,circBase,Enuka	-,BABAM1,hsa_circ_0003253	BABAM1	chr19:17387303-17387718	+	1.33333	349	62	2
	circBase	hsa_circ_0005626	DDA1	chr19:17424831-17426804	+	3	195	63	5
	circBase	hsa_circ_0049998	PGLS	chr19:17626981-17628659	+	3	351	190	11
	circBase	hsa_circ_0050004	COLGALT1	chr19:17670119-17679522	+	4	569	48	0
	circBase	hsa_circ_0050119	FKBP8	chr19:18648410-18649243	-	2	391	60	0
	BC,circBase,Enuka,Rajewsky	-,46_cd_19,cd_34,neutr_hsa_circ_000270,FKBP8,hsa_circ_0000914	[],FKBP8	chr19:18648410-18649246	-,+	1.25	725.5	60	0
	circBase	hsa_circ_0002600	[]	chr19:18675678-18676000	+	1	322	43	24
	circBase	hsa_circ_0005568	UBA52	chr19:18684102-18684558	+	2	198	61	0
	circBase	hsa_circ_0050176	DDX49	chr19:19035041-19035788	+	3	251	46	2
	circBase	hsa_circ_0004066	SUGP1	chr19:19407797-19408153	-	1	356	11	0
	circBase,Rajewsky	6_neutr_hsa_circ_001397,hsa_circ_0000917	[],GATAD2A	chr19:19603114-19607028	+	3	2284.5	29	0
	BC,circBase,Enuka,Rajewsky	-,11_cd_19_hsa_circ_000273,GMIP,hsa_circ_0000918	GMIP	chr19:19750893-19751380	-,+	1.5	440	32	0
	circBase	hsa_circ_0050256	ATP13A1	chr19:19756682-19757156	-	2	255	115	7
	BC,circBase,Enuka,Rajewsky	-,4_HEK293,cd_19_hsa_circ_001099,hsa_circ_0000921,URI1	[],URI1	chr19:30476129-30477324	+	1.25	950	39	1
	Enuka	URI1	[]	chr19:30476133-30477328	+	1	1195	39	1
	circBase	hsa_circ_0050347	DPY19L3	chr19:32923621-32930816	+	5	618	51	0
	circBase,Rajewsky	19_cd_34_hsa_circ_001954,hsa_circ_0000923	[],ANKRD27	chr19:33116779-33119755	-	2.5	1698	12	0
	circBase	hsa_circ_0050436	RHPN2	chr19:33493152-33493906	-	2	345	168	21
	BC,circBase	-,hsa_circ_0008287	[],GPATCH1	chr19:33604672-33605325	+	1.5	478.5	72	0
	circBase	hsa_circ_0050444	GPATCH1	chr19:33608730-33610023	+	2	325	33	3
	circBase	hsa_circ_0006392	NFIC	chr19:3425103-3435205	+	4	396	10	0
	circBase	hsa_circ_0006446	LSM14A	chr19:34685382-34687668	+	2	294	168	0
	circBase	hsa_circ_0050461	LSM14A	chr19:34699833-34706566	+	3	366	49	0
	circBase	hsa_circ_0050486	GPI	chr19:34868407-34868786	+	2	231	132	1
	circBase	hsa_circ_0008033	GPI	chr19:34887205-34887562	+	2	207	115	0
	BC,circBase,Enuka	-,hsa_circ_0005325,UBA2	[],UBA2	chr19:34921480-34925873	+	2	3035.67	277	0
	circBase	hsa_circ_0006987	UBA2	chr19:34921480-34929671	+	5	443	258	0
	circBase	hsa_circ_0008037	UBA2	chr19:34922765-34925873	+	3	237	88	2
	circBase	hsa_circ_0004956	UBA2	chr19:34922765-34929671	+	4	359	82	11
	circBase	hsa_circ_0050531	UBA2	chr19:34929549-34934816	+	2	190	0	14
	circBase	hsa_circ_0050532	UBA2	chr19:34929549-34936026	+	3	312	80	5
	circBase	hsa_circ_0005731	GRAMD1A	chr19:35510094-35510437	+	2	262	56	0
	circBase	hsa_circ_0050590	LSR	chr19:35749847-35753595	+	3	324	29	0
	circBase	hsa_circ_0002661	CACTIN	chr19:3623685-3624160	-	1	475	43	0
	circBase,Rajewsky	10_cd_34_hsa_circ_000279,hsa_circ_0000928	PROSER3	chr19:36252919-36253257	+	1.5	285	224	23
	circBase	hsa_circ_0008299	PIP5K1C	chr19:3651823-3661999	-	5	908	39	1
	circBase	hsa_circ_0003139	WDR62	chr19:36579939-36580208	+	2	190	124	0
	circBase	hsa_circ_0050715	WDR62	chr19:36584932-36590519	+	3	406	96	0
	BC,circBase,Enuka,Rajewsky	-,26_cd_34_hsa_circ_002064,hsa_circ_0000871,PIP5K1C	[],PIP5K1C	chr19:3660963-3661999	-,+	1.25	839.25	307	38
	BC,circBase	-,hsa_circ_0006670	[],SIPA1L3	chr19:38631823-38633350	+	1.5	958.5	245	1
	circBase	hsa_circ_0050827	FAM98C	chr19:38895547-38897717	+	4	569	93	0
	circBase	hsa_circ_0051042	FBL	chr19:40327195-40328483	-	2	246	81	0
	circBase	hsa_circ_0051077	AKT2	chr19:40747844-40748594	-	2	286	10	0
	circBase	hsa_circ_0008719	AKT2	chr19:40761064-40771258	-	3	371	243	1
	circBase	hsa_circ_0002324	C19orf47	chr19:40839757-40842314	-	3	282	17	0
	circBase,Enuka,Rajewsky	34_cd_19,cd_34,neutr_hsa_circ_000281,hsa_circ_0000936,SHKBP1	SHKBP1	chr19:41089303-41089623	+	1.33333	281.667	217	5
	circBase	hsa_circ_0051134	ITPKC	chr19:41239064-41243674	+	3	379	61	0
	circBase	hsa_circ_0051213	TGFB1	chr19:41847787-41847935	-	1	148	10	0
	circBase	hsa_circ_0002837	TGFB1	chr19:41847787-41848152	-	2	226	94	1
	circBase,Rajewsky	18_cd_34_hsa_circ_001940,hsa_circ_0000876	[],CHAF1A	chr19:4405908-4409756	+	1.5	2378	33	0
	circBase	hsa_circ_0051401	CBLC	chr19:45296730-45297538	+	2	225	39	0
	circBase	hsa_circ_0051419	CLPTM1	chr19:45476343-45480717	+	3	401	27	0
	BC,circBase,Enuka,Rajewsky	-,16_cd_19,cd_34_hsa_circ_000283,hsa_circ_0000940,MARK4	[],MARK4	chr19:45766370-45766625	+	1.25	217	327	16
	BC,circBase,Rajewsky	-,52_cd_34_hsa_circ_000284,hsa_circ_0000941	[],MARK4	chr19:45781180-45781873	+	1.33333	535.333	0	27
	circBase	hsa_circ_0051471	ERCC2	chr19:45864781-45864900	-	1	119	78	0
	circBase	hsa_circ_0051494	ERCC1	chr19:45922355-45924651	-	3	420	26	0
	circBase	hsa_circ_0002105	SYMPK	chr19:46357432-46357765	-	2	183	111	2
	circBase	hsa_circ_0051627	SLC1A5	chr19:47280231-47280662	-	2	330	40	1
	circBase	hsa_circ_0000943	ARHGAP35	chr19:47421744-47440665	+	2	4014	0	39
	circBase	hsa_circ_0007022	SAE1	chr19:47646750-47673180	+	5	635	0	11
	circBase	hsa_circ_0051672	DHX34	chr19:47856010-47856992	+	1	982	12	0
	circBase	hsa_circ_0005188	DHX34	chr19:47858295-47858607	+	1	312	576	3
	circBase,Enuka	DHX34,hsa_circ_0051680	DHX34	chr19:47865732-47865950	+	1	218	385	88
	BC,circBase	-,hsa_circ_0003449	MEIS3	chr19:47919908-47920607	-,+	2	541.5	230	5
	circBase	hsa_circ_0002530	EHD2	chr19:48221765-48229481	+	2	511	17	0
	circBase	hsa_circ_0003146	EHD2	chr19:48229068-48229481	+	1	413	33	0
	circBase	hsa_circ_0005261	LIG1	chr19:48653019-48654596	-	3	310	90	7
	circBase	hsa_circ_0051732	LIG1	chr19:48660270-48660397	-	1	127	193	15
	circBase	hsa_circ_0051749	GRIN2D	chr19:48922490-48923071	+	2	356	31	0
	circBase	hsa_circ_0051756	SULT2B1	chr19:49094865-49096073	+	2	222	19	9
	BC,circBase	-,hsa_circ_0003912	DBP	chr19:49136700-49136912	-,+	1	212	928	114
	circBase	hsa_circ_0002694	UHRF1	chr19:4929233-4932968	+	3	632	53	0
	circBase	hsa_circ_0005165	NUCB1	chr19:49414405-49416821	+	3	381	62	0
	BC,circBase	-,hsa_circ_0002084	NUCB1	chr19:49416267-49416821	+	1.5	415.5	21	0
	BC,circBase	-,hsa_circ_0051849	SNRNP70	chr19:49593547-49593777	+	1.5	174	27	0
	circBase	hsa_circ_0051855	PPFIA3	chr19:49642924-49646261	+	5	669	70	0
	circBase	hsa_circ_0048682	KDM4B	chr19:5016267-5033042	+	2	249	66	0
	circBase	hsa_circ_0051959	CPT1C	chr19:50210774-50212096	+	2	223	14	0
	circBase	hsa_circ_0003395	AP2A1	chr19:50285013-50285981	+	3	406	51	0
	circBase	hsa_circ_0048687	KDM4B	chr19:5032876-5041262	+	3	457	46	0
	circBase	hsa_circ_0004272	KDM4B	chr19:5032876-5047680	+	4	651	71	0
	circBase	hsa_circ_0005135	PTOV1-AS1	chr19:50347572-50347855	-	1	283	71	0
	circBase	hsa_circ_0002926	KDM4B	chr19:5047486-5082515	+	4	486	161	0
	circBase	hsa_circ_0048704	KDM4B	chr19:5071020-5082515	+	3	292	54	0
	circBase	hsa_circ_0052011	POLD1	chr19:50902104-50902741	+	2	320	15	0
	circBase,Enuka	hsa_circ_0052012,POLD1	POLD1	chr19:50902107-50902741	+	1.5	475.5	15	0
	circBase	hsa_circ_0008749	ZNF841	chr19:52579296-52592255	-	4	414	50	0
	circBase	hsa_circ_0005746	PPP6R1	chr19:55756487-55757046	-	3	391	56	0
	circBase	hsa_circ_0005598	RPS5	chr19:58904342-58904854	+	2	339	211	0
	circBase	hsa_circ_0048804	RFX2	chr19:6001825-6002881	-	2	359	55	0
	circBase	hsa_circ_0048810	RFX2	chr19:6010146-6016282	-	3	418	68	0
	circBase	hsa_circ_0000883	RFX2	chr19:6026173-6040252	-	2	337	140	0
	circBase	hsa_circ_0004594	MLLT1	chr19:6230580-6270770	-	3	408	263	1
	circBase	hsa_circ_0049024	TIMM44	chr19:8002911-8006082	-	2	267	313	28
	circBase	hsa_circ_0048104	PTBP1	chr19:805012-805187	+	1	175	34	0
	circBase	hsa_circ_0048113	MED16	chr19:879936-881714	-	2	368	16	0
	circBase	hsa_circ_0055883	TBC1D8	chr2:101638142-101638983	-	2	307	79	0
	circBase	hsa_circ_0003160	TBC1D8	chr2:101666862-101676001	-	3	589	12	0
	BC,circBase	-,hsa_circ_0002401	[],CNOT11	chr2:101874252-101879153	+	1.5	2609.5	48	0
	circBase	hsa_circ_0001057	CNOT11	chr2:101874252-101881509	+	3	521	11	0
	circBase	hsa_circ_0009122	CNOT11	chr2:101879000-101879153	+	1	153	122	0
	circBase	hsa_circ_0002195	MAP4K4	chr2:102475457-102476326	+	2	309	14	0
	circBase	hsa_circ_0005520	C2orf48	chr2:10281980-10282502	+	2	222	24	0
	circBase,Rajewsky	30_cd_19,cd_34_hsa_circ_000296,hsa_circ_0000976	HPCAL1	chr2:10559859-10560261	+	1	402	13	0
	circBase	hsa_circ_0055934	UXS1	chr2:106729101-106746234	-	4	407	27	0
	circBase	hsa_circ_0007344	NOL10	chr2:10740978-10747437	-	4	396	17	0
	circBase	hsa_circ_0008348	LIMS1	chr2:109288780-109289485	+	2	271	17	1
	circBase	hsa_circ_0004439	ANAPC1	chr2:112621251-112621472	-	1	221	116	0
	circBase	hsa_circ_0052624	PQLC3	chr2:11300591-11304387	+	3	211	74	0
	circBase	hsa_circ_0052654	GREB1	chr2:11706605-11706782	+	1	177	107	0
	BC,circBase	-,hsa_circ_0002229	[],LPIN1	chr2:11905658-11907984	+	1.5	1311.5	66	0
	circBase	hsa_circ_0056236	PTPN4	chr2:120634898-120640199	+	5	341	14	0
	circBase	hsa_circ_0056247	PTPN4	chr2:120684173-120692534	+	3	354	49	0
	circBase	hsa_circ_0056264	EPB41L5	chr2:120776652-120799686	+	2	293	26	0
	circBase	hsa_circ_0056275	EPB41L5	chr2:120844746-120850852	+	4	375	29	0
	circBase	hsa_circ_0056280	EPB41L5	chr2:120885263-120903865	+	4	456	118	0
	circBase	hsa_circ_0056319	CLASP1	chr2:122283420-122287901	-	4	351	61	0
	BC,circBase,Enuka	-,CLASP1,hsa_circ_0007052	CLASP1	chr2:122363276-122363756	-,+	1	480	69	0
	circBase	hsa_circ_0056369	AMMECR1L	chr2:128627027-128628502	-	2	206	57	0
	circBase	hsa_circ_0003525	SAP130	chr2:128747137-128747440	-	1	303	41	0
	circBase	hsa_circ_0056386	SAP130	chr2:128747137-128750882	-	2	425	213	0
	circBase	hsa_circ_0004645	SAP130	chr2:128747137-128754065	-	3	567	179	0
	circBase	hsa_circ_0056390	SAP130	chr2:128750760-128754065	-	2	264	133	0
	circBase	hsa_circ_0056394	SAP130	chr2:128757314-128758028	-	3	344	98	0
	circBase	hsa_circ_0056396	SAP130	chr2:128767842-128770728	-	2	250	27	0
	circBase	hsa_circ_0056482	FAM168B	chr2:131812844-131840230	-	4	486	45	0
	circBase	hsa_circ_0056495	PLEKHB2	chr2:131890474-131897848	+	2	199	1	16
	circBase	hsa_circ_0008155	MGAT5	chr2:135075099-135076310	+	2	167	44	10
	circBase	hsa_circ_0056537	CCNT2	chr2:135694410-135700244	+	3	253	44	1
	circBase	hsa_circ_0056577	R3HDM1	chr2:136402948-136437894	+	5	880	40	0
	circBase	hsa_circ_0056579	R3HDM1	chr2:136418839-136437894	+	3	431	17	58
	BC,circBase,Rajewsky	-,6_cd_19_hsa_circ_001406,hsa_circ_0001070	[],R3HDM1	chr2:136432901-136437894	+	1.33333	3431	2026	71
	circBase	hsa_circ_0056586	R3HDM1	chr2:136467002-136467801	+	2	277	331	5
	circBase	hsa_circ_0004747	R3HDM1	chr2:136467002-136473264	+	3	422	24	0
	circBase	hsa_circ_0002981	UBXN4	chr2:136505836-136519481	+	5	520	61	0
	circBase	hsa_circ_0004491	ORC4	chr2:148730307-148739650	-	4	396	17	0
	circBase	hsa_circ_0056679	MBD5	chr2:149240678-149243519	+	2	536	18	0
	circBase	hsa_circ_0056690	LYPD6	chr2:150294151-150305661	+	2	288	34	0
	BC,circBase	-,hsa_circ_0052712	[],NBAS	chr2:15415607-15417225	-,+	1.5	1102	41	0
	circBase	hsa_circ_0008491	NBAS	chr2:15427196-15449371	-	4	556	33	0
	circBase	hsa_circ_0007128	NBAS	chr2:15629017-15674765	-	4	436	13	0
	circBase	hsa_circ_0052791	NBAS	chr2:15694184-15698758	-	3	170	376	21
	circBase	hsa_circ_0005732	GPD2	chr2:157406119-157414094	+	3	504	84	0
	circBase	hsa_circ_0056771	PKP4	chr2:159389691-159433895	+	2	250	38	0
	circBase	hsa_circ_0006870	PKP4	chr2:159389691-159459616	+	3	285	184	1
	circBase	hsa_circ_0056784	PKP4	chr2:159488264-159497271	+	3	542	35	0
	circBase	hsa_circ_0004729	[]	chr2:159854989-159857701	+	1	2712	17	0
	circBase	hsa_circ_0008010	TANC1	chr2:159992704-160007067	+	3	423	816	8
	circBase,Enuka	hsa_circ_0004213,TANC1	[],TANC1	chr2:160005652-160007067	+	1.5	866.5	523	7
	circBase	hsa_circ_0056931	STK39	chr2:168920009-168921891	-	2	134	0	14
	circBase	hsa_circ_0056942	CERS6	chr2:169547543-169551561	+	2	144	36	12
	circBase	hsa_circ_0007024	CERS6	chr2:169547543-169574488	+	4	380	353	33
	circBase,Enuka	CERS6,hsa_circ_0056945	[],CERS6	chr2:169571510-169574488	+	1.5	1607	196	2
	circBase	hsa_circ_0056971	UBR3	chr2:170728745-170732459	+	2	299	31	0
	circBase	hsa_circ_0006006	PDK1	chr2:173435453-173460751	+	4	519	11	0
	BC,circBase	-,hsa_circ_0002092	[],NCKAP1	chr2:183817132-183818059	-,+	2	687.5	31	0
	circBase	hsa_circ_0057289	NCKAP1	chr2:183859566-183860566	-	2	187	14	0
	circBase	hsa_circ_0057328	FAM171B	chr2:187604954-187618776	+	5	774	29	0
	circBase	hsa_circ_0001083	PMS1	chr2:190656515-190682906	+	4	602	52	0
	circBase	hsa_circ_0002024	NAB1	chr2:191523883-191537878	+	3	1024	49	0
	circBase	hsa_circ_0057521	GLS	chr2:191765289-191775047	+	4	433	10	0
	circBase	hsa_circ_0057588	HECW2	chr2:197143251-197157474	-	2	321	32	0
	circBase	hsa_circ_0003469	CCDC150	chr2:197559769-197565904	+	2	186	2	13
	circBase	hsa_circ_0057607	PGAP1	chr2:197755551-197763093	-	5	366	20	0
	circBase	hsa_circ_0057703	SPATS2L	chr2:201303844-201305507	+	2	343	295	0
	BC,circBase,Enuka	-,CLK1,hsa_circ_0004001	CLK1	chr2:201721404-201721708	-,+	1.33333	277.667	79	15
	BC,circBase,Enuka,Rajewsky	-,17_cd_34_hsa_circ_001920,CFLAR,hsa_circ_0001092	[],CFLAR	chr2:202010100-202014558	+	1.5	3390.25	30	0
	BC,circBase,Enuka	-,BMPR2,hsa_circ_0003218	[],BMPR2	chr2:203329531-203332412	+	1.33333	2034.67	136	17
	BC,circBase	-,hsa_circ_0004919	[],CARF	chr2:203817281-203820481	+	2	1768	51	0
	circBase	hsa_circ_0003747	CARF	chr2:203817281-203826149	+	4	526	95	0
	circBase	hsa_circ_0007951	ABI2	chr2:204267298-204291992	+	4	513	35	4
	circBase	hsa_circ_0004564	RAPH1	chr2:204354306-204356042	-	2	612	20	0
	circBase	hsa_circ_0004011	[]	chr2:20526021-20527139	-	1	1118	53	56
	BC,circBase	-,hsa_circ_0002431	[],NDUFS1	chr2:206992520-206994966	-,+	1.5	1388.5	21	0
	circBase	hsa_circ_0057908	NDUFS1	chr2:206992520-207006793	-	5	751	22	0
	circBase	hsa_circ_0002173	CREB1	chr2:208439995-208442379	+	2	334	29	0
	circBase	hsa_circ_0057959	CCNYL1	chr2:208591565-208607066	+	5	344	38	0
	circBase,Enuka	hsa_circ_0004920,PIKFYVE	[],PIKFYVE	chr2:209150449-209153542	+	1.5	1695.5	79	1
	circBase	hsa_circ_0052877	LDAH	chr2:20939730-20939965	-	1	235	10	0
	circBase	hsa_circ_0002617	KANSL1L	chr2:210968827-211019335	-	3	1457	0	23
	circBase	hsa_circ_0058048	BARD1	chr2:215617170-215657169	-	5	1462	0	19
	circBase	hsa_circ_0058073	ATIC	chr2:216191544-216198180	+	3	391	56	0
	circBase	hsa_circ_0058174	XRCC5	chr2:217005908-217012999	+	2	328	98	0
	circBase	hsa_circ_0058218	ARPC2	chr2:219114086-219114644	+	2	202	47	0
	circBase	hsa_circ_0058273	CNOT9	chr2:219445283-219449444	+	3	406	31	0
	circBase	hsa_circ_0058275	CNOT9	chr2:219447693-219449444	+	2	226	29	0
	circBase	hsa_circ_0007648	ZNF142	chr2:219520872-219521186	-	1	314	129	1
	circBase	hsa_circ_0007065	OBSL1	chr2:220431551-220433046	-	4	1122	55	0
	circBase	hsa_circ_0004821	ACSL3	chr2:223765391-223773868	+	2	525	68	0
	BC,circBase	-,hsa_circ_0058493	[],RHBDD1	chr2:227729319-227732034	+	1.5	1685.5	109	0
	BC	-	[]	chr2:227729319-227732404	+	1	3085	11	0
	circBase	hsa_circ_0058520	AGFG1	chr2:228384663-228389631	+	3	433	27	0
	circBase	hsa_circ_0058530	AGFG1	chr2:228398264-228401709	+	4	564	23	0
	circBase	hsa_circ_0007381	TRIP12	chr2:230701563-230744844	-	4	1193	11	0
	circBase	hsa_circ_0003273	TRIP12	chr2:230723487-230744844	-	2	950	17	0
	circBase	hsa_circ_0005845	ARMC9	chr2:232079543-232081506	+	2	327	176	22
	circBase	hsa_circ_0058699	DIS3L2	chr2:232995328-233028342	+	3	523	24	0
	circBase	hsa_circ_0058700	DIS3L2	chr2:232995328-233075115	+	4	603	66	0
	circBase	hsa_circ_0058724	GIGYF2	chr2:233568133-233613792	+	5	446	19	0
	circBase	hsa_circ_0002152	GIGYF2	chr2:233599864-233613792	+	3	310	114	0
	circBase	hsa_circ_0058728	GIGYF2	chr2:233612324-233613792	+	2	226	52	0
	BC,circBase,Rajewsky	-,39_cd_19,cd_34_hsa_circ_002134,hsa_circ_0001112	[],DGKD	chr2:234296902-234299129	+	1.33333	1548.67	339	1
	circBase	hsa_circ_0058791	AGAP1	chr2:236617822-236626288	+	2	147	14	0
	circBase	hsa_circ_0058799	AGAP1	chr2:236658997-236708166	+	3	419	17	0
	circBase	hsa_circ_0058800	AGAP1	chr2:236658997-236715975	+	4	512	169	1
	circBase	hsa_circ_0058805	AGAP1	chr2:236706402-236708166	+	2	284	25	9
	circBase	hsa_circ_0058806	AGAP1	chr2:236706402-236715975	+	3	377	99	5
	circBase	hsa_circ_0058809	AGAP1	chr2:236791988-236817550	+	2	274	103	16
	circBase	hsa_circ_0058810	AGAP1	chr2:236817381-236817550	+	1	169	77	0
	circBase	hsa_circ_0003272	AGAP1	chr2:236839408-236877267	+	2	321	42	0
	circBase	hsa_circ_0058856	[UBE2F, UBE2F-SCLY]	chr2:238939196-238940895	+	2	91	53	13
	BC,circBase	-,hsa_circ_0003854	[],PER2	chr2:239184383-239186596	-,+	2	1340	44	0
	circBase	hsa_circ_0004461	ASB1	chr2:239352982-239355296	+	2	658	23	0
	circBase	hsa_circ_0058905	HDAC4	chr2:240078347-240085619	-	2	243	33	35
	BC,circBase,Enuka	-,ATAD2B,hsa_circ_0003828	ATAD2B	chr2:24046127-24046439	-,+	1	312	457	0
	circBase	hsa_circ_0052948	ATAD2B	chr2:24046127-24056948	-	3	563	62	0
	circBase	hsa_circ_0006808	ANKMY1	chr2:241463301-241465266	-	2	662	52	0
	circBase	hsa_circ_0005970	UBXN2A	chr2:24181170-24199945	+	3	301	125	0
	circBase	hsa_circ_0006391	PASK	chr2:242079935-242080168	-	1	233	147	17
	circBase	hsa_circ_0058988	PASK	chr2:242079935-242082489	-	2	471	216	0
	circBase	hsa_circ_0005154	2002-09-01	chr2:242265407-242275513	+	3	332	22	0
	circBase	hsa_circ_0059064	2002-09-01	chr2:242285580-242287606	+	2	142	0	65
	circBase	hsa_circ_0059074	FARP2	chr2:242346951-242352836	+	3	292	15	0
	circBase	hsa_circ_0004164	THAP4	chr2:242541310-242545888	-	3	374	134	15
	BC,circBase	-,hsa_circ_0007647	THAP4	chr2:242572331-242573494	-,+	1	1163	78	0
	circBase	hsa_circ_0006464	ATG4B	chr2:242606059-242608100	+	3	419	58	0
	circBase	hsa_circ_0052989	NCOA1	chr2:24866834-24881635	+	2	263	46	0
	circBase	hsa_circ_0053033	DTNB	chr2:25674416-25678363	-	2	178	0	35
	circBase	hsa_circ_0053036	DTNB	chr2:25799706-25819109	-	3	428	17	0
	circBase	hsa_circ_0053038	DTNB	chr2:25803589-25830190	-	3	347	40	0
	circBase	hsa_circ_0053040	DTNB	chr2:25830104-25851253	-	2	300	36	0
	circBase	hsa_circ_0008257	HADHB	chr2:26486247-26500028	+	4	333	58	22
	circBase	hsa_circ_0005029	EPT1	chr2:26587169-26596497	+	4	516	13	0
	circBase	hsa_circ_0004269	EPT1	chr2:26587169-26598016	+	5	625	80	0
	circBase	hsa_circ_0053089	EPT1	chr2:26596234-26606215	+	3	421	71	0
	circBase	hsa_circ_0053162	SLC5A6	chr2:27426100-27427799	-	4	473	37	0
	circBase	hsa_circ_0053234	GTF3C2	chr2:27556521-27556866	-	2	156	39	0
	BC	-	[]	chr2:27573180-27573499	+	1	319	30	0
	BC,circBase,Rajewsky	-,2_HEK293,neutr_hsa_circ_000682,hsa_circ_0000985	[],ZNF512	chr2:27822449-27824309	+	2	1370.67	16	0
	circBase	hsa_circ_0053318	BRE	chr2:28460068-28467729	+	3	254	80	0
	BC,circBase	-,hsa_circ_0007439	[],PPP1CB	chr2:29006772-29011675	+	1.5	2563.5	30	0
	circBase	hsa_circ_0053392	MEMO1	chr2:32108454-32145979	-	4	445	10	0
	BC,circBase	-,hsa_circ_0002795	[],SPAST	chr2:32339706-32341281	+	2	995.5	73	0
	circBase	hsa_circ_0053423	SLC30A6	chr2:32396355-32409407	+	5	401	12	0
	circBase	hsa_circ_0005695	SLC30A6	chr2:32399131-32409407	+	4	314	178	4
	BC	-	[]	chr2:32698179-32702651	+	1	4472	102	0
	circBase	hsa_circ_0007633	BIRC6	chr2:32716548-32718734	+	2	205	32	0
	circBase	hsa_circ_0053836	BIRC6	chr2:32740056-32744013	+	3	1055	31	0
	circBase	hsa_circ_0052462	TSSC1	chr2:3341787-3358404	-	2	217	28	0
	circBase	hsa_circ_0053916	LTBP1	chr2:33482509-33488459	+	4	291	14	0
	circBase	hsa_circ_0002346	CRIM1	chr2:36623756-36669878	+	3	538	72	0
	circBase	hsa_circ_0007386	CRIM1	chr2:36668400-36669878	+	2	364	254	1
	BC,circBase	-,hsa_circ_0054086	[],HEATR5B	chr2:37283582-37284623	-,+	1.5	690.5	36	0
	circBase	hsa_circ_0054176	SOS1	chr2:39262352-39262641	-	2	210	67	0
	circBase	hsa_circ_0054178	SOS1	chr2:39278284-39294894	-	5	777	47	0
	circBase	hsa_circ_0054189	MAP4K3	chr2:39499423-39505627	-	3	259	15	0
	circBase	hsa_circ_0054190	MAP4K3	chr2:39499423-39507497	-	4	344	55	0
	BC,circBase	-,hsa_circ_0054197	[],MAP4K3	chr2:39513992-39517475	-,+	2	1899.5	89	0
	circBase	hsa_circ_0054207	MAP4K3	chr2:39535083-39542529	-	3	201	59	0
	BC,circBase,Enuka	-,hsa_circ_0003990,MTA3	[]	chr2:42946127-42950175	+	1	4048	252	0
	circBase	hsa_circ_0054303	THADA	chr2:43625109-43657441	-	3	391	75	2
	circBase	hsa_circ_0054309	THADA	chr2:43655238-43657441	-	2	222	274	15
	circBase	hsa_circ_0007086	THADA	chr2:43655238-43712464	-	3	314	0	38
	circBase	hsa_circ_0054338	LRPPRC	chr2:44132830-44145537	-	4	468	16	0
	circBase	hsa_circ_0000997	SRBD1	chr2:45773870-45789895	-	5	569	26	0
	BC,circBase,Rajewsky	-,10_cd_19_hsa_circ_001702,hsa_circ_0000998	[]	chr2:45925079-45928663	+	1	3584	177	38
	circBase	hsa_circ_0008979	MCFD2	chr2:47134948-47136316	-	2	315	119	0
	circBase,Enuka,Rajewsky	5_cd_19_hsa_circ_000305,FOXN2,hsa_circ_0001002	FOXN2	chr2:48573339-48573890	+	1	551	25	0
	circBase	hsa_circ_0054561	SPTBN1	chr2:54839297-54845330	+	4	463	12	0
	circBase	hsa_circ_0001006	RTN4	chr2:55209650-55214834	-	2	347	160	0
	circBase	hsa_circ_0054662	EFEMP1	chr2:56144799-56145402	-	2	436	61	0
	circBase	hsa_circ_0054673	FANCL	chr2:58425728-58449177	-	3	267	30	0
	circBase	hsa_circ_0054677	FANCL	chr2:58449076-58457009	-	3	219	157	24
	circBase	hsa_circ_0001009	FANCL	chr2:58449076-58459247	-	4	278	983	109
	circBase	hsa_circ_0005050	XPO1	chr2:61712902-61717911	-	4	621	19	0
	circBase	hsa_circ_0006033	XPO1	chr2:61721028-61722748	-	2	357	55	0
	circBase	hsa_circ_0003497	WDPCP	chr2:63660878-63667005	-	3	441	59	1
	BC,circBase,Enuka,Rajewsky	-,11_cd_19,neutr_hsa_circ_001739,hsa_circ_0001020,UGP2	[],UGP2	chr2:64083439-64085070	+	1.25	1282.25	51	0
	circBase	hsa_circ_0054960	VPS54	chr2:64208779-64211153	-	2	398	35	0
	circBase	hsa_circ_0054963	AFTPH	chr2:64796225-64800202	+	3	307	50	0
	circBase	hsa_circ_0006037	AFTPH	chr2:64800079-64812679	+	4	392	25	1
	circBase	hsa_circ_0054971	SLC1A4	chr2:65228581-65237897	+	3	273	81	0
	circBase	hsa_circ_0054987	SPRED2	chr2:65543867-65559185	-	2	215	20	0
	circBase	hsa_circ_0007961	SPRED2	chr2:65559120-65572030	-	3	412	11	0
	circBase	hsa_circ_0008158	MEIS1	chr2:66691240-66775151	+	3	335	27	0
	circBase	hsa_circ_0055061	GFPT1	chr2:69583627-69590802	-	4	382	27	1
	circBase	hsa_circ_0002863	GFPT1	chr2:69585460-69590802	-	3	320	0	10
	circBase	hsa_circ_0007046	GFPT1	chr2:69590676-69601245	-	3	342	42	9
	circBase	hsa_circ_0055078	AAK1	chr2:69732700-69734710	-	2	263	14	0
	circBase	hsa_circ_0055084	AAK1	chr2:69757139-69759294	-	3	337	68	0
	circBase	hsa_circ_0055091	ANXA4	chr2:70031664-70037805	+	4	380	44	0
	circBase	hsa_circ_0055108	PCBP1-AS1	chr2:70286774-70312756	-	4	387	82	0
	BC,circBase	-,hsa_circ_0055113	[],C2orf42	chr2:70406663-70409129	-,+	1.5	1706	77	0
	circBase	hsa_circ_0009043	EXOC6B	chr2:72945231-72960247	-	4	390	129	0
	circBase	hsa_circ_0004699	SFXN5	chr2:73215386-73228707	-	4	268	107	0
	BC	-	[]	chr2:73784346-73786269	+	1	1923	46	0
	circBase	hsa_circ_0008330	MOB1A	chr2:74394140-74399879	-	2	261	12	0
	circBase	hsa_circ_0055371	GCFC2	chr2:75897263-75899142	-	2	214	18	0
	circBase	hsa_circ_0055397	RETSAT	chr2:85576506-85578144	-	3	642	50	0
	circBase,Rajewsky	35_cd_34_hsa_circ_002120,hsa_circ_0001038	[],POLR1A	chr2:86308723-86310291	-	1.5	880.5	60	10
	circBase,Rajewsky	4_cd_19_hsa_circ_001127,hsa_circ_0001040	[],PTCD3	chr2:86343652-86346167	+	2	1406.5	32	0
	circBase	hsa_circ_0055521	MRPL35	chr2:86433228-86434450	+	2	335	92	0
	circBase	hsa_circ_0055539	RMND5A	chr2:86992149-86998835	+	4	591	12	0
	circBase	hsa_circ_0004967	LINC00152	chr2:87777640-87779942	+	2	310	86	0
	circBase	hsa_circ_0052507	MBOAT2	chr2:9017159-9048846	-	4	391	11	0
	circBase	hsa_circ_0008847	MBOAT2	chr2:9028147-9098771	-	4	376	45	0
	circBase	hsa_circ_0000972	MBOAT2	chr2:9048750-9098771	-	3	320	300	4
	circBase	hsa_circ_0000973	[]	chr2:9079949-9098771	-	2	3590	27	0
	circBase	hsa_circ_0007532	NCAPH	chr2:97024782-97026448	+	3	379	22	0
	circBase	hsa_circ_0055689	CNNM4	chr2:97464793-97474479	+	3	449	10	0
	BC	-	[]	chr2:98430433-98435184	+	1	4751	34	0
	BC,circBase,Enuka,Rajewsky	-,10_cd_19_hsa_circ_001703,hsa_circ_0001050,MITD1	[],MITD1	chr2:99786012-99787892	-,+	1.5	1476	130	0
	circBase	hsa_circ_0001051	MRPL30	chr2:99802639-99812219	+	5	564	92	0
	BC,circBase	-,hsa_circ_0059490	[],KIF16B	chr20:16506736-16509085	-,+	1.5	1266.5	8	57
	circBase,Enuka	hsa_circ_0006704,SNX5	[],SNX5	chr20:17933230-17934761	-	1.5	888.5	165	0
	circBase	hsa_circ_0006099	ZNF133	chr20:18278628-18287037	+	5	648	13	0
	circBase	hsa_circ_0059527	DZANK1	chr20:18407710-18424108	-	3	325	46	0
	circBase	hsa_circ_0059528	DZANK1	chr20:18414295-18429713	-	3	318	12	0
	circBase	hsa_circ_0059544	SEC23B	chr20:18516296-18523046	+	2	197	41	0
	circBase	hsa_circ_0059567	RALGAPA2	chr20:20512330-20527476	-	4	426	27	0
	BC,circBase,Enuka	-,hsa_circ_0003298,XRN2	[],XRN2	chr20:21346058-21349228	+	1.66667	2223	136	0
	circBase	hsa_circ_0008994	SNRPB	chr20:2446353-2448404	-	2	264	22	0
	circBase	hsa_circ_0059633	ENTPD6	chr20:25190484-25194042	+	2	221	78	0
	circBase	hsa_circ_0059658	ABHD12	chr20:25282854-25284264	-	2	207	42	0
	circBase	hsa_circ_0059684	[]	chr20:25612793-25614806	+	1	2013	119	1
	circBase	hsa_circ_0059685	[]	chr20:25612793-25615463	+	1	2670	89	0
	circBase	hsa_circ_0005265	PTPRA	chr20:2928627-2945848	+	4	554	288	0
	BC,circBase,Enuka	-,hsa_circ_0006117,PTPRA	[],PTPRA	chr20:2944917-2945848	+	1.33333	761	592	0
	BC,circBase	-,hsa_circ_0002035	[]	chr20:30115286-30115853	+	1	567	361	68
	circBase	hsa_circ_0059694	HM13	chr20:30115286-30126064	+	2	182	15	0
	circBase	hsa_circ_0059701	HM13	chr20:30137866-30149539	+	4	282	0	17
	circBase	hsa_circ_0059702	HM13	chr20:30142548-30149539	+	3	224	120	0
	circBase	hsa_circ_0059744	TM9SF4	chr20:30720815-30723976	+	2	214	44	0
	BC,circBase,Enuka,Rajewsky	-,55_HEK293,cd_19_hsa_circ_002158,ASXL1,hsa_circ_0001136	[],ASXL1	chr20:30954186-30956926	+	1.25	2103.75	343	7
	circBase	hsa_circ_0006922	[]	chr20:30954186-30959677	+	2	2946	41	0
	circBase	hsa_circ_0059802	DNMT3B	chr20:31379406-31380576	+	2	253	70	0
	circBase	hsa_circ_0059805	DNMT3B	chr20:31383214-31385105	+	4	364	74	0
[truncated: 1,460 more rows]

## Sheet: Supplementary Figure 1c
	Supplementary Figure 1c
	circRMRP	circGRL3	circCAMSAP	circDHX43	circASAP1	circARHGAP	circGRHPR	circMATR3	circBWRD1	circPVT1	circNEIL3	circMETTL3	GAPDH	MALAT1
REP 1	5.77315	1.00959	1.47959	1.2176	1.04014			0.831283	0.732862	0.439831			1.10284	55.7646
REP 2	3.43015	1.81083	1.28636	1.22934	1.12427			0.756791	0.931904	0.405229			0.205808	43.6941
REP 3	4.06118				0.512136			0.363382	0.485498	0.296406			0.353531	26.2093
REP 4	8.14661				0.494688	0.769625	0.682713	0.471469	0.416806	0.315426	0.277483	0.279242	0.591744	32.4711
REP 5	4.42637	1.00434	0.935685	1.07284	0.555157	0.651356	0.543002	0.539579	0.494981	0.432582	0.371672	0.301814	0.504702	17.8365
REP 6	3.8305	1.30736	1.3267	1.59842	0.823545	0.743771	0.452649	0.797497	0.746508	0.615348	0.500264	0.487219	0.782168	50.1932

## Sheet: Supplementary Figure 1d
	Supplementary Figure 1d
	NucLib
	GAPDH	MALAT1			GAPDH	MALAT1			GAPDH	MALAT1
Spliced 1	0.327454	30.8168		Unspliced 1	0.442467	36.3724		Circular 1	0.152083	11.5165
Spliced 2	0.331912	13.6856		Unspliced 2	0.221049	12.2015		Circular 2	0.202553	19.0637
Spliced 3	0.108076	12.5924		Unspliced 3	0.165802	17.2501		Circular 3	0.244354	24.5065
Spliced 4	0.159627	80.2247		Unspliced 4	0.195257	45.6363		SCR 1	0.487505	22.9619
Spliced 5	0.18534	65.4369						SCR 2	0.306491	11.9617
Spliced 6	0.118962	15.052
	circLib
	GAPDH	MALAT1			GAPDH	MALAT1			GAPDH	MALAT1
Spliced 1	0.468472	44.6587		Unspliced 1	0.535347	70.1516		Circular 1	0.214183	19.0055
Spliced 2	0.311653	13.5231		Unspliced 2	0.415072	34.7481		Circular 2	0.278044	22.6555
Spliced 3	0.262708	33.6016		Unspliced 3	0.146095	17.7382		Circular 3	0.254707	31.4424
Spliced 4	0.174525	8.18253		Unspliced 4	0.227356	11.2356		Circular 4	0.409751	20.238
								SCR 1	0.282288	12.9368
								SCR 2	0.766338	31.9889
								SCR 3	0.546505	27.697

[truncated: 6 more sheets: Supplementary Figure 1e, Supplementary Figure 3a-b, Supplementary Figure 6b, Supplementary Figure 6c, Supplementary Figure 7b, Supplementary Figure 7c-e]
